# Supplementary material for: Telomeric RNA (TERRA) increases in response to spaceflight and high-altitude climbing
Source: Commun Biol. 2024 Jun 11;7:698. doi: 10.1038/s42003-024-06014-x (PMC11167063; doi:10.1038/s42003-024-06014-x)
Supplement: Supplementary file 3 — Supplementary Data 1 [file 42003_2024_6014_MOESM3_ESM.xlsx]

## Sheet: Supplemental Table SN
Normalized counts of k-mers in UUAGGG-containing reads, and FDR-adjusted p-values for the Mann-Whitney U test between post-flight and ground conditions in the Inspiration4 RNA-Seq data
Condition	ground	ground	ground	ground	ground	ground	ground	ground	post-flight	post-flight	post-flight	post-flight	ground	ground	ground	ground	ground	ground	ground	ground
Timepoint	L-92	L-92	L-92	L-92	L-44	L-44	L-44	L-44	R+1	R+1	R+1	R+1	R+45	R+45	R+45	R+45	R+82	R+82	R+82	R+82	correlation to UUAGGG	Space vs Control
Subject	C001	C002	C003	C004	C001	C002	C003	C004	C001	C002	C003	C004	C001	C002	C003	C004	C001	C002	C003	C004	Pearson's r	Mann-Whitney U, FDR-adjusted p
UUAGGG	0.000584095	0.000584478	0.000560227	0.000550801	0.000548219	0.000563375	0.000579885	0.000580796	0.000654875	0.000601634	0.000678545	0.000625301	0.000586863	0.000586635	0.00060645	0.000632601	0.000582742	0.000560603	0.000597456	0.000630155	1	0.00030208
UUUAGG	0.000204423	0.000205196	0.000222143	0.000212239	0.000175245	0.000171511	0.000177687	0.000173065	0.000246522	0.000206576	0.000218343	0.000215341	0.000152484	0.000160582	0.000158284	0.000185374	0.000176313	0.000187619	0.000179059	0.000170441	0.993797	0.000184473
UAGGGC	0.000160842	0.000168213	0.00017287	0.000183267	0.000132732	0.000131772	0.000136275	0.000134956	0.000210573	0.000181923	0.000214554	0.00020704	0.000168065	0.000168639	0.000183766	0.000196475	0.000142576	0.000153964	0.000154078	0.000145814	0.993752	0.000131211
UCGGGC	2.97781e-05	2.92588e-05	2.88852e-05	3.28163e-05	2.32064e-05	2.27798e-05	2.49927e-05	2.51907e-05	3.9092e-05	3.80052e-05	5.59216e-05	4.53095e-05	3.31968e-05	3.24857e-05	4.26699e-05	4.48463e-05	2.6637e-05	2.33608e-05	2.55572e-05	2.69868e-05	0.993585	0.000184473
UCGGC	8.80802e-05	8.60958e-05	8.77838e-05	9.11698e-05	7.23947e-05	7.6293e-05	7.55596e-05	7.66453e-05	9.07782e-05	8.72026e-05	8.86616e-05	9.16065e-05	9.35963e-05	9.04821e-05	9.4428e-05	9.04226e-05	7.6236e-05	7.06492e-05	7.32627e-05	7.08144e-05	0.993264	0.0227125
UGCCG	7.03574e-05	6.71127e-05	6.28596e-05	6.78151e-05	5.961e-05	6.1848e-05	6.24592e-05	6.17949e-05	6.91831e-05	7.11253e-05	6.86619e-05	7.64307e-05	8.02746e-05	7.5886e-05	9.2517e-05	8.94588e-05	6.19937e-05	5.92143e-05	6.60596e-05	5.98569e-05	0.992106	0.0227125
UUCGG	7.13571e-05	7.13562e-05	6.78785e-05	6.81744e-05	6.28645e-05	6.43633e-05	6.51831e-05	6.55897e-05	7.36519e-05	6.88671e-05	7.77862e-05	7.27534e-05	7.93448e-05	7.22401e-05	7.81085e-05	7.72783e-05	6.42099e-05	5.92024e-05	6.6164e-05	6.92704e-05	0.99193	0.0110373
UUCAUCC	2.14952e-05	2.15457e-05	2.38091e-05	2.54331e-05	1.85182e-05	1.85367e-05	2.29961e-05	2.15289e-05	3.35444e-05	2.85084e-05	5.03973e-05	3.55383e-05	2.5494e-05	2.69069e-05	3.23907e-05	3.56671e-05	1.98971e-05	1.89338e-05	2.15015e-05	2.41752e-05	0.991212	0.000184473
UUAGGC	0.000147325	0.00015319	0.000137642	0.000139844	0.000135368	0.000138699	0.000145413	0.00014698	0.000163717	0.000148545	0.000155806	0.000157171	0.000153679	0.000155563	0.000157702	0.000161203	0.000141509	0.000130118	0.000147446	0.000158034	0.990971	0.00312447
UGGUCGG	3.56751e-06	3.02835e-06	3.74444e-06	3.67718e-06	4.07105e-06	3.77618e-06	3.95488e-06	3.75792e-06	3.65611e-06	2.64814e-06	4.01861e-06	3.40668e-06	3.76635e-06	2.96233e-06	3.80076e-06	3.81054e-06	3.73923e-06	3.17198e-06	3.80501e-06	3.64016e-06	0.99021	0.148391
UGACGG	4.32007e-06	4.06369e-06	3.8167e-06	3.98557e-06	4.28581e-06	4.43808e-06	4.41864e-06	4.70756e-06	4.3133e-06	4.92856e-06	4.53073e-06	5.04276e-06	5.36027e-06	5.34681e-06	6.26829e-06	6.38855e-06	4.34418e-06	4.34842e-06	4.85004e-06	4.18274e-06	0.989802	0.20269
UCGGA	7.65213e-05	7.57394e-05	6.86929e-05	8.56541e-05	6.28878e-05	6.94634e-05	7.83441e-05	7.71581e-05	0.000122545	0.000112574	0.000195325	0.00013873	0.000107527	9.72876e-05	0.000137482	0.000140791	7.30691e-05	4.88792e-05	6.9094e-05	7.81416e-05	0.989368	0.00030208
UCCCCGC	7.52973e-06	6.78024e-06	6.90748e-06	7.75636e-06	6.96427e-06	7.31792e-06	6.90011e-06	7.05752e-06	7.72636e-06	7.60741e-06	8.44878e-06	1.00792e-05	9.40411e-06	9.57916e-06	1.31087e-05	1.42166e-05	7.86131e-06	6.66276e-06	7.96709e-06	8.36017e-06	0.989299	0.113494
UCCCG	0.00011425	0.000110045	0.000110386	0.000125912	9.78873e-05	9.84105e-05	0.000116979	0.000112182	0.000193649	0.00015004	0.000235889	0.000183336	0.000162328	0.000144232	0.000188836	0.000195818	0.00011422	0.00010527	0.000115056	0.000120955	0.989284	0.000494131
UGCGGGA	1.11554e-05	7.77199e-06	6.05259e-06	7.23618e-06	6.6745e-06	8.40494e-06	9.72756e-06	7.41577e-06	6.10991e-06	6.13156e-06	6.25388e-06	8.6345e-06	1.29045e-05	1.09682e-05	1.21508e-05	8.15306e-06	6.12889e-06	6.54974e-06	5.56074e-06	6.51019e-06	0.988755	0.0456944
UGACCC	3.12088e-05	3.70789e-05	2.93229e-05	2.86127e-05	3.10088e-05	3.28272e-05	3.43512e-05	3.76239e-05	3.05051e-05	3.00277e-05	3.18587e-05	3.24887e-05	3.14162e-05	3.2323e-05	2.97703e-05	3.03408e-05	3.33165e-05	3.02002e-05	3.38729e-05	3.48639e-05	0.987607	0.20269
UAGGG	0.000570527	0.000583322	0.000580485	0.000565478	0.000543251	0.000549415	0.000574844	0.000567678	0.000668134	0.000594386	0.000675357	0.000623758	0.000575777	0.000579948	0.000603033	0.000635011	0.000567104	0.00058448	0.000604547	0.000586689	0.987576	0.000184473
UGGGC	0.000287229	0.000275181	0.000278309	0.000292444	0.000268834	0.00027624	0.00027809	0.000280749	0.000314009	0.000275175	0.000287039	0.000290723	0.000363444	0.000328102	0.000350815	0.000323736	0.000284334	0.000267879	0.000277069	0.000278817	0.987427	0.355588
UCCCUA	0.000179611	0.000168389	0.000174986	0.00018295	0.000175593	0.00018018	0.000195014	0.000190094	0.000220075	0.000188145	0.000244463	0.000217361	0.000193092	0.000184544	0.000214514	0.000220078	0.0001769	0.000171796	0.000179016	0.000180103	0.987168	0.000791734
UGGACC	2.72704e-05	2.4467e-05	2.44612e-05	2.47856e-05	1.93341e-05	2.4348e-05	2.00975e-05	1.90836e-05	2.60726e-05	2.49462e-05	2.59386e-05	2.56511e-05	1.91839e-05	1.98463e-05	1.99196e-05	2.17434e-05	2.02148e-05	1.91471e-05	2.20203e-05	2.12748e-05	0.98698	0.000184473
UCGUA	8.36638e-05	8.54743e-05	8.983e-05	9.19221e-05	6.75193e-05	6.66591e-05	6.58003e-05	6.86412e-05	0.000114699	9.68346e-05	9.63485e-05	9.95685e-05	8.69835e-05	8.59293e-05	8.67124e-05	0.000100976	8.46947e-05	9.11888e-05	8.84434e-05	0.000112895	0.986387	0.000494131
UCGGGGC	6.77114e-06	6.362e-06	7.10086e-06	7.65707e-06	5.9948e-06	5.97563e-06	6.068e-06	5.86084e-06	7.85975e-06	7.5164e-06	7.64984e-06	9.34359e-06	7.86239e-06	8.61002e-06	1.24768e-05	1.3096e-05	7.34027e-06	7.90159e-06	8.37968e-06	8.61003e-06	0.986322	0.20269
UGUGAGG	1.48089e-05	1.91987e-05	1.31779e-05	1.25061e-05	1.55638e-05	1.45144e-05	1.58372e-05	1.41422e-05	1.19439e-05	1.51338e-05	1.21391e-05	1.17025e-05	1.51472e-05	1.48415e-05	1.4824e-05	1.29868e-05	1.33926e-05	1.26558e-05	1.32589e-05	1.20923e-05	0.985784	0.00478338
UUCCC	0.000335874	0.000320407	0.000339322	0.00033685	0.000361474	0.000367156	0.000377118	0.00037186	0.000346498	0.000315838	0.000345428	0.000334455	0.000342236	0.000333503	0.000347008	0.000353402	0.000351574	0.000351832	0.000352141	0.000345672	0.985705	0.0110373
UCCCCG	4.10505e-05	3.93461e-05	3.45457e-05	4.60767e-05	3.22249e-05	3.36236e-05	4.21818e-05	4.02916e-05	7.01998e-05	6.07348e-05	0.000105034	7.66325e-05	5.99075e-05	5.37487e-05	7.86046e-05	8.08634e-05	3.81836e-05	2.35356e-05	3.53162e-05	4.00212e-05	0.98569	0.000494131
UCGGCC	3.72932e-05	3.41824e-05	3.16891e-05	3.65907e-05	3.62306e-05	4.00744e-05	3.90569e-05	4.02245e-05	2.99974e-05	3.21318e-05	3.15921e-05	3.66268e-05	4.75997e-05	4.62368e-05	5.63124e-05	5.28233e-05	3.66879e-05	2.97124e-05	3.61694e-05	3.60001e-05	0.985605	0.00202545
UUCGGC	2.74175e-05	2.53807e-05	2.59615e-05	2.50343e-05	2.54082e-05	2.7363e-05	2.58219e-05	2.59236e-05	2.53132e-05	2.36661e-05	2.54984e-05	2.60651e-05	3.77047e-05	3.22204e-05	3.61342e-05	2.66438e-05	2.43112e-05	2.1721e-05	2.32744e-05	2.31207e-05	0.985476	0.20269
UAGGGCG	7.49023e-06	7.4704e-06	7.68851e-06	7.77392e-06	7.22531e-06	7.69018e-06	7.45474e-06	7.36974e-06	7.71076e-06	7.33294e-06	6.72984e-06	7.02126e-06	8.47641e-06	8.84168e-06	8.54894e-06	8.08359e-06	7.62994e-06	9.11704e-06	8.22027e-06	8.33907e-06	0.985332	0.000954767
UCGGCG	1.55934e-05	1.54754e-05	1.34458e-05	1.81915e-05	1.09004e-05	1.15662e-05	1.4497e-05	1.46373e-05	2.84934e-05	2.52443e-05	4.5471e-05	3.24812e-05	2.4913e-05	2.20204e-05	3.19603e-05	3.28371e-05	1.36225e-05	7.61409e-06	1.26979e-05	1.50087e-05	0.985234	0.00030208
UUGUAC	6.86752e-05	6.94922e-05	6.38954e-05	6.90394e-05	6.72665e-05	6.80714e-05	6.47711e-05	6.67402e-05	7.49484e-05	7.70127e-05	6.70402e-05	7.02317e-05	5.95721e-05	6.52826e-05	5.95018e-05	6.91558e-05	7.46255e-05	7.26983e-05	7.62465e-05	0.000100784	0.984859	0.0227125
UUCUGGC	3.25443e-05	3.25837e-05	3.37447e-05	3.39728e-05	2.91672e-05	3.1723e-05	2.72701e-05	2.78822e-05	3.34477e-05	3.22287e-05	3.1938e-05	3.4676e-05	3.48553e-05	3.13414e-05	3.5443e-05	3.30763e-05	2.67723e-05	2.4103e-05	2.58221e-05	2.88744e-05	0.984431	0.0630515
CCGGCGG	7.69931e-06	7.95737e-06	6.09767e-06	7.13007e-06	4.38827e-06	4.76482e-06	3.96371e-06	4.46544e-06	7.29345e-06	8.76276e-06	7.16167e-06	6.9459e-06	6.64451e-06	5.94764e-06	5.75893e-06	5.74301e-06	5.2185e-06	4.59779e-06	5.05765e-06	6.14152e-06	0.984157	0.000791734
UUAGCC	9.83986e-05	9.53145e-05	9.3535e-05	0.000102459	7.56893e-05	8.0412e-05	7.82326e-05	7.68366e-05	0.000108072	9.68402e-05	9.71446e-05	0.000103728	8.93836e-05	8.81046e-05	9.32808e-05	9.13548e-05	7.63053e-05	7.06473e-05	7.56969e-05	7.50183e-05	0.984042	0.000184473
UCCCAG	4.35518e-05	4.31141e-05	4.52708e-05	4.67229e-05	3.13394e-05	3.25362e-05	3.27829e-05	3.33322e-05	4.96294e-05	4.63698e-05	4.50839e-05	4.75477e-05	3.8541e-05	3.60823e-05	3.78503e-05	4.03392e-05	3.41659e-05	3.18681e-05	3.19015e-05	3.12186e-05	0.983644	0.000131211
CGGGGGG	9.67766e-06	8.97466e-06	9.49507e-06	1.00778e-05	9.71757e-06	9.47394e-06	9.66719e-06	9.3352e-06	1.14688e-05	9.70568e-06	1.03449e-05	1.01739e-05	1.10274e-05	1.13466e-05	1.22443e-05	1.33153e-05	1.28592e-05	1.12659e-05	1.1609e-05	1.19402e-05	0.983626	0.449427
UUGGGGC	2.40025e-05	2.34874e-05	2.23954e-05	2.50324e-05	2.26452e-05	2.36171e-05	2.40902e-05	2.56933e-05	2.4548e-05	2.42149e-05	3.17738e-05	2.67161e-05	3.84181e-05	2.93768e-05	3.52949e-05	2.94424e-05	2.22575e-05	1.77831e-05	2.03232e-05	2.03741e-05	0.983624	0.0325414
UUGGC	0.000193227	0.000188506	0.000191271	0.000190775	0.000198138	0.000205064	0.000206234	0.000205289	0.000206324	0.000198188	0.000215764	0.000211458	0.000211273	0.000199035	0.00022216	0.000214394	0.000194947	0.000177565	0.000190902	0.000192537	0.983452	0.00478338
UUAGCGC	1.73145e-05	1.81568e-05	1.89051e-05	2.08782e-05	7.47197e-06	7.64267e-06	7.0046e-06	7.88105e-06	2.27393e-05	2.16778e-05	2.12694e-05	2.16142e-05	1.16852e-05	1.18163e-05	1.18709e-05	1.49688e-05	9.51384e-06	8.80907e-06	8.88598e-06	9.86536e-06	0.983318	4.10755e-05
UGCACCC	5.62976e-06	6.63248e-06	5.64328e-06	5.15113e-06	6.48308e-06	6.28423e-06	6.17069e-06	6.15708e-06	5.43879e-06	5.73766e-06	5.47518e-06	5.06145e-06	4.89627e-06	5.50304e-06	5.03874e-06	5.38417e-06	6.20823e-06	6.12094e-06	7.50267e-06	6.91382e-06	0.983111	0.0227125
UCGCG	2.62949e-05	2.53766e-05	2.34134e-05	2.6551e-05	2.08946e-05	2.19141e-05	2.75163e-05	2.50023e-05	4.13762e-05	3.53779e-05	5.49571e-05	4.158e-05	3.38961e-05	3.14433e-05	4.11308e-05	4.23434e-05	2.41276e-05	1.9748e-05	2.32115e-05	2.83624e-05	0.983045	0.000184473
UGCACG	1.62437e-05	1.51883e-05	1.54344e-05	1.76193e-05	1.33106e-05	1.30075e-05	1.31774e-05	1.50485e-05	1.50566e-05	1.35247e-05	1.36977e-05	1.57551e-05	2.22885e-05	1.53e-05	1.91412e-05	1.7612e-05	1.25291e-05	1.18608e-05	1.23059e-05	1.13003e-05	0.983006	0.449427
UCGCGG	9.2337e-06	9.08859e-06	8.35481e-06	8.73389e-06	5.86516e-06	5.8137e-06	6.08727e-06	6.19294e-06	1.12146e-05	1.01174e-05	9.30392e-06	9.59618e-06	7.85441e-06	9.35186e-06	7.70834e-06	8.96594e-06	7.29669e-06	7.57141e-06	7.46859e-06	7.59777e-06	0.982853	5.88115e-05
UCCGG	7.552e-05	7.39065e-05	6.86255e-05	6.92911e-05	6.47117e-05	7.00539e-05	6.52093e-05	6.97263e-05	7.49586e-05	6.25035e-05	6.54702e-05	6.69839e-05	0.000113353	0.000100482	0.000105507	8.20185e-05	6.4557e-05	6.14565e-05	6.64019e-05	6.15723e-05	0.982546	0.168323
UGGCGGC	8.72617e-06	9.29429e-06	8.90086e-06	8.87804e-06	7.29747e-06	8.13456e-06	7.47422e-06	7.70773e-06	8.30953e-06	8.31143e-06	8.13334e-06	8.4749e-06	1.09521e-05	1.006e-05	1.07474e-05	8.44338e-06	7.11652e-06	6.11764e-06	6.64632e-06	6.26095e-06	0.982546	0.492455
UCGGAAG	2.68918e-06	3.56317e-06	3.34027e-06	3.4758e-06	3.07844e-06	3.67377e-06	3.50361e-06	3.56295e-06	2.31533e-06	3.24306e-06	3.36763e-06	2.89501e-06	2.40469e-06	3.29364e-06	2.95858e-06	2.97795e-06	2.83723e-06	3.61213e-06	3.49075e-06	3.65034e-06	0.982358	0.0227125
UUUAGGG	0.000290609	0.000302111	0.00029715	0.000275225	0.000257525	0.00026177	0.000270617	0.000269034	0.000330964	0.00029434	0.000319793	0.000298641	0.000244726	0.000259083	0.000251525	0.000274882	0.000273172	0.000271316	0.000284318	0.000287336	0.982329	0.000131211
UGGCA	0.000116728	0.000115323	0.000124856	0.000123026	0.000124196	0.00012348	0.000126107	0.000126363	0.000139347	0.0001059	0.000108765	0.000117126	0.000149749	0.000136925	0.000138541	0.000135158	0.000127902	0.000141266	0.000130375	0.000122256	0.98202	0.0156726
UCCCUAG	2.85247e-05	2.76421e-05	2.49889e-05	2.87943e-05	2.27361e-05	2.39977e-05	2.88652e-05	2.66008e-05	4.33634e-05	3.71007e-05	5.94648e-05	4.44818e-05	3.32295e-05	3.01758e-05	4.09424e-05	4.23497e-05	2.38366e-05	1.86586e-05	2.28759e-05	2.59589e-05	0.982011	9.00203e-05
UGGGCG	2.24309e-05	2.19784e-05	2.1136e-05	2.18404e-05	2.40531e-05	2.59952e-05	2.6114e-05	2.52156e-05	2.0266e-05	2.02615e-05	2.22932e-05	2.04346e-05	2.61852e-05	2.52602e-05	2.58802e-05	2.35111e-05	2.50666e-05	2.23726e-05	2.40907e-05	2.32016e-05	0.981757	0.000131211
CGCGG	4.41494e-05	4.48623e-05	3.66184e-05	4.10721e-05	3.33396e-05	3.71677e-05	3.28453e-05	3.65447e-05	4.03462e-05	4.55197e-05	4.25655e-05	3.98257e-05	4.75395e-05	4.31942e-05	4.34678e-05	3.76919e-05	3.52577e-05	3.06043e-05	3.33662e-05	3.56473e-05	0.98169	0.0325414
UUAGUGC	3.25294e-05	3.02518e-05	3.18095e-05	3.2964e-05	2.28893e-05	2.40267e-05	2.34387e-05	2.33567e-05	3.45268e-05	3.32404e-05	3.24178e-05	3.33765e-05	1.84052e-05	2.03252e-05	1.93107e-05	2.54842e-05	2.35807e-05	2.25257e-05	2.28509e-05	2.27782e-05	0.981665	9.00203e-05
UGUGGC	0.000108903	0.000105982	0.00012037	0.000119443	9.16099e-05	9.16741e-05	9.49312e-05	9.54273e-05	0.000141361	0.000107187	0.000114226	0.000128474	0.000151159	0.000136174	0.000158203	0.000148594	0.000101106	0.000107229	0.000101512	9.12387e-05	0.981553	0.0854793
UCACC	8.34622e-05	8.00749e-05	7.95094e-05	8.12776e-05	8.68213e-05	8.85228e-05	9.19761e-05	8.98044e-05	7.688e-05	7.66842e-05	7.72594e-05	7.69472e-05	9.75584e-05	8.82711e-05	9.3514e-05	8.64878e-05	8.66393e-05	8.0947e-05	8.43946e-05	7.82616e-05	0.981502	4.10755e-05
UGGGA	0.000241696	0.000230465	0.000241914	0.000259882	0.000218082	0.000221851	0.000242173	0.000236991	0.000315734	0.000271712	0.000357114	0.000313955	0.000270187	0.000263909	0.00030387	0.000326944	0.000238038	0.000226611	0.000241287	0.000263098	0.981372	0.000184473
UUGUAUC	1.321e-05	1.61395e-05	1.61091e-05	1.48147e-05	1.61982e-05	1.77039e-05	1.79213e-05	1.76038e-05	1.18066e-05	1.46189e-05	1.43585e-05	1.43083e-05	9.67988e-06	1.16065e-05	1.09004e-05	1.21121e-05	1.38147e-05	1.55058e-05	1.65481e-05	1.74883e-05	0.981204	0.0854793
UGGCGC	2.77342e-05	2.90275e-05	3.02363e-05	2.99304e-05	2.04897e-05	2.2417e-05	2.23053e-05	2.19045e-05	3.16378e-05	2.99237e-05	3.04546e-05	3.05469e-05	3.09715e-05	3.06943e-05	3.26756e-05	2.75078e-05	2.0976e-05	2.00706e-05	2.09466e-05	1.91096e-05	0.980869	0.00312447
UUUCGG	2.40168e-05	2.13912e-05	2.72269e-05	2.17833e-05	2.45993e-05	2.41008e-05	2.37973e-05	2.39891e-05	1.92104e-05	2.02154e-05	1.90754e-05	1.89636e-05	2.33778e-05	2.23445e-05	2.18979e-05	2.06771e-05	2.13134e-05	2.21231e-05	2.25164e-05	2.00366e-05	0.980736	5.88115e-05
UUCGUCG	9.56845e-07	9.65084e-07	7.96206e-07	8.84081e-07	9.19511e-07	9.8285e-07	9.88473e-07	1.01183e-06	9.37669e-07	8.92012e-07	9.66836e-07	8.95851e-07	9.09199e-07	1.01262e-06	9.09265e-07	9.50629e-07	1.07491e-06	1.02316e-06	1.01284e-06	1.05758e-06	0.980384	0.0227125
UUGCCG	1.94362e-05	1.92935e-05	1.80025e-05	1.88838e-05	1.64436e-05	1.6246e-05	1.76863e-05	1.63448e-05	1.87951e-05	1.8895e-05	1.87701e-05	1.89169e-05	1.89494e-05	1.842e-05	1.8688e-05	1.75444e-05	1.58809e-05	1.64677e-05	1.71012e-05	1.54034e-05	0.980344	0.00731675
UGCCC	0.000334981	0.0003274	0.000323219	0.000343609	0.00031668	0.000329752	0.000330555	0.000334192	0.000352092	0.000314596	0.00035103	0.000349597	0.000479795	0.0004185	0.000478018	0.000405433	0.000319264	0.000303533	0.00031349	0.00029141	0.980277	0.20269
UGUCCC	8.62139e-05	8.10115e-05	8.00584e-05	8.56567e-05	8.51214e-05	8.81627e-05	9.18433e-05	8.94075e-05	9.71348e-05	8.68439e-05	0.000109882	9.43933e-05	9.87891e-05	9.11745e-05	0.000102886	9.86984e-05	8.60465e-05	7.6779e-05	8.27231e-05	8.29517e-05	0.980211	0.00478338
UCUGC	0.00025916	0.000253788	0.000259239	0.000266975	0.000250323	0.000250366	0.000245069	0.000247862	0.000303247	0.000267103	0.000252748	0.000269353	0.000282325	0.000272499	0.000275946	0.000296455	0.000284415	0.000278554	0.000283417	0.000336014	0.980091	0.355588
UUUCGGC	6.17083e-06	5.98294e-06	5.72568e-06	5.65403e-06	6.96541e-06	6.99739e-06	6.54801e-06	6.83305e-06	5.16897e-06	5.23132e-06	6.30744e-06	5.00227e-06	9.14955e-06	8.36618e-06	8.22507e-06	6.35003e-06	5.88007e-06	5.13278e-06	5.57088e-06	4.97888e-06	0.980078	0.00478338
UGCGGC	2.90176e-05	2.84993e-05	2.60415e-05	2.75661e-05	2.86147e-05	3.12187e-05	2.93193e-05	3.07343e-05	2.64329e-05	2.58251e-05	2.83281e-05	2.58223e-05	4.68458e-05	4.03961e-05	4.44778e-05	3.09599e-05	2.64411e-05	2.41162e-05	2.59916e-05	2.3255e-05	0.979816	0.00731675
UUGGGC	6.28452e-05	6.23763e-05	6.06853e-05	6.22709e-05	6.22073e-05	6.50987e-05	6.60912e-05	6.64779e-05	6.73993e-05	6.68312e-05	8.63525e-05	7.04667e-05	7.59695e-05	6.74301e-05	7.78664e-05	7.10899e-05	6.44835e-05	5.37633e-05	6.24166e-05	6.50023e-05	0.979784	0.00202545
CCGGG	0.000115268	0.000107835	0.000111646	0.000117439	0.000105937	0.00010683	0.000110077	0.000110072	0.000138862	0.000111057	0.000123155	0.000125465	0.000178616	0.000155391	0.000180314	0.000161659	0.000117053	0.000124158	0.000116719	0.00010872	0.979616	0.148391
UGCCGG	2.37199e-05	2.27547e-05	2.14658e-05	2.37591e-05	1.85955e-05	1.85488e-05	1.79467e-05	1.86431e-05	2.37593e-05	2.36431e-05	2.44877e-05	2.64491e-05	2.74307e-05	2.64391e-05	3.16019e-05	2.97693e-05	1.94361e-05	1.71891e-05	2.17898e-05	1.93655e-05	0.979604	0.0227125
UCCCGC	2.07157e-05	2.06544e-05	1.9902e-05	1.99011e-05	2.24501e-05	2.32942e-05	2.24311e-05	2.20518e-05	1.88276e-05	1.95885e-05	2.1126e-05	1.87972e-05	2.15312e-05	2.1693e-05	2.07746e-05	2.17214e-05	2.25253e-05	2.14335e-05	2.23086e-05	2.26637e-05	0.979363	0.00030208
UGGGCA	6.21261e-05	5.84012e-05	7.57158e-05	7.39561e-05	6.15534e-05	5.60799e-05	6.13321e-05	5.94927e-05	0.000107859	5.96069e-05	6.46304e-05	7.51616e-05	9.64257e-05	8.26281e-05	8.90942e-05	9.61263e-05	7.6277e-05	9.83992e-05	8.09702e-05	7.13053e-05	0.979271	0.449427
UGGGGC	9.73019e-05	8.89071e-05	8.94458e-05	9.76037e-05	9.50708e-05	9.75764e-05	9.8359e-05	0.000101468	9.58412e-05	8.60324e-05	8.64414e-05	9.02892e-05	0.000134215	0.000115616	0.000123344	0.000112026	9.99429e-05	8.80533e-05	9.46375e-05	9.77808e-05	0.979028	0.00094508
UUGGA	0.000162993	0.000166697	0.000169626	0.000170255	0.000166472	0.000172162	0.000177895	0.000178336	0.000189441	0.000174255	0.00021073	0.00019085	0.000161623	0.000161838	0.000176534	0.000184317	0.000161435	0.000166672	0.000161273	0.000156402	0.978709	0.000184473
UGAAG	8.16167e-05	8.06726e-05	9.43182e-05	9.01891e-05	9.0814e-05	9.3373e-05	0.000100176	9.7708e-05	7.75755e-05	7.31035e-05	8.27453e-05	7.96478e-05	8.36336e-05	8.22017e-05	8.72264e-05	8.86491e-05	8.22885e-05	8.57463e-05	8.7675e-05	7.76645e-05	0.978064	0.000494131
UCGCGC	1.3358e-05	1.39213e-05	1.39981e-05	1.50478e-05	6.67681e-06	7.98488e-06	6.67366e-06	8.00987e-06	1.63099e-05	1.58524e-05	1.56552e-05	1.64479e-05	1.02955e-05	1.04377e-05	1.05347e-05	1.19426e-05	8.2104e-06	7.7194e-06	7.56908e-06	7.95385e-06	0.978064	4.10755e-05
UUGGUUC	2.52843e-05	3.05664e-05	2.08521e-05	2.18411e-05	2.08196e-05	2.04179e-05	2.09262e-05	2.21739e-05	2.72986e-05	2.22803e-05	2.22439e-05	2.36178e-05	2.14175e-05	1.89618e-05	1.97804e-05	2.69225e-05	2.331e-05	1.92734e-05	2.35794e-05	2.86276e-05	0.978016	0.0325414
UUUGUCA	1.98255e-05	2.08075e-05	1.98909e-05	2.25009e-05	2.37219e-05	2.49495e-05	2.53642e-05	2.38392e-05	1.67961e-05	1.72525e-05	1.75025e-05	1.69161e-05	1.50647e-05	1.58414e-05	1.43992e-05	1.7199e-05	2.09955e-05	2.08526e-05	2.06503e-05	1.81484e-05	0.977303	0.00731675
UUUGC	0.000279812	0.000276356	0.000292902	0.000293357	0.00028433	0.000287301	0.000289193	0.00028659	0.000329237	0.000285239	0.000293076	0.000304852	0.000264373	0.00026725	0.000264138	0.000296422	0.000289934	0.000299271	0.00030221	0.000296839	0.977249	0.0110373
UUCUAA	8.15406e-05	7.99148e-05	9.91156e-05	8.85779e-05	8.16259e-05	7.65933e-05	8.31982e-05	7.9696e-05	0.000118494	8.05541e-05	8.59605e-05	9.20791e-05	7.91332e-05	7.85183e-05	7.82423e-05	9.53467e-05	8.80124e-05	0.000108889	9.27035e-05	8.18504e-05	0.977246	0.0630515
UUAGGCC	3.6114e-05	2.83728e-05	2.78066e-05	2.95336e-05	3.40234e-05	3.78643e-05	3.74925e-05	3.38927e-05	3.40996e-05	2.78194e-05	2.74114e-05	2.76067e-05	4.0013e-05	3.9114e-05	3.96813e-05	3.28864e-05	3.40794e-05	2.90604e-05	3.30927e-05	3.49431e-05	0.977219	0.00131936
UCGACG	1.67849e-06	1.63854e-06	1.4837e-06	1.45449e-06	1.6242e-06	1.65749e-06	1.77334e-06	1.77658e-06	1.55312e-06	1.54249e-06	1.61948e-06	1.63121e-06	1.96547e-06	1.84863e-06	1.74373e-06	1.76044e-06	1.61951e-06	1.49296e-06	1.61871e-06	1.54453e-06	0.976975	0.0456944
UCUGUA	6.99498e-05	7.1047e-05	8.10925e-05	7.53178e-05	6.71982e-05	6.77162e-05	6.96543e-05	6.8082e-05	8.3505e-05	7.08298e-05	7.03933e-05	7.48492e-05	5.88681e-05	6.01082e-05	5.89528e-05	6.73959e-05	6.51902e-05	7.20942e-05	6.83853e-05	6.37371e-05	0.976853	0.00131936
UCUGGC	7.34686e-05	7.25295e-05	8.06734e-05	8.03944e-05	6.86171e-05	6.87855e-05	6.96216e-05	6.85815e-05	8.79754e-05	7.59469e-05	7.64137e-05	8.24317e-05	6.9189e-05	7.03747e-05	7.33751e-05	8.26472e-05	7.43078e-05	7.99223e-05	7.61957e-05	7.23566e-05	0.97682	0.00131936
UUAAUCC	3.02863e-05	2.75534e-05	2.64611e-05	2.8123e-05	2.47242e-05	2.88395e-05	2.96672e-05	2.9206e-05	2.54206e-05	2.48626e-05	2.42071e-05	2.56155e-05	2.8076e-05	2.75216e-05	3.01991e-05	2.51984e-05	2.9012e-05	2.76478e-05	2.64383e-05	2.66755e-05	0.976654	0.00030208
UUUGCA	6.15338e-05	6.22557e-05	6.74477e-05	5.91311e-05	6.98595e-05	7.18144e-05	7.283e-05	7.40026e-05	5.66485e-05	6.14097e-05	5.50659e-05	5.60988e-05	5.61438e-05	5.25233e-05	4.97243e-05	5.05973e-05	6.17224e-05	6.19422e-05	6.21457e-05	5.55463e-05	0.976379	0.0325414
UGAGUCA	1.15928e-05	1.29945e-05	1.15339e-05	1.17299e-05	1.33938e-05	1.25509e-05	1.23191e-05	1.17188e-05	1.31727e-05	1.22751e-05	1.19338e-05	1.18553e-05	9.55952e-06	1.05434e-05	1.00589e-05	1.0557e-05	1.34485e-05	1.19308e-05	1.38946e-05	1.53065e-05	0.976334	0.251325
UGUAC	0.000207766	0.000207337	0.000204905	0.000207911	0.000208386	0.00020854	0.000203369	0.000209178	0.000225384	0.00021528	0.000201788	0.000213095	0.000202116	0.000204048	0.000206677	0.000221343	0.0002187	0.000209209	0.000218951	0.000260617	0.97623	0.20269
UCCUGCC	3.5938e-05	3.48768e-05	3.33872e-05	3.78162e-05	3.48466e-05	3.63989e-05	3.89817e-05	3.82162e-05	4.73421e-05	4.31939e-05	6.36975e-05	5.11532e-05	5.04181e-05	4.52039e-05	5.59953e-05	5.4314e-05	3.7126e-05	3.17076e-05	3.57115e-05	3.50808e-05	0.976109	0.000954767
UGUCGG	1.60422e-05	1.56526e-05	1.53485e-05	1.6008e-05	1.58498e-05	1.59296e-05	1.60376e-05	1.59351e-05	1.53879e-05	1.46716e-05	1.62504e-05	1.60555e-05	1.55039e-05	1.55229e-05	1.58396e-05	1.63442e-05	1.64651e-05	1.54229e-05	1.63872e-05	1.5621e-05	0.976105	0.306736
UUCUGGG	3.09163e-05	3.08707e-05	3.13914e-05	3.29606e-05	2.41625e-05	2.41381e-05	2.44315e-05	2.56189e-05	3.91744e-05	3.31228e-05	3.34061e-05	3.50014e-05	3.51717e-05	3.16835e-05	3.36055e-05	3.48965e-05	2.79818e-05	2.28337e-05	2.59601e-05	3.2295e-05	0.976103	0.000791734
UUCGGCG	1.06448e-06	9.77184e-07	8.99097e-07	9.49479e-07	9.55034e-07	1.0306e-06	9.77126e-07	1.00183e-06	1.01981e-06	1.05448e-06	1.03378e-06	1.03784e-06	1.20498e-06	1.33201e-06	1.2332e-06	1.26034e-06	9.54835e-07	8.95264e-07	9.55958e-07	1.00185e-06	0.976085	0.0854793
UCCAC	0.00010689	0.00010581	0.000102695	0.000108176	9.36193e-05	9.65917e-05	9.27607e-05	9.52262e-05	0.000122846	0.000113233	0.000111333	0.000114386	0.000116131	0.000113356	0.000123412	0.000124862	0.000109908	0.000106761	0.000110335	0.000136071	0.97597	0.0227125
UGGCC	0.000221511	0.000209169	0.00020961	0.000221897	0.000223545	0.000233898	0.000231105	0.0002341	0.000214945	0.000213397	0.000208846	0.000236437	0.000284674	0.000269015	0.000316409	0.000296861	0.000227164	0.000216971	0.000228309	0.000214285	0.975855	0.0227125
CCGCGGG	1.08455e-05	1.10963e-05	8.80473e-06	1.00506e-05	4.40583e-06	4.81292e-06	4.50976e-06	4.74648e-06	1.11929e-05	1.24775e-05	1.04198e-05	1.06427e-05	7.65767e-06	6.63231e-06	7.43278e-06	7.16964e-06	5.61613e-06	4.94183e-06	5.32361e-06	5.9407e-06	0.975846	0.000184473
UUCCCUA	5.98278e-05	5.84832e-05	6.31289e-05	6.66665e-05	6.05348e-05	6.09555e-05	6.80462e-05	6.67299e-05	8.51216e-05	7.16901e-05	0.00010205	8.5742e-05	6.59263e-05	6.22755e-05	7.73361e-05	8.58365e-05	6.17436e-05	5.99075e-05	6.18364e-05	6.15321e-05	0.975615	0.000184473
UCGUCA	2.07055e-05	1.95605e-05	2.75278e-05	2.62155e-05	2.20772e-05	1.88753e-05	2.04818e-05	2.02564e-05	3.81772e-05	2.08236e-05	2.15997e-05	2.54969e-05	2.94099e-05	3.0193e-05	2.8721e-05	3.44988e-05	2.67764e-05	3.8652e-05	3.11943e-05	2.84152e-05	0.97554	0.449427
UUAGAGG	2.49502e-05	2.32788e-05	2.22723e-05	2.15152e-05	2.34455e-05	2.21188e-05	2.40978e-05	2.19448e-05	2.2664e-05	2.31118e-05	2.1208e-05	2.14561e-05	1.99484e-05	2.18432e-05	2.05412e-05	2.18785e-05	2.2272e-05	2.47268e-05	2.29563e-05	2.2749e-05	0.975484	0.168323
CGAGG	3.27153e-05	3.07696e-05	3.13238e-05	3.41517e-05	2.24825e-05	2.38587e-05	2.33856e-05	2.55885e-05	3.23044e-05	3.09574e-05	3.40484e-05	3.6026e-05	3.86203e-05	3.57396e-05	4.42686e-05	4.01397e-05	2.34985e-05	1.97594e-05	2.31036e-05	2.22733e-05	0.975327	0.0854793
UUCCUGC	2.63831e-05	2.55235e-05	2.62839e-05	2.53421e-05	3.09273e-05	3.17424e-05	3.08187e-05	3.02051e-05	2.33399e-05	2.32036e-05	2.17663e-05	2.27449e-05	2.92216e-05	2.81443e-05	2.9016e-05	2.39447e-05	2.88091e-05	2.82917e-05	2.80238e-05	2.42004e-05	0.975292	4.10755e-05
UCCUGUA	1.46335e-05	1.49143e-05	1.47319e-05	1.40795e-05	1.48465e-05	1.50516e-05	1.52078e-05	1.55368e-05	1.41639e-05	1.46151e-05	1.45225e-05	1.39728e-05	1.11863e-05	1.1375e-05	1.09379e-05	1.19289e-05	1.3624e-05	1.36778e-05	1.3277e-05	1.26785e-05	0.975281	0.355588
UUUGGGC	3.12542e-05	2.97885e-05	2.85362e-05	3.04221e-05	2.95862e-05	3.17282e-05	2.95355e-05	3.00501e-05	3.04301e-05	2.8943e-05	3.15846e-05	3.01811e-05	3.4528e-05	3.16265e-05	3.27535e-05	3.31592e-05	3.05292e-05	2.51612e-05	3.31647e-05	3.48056e-05	0.975236	0.168323
UUAGGGA	0.0002571	0.000238305	0.000252058	0.000256417	0.00024838	0.000260094	0.000267425	0.00026833	0.000274936	0.000259967	0.000292249	0.00027071	0.000239153	0.000239949	0.00025641	0.000265711	0.000246704	0.000242433	0.000250324	0.000244624	0.975171	0.000184473
CGAGGG	1.77523e-05	1.7444e-05	1.85323e-05	1.96249e-05	9.40177e-06	9.53472e-06	9.54889e-06	1.00203e-05	2.06381e-05	1.92173e-05	2.19486e-05	2.20708e-05	1.89437e-05	1.75715e-05	2.23407e-05	2.10615e-05	1.06454e-05	9.1289e-06	1.02056e-05	1.00495e-05	0.974985	0.000791734
UGGGUC	6.72784e-05	6.77437e-05	6.90193e-05	7.02864e-05	6.01193e-05	6.14097e-05	6.19713e-05	6.25238e-05	7.21601e-05	6.70738e-05	6.70986e-05	6.83784e-05	7.12744e-05	6.6991e-05	6.75041e-05	6.67124e-05	6.1252e-05	6.05276e-05	6.07651e-05	5.98542e-05	0.974708	0.0110373
UUGCAC	3.9264e-05	3.71701e-05	3.68775e-05	3.90365e-05	3.68539e-05	3.78018e-05	3.91027e-05	3.91935e-05	3.81068e-05	3.77066e-05	3.50747e-05	3.64132e-05	3.11069e-05	3.0668e-05	3.0843e-05	3.61111e-05	3.72823e-05	3.40459e-05	3.70528e-05	3.46958e-05	0.974701	0.392525
UGCCCG	2.6009e-05	2.44417e-05	2.61206e-05	2.78352e-05	2.27659e-05	2.22187e-05	2.30448e-05	2.29545e-05	3.45089e-05	2.75388e-05	2.81455e-05	3.10128e-05	3.02153e-05	2.85974e-05	3.34225e-05	3.64084e-05	2.73096e-05	3.07948e-05	2.94934e-05	2.69572e-05	0.974581	0.0156726
UGAACC	1.43413e-05	1.44741e-05	1.69e-05	1.70158e-05	1.56615e-05	1.63719e-05	1.64291e-05	1.67336e-05	1.36075e-05	1.32828e-05	1.34869e-05	1.46719e-05	1.34482e-05	1.33179e-05	1.33342e-05	1.54819e-05	1.47185e-05	1.6698e-05	1.57984e-05	1.5678e-05	0.974562	0.00202545
CGGCGG	7.15843e-06	8.01201e-06	6.2105e-06	6.76326e-06	6.36019e-06	7.03847e-06	5.61418e-06	6.13068e-06	6.31255e-06	7.93869e-06	6.96568e-06	6.28759e-06	7.52362e-06	7.6042e-06	6.99757e-06	6.69242e-06	6.65096e-06	5.69915e-06	6.59431e-06	8.21277e-06	0.974395	0.449427
UUGGCA	3.95805e-05	3.84166e-05	4.41037e-05	4.10022e-05	4.22478e-05	4.16829e-05	4.33051e-05	4.19692e-05	4.72891e-05	3.51101e-05	3.70373e-05	4.02119e-05	4.90802e-05	4.37053e-05	4.45824e-05	4.5012e-05	4.27573e-05	4.42389e-05	4.2881e-05	4.26961e-05	0.97434	0.0227125
UCGCCAG	9.18389e-06	9.68651e-06	1.08334e-05	1.12991e-05	3.25466e-06	3.21799e-06	3.24883e-06	3.5053e-06	1.30778e-05	1.18275e-05	1.20442e-05	1.28208e-05	5.21169e-06	5.45818e-06	5.94934e-06	8.19636e-06	4.4647e-06	4.27243e-06	4.43294e-06	4.31612e-06	0.974265	4.10755e-05
UGGAAGG	1.10821e-05	1.0395e-05	9.75554e-06	9.74856e-06	1.13733e-05	1.21315e-05	1.19868e-05	1.23501e-05	8.55214e-06	8.94314e-06	8.69276e-06	9.07889e-06	1.38986e-05	1.1864e-05	1.29527e-05	1.09796e-05	1.07795e-05	1.01218e-05	1.04439e-05	9.56463e-06	0.974265	4.10755e-05
UUUAGGA	4.91676e-05	5.13638e-05	5.79245e-05	4.94278e-05	5.18624e-05	5.21782e-05	5.47757e-05	5.21104e-05	5.16349e-05	4.53124e-05	4.72579e-05	4.6519e-05	4.37422e-05	4.52386e-05	4.37981e-05	4.77566e-05	5.15337e-05	5.93979e-05	5.38829e-05	4.92537e-05	0.973797	0.0325414
UUCCUUA	2.2711e-05	2.3248e-05	2.19783e-05	1.97694e-05	2.45629e-05	2.44869e-05	2.61263e-05	2.35778e-05	2.51986e-05	2.16109e-05	1.90783e-05	1.97151e-05	1.5513e-05	1.69076e-05	1.6961e-05	1.6282e-05	2.08204e-05	2.1061e-05	2.11206e-05	2.25659e-05	0.973782	0.449427
UUGCG	0.00011167	0.000113873	8.56704e-05	0.00011141	9.09426e-05	9.65472e-05	8.75745e-05	9.68479e-05	0.000115674	0.000126785	0.000115899	0.000115201	0.000129358	0.000125233	0.000123111	0.000129274	0.000122792	9.63636e-05	0.000118071	0.000207557	0.973483	0.168323
UUUCC	0.000312802	0.000314893	0.000305044	0.000302296	0.000332246	0.00034263	0.000347488	0.000342363	0.00031995	0.000308528	0.000342913	0.00031609	0.000288463	0.000287018	0.000296779	0.000300129	0.000309825	0.000292905	0.00030355	0.000300119	0.973342	0.0156726
UUAGG	0.00057427	0.000562491	0.000567001	0.00056807	0.000545898	0.000550603	0.000569566	0.000565109	0.000657458	0.000588463	0.000654645	0.00061853	0.00056254	0.000565958	0.000588982	0.000624361	0.000566712	0.000557304	0.000572188	0.000598275	0.973331	0.000184473
UCGGG	8.11674e-05	8.61904e-05	8.08889e-05	8.27842e-05	7.07073e-05	7.29069e-05	7.53167e-05	7.82671e-05	9.06127e-05	8.17871e-05	0.000100077	9.19292e-05	9.7951e-05	9.17134e-05	0.000103777	9.86543e-05	7.60982e-05	6.81446e-05	7.80706e-05	7.83152e-05	0.97327	0.00731675
UCCGAG	2.8645e-06	2.77605e-06	2.78051e-06	2.67134e-06	2.88424e-06	3.00484e-06	3.04801e-06	3.00636e-06	2.47417e-06	2.61756e-06	2.77732e-06	2.47992e-06	3.13437e-06	2.90886e-06	3.00658e-06	2.89448e-06	2.8221e-06	2.7494e-06	2.89094e-06	2.64253e-06	0.973199	0.000184473
UCCGAGC	7.05312e-07	6.61462e-07	6.75167e-07	6.27526e-07	7.29996e-07	7.38671e-07	7.55608e-07	7.37805e-07	6.54881e-07	6.64367e-07	6.23507e-07	6.17992e-07	7.25061e-07	6.92825e-07	6.59254e-07	6.41111e-07	7.03815e-07	6.76418e-07	7.04553e-07	6.4959e-07	0.9731	0.00094508
UCGGAC	1.70083e-05	1.66133e-05	1.49267e-05	1.58813e-05	1.48484e-05	1.5861e-05	1.49988e-05	1.64452e-05	1.59229e-05	1.59103e-05	1.67962e-05	1.54126e-05	2.26088e-05	1.9533e-05	2.1641e-05	1.61894e-05	1.57201e-05	1.18447e-05	1.52214e-05	1.90697e-05	0.972765	0.492455
CGAGCGG	8.55084e-06	9.17218e-06	1.02534e-05	1.0708e-05	2.14604e-06	2.03622e-06	2.1516e-06	2.33469e-06	1.25652e-05	1.12505e-05	1.15452e-05	1.23073e-05	4.00581e-06	4.56301e-06	4.97452e-06	7.24301e-06	3.53134e-06	3.25277e-06	3.23438e-06	3.55429e-06	0.972678	4.10755e-05
UCUGGUA	4.13868e-05	4.36367e-05	3.77137e-05	4.41589e-05	2.87099e-05	3.02193e-05	2.59883e-05	2.9286e-05	5.48047e-05	5.7281e-05	4.97656e-05	5.1589e-05	3.43589e-05	3.84751e-05	3.71448e-05	4.9023e-05	4.342e-05	3.48643e-05	4.293e-05	8.14371e-05	0.97266	0.000184473
UUGCGC	1.74765e-05	1.77313e-05	1.81765e-05	1.68766e-05	1.74759e-05	1.96012e-05	1.88981e-05	1.88718e-05	1.5548e-05	1.60342e-05	1.64071e-05	1.5036e-05	2.76002e-05	2.51277e-05	2.56723e-05	1.82073e-05	1.62253e-05	1.58878e-05	1.66864e-05	1.63211e-05	0.972577	0.000184473
UCGGCCG	4.9306e-06	5.00134e-06	3.97375e-06	4.57782e-06	1.93257e-06	1.98116e-06	2.0156e-06	1.99437e-06	5.16471e-06	5.72301e-06	4.71695e-06	4.91017e-06	2.47093e-06	2.26258e-06	2.37469e-06	2.89895e-06	2.66969e-06	2.42274e-06	2.56797e-06	2.95337e-06	0.972319	0.000184473
GGGGGGG	7.26042e-06	8.14281e-06	8.50594e-06	8.47269e-06	9.10876e-06	8.51656e-06	9.70133e-06	8.99088e-06	7.98679e-06	8.85662e-06	9.66328e-06	8.39157e-06	7.89232e-06	8.8414e-06	8.2768e-06	8.60771e-06	1.18552e-05	1.26809e-05	1.01679e-05	9.71196e-06	0.972305	0.251325
UUCGGCC	1.01408e-05	8.28585e-06	8.04793e-06	8.71966e-06	9.30373e-06	1.00109e-05	9.22828e-06	9.52167e-06	7.97645e-06	8.02186e-06	7.2493e-06	7.58311e-06	9.03503e-06	9.92228e-06	8.95838e-06	9.37433e-06	9.87573e-06	1.07175e-05	9.98902e-06	9.72928e-06	0.972117	4.10755e-05
CCAGGCG	2.11041e-06	2.36915e-06	2.32433e-06	2.49992e-06	9.56328e-07	1.05157e-06	9.34224e-07	9.79034e-07	2.49589e-06	2.42538e-06	2.46753e-06	2.57265e-06	1.08522e-06	1.22419e-06	1.24782e-06	1.67025e-06	1.13669e-06	1.05018e-06	1.10895e-06	1.15886e-06	0.972058	0.000131211
UGCCGA	4.62791e-06	4.66551e-06	4.36832e-06	4.35043e-06	4.57476e-06	5.08528e-06	4.68884e-06	5.15896e-06	3.30113e-06	3.58457e-06	3.7074e-06	3.48426e-06	7.91244e-06	6.7465e-06	6.74574e-06	4.60336e-06	3.98399e-06	3.46948e-06	3.73558e-06	3.22987e-06	0.971994	0.000791734
UUCUCGC	9.14363e-06	7.23904e-06	7.85369e-06	8.69547e-06	8.36148e-06	8.51348e-06	8.49103e-06	8.90625e-06	7.5331e-06	6.98186e-06	7.94518e-06	8.48364e-06	7.86683e-06	6.80761e-06	7.92793e-06	8.34424e-06	8.45445e-06	7.21211e-06	8.1703e-06	7.92655e-06	0.971871	0.113494
UGUCC	0.000201233	0.000194157	0.000201789	0.000202483	0.000212288	0.000214512	0.000217848	0.000218025	0.000216726	0.000188355	0.000209497	0.000203844	0.00023627	0.000223587	0.000234155	0.000223756	0.00020586	0.000203356	0.000203454	0.000190431	0.971863	0.20269
UUACGGC	3.02079e-06	3.04386e-06	2.96515e-06	2.80557e-06	3.4864e-06	3.76363e-06	4.27432e-06	3.69521e-06	2.71599e-06	2.78218e-06	2.8552e-06	2.59403e-06	2.47244e-06	2.80155e-06	2.50632e-06	2.53209e-06	3.15255e-06	3.09325e-06	3.21989e-06	3.04788e-06	0.97179	0.00731675
UUUAGA	0.000123681	0.000125288	0.000143283	0.000129749	0.000118966	0.000115738	0.000121487	0.000117066	0.000156636	0.000124362	0.000124804	0.0001331	0.000109937	0.000110414	0.000109893	0.000129159	0.0001229	0.000133402	0.000123884	0.000118769	0.971642	0.00312447
UUCGA	5.31785e-05	5.09848e-05	5.25897e-05	5.13512e-05	5.44852e-05	5.62719e-05	5.55282e-05	5.6568e-05	4.89222e-05	4.83772e-05	5.08425e-05	4.95884e-05	5.58799e-05	5.26697e-05	5.50494e-05	5.01239e-05	5.13566e-05	4.69047e-05	5.26308e-05	4.90342e-05	0.97151	0.000791734
UGCGUCA	3.13495e-06	3.73819e-06	3.07016e-06	3.53441e-06	3.14827e-06	3.10016e-06	3.44355e-06	3.13071e-06	2.9615e-06	3.06065e-06	2.7209e-06	3.01069e-06	2.58021e-06	2.69074e-06	2.48339e-06	2.70571e-06	3.00555e-06	3.38427e-06	3.4309e-06	3.15979e-06	0.971426	0.0325414
UGGGGAG	2.30319e-05	2.30678e-05	2.08648e-05	2.27218e-05	2.39794e-05	2.57141e-05	2.46554e-05	2.58325e-05	2.23992e-05	2.34841e-05	2.80039e-05	2.40013e-05	3.70535e-05	3.34756e-05	3.75523e-05	2.91899e-05	2.5234e-05	2.0517e-05	2.27009e-05	2.21603e-05	0.971385	0.392525
UUGGUC	5.39152e-05	5.05385e-05	5.52222e-05	5.32051e-05	5.35958e-05	5.41685e-05	5.46907e-05	5.41968e-05	6.00959e-05	5.26304e-05	5.20084e-05	5.84743e-05	4.91011e-05	5.08476e-05	5.90137e-05	6.40881e-05	5.44126e-05	4.97645e-05	5.28784e-05	5.07278e-05	0.971227	0.20269
UGGUCGC	1.18754e-05	1.17802e-05	1.09004e-05	1.11297e-05	1.11284e-05	1.25974e-05	1.18547e-05	1.24557e-05	1.13135e-05	1.00345e-05	1.08099e-05	1.06249e-05	2.49861e-05	2.10587e-05	2.40057e-05	1.50658e-05	9.84579e-06	7.47905e-06	9.18156e-06	7.9486e-06	0.971193	0.0456944
UUGCGA	8.97335e-06	9.01371e-06	1.00767e-05	7.62756e-06	9.43796e-06	1.05345e-05	8.92928e-06	9.10194e-06	7.24909e-06	9.7881e-06	7.51344e-06	7.55407e-06	1.35855e-05	1.19503e-05	1.26909e-05	9.33266e-06	9.53642e-06	6.66244e-06	1.13297e-05	6.50098e-06	0.971044	0.0156726
UUCCUCG	4.6232e-06	4.77627e-06	5.16512e-06	4.27808e-06	4.9135e-06	5.00629e-06	4.93505e-06	4.99515e-06	3.90883e-06	4.3254e-06	3.91088e-06	4.16918e-06	3.87596e-06	3.58411e-06	3.62735e-06	3.87228e-06	4.45987e-06	4.40275e-06	5.12703e-06	4.30694e-06	0.970862	0.0325414
UGACG	3.63891e-05	3.61877e-05	3.60004e-05	3.41898e-05	3.69055e-05	3.86387e-05	3.85954e-05	3.92494e-05	3.50909e-05	3.58521e-05	3.45753e-05	3.56382e-05	3.76827e-05	3.87806e-05	3.93583e-05	3.83219e-05	3.73244e-05	3.77554e-05	3.76577e-05	3.39327e-05	0.970818	0.00094508
CGGCGGG	6.1846e-06	6.52551e-06	5.00905e-06	5.76093e-06	6.10352e-06	6.77106e-06	5.48956e-06	6.00872e-06	5.44323e-06	6.73177e-06	5.92759e-06	5.28232e-06	7.14468e-06	7.36147e-06	6.66599e-06	6.34115e-06	6.34246e-06	5.33651e-06	6.23251e-06	7.50702e-06	0.970771	0.0456944
UGAAGC	2.02116e-05	1.83865e-05	1.9807e-05	2.04412e-05	2.05069e-05	2.0066e-05	2.15087e-05	2.14343e-05	1.83824e-05	1.68157e-05	1.85146e-05	1.88456e-05	2.03537e-05	1.7291e-05	1.88449e-05	1.88881e-05	1.92961e-05	1.64226e-05	1.88395e-05	1.8034e-05	0.970761	0.00731675
UUUGUC	8.70146e-05	8.75639e-05	9.42746e-05	9.19446e-05	9.41643e-05	9.33822e-05	9.72229e-05	9.45371e-05	0.000113697	9.39394e-05	9.23286e-05	9.69418e-05	8.75299e-05	9.30189e-05	8.92716e-05	0.000101508	9.70799e-05	0.000102459	9.88845e-05	0.000103449	0.97037	0.251325
UUUACG	2.17675e-05	2.78293e-05	2.08683e-05	1.96884e-05	2.36758e-05	2.42398e-05	2.41201e-05	2.41478e-05	1.97341e-05	2.02529e-05	2.04556e-05	1.98364e-05	2.04745e-05	1.99521e-05	2.03485e-05	1.78639e-05	2.12879e-05	2.08154e-05	2.14578e-05	2.39741e-05	0.970355	0.00202545
UGGUCCC	2.1139e-05	1.94175e-05	1.99749e-05	2.01673e-05	2.14636e-05	2.33866e-05	2.05624e-05	1.99924e-05	2.04292e-05	2.0519e-05	1.8348e-05	1.91335e-05	1.90164e-05	1.98176e-05	1.84842e-05	1.98385e-05	2.20333e-05	2.23425e-05	2.3566e-05	2.15084e-05	0.970346	0.0325414
UUCGGUA	3.3752e-06	3.54515e-06	3.30161e-06	3.23629e-06	3.44783e-06	3.77122e-06	3.83482e-06	3.9624e-06	2.89533e-06	3.33504e-06	3.38328e-06	3.34169e-06	3.898e-06	4.00263e-06	3.88203e-06	3.49932e-06	3.23633e-06	4.22271e-06	3.74841e-06	3.39686e-06	0.970265	0.00131936
UCGUGC	3.075e-05	3.12946e-05	3.21257e-05	3.49158e-05	1.99678e-05	1.98112e-05	1.91639e-05	2.00719e-05	3.69912e-05	3.55904e-05	3.5032e-05	3.81782e-05	2.31528e-05	2.45439e-05	2.71894e-05	3.18303e-05	2.22614e-05	2.08346e-05	2.20132e-05	2.19098e-05	0.970194	4.10755e-05
UGUGC	0.000218994	0.000211739	0.000224514	0.00022061	0.000224508	0.000231976	0.000234295	0.00023437	0.000232461	0.000202906	0.000199505	0.000215663	0.00025277	0.000235558	0.000249007	0.000237538	0.000221286	0.00022868	0.000221233	0.000200843	0.970185	0.00478338
UACGUAG	2.31579e-06	2.41437e-06	3.57085e-06	2.77509e-06	2.79768e-06	2.44824e-06	2.54517e-06	2.56895e-06	4.00961e-06	2.48945e-06	2.91744e-06	3.05871e-06	3.0774e-06	2.95222e-06	3.15035e-06	3.69741e-06	2.75673e-06	4.6906e-06	3.52518e-06	2.97575e-06	0.970079	0.355588
UUCGGGG	5.58293e-06	5.55483e-06	5.27911e-06	5.36231e-06	5.62206e-06	5.93764e-06	5.75395e-06	5.61361e-06	4.86986e-06	4.79698e-06	4.7833e-06	4.7297e-06	6.01944e-06	5.90664e-06	5.8969e-06	5.52412e-06	5.5364e-06	5.20786e-06	5.76273e-06	5.19547e-06	0.969854	4.10755e-05
UUCUUA	9.31829e-05	9.40634e-05	0.000100814	9.51651e-05	0.000102015	0.000104311	0.000107293	0.000110639	8.39001e-05	8.22144e-05	8.14255e-05	8.84019e-05	8.95004e-05	8.76537e-05	8.5932e-05	9.08755e-05	8.86211e-05	9.48297e-05	9.20171e-05	8.3032e-05	0.969829	0.000184473
UUGCUC	6.90993e-05	6.68971e-05	7.916e-05	7.48618e-05	7.81789e-05	7.81482e-05	7.95007e-05	7.69256e-05	8.75944e-05	6.37898e-05	6.43992e-05	7.16771e-05	8.37552e-05	7.78572e-05	7.99831e-05	8.08187e-05	8.08424e-05	9.26293e-05	8.50114e-05	7.18402e-05	0.969725	0.0227125
UUCGGUG	3.39997e-06	3.45465e-06	3.10265e-06	3.05432e-06	3.69111e-06	3.97558e-06	3.94897e-06	4.08675e-06	3.03393e-06	3.07025e-06	2.99151e-06	3.04216e-06	4.04713e-06	3.58226e-06	3.6935e-06	3.01208e-06	3.34786e-06	3.27273e-06	3.48953e-06	3.06108e-06	0.969527	0.00030208
UCCGGA	1.51329e-05	1.51779e-05	1.28128e-05	1.74207e-05	1.17699e-05	1.44328e-05	1.55267e-05	1.565e-05	2.72575e-05	2.54015e-05	4.63462e-05	3.17983e-05	2.31244e-05	2.06373e-05	3.08471e-05	3.202e-05	1.50723e-05	8.24767e-06	1.37213e-05	1.61906e-05	0.969488	0.00030208
UUAGGGG	0.000194379	0.000183615	0.000187097	0.000193832	0.000182205	0.000180419	0.000186925	0.000184086	0.000236461	0.000202278	0.000234144	0.000222127	0.000215891	0.000206372	0.000228978	0.000242731	0.000200378	0.00019285	0.000196569	0.000214942	0.96944	0.000954767
UCCACC	1.96272e-05	1.99488e-05	1.82446e-05	1.90196e-05	2.21645e-05	2.34527e-05	2.41642e-05	2.36564e-05	1.78282e-05	1.78569e-05	1.98101e-05	1.8185e-05	2.35169e-05	2.13299e-05	2.34832e-05	2.09015e-05	2.13309e-05	2.03886e-05	2.14678e-05	1.98644e-05	0.969352	0.000131211
UGGCGAG	9.2221e-06	9.74376e-06	1.09327e-05	1.12009e-05	2.95459e-06	2.80258e-06	2.96734e-06	3.08174e-06	1.31709e-05	1.18184e-05	1.2314e-05	1.2906e-05	4.84188e-06	5.50657e-06	6.21784e-06	8.29567e-06	4.36351e-06	4.01466e-06	4.06025e-06	4.26994e-06	0.969062	4.10755e-05
UUCGGG	2.77649e-05	3.04066e-05	2.62247e-05	2.81748e-05	2.39158e-05	2.48874e-05	2.56467e-05	2.63441e-05	3.79224e-05	3.28544e-05	4.11661e-05	3.52294e-05	3.87428e-05	3.41141e-05	3.95405e-05	3.88516e-05	2.84441e-05	2.25574e-05	2.88385e-05	3.38331e-05	0.968911	0.00202545
UCCACG	9.42864e-06	9.29881e-06	8.47529e-06	8.52292e-06	7.51369e-06	8.10032e-06	7.70084e-06	7.82983e-06	6.7901e-06	6.51338e-06	6.5268e-06	6.60889e-06	1.54995e-05	1.08857e-05	1.25899e-05	7.40346e-06	6.44366e-06	5.62507e-06	6.37464e-06	5.50694e-06	0.968835	0.0156726
UGCGCA	7.64647e-06	7.75471e-06	6.84975e-06	6.74758e-06	7.99196e-06	7.90444e-06	8.16756e-06	7.66556e-06	7.14849e-06	6.92883e-06	6.54489e-06	6.8076e-06	7.28011e-06	7.26365e-06	6.6159e-06	6.73765e-06	8.06298e-06	8.7003e-06	8.69316e-06	7.98303e-06	0.968814	0.00202545
UUCCCC	0.000108774	0.000102367	0.00012036	0.000117551	0.000114679	0.000110639	0.000117079	0.000113858	0.00014124	0.000102914	0.000111892	0.000117954	0.000129952	0.000124319	0.000129904	0.000140494	0.00012423	0.000138826	0.000127287	0.000118154	0.968759	0.306736
UUUGCCC	3.08594e-05	3.07341e-05	2.91342e-05	3.27344e-05	2.72702e-05	2.79405e-05	3.08468e-05	3.12348e-05	4.34215e-05	4.02641e-05	5.68576e-05	4.64202e-05	3.34277e-05	3.2101e-05	4.01144e-05	4.33792e-05	2.84596e-05	2.28855e-05	2.74011e-05	2.82653e-05	0.968686	5.88115e-05
UUUCAG	7.74487e-05	7.61016e-05	9.34606e-05	8.71641e-05	7.48789e-05	6.85925e-05	7.34971e-05	7.29705e-05	0.00010994	8.03618e-05	8.16148e-05	9.05993e-05	7.08775e-05	7.05006e-05	7.09272e-05	8.72237e-05	7.68285e-05	9.14863e-05	8.1496e-05	7.12223e-05	0.968682	0.00202545
UGGCCC	0.000114162	0.000107182	0.00010526	0.000111912	0.000111299	0.000117636	0.000116185	0.000119485	0.000106741	9.79888e-05	9.87316e-05	0.000110028	0.000197703	0.000166692	0.000196827	0.000151642	0.000110369	0.000104118	0.000105619	9.34407e-05	0.968681	0.00202545
UUGUUAC	1.99901e-05	2.04469e-05	2.11543e-05	1.99427e-05	2.03437e-05	2.11485e-05	2.16377e-05	2.15125e-05	1.95062e-05	1.90088e-05	1.79162e-05	1.86704e-05	1.58606e-05	1.64539e-05	1.56805e-05	1.624e-05	1.8512e-05	2.1021e-05	1.9059e-05	1.75159e-05	0.968669	0.168323
UGGUGC	7.51272e-05	6.8704e-05	6.86064e-05	7.38957e-05	7.39794e-05	7.59324e-05	7.79212e-05	7.79849e-05	8.92457e-05	7.25801e-05	7.13064e-05	7.46729e-05	9.46134e-05	8.86307e-05	9.06717e-05	8.87724e-05	7.86502e-05	7.05417e-05	7.52515e-05	8.50613e-05	0.968635	0.20269
UGCCCCA	9.06023e-06	1.021e-05	6.88226e-06	8.39982e-06	7.86264e-06	8.81314e-06	6.38238e-06	8.0483e-06	7.04327e-06	1.04121e-05	8.00641e-06	7.71275e-06	1.08896e-05	9.80272e-06	8.51596e-06	7.85956e-06	9.3166e-06	6.3132e-06	7.95682e-06	1.17796e-05	0.96856	0.251325
UGUCCA	4.83026e-05	4.67354e-05	4.10547e-05	4.60867e-05	4.51781e-05	4.5587e-05	4.19888e-05	4.51564e-05	5.164e-05	5.47668e-05	4.76442e-05	4.9339e-05	4.3589e-05	4.64323e-05	4.34184e-05	5.13376e-05	5.58976e-05	4.95858e-05	5.41464e-05	8.4005e-05	0.968421	0.0156726
UGGCGUC	1.31737e-05	1.43238e-05	1.62749e-05	1.62867e-05	6.95452e-06	6.72965e-06	6.90013e-06	6.98889e-06	1.79047e-05	1.60495e-05	1.58309e-05	1.71335e-05	9.99294e-06	1.15334e-05	1.09281e-05	1.33953e-05	8.66574e-06	1.21151e-05	1.0156e-05	9.8166e-06	0.96841	0.000184473
UGAAGCC	4.86377e-06	4.8628e-06	4.63297e-06	4.58663e-06	5.43029e-06	5.97403e-06	5.5741e-06	5.53154e-06	4.51917e-06	4.9668e-06	4.47923e-06	4.46126e-06	4.23394e-06	4.25104e-06	4.07921e-06	4.38353e-06	5.83307e-06	5.17611e-06	5.24865e-06	5.51186e-06	0.968046	0.0630515
UUCUGC	8.5493e-05	8.33531e-05	7.84627e-05	8.04759e-05	8.94778e-05	9.36397e-05	8.88477e-05	9.03684e-05	7.43786e-05	7.85955e-05	7.29005e-05	7.65568e-05	8.58396e-05	8.13962e-05	7.98267e-05	7.50531e-05	8.82084e-05	8.03265e-05	8.49686e-05	9.53677e-05	0.967953	0.000131211
UGGAC	7.68439e-05	7.44848e-05	7.38577e-05	7.3089e-05	8.13832e-05	8.77678e-05	8.33059e-05	8.51345e-05	6.89647e-05	6.83019e-05	6.85529e-05	6.98771e-05	8.48097e-05	8.0862e-05	8.11287e-05	7.45441e-05	7.67682e-05	7.64859e-05	7.87845e-05	7.57122e-05	0.967676	4.10755e-05
UUAGGCG	1.13089e-05	9.5558e-06	9.92776e-06	1.12286e-05	9.44993e-06	9.04547e-06	9.6953e-06	1.03539e-05	1.90853e-05	1.44e-05	1.49162e-05	1.46678e-05	1.35233e-05	1.33777e-05	1.37368e-05	1.7519e-05	1.36561e-05	1.09713e-05	1.27367e-05	2.03693e-05	0.967598	0.000791734
UUCUG	0.000259683	0.000260495	0.00027578	0.000271964	0.000254753	0.000257826	0.000264798	0.000267827	0.000270857	0.000251651	0.000249604	0.000266592	0.000227298	0.000221055	0.000225176	0.000247963	0.000244933	0.00023966	0.000243472	0.00023005	0.967491	0.0854793
UGGGGCC	2.44702e-05	2.31462e-05	2.25749e-05	2.39647e-05	2.45197e-05	2.56835e-05	2.55776e-05	2.59812e-05	2.28773e-05	2.22552e-05	2.20857e-05	2.41736e-05	3.79979e-05	3.29778e-05	3.86173e-05	3.27328e-05	2.4846e-05	2.26851e-05	2.40501e-05	2.24808e-05	0.967325	0.000954767
UCAGCC	2.67216e-05	2.48259e-05	2.50034e-05	2.62213e-05	2.85912e-05	2.87719e-05	2.89414e-05	2.88106e-05	3.32406e-05	2.85105e-05	2.70085e-05	2.82334e-05	2.99374e-05	2.9661e-05	2.91361e-05	3.24985e-05	3.26001e-05	2.97056e-05	3.07438e-05	3.64746e-05	0.96731	0.306736
UGCCUCA	2.23734e-05	2.06476e-05	2.69454e-05	2.66172e-05	2.29341e-05	2.12663e-05	2.31823e-05	2.26873e-05	3.7961e-05	2.18789e-05	2.36344e-05	2.67829e-05	2.93838e-05	2.7256e-05	2.79662e-05	3.39809e-05	2.83953e-05	3.57177e-05	3.06181e-05	2.662e-05	0.967239	0.492455
UCACCG	1.34425e-05	1.22578e-05	1.19352e-05	1.22977e-05	1.25866e-05	1.35438e-05	1.39366e-05	1.40594e-05	1.13795e-05	1.15076e-05	1.17035e-05	1.20219e-05	1.5054e-05	1.42126e-05	1.6357e-05	1.45384e-05	1.35853e-05	1.16711e-05	1.34392e-05	1.13488e-05	0.967229	0.000791734
UGACGGC	1.57045e-06	1.56134e-06	1.83483e-06	1.64943e-06	1.49364e-06	1.49481e-06	1.55613e-06	1.40935e-06	2.02474e-06	1.73289e-06	1.80911e-06	1.73394e-06	1.70198e-06	1.89335e-06	2.04224e-06	2.14154e-06	1.76155e-06	2.23128e-06	1.93521e-06	1.87564e-06	0.967165	0.251325
UGUGGGC	3.5803e-05	3.68176e-05	3.49445e-05	3.62764e-05	3.07644e-05	3.46299e-05	3.289e-05	3.39928e-05	3.19684e-05	3.1984e-05	3.31199e-05	3.41563e-05	6.02707e-05	5.25808e-05	5.86044e-05	4.0642e-05	2.8654e-05	2.37301e-05	2.71519e-05	2.35869e-05	0.966889	0.148391
UGGUC	0.00018127	0.000175338	0.000177706	0.000179026	0.000177632	0.00018391	0.00018188	0.000183557	0.000193026	0.000175618	0.000171211	0.000181377	0.000204147	0.000191994	0.000201702	0.000196828	0.000181348	0.000169625	0.000179714	0.000189163	0.966502	0.168323
UUAGAGA	3.3846e-05	3.5115e-05	3.67349e-05	3.53734e-05	3.09877e-05	3.08953e-05	2.96612e-05	2.9524e-05	3.83676e-05	3.69181e-05	3.42628e-05	3.57975e-05	2.40181e-05	2.80737e-05	2.45293e-05	2.9412e-05	3.10486e-05	3.24334e-05	3.35641e-05	2.96271e-05	0.966464	0.000184473
UUCUAAC	1.47369e-05	1.29815e-05	1.62749e-05	1.43556e-05	1.62616e-05	1.61827e-05	1.71457e-05	1.63681e-05	1.24304e-05	1.21084e-05	1.26313e-05	1.26358e-05	1.42093e-05	1.35024e-05	1.50365e-05	1.41047e-05	1.45434e-05	1.76768e-05	1.4751e-05	1.28305e-05	0.966421	4.10755e-05
UCGUCC	4.43359e-05	4.21818e-05	5.2602e-05	5.37625e-05	3.69416e-05	3.273e-05	3.95871e-05	3.80964e-05	9.12239e-05	5.22827e-05	7.58951e-05	7.25757e-05	8.12441e-05	7.04017e-05	8.97252e-05	9.3075e-05	4.94658e-05	5.91689e-05	5.31534e-05	4.98646e-05	0.966392	0.0110373
UGUCCG	1.72727e-05	1.65881e-05	1.56128e-05	1.64764e-05	1.89148e-05	1.78911e-05	1.75993e-05	1.7499e-05	1.68736e-05	1.71409e-05	1.81743e-05	1.6658e-05	1.57289e-05	1.6467e-05	1.55454e-05	1.68811e-05	1.90624e-05	1.77359e-05	1.97391e-05	2.11004e-05	0.966263	0.449427
UUGCC	0.000208168	0.000214593	0.000199047	0.000210488	0.00021359	0.000225712	0.000227825	0.000230334	0.000227009	0.000216472	0.000269117	0.000236586	0.00025694	0.000235822	0.000264459	0.000243825	0.000207054	0.000182806	0.000201639	0.000195518	0.966234	0.0156726
UGUAGGG	3.8804e-05	4.83882e-05	3.76986e-05	3.79911e-05	3.8728e-05	4.01195e-05	4.42452e-05	4.11045e-05	4.36129e-05	4.9764e-05	6.55315e-05	4.68743e-05	4.30843e-05	4.23089e-05	4.88433e-05	4.84969e-05	4.01107e-05	3.76061e-05	4.26698e-05	4.16971e-05	0.966189	0.000791734
UCGCGCC	2.31719e-06	2.23453e-06	1.89522e-06	2.02991e-06	2.47234e-06	2.86985e-06	2.63067e-06	2.82882e-06	1.60389e-06	1.7901e-06	1.76362e-06	1.8046e-06	2.79899e-06	2.5938e-06	2.75563e-06	2.1511e-06	2.31837e-06	1.7693e-06	2.10475e-06	2.19805e-06	0.96604	9.00203e-05
UGGGGA	9.35871e-05	8.77556e-05	9.32604e-05	0.000105254	8.0981e-05	7.98912e-05	9.3451e-05	8.90997e-05	0.000151286	0.000117615	0.00018101	0.00014872	0.000119914	0.00011263	0.000143176	0.000156766	9.42139e-05	8.48082e-05	9.50875e-05	9.94336e-05	0.965986	0.00030208
UCGUAC	3.34748e-05	3.39589e-05	2.91857e-05	3.37874e-05	2.37854e-05	2.39914e-05	2.06038e-05	2.36852e-05	4.07682e-05	4.43112e-05	3.77236e-05	3.85221e-05	3.00896e-05	3.19398e-05	3.06987e-05	3.81056e-05	3.6046e-05	2.96937e-05	3.50981e-05	6.34995e-05	0.965892	0.00030208
UUGCGAA	1.52809e-06	1.68309e-06	1.53481e-06	1.41858e-06	1.38869e-06	1.34718e-06	1.50911e-06	1.50563e-06	1.25198e-06	1.29753e-06	1.52396e-06	1.53938e-06	1.17939e-06	1.19097e-06	1.35192e-06	1.36905e-06	1.27974e-06	1.30621e-06	1.43401e-06	1.50478e-06	0.965759	0.449427
UUUGCC	6.71764e-05	7.63682e-05	6.67268e-05	6.52112e-05	6.79571e-05	7.14465e-05	6.90589e-05	6.97515e-05	6.42501e-05	6.52575e-05	6.04919e-05	6.3719e-05	5.2666e-05	5.4125e-05	5.03828e-05	5.56743e-05	6.51317e-05	6.55064e-05	6.4943e-05	5.97004e-05	0.965552	0.148391
UUUCGGG	9.7642e-06	9.90208e-06	1.00806e-05	9.8815e-06	1.07186e-05	9.92979e-06	9.678e-06	1.00204e-05	9.08678e-06	8.93104e-06	8.83933e-06	8.72789e-06	9.86957e-06	9.34555e-06	9.58569e-06	9.33932e-06	1.03362e-05	9.51228e-06	1.08771e-05	1.01147e-05	0.965356	4.10755e-05
UUUGCAG	2.92439e-05	3.01356e-05	3.37849e-05	3.32905e-05	1.92067e-05	1.86397e-05	1.91433e-05	1.90757e-05	3.67389e-05	3.3595e-05	3.37431e-05	3.55263e-05	1.79345e-05	1.89575e-05	1.90698e-05	2.42471e-05	1.99968e-05	1.96864e-05	1.92408e-05	1.86551e-05	0.965301	9.00203e-05
UCCCGG	2.95156e-05	2.60367e-05	2.64403e-05	2.62213e-05	2.41555e-05	2.59692e-05	2.45324e-05	2.41768e-05	2.75368e-05	2.29814e-05	2.32696e-05	2.40122e-05	4.44004e-05	3.86898e-05	4.14956e-05	3.07345e-05	2.3868e-05	2.29937e-05	2.32699e-05	2.11626e-05	0.965102	0.0325414
UCAGAGC	7.6228e-06	6.76023e-06	1.1282e-05	9.76301e-06	7.88007e-06	6.18425e-06	7.57751e-06	6.89446e-06	1.88929e-05	7.76931e-06	9.22223e-06	1.14348e-05	1.32099e-05	1.16679e-05	1.27855e-05	1.58511e-05	1.12918e-05	1.56944e-05	1.22374e-05	1.02111e-05	0.965083	0.306736
UUAGC	0.000308364	0.00031843	0.000310363	0.000313811	0.000262878	0.00027039	0.000273116	0.000275956	0.000329429	0.000317606	0.000320297	0.000329113	0.000259384	0.000276417	0.000270349	0.000290997	0.000262074	0.00025977	0.000272129	0.000264492	0.965045	5.88115e-05
UUUAUCG	5.03923e-06	4.84179e-06	4.85865e-06	4.46933e-06	5.76917e-06	5.8089e-06	5.62628e-06	5.8335e-06	4.34605e-06	4.86624e-06	4.5129e-06	5.02143e-06	4.77406e-06	4.38997e-06	4.09867e-06	4.10041e-06	5.08152e-06	5.04845e-06	5.02728e-06	4.73379e-06	0.964856	0.113494
UUUGGGA	3.38813e-05	3.38113e-05	3.54128e-05	3.48928e-05	3.06202e-05	3.30804e-05	3.29841e-05	3.17726e-05	3.5888e-05	3.56418e-05	3.51039e-05	3.63181e-05	2.65358e-05	2.88766e-05	2.80454e-05	3.15831e-05	3.1194e-05	2.91564e-05	3.03195e-05	3.16643e-05	0.964802	5.88115e-05
UCUCA	0.000138939	0.000136839	0.000141546	0.000144494	0.000143993	0.000145073	0.000153546	0.000150942	0.000148754	0.000140587	0.000173538	0.000151055	0.000147637	0.0001516	0.000156065	0.000158759	0.000138392	0.00013959	0.000141254	0.000134736	0.964613	0.0630515
UUAUCC	7.39913e-05	6.14101e-05	5.7904e-05	5.99644e-05	6.44809e-05	7.2208e-05	7.27379e-05	6.84017e-05	6.58472e-05	5.85384e-05	6.48634e-05	5.9677e-05	6.02626e-05	6.26239e-05	6.26535e-05	5.77652e-05	6.86965e-05	5.60066e-05	6.0932e-05	6.24129e-05	0.964458	0.355588
UCGCCC	1.5173e-05	1.37664e-05	1.28209e-05	1.54075e-05	1.42634e-05	1.48011e-05	1.53772e-05	1.51e-05	1.46063e-05	1.5133e-05	1.70518e-05	1.72654e-05	1.93225e-05	1.79884e-05	2.42363e-05	2.39108e-05	1.54116e-05	1.33163e-05	1.4942e-05	1.54263e-05	0.964433	0.355588
UCCCGUA	5.96453e-06	5.54194e-06	8.63163e-06	7.72395e-06	6.4008e-06	5.21159e-06	6.22381e-06	5.62631e-06	1.34405e-05	5.72529e-06	6.65344e-06	8.12628e-06	9.73113e-06	8.54599e-06	9.32063e-06	1.11519e-05	8.41023e-06	1.40384e-05	9.84316e-06	8.01791e-06	0.9644	0.492455
UUGACCC	1.01974e-05	1.28462e-05	1.05045e-05	9.63621e-06	1.02537e-05	1.08198e-05	1.16262e-05	1.34145e-05	1.05456e-05	1.02341e-05	1.095e-05	1.37747e-05	9.28605e-06	9.4639e-06	9.35804e-06	9.42729e-06	1.16232e-05	1.09957e-05	1.13006e-05	1.08928e-05	0.96426	0.168323
UUGGGA	8.32146e-05	8.63927e-05	8.48257e-05	8.69096e-05	7.28417e-05	7.86031e-05	7.86743e-05	7.82221e-05	9.47908e-05	8.99229e-05	9.79821e-05	9.56843e-05	8.08624e-05	8.04865e-05	8.46649e-05	8.96122e-05	7.64653e-05	7.13329e-05	7.45876e-05	8.03479e-05	0.964163	4.10755e-05
UUAGGCA	3.70096e-05	2.90928e-05	3.61178e-05	3.97248e-05	3.85397e-05	4.33314e-05	4.06684e-05	4.38159e-05	3.39787e-05	3.57174e-05	3.5243e-05	3.31716e-05	3.21704e-05	3.24263e-05	3.27945e-05	3.39852e-05	3.41844e-05	3.96573e-05	3.69615e-05	3.48228e-05	0.964112	0.113494
UUGUUC	8.97686e-05	8.88119e-05	8.71588e-05	8.85475e-05	8.46105e-05	8.77125e-05	9.00349e-05	9.28128e-05	8.74474e-05	8.54867e-05	8.13209e-05	9.32535e-05	7.33085e-05	6.86724e-05	7.0137e-05	8.20994e-05	8.22446e-05	7.75925e-05	8.2736e-05	8.21654e-05	0.964083	0.20269
UUUCAAC	1.0982e-05	1.20023e-05	1.22625e-05	1.06673e-05	1.31898e-05	1.39632e-05	1.42498e-05	1.34722e-05	9.92013e-06	1.07629e-05	1.0243e-05	1.01702e-05	8.83162e-06	1.01381e-05	9.23255e-06	8.60591e-06	1.11827e-05	1.13942e-05	1.1377e-05	9.86004e-06	0.964073	0.0630515
UUCCCGC	6.95035e-06	5.98273e-06	6.78993e-06	7.11518e-06	7.32419e-06	6.88996e-06	7.49185e-06	7.29402e-06	7.11134e-06	5.43978e-06	6.79275e-06	7.23234e-06	6.65179e-06	6.04693e-06	6.87919e-06	7.43285e-06	7.54634e-06	6.57133e-06	7.3074e-06	7.25072e-06	0.964031	0.113494
UUCAUGG	1.44814e-05	1.39266e-05	1.89328e-05	1.86045e-05	1.58018e-05	1.6537e-05	1.75712e-05	1.89949e-05	1.38006e-05	1.34228e-05	1.39397e-05	1.6131e-05	1.73825e-05	1.64201e-05	1.86747e-05	2.14374e-05	1.46005e-05	1.5136e-05	1.62785e-05	1.46809e-05	0.963986	0.000791734
UUCCGAG	9.94121e-07	1.00216e-06	9.07723e-07	8.77024e-07	1.02902e-06	1.1144e-06	1.1168e-06	1.08002e-06	7.99745e-07	9.35139e-07	1.01566e-06	8.56474e-07	9.3549e-07	9.85671e-07	1.02975e-06	9.55215e-07	9.64699e-07	9.08319e-07	1.00054e-06	9.0539e-07	0.963927	0.0110373
UUCGCC	2.63169e-05	2.63994e-05	2.23601e-05	2.94655e-05	2.40748e-05	2.64269e-05	2.85556e-05	2.94025e-05	3.80905e-05	3.87655e-05	6.43235e-05	4.52981e-05	3.88818e-05	3.54761e-05	4.82829e-05	4.6592e-05	2.69035e-05	2.01449e-05	2.51995e-05	2.75033e-05	0.963858	0.00094508
UUUUGGA	2.98714e-05	3.04334e-05	3.05792e-05	2.99407e-05	3.41618e-05	3.48569e-05	3.53877e-05	3.45556e-05	3.09679e-05	3.07284e-05	3.35879e-05	3.16149e-05	2.67867e-05	2.73007e-05	2.83389e-05	2.90428e-05	3.02472e-05	2.81016e-05	2.98121e-05	2.82452e-05	0.963681	0.0156726
UCGAC	1.24894e-05	1.2988e-05	1.25068e-05	1.25259e-05	1.22626e-05	1.30777e-05	1.28681e-05	1.28882e-05	1.28763e-05	1.26813e-05	1.32851e-05	1.27642e-05	1.90718e-05	1.7936e-05	1.92309e-05	1.49583e-05	1.14717e-05	1.11439e-05	1.15952e-05	1.1285e-05	0.963679	0.306736
UCGACCG	3.07188e-07	3.55475e-07	2.8812e-07	2.6251e-07	3.31353e-07	3.28529e-07	3.65508e-07	3.80573e-07	2.52899e-07	2.98452e-07	3.69305e-07	3.01595e-07	4.15213e-07	3.31286e-07	3.75801e-07	3.24879e-07	3.1802e-07	2.71186e-07	3.28193e-07	3.74647e-07	0.963663	0.0325414
UUAGAG	5.92955e-05	5.6313e-05	6.22262e-05	5.39078e-05	6.55474e-05	6.71975e-05	6.7624e-05	6.45688e-05	5.42377e-05	5.56436e-05	5.3158e-05	5.29275e-05	4.62803e-05	5.04645e-05	4.76335e-05	4.81006e-05	6.06754e-05	6.36762e-05	6.1101e-05	5.51411e-05	0.963365	0.0456944
UUGGCGA	1.95305e-06	1.86685e-06	1.78468e-06	1.61232e-06	2.31084e-06	2.06852e-06	1.86603e-06	1.84049e-06	2.0993e-06	1.84832e-06	1.93346e-06	1.96046e-06	2.17933e-06	2.24305e-06	2.09144e-06	2.02569e-06	2.0463e-06	1.96906e-06	2.08073e-06	1.93976e-06	0.963315	0.355588
UCCGAGG	1.22063e-06	1.25308e-06	1.07951e-06	1.09961e-06	1.31729e-06	1.45062e-06	1.39327e-06	1.35568e-06	1.0863e-06	1.14056e-06	1.1227e-06	1.08796e-06	1.12504e-06	1.12602e-06	1.02831e-06	1.05193e-06	1.29982e-06	1.11026e-06	1.26552e-06	1.28141e-06	0.963306	0.0325414
UUUGGC	7.9549e-05	7.93925e-05	8.00619e-05	8.11762e-05	8.12515e-05	8.48232e-05	8.24743e-05	8.17175e-05	8.53114e-05	8.14145e-05	8.64169e-05	8.81911e-05	7.79314e-05	8.03601e-05	8.2906e-05	8.83927e-05	7.96025e-05	7.48439e-05	8.41985e-05	8.51813e-05	0.963238	0.00131936
UGGCGGA	4.01076e-06	3.91881e-06	4.01593e-06	3.76892e-06	4.80942e-06	4.96294e-06	5.06598e-06	5.13835e-06	3.99296e-06	4.0637e-06	4.52729e-06	3.7284e-06	5.7314e-06	5.08184e-06	4.66647e-06	4.80454e-06	4.83603e-06	4.42842e-06	4.61997e-06	4.10737e-06	0.963236	0.00312447
UAGGUCG	1.69996e-06	1.67835e-06	1.65615e-06	1.56826e-06	1.87954e-06	1.89767e-06	1.92938e-06	1.8651e-06	1.54493e-06	1.63145e-06	1.5145e-06	1.60459e-06	1.48837e-06	1.59441e-06	1.67732e-06	1.39945e-06	1.73567e-06	1.64613e-06	1.91131e-06	1.64127e-06	0.963226	0.00312447
UUCUCG	1.8836e-05	1.84402e-05	1.89087e-05	1.88417e-05	2.10319e-05	2.0999e-05	2.08973e-05	2.18588e-05	1.55336e-05	1.61213e-05	1.61612e-05	1.74246e-05	2.02013e-05	1.8076e-05	1.99526e-05	1.96985e-05	1.96716e-05	1.7723e-05	1.92992e-05	1.80521e-05	0.963194	4.10755e-05
UUUCCC	0.000110231	0.000108488	0.000112991	0.000108737	0.000127633	0.000131406	0.000131721	0.000131695	0.000102098	0.000101868	9.81837e-05	0.000101743	9.7624e-05	9.79106e-05	9.43404e-05	0.000100771	0.000118589	0.000115012	0.000117488	0.000117058	0.963148	0.0110373
UUCAC	0.000132504	0.000131919	0.000133366	0.000129667	0.000139764	0.000143863	0.000143099	0.000142722	0.000123485	0.000123667	0.000119011	0.00012007	0.000120495	0.000121438	0.000118549	0.000115467	0.000129003	0.000129904	0.000131037	0.000121784	0.96309	0.00731675
UUGAGG	8.66429e-05	8.81923e-05	9.5796e-05	9.72788e-05	5.09014e-05	5.20402e-05	5.17952e-05	5.01292e-05	0.000108255	9.91123e-05	0.000105227	0.000104697	5.13731e-05	5.849e-05	6.04911e-05	7.5337e-05	5.60457e-05	5.41267e-05	5.38069e-05	5.34586e-05	0.962995	4.10755e-05
UACGUA	7.79741e-06	1.31678e-05	1.03452e-05	8.8099e-06	9.42483e-06	8.06335e-06	9.13602e-06	9.27838e-06	1.42031e-05	7.8289e-06	8.68923e-06	9.89615e-06	1.01183e-05	9.81145e-06	9.98996e-06	1.20879e-05	1.0071e-05	1.31405e-05	1.09807e-05	9.54525e-06	0.962966	0.306736
UGCUCAC	2.81336e-05	2.82377e-05	2.29071e-05	2.61632e-05	2.59522e-05	2.67821e-05	2.31294e-05	2.55326e-05	2.63654e-05	2.94453e-05	2.4617e-05	2.52655e-05	3.3259e-05	3.1728e-05	3.04709e-05	2.96716e-05	3.01128e-05	2.45257e-05	2.94747e-05	4.67796e-05	0.962903	0.0854793
UUCGCCC	3.40031e-06	3.26642e-06	2.95569e-06	3.80563e-06	3.64884e-06	3.90451e-06	3.75854e-06	3.87988e-06	3.19394e-06	3.29864e-06	3.14438e-06	3.22321e-06	3.50928e-06	3.58105e-06	3.48437e-06	3.47272e-06	3.6289e-06	3.44086e-06	3.46408e-06	3.5885e-06	0.962884	0.00030208
UUCACUC	1.59324e-05	1.63552e-05	1.56443e-05	1.53417e-05	1.71556e-05	1.83496e-05	1.82115e-05	1.94254e-05	1.30232e-05	1.32081e-05	1.34583e-05	1.34876e-05	2.13811e-05	1.81459e-05	2.10287e-05	1.48094e-05	1.50947e-05	1.38792e-05	1.57607e-05	1.3901e-05	0.962808	4.10755e-05
UUACUG	6.27819e-05	6.39721e-05	6.75875e-05	6.53622e-05	6.26207e-05	6.49338e-05	6.53502e-05	6.36062e-05	6.31371e-05	6.13993e-05	6.17202e-05	6.20388e-05	4.84902e-05	5.02197e-05	4.88319e-05	5.22746e-05	5.8608e-05	5.60351e-05	5.7368e-05	5.42395e-05	0.962649	0.392525
UUCGAGG	3.96548e-06	2.89041e-06	3.86899e-06	3.80727e-06	3.86027e-06	3.59032e-06	3.88743e-06	3.87138e-06	3.84157e-06	2.73945e-06	3.64701e-06	3.74352e-06	3.10389e-06	2.55104e-06	3.04375e-06	3.51871e-06	4.08765e-06	3.28816e-06	4.08179e-06	3.98798e-06	0.962593	0.148391
UAAGUC	4.25135e-05	4.43272e-05	4.56563e-05	4.36718e-05	4.60702e-05	4.92521e-05	5.00095e-05	5.05294e-05	3.93619e-05	4.52781e-05	3.93001e-05	4.4258e-05	3.7413e-05	4.40858e-05	3.94875e-05	4.23743e-05	4.36091e-05	5.08024e-05	5.26368e-05	4.63485e-05	0.96257	0.0227125
UUAUAC	4.24947e-05	4.42475e-05	4.96706e-05	4.487e-05	5.04269e-05	4.99535e-05	5.17151e-05	5.09956e-05	5.19521e-05	4.16468e-05	4.19597e-05	4.4056e-05	3.79057e-05	4.14872e-05	3.93897e-05	4.49603e-05	4.53999e-05	5.38986e-05	4.88202e-05	4.29395e-05	0.962498	0.251325
UUCGC	7.82278e-05	7.33224e-05	7.60594e-05	7.88125e-05	7.2824e-05	7.57657e-05	7.80569e-05	7.82369e-05	8.38882e-05	7.7316e-05	9.56917e-05	8.99374e-05	8.82886e-05	7.81279e-05	9.167e-05	8.68748e-05	7.45285e-05	6.69692e-05	7.43206e-05	7.36786e-05	0.962449	0.00312447
UGUGCC	6.29136e-05	6.14582e-05	5.98938e-05	5.99206e-05	6.73464e-05	7.09096e-05	7.07324e-05	7.14193e-05	5.64289e-05	5.54275e-05	5.24096e-05	5.41409e-05	6.73172e-05	6.24235e-05	6.26322e-05	5.65019e-05	6.54979e-05	6.26678e-05	6.38843e-05	5.91795e-05	0.962441	4.10755e-05
UCCAAAC	1.34525e-05	1.37639e-05	1.55114e-05	1.57517e-05	7.80629e-06	7.67445e-06	8.29225e-06	8.19291e-06	1.9996e-05	1.75484e-05	2.04927e-05	1.95127e-05	9.55758e-06	1.1117e-05	1.20133e-05	1.51105e-05	9.28812e-06	7.57361e-06	8.60957e-06	8.83273e-06	0.962433	4.10755e-05
UUGACG	8.86196e-06	8.39783e-06	8.31289e-06	8.45553e-06	9.79345e-06	9.81631e-06	9.73681e-06	9.86284e-06	7.92011e-06	7.67898e-06	8.29984e-06	9.65813e-06	9.10472e-06	8.71656e-06	8.25665e-06	8.02786e-06	8.89479e-06	8.23084e-06	1.08172e-05	8.15673e-06	0.962399	0.0110373
UGAGC	0.000110799	0.000105266	0.000107977	0.000111519	0.000118372	0.000124766	0.000126209	0.000131953	9.52227e-05	9.51695e-05	9.58657e-05	9.93731e-05	0.000133245	0.000117159	0.000127166	0.000112684	0.000111062	0.000102666	0.000108847	9.94796e-05	0.962294	4.10755e-05
UUGGGAG	1.29007e-05	1.25251e-05	1.25171e-05	1.23663e-05	1.50789e-05	1.67946e-05	1.56836e-05	1.53585e-05	1.17159e-05	1.27189e-05	1.19313e-05	1.22244e-05	1.16042e-05	1.17317e-05	1.1558e-05	1.20863e-05	1.45313e-05	1.35106e-05	1.41756e-05	1.35534e-05	0.962191	0.0156726
UUCUUUC	4.106e-05	4.07736e-05	4.23242e-05	4.01218e-05	4.86367e-05	4.93265e-05	4.95045e-05	4.92294e-05	3.49495e-05	3.59471e-05	3.48534e-05	3.64682e-05	3.39944e-05	3.56252e-05	3.30859e-05	3.47911e-05	4.19652e-05	4.12278e-05	4.12828e-05	3.69072e-05	0.962095	0.00731675
UCGGGCA	4.41797e-06	4.33682e-06	3.94725e-06	4.34288e-06	4.38523e-06	4.74298e-06	4.64505e-06	4.77707e-06	3.49369e-06	3.5501e-06	3.48131e-06	3.66896e-06	7.34004e-06	5.57526e-06	6.49892e-06	4.4359e-06	3.87535e-06	3.37884e-06	3.6966e-06	3.37141e-06	0.962061	0.00094508
UUCCGC	1.8773e-05	1.76266e-05	1.91918e-05	1.89335e-05	2.15585e-05	2.0856e-05	2.04116e-05	2.2248e-05	1.79988e-05	1.61937e-05	1.72071e-05	1.76924e-05	2.06715e-05	1.88244e-05	2.03377e-05	1.94227e-05	2.08389e-05	1.98886e-05	2.08696e-05	1.98248e-05	0.962022	9.00203e-05
UGCAC	6.19285e-05	5.68917e-05	6.10914e-05	6.50391e-05	6.43587e-05	6.48524e-05	6.73414e-05	7.09216e-05	5.83507e-05	5.61934e-05	5.36732e-05	5.8177e-05	6.52538e-05	5.86219e-05	6.03106e-05	6.60259e-05	6.16012e-05	5.78183e-05	6.16206e-05	5.60414e-05	0.962007	0.000791734
UGCGGCC	7.46052e-06	7.21579e-06	7.79662e-06	8.03758e-06	8.80484e-06	8.18613e-06	7.60756e-06	7.64045e-06	1.01401e-05	8.62519e-06	7.66475e-06	8.24386e-06	8.40475e-06	9.74324e-06	8.07104e-06	8.97038e-06	9.79388e-06	1.11379e-05	1.056e-05	9.9864e-06	0.961661	0.355588
UUUGCAC	1.69533e-05	1.71291e-05	1.66978e-05	1.6371e-05	1.62815e-05	1.73014e-05	1.71757e-05	1.6804e-05	1.73393e-05	1.76019e-05	1.67978e-05	1.64278e-05	1.2834e-05	1.40449e-05	1.39947e-05	1.44422e-05	1.65084e-05	1.54888e-05	1.63959e-05	1.53906e-05	0.961643	0.00312447
UUGCUAA	1.30862e-05	1.3032e-05	1.5003e-05	1.32021e-05	1.49689e-05	1.51449e-05	1.68721e-05	1.71164e-05	1.49943e-05	1.26232e-05	1.4512e-05	1.32827e-05	1.21312e-05	1.25234e-05	1.20085e-05	1.37604e-05	1.67758e-05	1.71402e-05	1.5906e-05	1.64318e-05	0.961604	0.168323
UUCCCCC	3.07002e-05	3.02992e-05	3.08193e-05	3.09279e-05	3.27187e-05	3.28484e-05	3.36504e-05	3.25663e-05	3.17293e-05	3.07674e-05	3.06917e-05	2.97419e-05	3.10569e-05	3.20452e-05	3.17829e-05	3.29102e-05	3.33891e-05	3.25945e-05	3.2287e-05	3.11503e-05	0.961588	0.000954767
UGUACGA	2.72817e-06	2.57927e-06	3.0252e-06	2.54012e-06	3.08037e-06	2.9771e-06	3.08725e-06	3.10953e-06	2.62619e-06	2.60101e-06	2.52992e-06	2.43675e-06	2.49442e-06	2.62872e-06	2.60367e-06	2.51361e-06	3.39803e-06	3.31019e-06	2.78034e-06	3.024e-06	0.961517	0.00202545
UUGAUGC	2.46866e-05	2.40581e-05	2.16431e-05	2.49008e-05	2.35698e-05	2.36993e-05	2.55455e-05	2.56498e-05	2.67874e-05	2.78065e-05	4.0975e-05	3.08319e-05	3.66045e-05	3.04188e-05	3.78441e-05	3.20622e-05	2.21209e-05	1.6546e-05	1.97442e-05	2.16543e-05	0.961493	0.00202545
UGAACG	2.74037e-06	2.79048e-06	3.11525e-06	2.46715e-06	2.93445e-06	3.06324e-06	2.98922e-06	3.24788e-06	2.56485e-06	2.56876e-06	2.57643e-06	2.5473e-06	2.36112e-06	2.32759e-06	2.12423e-06	2.25108e-06	2.78724e-06	3.03235e-06	2.85715e-06	2.56245e-06	0.961481	0.148391
UGGUGCC	1.59359e-05	1.51677e-05	1.49006e-05	1.4687e-05	1.65222e-05	1.72092e-05	1.70023e-05	1.70101e-05	1.42604e-05	1.4832e-05	1.39389e-05	1.42103e-05	1.36593e-05	1.34624e-05	1.3126e-05	1.34576e-05	1.63791e-05	1.55561e-05	1.72598e-05	1.49183e-05	0.961238	0.0227125
UUUGGCC	1.85282e-05	1.82667e-05	1.77104e-05	1.81064e-05	2.04876e-05	2.22648e-05	2.09358e-05	2.14404e-05	1.64918e-05	1.73657e-05	1.75218e-05	1.74998e-05	1.87568e-05	1.8684e-05	1.7804e-05	1.71805e-05	1.9523e-05	1.78729e-05	1.90877e-05	1.77767e-05	0.961121	0.000131211
UUAAGUC	1.76641e-05	1.8068e-05	2.92471e-05	1.79732e-05	2.04881e-05	2.06158e-05	2.05018e-05	2.07566e-05	1.65301e-05	1.67057e-05	1.50838e-05	1.57598e-05	1.29459e-05	1.61769e-05	1.3151e-05	1.55625e-05	1.87529e-05	2.22212e-05	2.05866e-05	1.87275e-05	0.961117	0.00478338
UCAGCG	9.8471e-06	1.02893e-05	1.14134e-05	9.55546e-06	1.01458e-05	1.1069e-05	1.15327e-05	1.03059e-05	9.68668e-06	9.68893e-06	9.47481e-06	9.12685e-06	1.01823e-05	1.14774e-05	1.17568e-05	9.14667e-06	9.83044e-06	1.1053e-05	1.0831e-05	1.00972e-05	0.961054	0.00030208
UGAGCCC	7.15342e-06	7.19139e-06	8.43048e-06	7.88592e-06	7.93199e-06	7.79345e-06	7.682e-06	7.44859e-06	7.48248e-06	6.79126e-06	6.15418e-06	6.7961e-06	6.50003e-06	8.39798e-06	6.82015e-06	7.80853e-06	8.043e-06	1.08011e-05	9.49204e-06	8.97367e-06	0.961031	0.000791734
UCGCGUA	1.08441e-06	9.89846e-07	9.71994e-07	1.03372e-06	1.01771e-06	1.08325e-06	1.08229e-06	1.07207e-06	9.69372e-07	9.12255e-07	1.04018e-06	9.60381e-07	9.45379e-07	9.67285e-07	9.01956e-07	9.73589e-07	9.40019e-07	1.0549e-06	1.19579e-06	9.53062e-07	0.96102	0.0630515
UUCUCA	6.38726e-05	6.3944e-05	6.57196e-05	6.4675e-05	7.12174e-05	7.27763e-05	7.61174e-05	7.46077e-05	6.20646e-05	6.41382e-05	7.28483e-05	6.59878e-05	6.0958e-05	6.11047e-05	6.40976e-05	6.49105e-05	6.49508e-05	6.26049e-05	6.3949e-05	5.9671e-05	0.961011	0.306736
UUGAG	0.000121238	0.000122528	0.000132166	0.000127846	0.000120931	0.000122966	0.000125483	0.000120959	0.000128642	0.000122274	0.000121515	0.000125828	9.30809e-05	0.000100651	9.63923e-05	0.000110547	0.000116431	0.000118034	0.000117533	0.000108098	0.960971	0.00478338
UCGUCCC	1.76824e-05	1.69719e-05	1.45423e-05	2.02023e-05	1.17546e-05	1.2348e-05	1.79022e-05	1.5862e-05	3.46613e-05	2.91192e-05	5.13221e-05	3.80792e-05	2.80903e-05	2.45938e-05	4.00058e-05	4.07848e-05	1.51001e-05	8.46709e-06	1.36473e-05	1.67354e-05	0.960891	0.000494131
UGCGAAG	1.07285e-06	9.91143e-07	9.79015e-07	8.70227e-07	1.10415e-06	1.16455e-06	1.19775e-06	1.1625e-06	9.98082e-07	9.38879e-07	9.7007e-07	9.5922e-07	8.64e-07	9.04433e-07	8.80329e-07	9.7752e-07	1.15456e-06	1.19788e-06	1.1494e-06	1.07141e-06	0.960634	0.0456944
UUGGUGG	1.67787e-05	1.66212e-05	1.76649e-05	1.6006e-05	1.8187e-05	1.90986e-05	2.02493e-05	1.84682e-05	1.53658e-05	1.67014e-05	1.52798e-05	1.62613e-05	1.70372e-05	1.78319e-05	1.86126e-05	1.9163e-05	1.92167e-05	1.73847e-05	1.75718e-05	1.73528e-05	0.96061	0.000131211
UGCGAC	3.57876e-06	3.55314e-06	3.32047e-06	3.16384e-06	4.10899e-06	3.55864e-06	3.87349e-06	3.49593e-06	3.02366e-06	3.15797e-06	3.14108e-06	3.00904e-06	3.07932e-06	3.21929e-06	3.12217e-06	3.35671e-06	3.99975e-06	4.46062e-06	3.27241e-06	3.60222e-06	0.960549	0.000184473
UCCGAAC	4.24334e-07	4.23801e-07	3.87566e-07	4.08293e-07	4.20744e-07	4.73595e-07	4.67276e-07	4.46198e-07	4.17629e-07	4.30736e-07	4.40106e-07	3.97213e-07	4.77216e-07	5.04608e-07	4.42517e-07	4.78459e-07	4.1798e-07	4.30152e-07	4.3538e-07	3.99936e-07	0.960394	0.0854793
CCGGCG	4.79556e-06	4.89599e-06	3.59624e-06	4.34263e-06	4.4811e-06	5.04225e-06	4.05379e-06	4.98873e-06	3.4235e-06	4.43562e-06	4.05884e-06	3.55301e-06	7.50004e-06	6.64481e-06	5.94738e-06	4.60876e-06	4.39954e-06	3.59504e-06	3.92102e-06	4.52293e-06	0.960197	0.00131936
UCCCGUC	5.46037e-06	5.37409e-06	5.18749e-06	5.37373e-06	5.99206e-06	6.13195e-06	5.97784e-06	5.84161e-06	4.68875e-06	5.07699e-06	4.49968e-06	4.55546e-06	4.26585e-06	4.74215e-06	4.2368e-06	4.78757e-06	6.07631e-06	6.07403e-06	6.14237e-06	6.4726e-06	0.960164	0.00131936
UCAGCCC	1.54757e-05	1.54879e-05	1.43261e-05	1.47866e-05	1.53671e-05	1.70387e-05	1.64116e-05	1.70666e-05	1.2443e-05	1.21059e-05	1.24475e-05	1.2693e-05	2.67049e-05	2.2224e-05	2.46302e-05	1.6214e-05	1.40329e-05	1.17315e-05	1.29013e-05	1.12586e-05	0.960086	0.00094508
UGGGCGC	9.427e-06	9.19e-06	9.20431e-06	9.32026e-06	9.69047e-06	1.00684e-05	1.0206e-05	1.01269e-05	1.04185e-05	9.26219e-06	9.4901e-06	9.47972e-06	1.27724e-05	1.18949e-05	1.2335e-05	1.09e-05	1.021e-05	9.59557e-06	9.73456e-06	9.38199e-06	0.959979	0.168323
UCCUGA	3.51757e-05	3.4437e-05	3.15812e-05	3.30558e-05	3.83497e-05	4.18916e-05	3.79777e-05	3.78982e-05	2.95698e-05	3.03184e-05	2.97735e-05	3.04843e-05	3.25806e-05	3.32452e-05	3.34296e-05	3.25877e-05	3.63558e-05	3.42994e-05	3.54702e-05	3.29198e-05	0.959939	4.10755e-05
UUUCGC	2.40897e-05	2.50313e-05	2.30462e-05	2.45681e-05	2.4583e-05	2.76899e-05	2.52879e-05	2.7486e-05	2.14538e-05	2.21067e-05	2.21534e-05	2.29594e-05	3.02255e-05	2.69112e-05	2.90224e-05	2.37374e-05	2.23147e-05	2.13151e-05	2.2181e-05	2.00941e-05	0.959798	0.00131936
UUAAGGG	2.46308e-05	2.25001e-05	2.09795e-05	1.93707e-05	2.21275e-05	2.46892e-05	2.32503e-05	2.56076e-05	2.11758e-05	2.35052e-05	2.42942e-05	2.38894e-05	2.12544e-05	2.2185e-05	2.174e-05	2.13934e-05	2.40087e-05	2.2073e-05	2.17044e-05	2.20367e-05	0.959658	0.20269
UAGGGUC	2.46375e-05	2.99103e-05	2.29099e-05	2.09787e-05	2.50023e-05	2.69797e-05	2.82171e-05	2.94416e-05	2.25916e-05	2.17847e-05	2.44045e-05	2.31841e-05	2.34866e-05	2.43135e-05	2.16408e-05	2.17782e-05	2.44529e-05	2.28522e-05	2.62499e-05	2.77154e-05	0.959602	0.0325414
UGCAG	0.000147762	0.000144182	0.000137474	0.000147308	0.000144016	0.000145737	0.000140191	0.000146921	0.000145674	0.000150837	0.000138695	0.000147626	0.000147004	0.000145445	0.000148345	0.000158744	0.000152957	0.000137095	0.000149752	0.00019025	0.95953	0.449427
UUUGUCG	4.47794e-06	4.80379e-06	4.20043e-06	4.15266e-06	4.61067e-06	6.06615e-06	5.29528e-06	4.85489e-06	4.06403e-06	4.22709e-06	4.89872e-06	3.86381e-06	3.58859e-06	3.74551e-06	3.52859e-06	3.61166e-06	4.25867e-06	4.62739e-06	4.50099e-06	3.99367e-06	0.959431	0.392525
UCGACGC	3.93884e-07	4.1619e-07	4.47059e-07	3.42711e-07	3.68499e-07	3.72576e-07	3.78496e-07	4.19468e-07	3.38303e-07	4.48471e-07	6.61029e-07	4.0189e-07	4.52261e-07	4.74264e-07	4.3097e-07	3.98443e-07	3.51946e-07	3.55629e-07	3.96181e-07	3.63767e-07	0.959307	0.168323
UUAAGG	6.26978e-05	6.3049e-05	6.40596e-05	6.41967e-05	7.10902e-05	6.84099e-05	6.92037e-05	6.81449e-05	6.22639e-05	6.14244e-05	6.35001e-05	6.11799e-05	5.73165e-05	5.98692e-05	5.64538e-05	6.24554e-05	6.37526e-05	6.52146e-05	6.47764e-05	6.65817e-05	0.959248	0.0110373
UCUCCGC	1.1256e-05	1.04684e-05	1.09211e-05	1.09341e-05	1.02416e-05	1.09026e-05	1.05335e-05	1.12449e-05	8.37212e-06	7.41286e-06	8.54472e-06	8.67346e-06	2.38629e-05	1.93475e-05	2.17731e-05	1.32882e-05	8.57425e-06	6.06332e-06	7.8516e-06	6.33341e-06	0.959114	0.00312447
UACGGG	2.32369e-05	2.3855e-05	2.70327e-05	2.55022e-05	2.07267e-05	1.95194e-05	2.06284e-05	2.05533e-05	3.51123e-05	2.49231e-05	2.46274e-05	2.69132e-05	2.52414e-05	2.59117e-05	2.578e-05	2.94502e-05	2.62622e-05	3.28116e-05	3.74097e-05	2.44671e-05	0.959046	0.148391
UGAGCAG	1.21816e-05	1.27098e-05	1.38957e-05	1.41503e-05	5.89655e-06	5.967e-06	6.04608e-06	6.07367e-06	1.62289e-05	1.49846e-05	1.51533e-05	1.59843e-05	7.46886e-06	7.76257e-06	8.32446e-06	1.07555e-05	6.87827e-06	6.57276e-06	6.60662e-06	6.47788e-06	0.958978	4.10755e-05
UUUAC	0.000257297	0.000270471	0.000276158	0.0002618	0.000287367	0.000293519	0.000301365	0.000295994	0.000260442	0.000249436	0.000263664	0.000260941	0.00022131	0.00023013	0.000229576	0.000245872	0.000261183	0.000264834	0.000271966	0.000261905	0.958824	0.113494
UAUGUGG	2.96405e-05	3.00101e-05	2.29284e-05	2.75923e-05	2.57243e-05	2.67579e-05	2.22055e-05	2.50276e-05	3.09055e-05	3.64558e-05	2.97853e-05	3.03711e-05	2.74251e-05	2.922e-05	2.73263e-05	3.26125e-05	3.52572e-05	2.86944e-05	3.32327e-05	6.13489e-05	0.958818	0.00731675
UCCAG	8.0859e-05	7.96044e-05	8.1046e-05	8.16356e-05	7.81062e-05	8.09495e-05	8.13829e-05	8.26475e-05	7.65104e-05	7.55766e-05	7.38888e-05	7.65988e-05	8.58303e-05	7.75514e-05	8.11752e-05	7.60121e-05	7.40486e-05	6.97868e-05	7.13601e-05	6.62847e-05	0.958781	0.0227125
UCGAG	4.3138e-05	4.13745e-05	4.1242e-05	4.11129e-05	4.27642e-05	4.26894e-05	4.41263e-05	4.40394e-05	4.25253e-05	3.93955e-05	4.1925e-05	4.02073e-05	4.54754e-05	4.38531e-05	4.51256e-05	4.13321e-05	4.3734e-05	3.86046e-05	4.35812e-05	4.51205e-05	0.958699	0.00312447
UGCGGG	2.31376e-05	2.80016e-05	2.36746e-05	2.50099e-05	2.34256e-05	2.37607e-05	2.44267e-05	2.35843e-05	2.69553e-05	2.31523e-05	2.5309e-05	2.66943e-05	3.04257e-05	3.11427e-05	3.58947e-05	3.40177e-05	2.52623e-05	2.64488e-05	2.81218e-05	2.59756e-05	0.958592	0.355588
UCGGGA	2.97304e-05	2.96923e-05	2.58245e-05	3.3959e-05	2.32626e-05	2.45836e-05	3.07642e-05	3.01369e-05	5.17295e-05	4.89096e-05	8.9405e-05	6.14438e-05	4.41025e-05	3.89773e-05	5.88199e-05	6.09978e-05	2.7788e-05	1.64542e-05	2.53805e-05	3.08186e-05	0.958545	0.000184473
UUAGUC	8.22075e-05	9.42823e-05	9.18133e-05	7.97134e-05	7.55315e-05	7.66427e-05	7.81132e-05	8.29623e-05	8.53495e-05	8.38039e-05	8.4947e-05	8.53905e-05	7.61662e-05	8.0685e-05	8.17077e-05	8.73057e-05	7.12264e-05	7.07293e-05	7.44992e-05	6.97635e-05	0.958505	0.00312447
UUAGGGC	0.000198611	0.000211396	0.000195066	0.000193075	0.000184212	0.000188194	0.00019359	0.000194298	0.000200352	0.000191269	0.000198188	0.000203079	0.000200697	0.000201551	0.000200525	0.000196035	0.000183325	0.000177463	0.000196096	0.000184771	0.9585	0.0854793
UUGUCC	7.59234e-05	7.2647e-05	7.30741e-05	7.83616e-05	7.15562e-05	7.239e-05	7.9027e-05	7.77258e-05	0.000103352	8.9165e-05	0.000129074	0.000105336	9.38414e-05	8.81538e-05	0.000105717	0.000105864	7.15945e-05	6.10541e-05	7.02363e-05	7.15862e-05	0.95848	0.000791734
UUGGGCC	1.54062e-05	1.48197e-05	1.67585e-05	1.51638e-05	1.67703e-05	1.76538e-05	1.75038e-05	1.74113e-05	1.39984e-05	1.35726e-05	1.34632e-05	1.38155e-05	1.71129e-05	1.64195e-05	1.68956e-05	1.53805e-05	1.61313e-05	1.68372e-05	1.59382e-05	1.42314e-05	0.958465	4.10755e-05
UCCCCGG	8.77347e-06	8.10147e-06	9.53059e-06	9.21803e-06	8.19006e-06	7.96021e-06	8.15173e-06	8.06743e-06	1.28491e-05	7.42434e-06	8.1565e-06	9.19067e-06	1.6869e-05	1.42754e-05	1.57552e-05	1.33466e-05	9.381e-06	9.8539e-06	9.26376e-06	7.85658e-06	0.958363	0.168323
UUGCA	0.000144527	0.000142383	0.000158089	0.000143974	0.000156714	0.000158672	0.000164207	0.000164093	0.000150816	0.000133256	0.000133737	0.000137662	0.000154476	0.000142006	0.000140022	0.000141818	0.000147114	0.000153663	0.000151439	0.000134361	0.958253	0.000954767
UCCGUGC	3.52285e-06	3.6426e-06	3.40157e-06	3.35761e-06	4.16189e-06	3.95212e-06	3.98859e-06	3.86336e-06	3.51664e-06	3.55529e-06	3.4473e-06	3.39629e-06	4.55482e-06	4.38132e-06	4.46532e-06	4.38647e-06	3.76282e-06	3.91748e-06	3.69899e-06	3.53298e-06	0.958048	0.000954767
UUCCGGC	6.06844e-06	5.20466e-06	5.69482e-06	5.08764e-06	6.66395e-06	6.67309e-06	6.42812e-06	6.43624e-06	4.61083e-06	5.04139e-06	5.1677e-06	4.86918e-06	6.42666e-06	5.76434e-06	7.30055e-06	5.08575e-06	5.90611e-06	5.67039e-06	5.88844e-06	5.75267e-06	0.957907	9.00203e-05
UCGGUGA	3.99591e-06	4.18641e-06	4.08092e-06	4.70391e-06	4.24301e-06	4.64786e-06	4.48716e-06	4.45203e-06	3.88148e-06	3.84445e-06	4.08454e-06	3.89438e-06	4.5338e-06	4.197e-06	4.73649e-06	4.11017e-06	4.32378e-06	4.19505e-06	4.53805e-06	4.36288e-06	0.957903	9.00203e-05
UCCCCCG	1.6113e-05	1.56074e-05	1.35214e-05	1.87374e-05	1.21097e-05	1.25811e-05	1.59685e-05	1.58057e-05	2.84045e-05	2.62985e-05	4.81572e-05	3.32854e-05	2.40608e-05	2.12556e-05	3.19462e-05	3.34957e-05	1.49614e-05	8.02583e-06	1.33507e-05	1.58169e-05	0.957903	0.00030208
UGAGG	0.000152469	0.000152316	0.000148088	0.000153397	0.000135227	0.000140381	0.000143242	0.000140175	0.000159976	0.000155499	0.000172819	0.000160299	0.000153486	0.000144369	0.000157498	0.000153967	0.000134617	0.000119481	0.000131312	0.000125458	0.95788	5.88115e-05
UCUCGA	1.44408e-05	1.27052e-05	1.2442e-05	1.40231e-05	1.43511e-05	1.44961e-05	1.50265e-05	1.47882e-05	1.15723e-05	1.12402e-05	1.19073e-05	1.11742e-05	1.20997e-05	1.16637e-05	1.21108e-05	1.2517e-05	1.43833e-05	1.16042e-05	1.36832e-05	1.34736e-05	0.957848	9.00203e-05
UGCGC	8.34403e-05	8.3088e-05	7.60366e-05	8.10188e-05	7.91236e-05	8.49628e-05	8.11e-05	8.3146e-05	8.19728e-05	8.75022e-05	7.98477e-05	7.89273e-05	9.94763e-05	9.84701e-05	9.85939e-05	8.97625e-05	8.82725e-05	7.99834e-05	8.78528e-05	0.000112738	0.957739	0.0227125
UGUGUCC	1.92886e-05	1.94241e-05	1.9436e-05	1.89556e-05	2.44581e-05	2.23318e-05	2.1214e-05	2.14939e-05	1.6673e-05	1.65743e-05	1.7204e-05	1.66945e-05	2.46394e-05	2.35295e-05	2.29693e-05	1.96341e-05	1.99566e-05	1.99613e-05	1.98364e-05	1.7837e-05	0.957693	4.10755e-05
UUGUC	0.000188697	0.000185231	0.000196054	0.000187545	0.000201987	0.000206469	0.00021187	0.0002085	0.000182997	0.000179431	0.000173396	0.000178903	0.00016412	0.000172606	0.000169558	0.000177681	0.000188179	0.000187435	0.000188368	0.00017099	0.957513	0.0456944
UUGGAGG	1.243e-05	1.14985e-05	1.12704e-05	1.16249e-05	1.23148e-05	1.38568e-05	1.36678e-05	1.27939e-05	1.1327e-05	1.1213e-05	1.23301e-05	1.12157e-05	1.1931e-05	1.16768e-05	1.23505e-05	1.17498e-05	1.23313e-05	1.24809e-05	1.17737e-05	1.12586e-05	0.95745	0.00202545
UGUACGC	3.85971e-06	3.98549e-06	3.88181e-06	4.18579e-06	3.75302e-06	3.75809e-06	3.95145e-06	4.11242e-06	4.51377e-06	4.83575e-06	4.58363e-06	3.98432e-06	3.50815e-06	3.97649e-06	3.89404e-06	3.93605e-06	3.81872e-06	3.45209e-06	4.13948e-06	3.53128e-06	0.957397	0.000184473
UUUUCC	0.000128914	0.000128974	0.000133028	0.000127249	0.000141812	0.000143705	0.000146042	0.000143503	0.000139069	0.000130933	0.000135372	0.000131224	0.000117513	0.000118283	0.000118171	0.000124727	0.000132537	0.000132945	0.000132575	0.000135257	0.957394	0.251325
UCUCGGC	8.89365e-06	8.83054e-06	8.71716e-06	8.23461e-06	8.57031e-06	9.23396e-06	9.14204e-06	9.02265e-06	6.62482e-06	6.31062e-06	6.43036e-06	6.47048e-06	1.7526e-05	1.52078e-05	1.60345e-05	9.95675e-06	7.26476e-06	6.05511e-06	6.46793e-06	5.05171e-06	0.957385	0.00131936
UUUUC	0.000410427	0.000417039	0.000438214	0.000408869	0.0004764	0.000487646	0.000490333	0.000489045	0.000401647	0.000387208	0.000370503	0.000390128	0.000357882	0.00036546	0.000352073	0.000377298	0.000434404	0.000440886	0.000439446	0.000431346	0.957239	0.0110373
UCACAG	2.46751e-05	2.23012e-05	2.98686e-05	2.84519e-05	2.65194e-05	2.41392e-05	2.65597e-05	2.62676e-05	4.12965e-05	2.62517e-05	2.77406e-05	3.70487e-05	3.64757e-05	3.50409e-05	4.60333e-05	5.27302e-05	3.14284e-05	3.8192e-05	3.47665e-05	3.06955e-05	0.9572	0.355588
UGCGG	7.95031e-05	7.99966e-05	7.87597e-05	8.29016e-05	6.64136e-05	6.77714e-05	6.97006e-05	6.87135e-05	8.53711e-05	7.95059e-05	8.26119e-05	8.36537e-05	8.26177e-05	8.62115e-05	8.83237e-05	8.80189e-05	7.26792e-05	7.13554e-05	7.47864e-05	7.09507e-05	0.957164	0.0227125
UCACCA	1.0722e-05	9.65454e-06	1.15693e-05	1.26788e-05	1.14954e-05	1.17555e-05	1.28656e-05	1.31011e-05	1.11313e-05	1.07117e-05	1.12742e-05	1.42849e-05	1.38727e-05	1.30738e-05	1.82415e-05	2.0245e-05	1.19755e-05	1.11902e-05	1.31516e-05	1.20588e-05	0.957106	0.0630515
UCGAGCG	6.2293e-07	6.02607e-07	7.53208e-07	5.57015e-07	6.1617e-07	6.51583e-07	6.53324e-07	6.7585e-07	5.61903e-07	7.03752e-07	8.9527e-07	6.10961e-07	5.42727e-07	6.52592e-07	5.74248e-07	5.7115e-07	6.92055e-07	6.66458e-07	7.18628e-07	6.88749e-07	0.957054	0.306736
UCGACGA	1.04558e-07	9.30646e-08	8.16288e-08	8.8973e-08	9.48969e-08	1.17723e-07	9.80174e-08	1.09414e-07	7.90991e-08	9.22817e-08	1.04602e-07	9.85858e-08	1.61121e-07	1.27002e-07	1.59365e-07	1.12049e-07	1.02319e-07	8.80542e-08	9.16399e-08	8.72875e-08	0.956865	0.148391
UGACGC	4.67706e-06	4.60693e-06	5.42449e-06	4.76414e-06	4.50229e-06	4.62219e-06	4.92445e-06	4.55934e-06	5.49766e-06	4.95771e-06	5.16934e-06	5.04751e-06	4.94617e-06	5.54509e-06	5.38882e-06	5.4577e-06	4.98859e-06	6.13885e-06	5.55562e-06	5.24643e-06	0.956842	0.20269
UUUUUAC	4.21293e-05	3.83445e-05	3.97605e-05	3.60467e-05	4.7623e-05	4.5531e-05	4.57979e-05	4.50073e-05	3.77499e-05	3.34196e-05	3.15503e-05	3.26881e-05	3.04768e-05	3.26751e-05	2.90997e-05	3.13932e-05	4.2647e-05	3.90681e-05	3.78998e-05	3.41231e-05	0.956768	0.0227125
UCCCAC	2.67185e-05	2.74915e-05	2.85285e-05	2.9617e-05	1.97823e-05	2.0969e-05	2.09374e-05	2.10687e-05	3.04606e-05	2.92444e-05	2.92589e-05	3.02176e-05	2.37286e-05	2.37687e-05	2.64803e-05	2.61496e-05	2.10991e-05	2.05606e-05	2.05314e-05	1.94218e-05	0.956636	9.00203e-05
UUCACG	1.59555e-05	1.59061e-05	1.6144e-05	1.59486e-05	1.67087e-05	1.75059e-05	1.6581e-05	1.74293e-05	1.25451e-05	1.23489e-05	1.25084e-05	1.26112e-05	2.07786e-05	1.76185e-05	1.8331e-05	1.40802e-05	1.4584e-05	1.51858e-05	1.43439e-05	1.24848e-05	0.956567	0.000131211
CCGCGG	1.91262e-05	1.95265e-05	1.56965e-05	1.80406e-05	7.16338e-06	7.24252e-06	6.59591e-06	7.08449e-06	2.08409e-05	2.30552e-05	1.8348e-05	1.92083e-05	9.3545e-06	8.91742e-06	9.10247e-06	1.14966e-05	1.02787e-05	9.89392e-06	1.01747e-05	1.14151e-05	0.956412	0.000131211
UGCAAAG	7.5327e-06	7.58788e-06	7.09812e-06	7.14166e-06	5.24387e-06	5.27951e-06	5.29835e-06	5.23073e-06	7.80999e-06	8.31002e-06	7.04201e-06	7.51445e-06	4.17849e-06	4.21832e-06	4.02958e-06	4.98425e-06	5.54894e-06	5.65099e-06	5.52074e-06	5.41668e-06	0.956397	0.000494131
UUGGCCG	9.76434e-06	8.4888e-06	7.75193e-06	9.1712e-06	5.97688e-06	5.98959e-06	6.57429e-06	6.24122e-06	1.06858e-05	1.14207e-05	1.03808e-05	1.33891e-05	1.0927e-05	1.03225e-05	1.56288e-05	1.72389e-05	7.66649e-06	7.16207e-06	8.20731e-06	8.37885e-06	0.956288	0.00131936
UCAAA	5.17516e-05	4.96415e-05	5.69293e-05	5.42572e-05	5.92529e-05	5.82543e-05	6.14611e-05	6.2238e-05	5.595e-05	4.92439e-05	4.91043e-05	5.30933e-05	4.80295e-05	4.66331e-05	4.73486e-05	5.72896e-05	5.55999e-05	5.40647e-05	5.65006e-05	5.69177e-05	0.956285	0.0456944
UUCAUCG	3.33318e-06	3.74519e-06	3.52626e-06	3.73373e-06	3.6362e-06	3.97125e-06	4.3657e-06	4.12325e-06	3.00295e-06	3.51273e-06	3.59384e-06	3.31319e-06	3.21711e-06	4.15488e-06	3.70357e-06	3.83809e-06	3.45424e-06	3.65526e-06	3.83652e-06	3.63032e-06	0.956206	0.00094508
UUCCUCC	2.61453e-05	2.53796e-05	2.66891e-05	2.48872e-05	3.05919e-05	3.05782e-05	3.03936e-05	2.98086e-05	2.37683e-05	2.31316e-05	2.24428e-05	2.2683e-05	2.30142e-05	2.30915e-05	2.18506e-05	2.32159e-05	2.83392e-05	2.94183e-05	3.04362e-05	2.86274e-05	0.955888	0.000954767
UGGGAG	4.89956e-05	4.75375e-05	4.5975e-05	4.70533e-05	5.31531e-05	5.52491e-05	5.31234e-05	5.36304e-05	4.60121e-05	4.70127e-05	4.52548e-05	4.55163e-05	5.75455e-05	5.65982e-05	5.72862e-05	5.13497e-05	5.67614e-05	5.03268e-05	5.34242e-05	5.49387e-05	0.955792	9.00203e-05
UCAACCC	1.34953e-05	1.45696e-05	1.63958e-05	1.04295e-05	1.40454e-05	1.59993e-05	1.69068e-05	1.62079e-05	1.54954e-05	1.51855e-05	3.40104e-05	1.56938e-05	1.90675e-05	1.97938e-05	1.71211e-05	1.62176e-05	1.51256e-05	1.40111e-05	1.92523e-05	1.8799e-05	0.955649	0.392525
UGGCCA	2.56023e-05	2.36235e-05	2.30244e-05	2.60067e-05	2.65358e-05	2.69747e-05	2.78711e-05	2.8191e-05	2.60263e-05	2.64013e-05	2.71386e-05	3.11596e-05	3.07795e-05	3.06956e-05	4.17864e-05	4.19205e-05	2.71413e-05	2.50317e-05	2.75493e-05	2.57125e-05	0.955329	0.392525
UUCACCG	5.45989e-06	4.21685e-06	4.6345e-06	5.54091e-06	4.86392e-06	5.55526e-06	4.53766e-06	5.31306e-06	3.46635e-06	3.50842e-06	3.59836e-06	3.71737e-06	5.1855e-06	4.75716e-06	4.99615e-06	4.43832e-06	4.18784e-06	5.2327e-06	4.31429e-06	3.62824e-06	0.955274	5.88115e-05
UCGAGUA	8.62733e-07	8.94382e-07	8.13008e-07	8.50571e-07	9.77844e-07	1.04772e-06	1.05726e-06	9.68916e-07	8.86962e-07	8.22526e-07	9.09492e-07	7.79141e-07	8.07709e-07	8.19332e-07	7.9302e-07	8.55186e-07	1.26326e-06	1.00903e-06	9.52294e-07	9.21045e-07	0.955254	0.0456944
UUACAG	8.5112e-05	8.52512e-05	9.71071e-05	9.34611e-05	7.73406e-05	7.57543e-05	7.93214e-05	7.70702e-05	0.000109605	8.56463e-05	8.81904e-05	9.31483e-05	7.12477e-05	7.3318e-05	7.31837e-05	8.5431e-05	7.92851e-05	8.65699e-05	8.13649e-05	7.27688e-05	0.955227	0.000791734
UUAGCCG	9.0396e-06	7.56208e-06	6.53603e-06	7.48062e-06	5.71696e-06	5.03162e-06	7.56546e-06	6.06955e-06	7.85544e-06	8.61714e-06	7.43764e-06	1.05082e-05	5.43692e-06	5.1814e-06	5.36134e-06	6.23827e-06	5.84166e-06	6.96041e-06	5.59792e-06	6.23769e-06	0.955227	0.000494131
UUGCUCC	3.04606e-05	2.716e-05	3.22915e-05	3.42619e-05	2.72047e-05	2.68587e-05	3.05969e-05	2.79974e-05	5.93983e-05	3.79362e-05	5.90534e-05	4.98874e-05	4.48431e-05	3.85752e-05	4.98698e-05	5.68667e-05	3.47496e-05	3.39209e-05	3.33029e-05	3.23286e-05	0.955223	0.00030208
UGUGGA	4.82395e-05	4.67782e-05	5.32025e-05	5.26168e-05	5.08992e-05	5.09663e-05	5.57733e-05	5.47435e-05	6.28231e-05	4.78832e-05	5.91979e-05	5.49404e-05	6.14801e-05	5.53479e-05	6.31481e-05	6.44184e-05	5.22489e-05	6.16765e-05	5.47941e-05	5.13531e-05	0.955195	0.306736
UGGUCA	4.60375e-05	4.34725e-05	4.81273e-05	5.08736e-05	4.66704e-05	4.76226e-05	4.96431e-05	5.02891e-05	4.0874e-05	4.06809e-05	4.02553e-05	4.50406e-05	5.49261e-05	5.21072e-05	5.68591e-05	5.6637e-05	4.48933e-05	4.30794e-05	4.93847e-05	4.59955e-05	0.955187	0.000131211
UUUAGGC	4.67586e-05	4.54327e-05	4.58301e-05	4.69505e-05	4.46787e-05	4.46342e-05	4.48054e-05	4.58277e-05	5.70377e-05	5.11281e-05	5.23351e-05	5.10248e-05	3.98219e-05	4.14065e-05	4.20064e-05	4.81144e-05	4.9486e-05	4.32465e-05	5.0732e-05	6.27016e-05	0.955067	0.000184473
UUGGAA	5.0203e-05	4.95319e-05	5.57835e-05	5.42175e-05	5.47523e-05	5.29662e-05	5.82747e-05	5.65793e-05	7.23491e-05	5.5149e-05	7.36861e-05	6.59563e-05	6.03787e-05	5.64323e-05	6.48445e-05	6.98852e-05	5.55218e-05	6.05081e-05	5.65757e-05	5.26399e-05	0.954838	0.00202545
UGGCAG	4.70902e-05	4.70827e-05	4.05186e-05	4.56768e-05	4.53789e-05	4.73423e-05	4.23909e-05	4.56524e-05	4.54643e-05	4.86476e-05	4.27689e-05	4.38048e-05	5.33889e-05	5.28383e-05	5.1045e-05	5.03365e-05	5.30622e-05	4.68037e-05	5.12962e-05	7.42662e-05	0.954821	0.0156726
UCGUGGA	4.73009e-06	4.79211e-06	4.34672e-06	4.36418e-06	3.71458e-06	3.87245e-06	4.06208e-06	3.92197e-06	4.70939e-06	4.82162e-06	4.97846e-06	4.47229e-06	3.40358e-06	3.54805e-06	3.70885e-06	3.86232e-06	4.1803e-06	4.13982e-06	4.24181e-06	4.28739e-06	0.954742	0.000184473
UCUGUC	6.68777e-05	6.38039e-05	7.24528e-05	7.43271e-05	7.37056e-05	7.34732e-05	7.97869e-05	8.11254e-05	6.33141e-05	5.85032e-05	5.98453e-05	6.51889e-05	6.40038e-05	6.08615e-05	6.56153e-05	7.30298e-05	6.84856e-05	6.71577e-05	7.01632e-05	6.2445e-05	0.954721	0.000494131
UCUGGGC	1.66322e-05	1.68839e-05	1.6646e-05	1.72044e-05	1.8603e-05	1.99952e-05	2.00437e-05	2.02529e-05	1.44442e-05	1.63343e-05	1.61385e-05	1.6269e-05	2.01533e-05	1.89e-05	2.02792e-05	1.8411e-05	1.85904e-05	1.86146e-05	1.88005e-05	1.77727e-05	0.954689	4.10755e-05
UGGUGG	3.9852e-05	3.79444e-05	3.71706e-05	3.92955e-05	4.21103e-05	4.40548e-05	4.2638e-05	4.35141e-05	3.57739e-05	3.62434e-05	3.58968e-05	4.18977e-05	6.03566e-05	5.47943e-05	6.69989e-05	5.78284e-05	4.19465e-05	3.82998e-05	4.21372e-05	3.99179e-05	0.954658	0.000494131
UCACCCC	8.35526e-06	8.06193e-06	8.0925e-06	8.50867e-06	8.43015e-06	8.63013e-06	9.42605e-06	9.20658e-06	1.03352e-05	1.03771e-05	1.47912e-05	1.10645e-05	1.00254e-05	9.52536e-06	1.16005e-05	1.15745e-05	9.4535e-06	7.95262e-06	8.64607e-06	8.87966e-06	0.954591	0.000494131
UUCGAC	1.38934e-05	1.50627e-05	1.4727e-05	1.4803e-05	1.43533e-05	1.68862e-05	1.56992e-05	1.54386e-05	1.4123e-05	1.45138e-05	1.4703e-05	1.44564e-05	2.00995e-05	1.88859e-05	2.01138e-05	1.57267e-05	1.2986e-05	1.3479e-05	1.37876e-05	1.31622e-05	0.954583	0.148391
UUCCCG	2.28866e-05	2.244e-05	2.18459e-05	2.24813e-05	2.25429e-05	2.48839e-05	2.40608e-05	2.56699e-05	2.05382e-05	2.05844e-05	2.15096e-05	2.10934e-05	2.41016e-05	2.34746e-05	2.39047e-05	2.25472e-05	2.19016e-05	2.306e-05	2.16078e-05	2.27762e-05	0.954553	4.10755e-05
UUACCGC	2.65619e-06	2.62904e-06	2.60698e-06	2.72412e-06	3.03866e-06	3.0487e-06	3.01313e-06	2.93484e-06	2.48114e-06	3.74236e-06	2.67645e-06	2.40137e-06	2.46529e-06	2.48655e-06	2.28087e-06	2.34444e-06	2.86288e-06	3.46229e-06	2.72577e-06	2.82771e-06	0.954387	0.355588
UGCGGAG	3.49796e-06	3.35404e-06	3.17516e-06	3.64619e-06	3.40525e-06	3.49949e-06	3.62953e-06	3.57893e-06	2.91274e-06	2.87798e-06	2.87849e-06	2.79381e-06	3.61027e-06	3.36842e-06	3.19371e-06	2.92715e-06	3.14852e-06	3.08571e-06	3.05812e-06	2.81587e-06	0.954169	0.000131211
UCCGUCA	6.17071e-06	5.54481e-06	8.77333e-06	7.7306e-06	6.44576e-06	5.85929e-06	5.90549e-06	6.65097e-06	7.80718e-06	5.90224e-06	5.6206e-06	6.20578e-06	6.85554e-06	9.09123e-06	7.03866e-06	8.30687e-06	6.34018e-06	1.11853e-05	8.90159e-06	9.43722e-06	0.954143	0.0227125
UCCCUGA	9.7103e-06	8.88709e-06	9.33533e-06	9.23091e-06	1.09258e-05	1.08796e-05	1.09844e-05	1.06243e-05	8.77583e-06	8.57683e-06	8.24608e-06	8.44984e-06	8.06627e-06	8.00637e-06	7.7708e-06	8.52582e-06	1.0637e-05	1.00012e-05	1.03234e-05	1.02559e-05	0.953971	0.00731675
UGCACGC	1.59535e-06	1.43902e-06	1.38422e-06	1.48892e-06	1.64707e-06	1.71119e-06	1.65764e-06	1.66498e-06	1.55445e-06	1.47131e-06	1.32908e-06	1.43312e-06	1.48036e-06	1.4007e-06	1.27252e-06	1.29166e-06	1.74681e-06	1.87739e-06	1.66379e-06	1.5774e-06	0.953964	0.0325414
UUCGGCA	5.08586e-06	5.12907e-06	5.38455e-06	4.83075e-06	5.04778e-06	5.4251e-06	5.19508e-06	5.3133e-06	3.64949e-06	3.51093e-06	3.57534e-06	3.72285e-06	9.24997e-06	8.09827e-06	8.31865e-06	5.04635e-06	3.99489e-06	3.64959e-06	3.9175e-06	3.08367e-06	0.953926	0.00030208
UUCGAA	1.07e-05	1.05195e-05	9.50116e-06	9.7452e-06	1.10255e-05	1.21284e-05	1.15364e-05	1.29237e-05	8.2943e-06	8.43513e-06	9.59826e-06	9.65699e-06	1.54777e-05	1.20318e-05	1.42857e-05	9.29316e-06	9.42628e-06	8.02817e-06	9.11924e-06	8.46094e-06	0.953916	0.00731675
UGUCGGG	6.61701e-06	5.81084e-06	7.0199e-06	7.03805e-06	7.14297e-06	6.61924e-06	7.3901e-06	7.03816e-06	6.91986e-06	4.83157e-06	6.98512e-06	6.53127e-06	5.46191e-06	4.37906e-06	6.30708e-06	6.0277e-06	7.72584e-06	6.16602e-06	7.62127e-06	7.21006e-06	0.953841	0.148391
UUGCACG	7.8538e-06	7.28333e-06	6.68043e-06	7.11114e-06	4.59895e-06	4.60076e-06	5.14618e-06	4.61312e-06	7.62445e-06	7.82991e-06	7.49749e-06	6.93213e-06	3.88421e-06	4.02027e-06	3.97364e-06	4.86929e-06	5.77357e-06	5.33488e-06	5.15188e-06	5.04972e-06	0.953717	0.000494131
UUGCGGC	8.05011e-06	8.61165e-06	6.54558e-06	7.19007e-06	7.48404e-06	9.57971e-06	7.71067e-06	9.46671e-06	5.73006e-06	6.68481e-06	1.06311e-05	6.59674e-06	1.73098e-05	1.32998e-05	1.53747e-05	8.19495e-06	5.98661e-06	4.39045e-06	5.39601e-06	4.6828e-06	0.953649	0.251325
UCGUC	7.42567e-05	7.03912e-05	8.02245e-05	8.00556e-05	7.08059e-05	6.94082e-05	7.28677e-05	7.37533e-05	8.80536e-05	7.09578e-05	7.58158e-05	8.14784e-05	8.63283e-05	7.99949e-05	8.93552e-05	9.42277e-05	7.58335e-05	7.92777e-05	7.78394e-05	7.11547e-05	0.953524	0.306736
UUUCUCG	6.77316e-06	6.61017e-06	6.22523e-06	6.1877e-06	7.61743e-06	7.85594e-06	7.58358e-06	7.68653e-06	5.60184e-06	6.31243e-06	5.75289e-06	6.16324e-06	4.97103e-06	5.60641e-06	5.60043e-06	6.00884e-06	7.05479e-06	6.86029e-06	6.80878e-06	6.64834e-06	0.953475	0.0110373
UGGGAAG	1.31935e-05	1.28339e-05	1.44789e-05	1.50364e-05	1.42567e-05	1.44632e-05	1.57977e-05	1.55597e-05	1.26061e-05	1.26058e-05	1.25088e-05	1.34976e-05	1.34717e-05	1.33652e-05	1.45374e-05	1.60407e-05	1.4507e-05	1.356e-05	1.48916e-05	1.58804e-05	0.953418	0.000184473
UUGGUCC	2.72558e-05	2.34367e-05	2.27626e-05	2.69221e-05	1.99139e-05	2.07487e-05	2.29038e-05	2.26851e-05	4.01365e-05	3.33265e-05	5.34247e-05	4.11557e-05	3.15397e-05	2.94404e-05	3.75742e-05	3.94032e-05	2.35786e-05	1.51482e-05	2.03057e-05	2.19048e-05	0.953396	9.00203e-05
UGUCG	5.46294e-05	5.36598e-05	5.2767e-05	5.51147e-05	5.42776e-05	5.69348e-05	5.48264e-05	5.36285e-05	5.41529e-05	5.25326e-05	5.44608e-05	5.26767e-05	4.87185e-05	4.85165e-05	4.96696e-05	5.18134e-05	5.51824e-05	5.32187e-05	5.48964e-05	5.2406e-05	0.953378	0.355588
UUACUAA	6.3653e-06	6.60189e-06	6.80669e-06	5.8397e-06	7.86688e-06	8.10351e-06	8.16463e-06	8.11823e-06	5.64094e-06	5.6074e-06	5.53635e-06	5.51665e-06	4.46408e-06	4.91605e-06	4.45428e-06	5.02932e-06	6.3859e-06	6.52236e-06	6.49546e-06	5.82941e-06	0.953181	0.0156726
UCCUCGA	4.73102e-06	5.03056e-06	4.09007e-06	4.17538e-06	4.6601e-06	5.39186e-06	4.96182e-06	5.04433e-06	3.6845e-06	3.84076e-06	4.00369e-06	4.02418e-06	9.21122e-06	7.88555e-06	8.74264e-06	5.21657e-06	3.88762e-06	3.36078e-06	3.73453e-06	3.40783e-06	0.953165	0.00478338
UCAGA	4.42801e-05	4.18752e-05	4.89179e-05	4.68474e-05	4.48741e-05	4.33206e-05	4.49015e-05	4.42052e-05	6.33909e-05	4.54845e-05	4.5364e-05	4.95057e-05	4.53552e-05	4.46836e-05	4.39323e-05	5.34647e-05	4.91969e-05	5.17399e-05	4.92248e-05	5.12668e-05	0.953104	0.0227125
UUGGAG	3.41487e-05	3.41725e-05	3.37349e-05	3.23356e-05	3.91087e-05	4.11226e-05	3.93588e-05	3.84252e-05	3.11919e-05	3.26011e-05	3.172e-05	3.1338e-05	2.68422e-05	2.89569e-05	2.69441e-05	2.92422e-05	3.66948e-05	3.42218e-05	3.59929e-05	3.56982e-05	0.953076	0.0227125
UCGGAGC	3.24453e-06	2.99158e-06	2.92689e-06	3.05412e-06	3.25392e-06	3.44124e-06	3.45128e-06	3.48445e-06	2.78525e-06	2.91746e-06	3.11833e-06	3.02517e-06	3.74303e-06	3.07057e-06	3.52455e-06	3.53653e-06	3.14961e-06	2.93916e-06	3.13902e-06	2.97359e-06	0.953041	0.00131936
UGUACG	1.41431e-05	1.45246e-05	1.43332e-05	1.38881e-05	1.43591e-05	1.52701e-05	1.4834e-05	1.53458e-05	1.35517e-05	1.29061e-05	1.35413e-05	1.34361e-05	1.76335e-05	1.69081e-05	1.70907e-05	1.41901e-05	1.43261e-05	1.35238e-05	1.2937e-05	1.23793e-05	0.952877	0.000954767
UGGGCCC	3.83612e-05	3.56548e-05	3.69488e-05	3.94927e-05	3.71943e-05	3.81455e-05	3.79352e-05	3.90772e-05	4.29041e-05	3.32343e-05	3.47012e-05	4.09391e-05	7.62415e-05	6.24493e-05	7.66655e-05	6.15562e-05	3.78888e-05	3.97999e-05	3.81973e-05	3.29198e-05	0.952691	0.251325
UGCCCUA	4.42351e-05	4.29763e-05	4.51055e-05	5.14299e-05	3.95228e-05	3.91695e-05	4.64234e-05	4.43897e-05	7.77466e-05	6.08037e-05	9.79739e-05	7.78794e-05	5.67847e-05	5.26363e-05	7.09059e-05	7.84143e-05	4.57062e-05	4.12146e-05	4.54996e-05	4.69007e-05	0.952668	0.000184473
UUGUCGG	5.05867e-06	4.45151e-06	4.55529e-06	4.25697e-06	3.81757e-06	3.81433e-06	4.72924e-06	3.79623e-06	5.07477e-06	5.28413e-06	5.57088e-06	4.78282e-06	4.20411e-06	4.76684e-06	5.01841e-06	5.185e-06	5.25962e-06	3.76236e-06	4.09489e-06	3.78849e-06	0.952661	0.000494131
UUGCGUC	4.48109e-06	4.4805e-06	4.02479e-06	4.11203e-06	4.87278e-06	5.27584e-06	5.4705e-06	6.02868e-06	5.653e-06	4.49954e-06	4.36431e-06	4.44891e-06	7.49194e-06	6.52407e-06	6.32267e-06	5.14478e-06	4.43043e-06	4.40378e-06	3.94693e-06	1.0447e-05	0.952659	0.251325
UCAAGCC	6.23669e-06	5.95153e-06	5.53254e-06	6.88117e-06	5.78206e-06	6.04535e-06	7.03092e-06	7.15541e-06	8.96156e-06	9.19618e-06	1.63311e-05	1.08987e-05	8.80209e-06	7.85928e-06	1.09794e-05	1.11738e-05	6.40157e-06	4.52604e-06	5.59586e-06	6.17067e-06	0.952628	0.000494131
UUAGGAG	3.47161e-05	3.43873e-05	3.788e-05	3.25475e-05	3.91418e-05	4.14741e-05	4.00138e-05	3.72642e-05	3.46864e-05	3.39722e-05	3.5382e-05	3.32714e-05	3.02839e-05	3.49339e-05	3.32478e-05	3.12039e-05	3.68144e-05	3.74044e-05	3.74193e-05	3.42829e-05	0.952536	0.113494
UUGGUGC	1.39597e-05	1.34334e-05	1.30288e-05	1.28365e-05	1.46954e-05	1.49271e-05	1.4625e-05	1.49891e-05	1.42854e-05	1.31293e-05	1.27309e-05	1.26008e-05	1.61703e-05	1.40904e-05	1.45077e-05	1.27901e-05	1.418e-05	1.22871e-05	1.29478e-05	1.22327e-05	0.952482	0.0630515
UUUCCCC	3.98981e-05	3.74812e-05	4.54968e-05	4.32758e-05	4.33555e-05	4.09664e-05	4.35894e-05	4.21362e-05	5.65986e-05	3.78768e-05	4.06648e-05	4.47526e-05	4.50165e-05	4.40991e-05	4.43455e-05	5.1549e-05	4.772e-05	5.5807e-05	4.94453e-05	4.57761e-05	0.952477	0.355588
UCUGCC	8.96382e-05	8.71793e-05	7.91815e-05	8.53535e-05	8.8244e-05	9.11853e-05	8.63696e-05	8.80503e-05	8.70035e-05	9.19745e-05	8.14664e-05	8.39129e-05	9.10944e-05	8.96291e-05	8.68393e-05	8.96332e-05	9.96393e-05	8.88982e-05	9.6171e-05	0.000121501	0.952472	0.0456944
UUGCCC	0.000114458	0.000114251	0.000106062	0.000123212	0.000102166	0.000109945	0.000118031	0.000119776	0.00015281	0.000140047	0.000214776	0.000170967	0.000181335	0.000159304	0.000206691	0.000183787	0.000102458	7.32513e-05	9.65832e-05	9.96442e-05	0.952389	0.00202545
UUGCCUC	1.96939e-05	1.96704e-05	1.9532e-05	1.87163e-05	2.10686e-05	2.24179e-05	2.23343e-05	2.13552e-05	1.76614e-05	1.836e-05	1.68499e-05	1.8146e-05	2.11176e-05	1.9248e-05	1.94325e-05	1.68135e-05	1.98669e-05	1.84983e-05	1.92616e-05	1.67892e-05	0.952336	0.00094508
UGGGUCC	2.16876e-05	2.14188e-05	2.13599e-05	2.12802e-05	2.28546e-05	2.3156e-05	2.27389e-05	2.27187e-05	2.1111e-05	1.93653e-05	1.90873e-05	1.99401e-05	3.13046e-05	2.7104e-05	2.78623e-05	2.34583e-05	2.22305e-05	2.21239e-05	2.22289e-05	2.02848e-05	0.952297	5.88115e-05
UGCUGAC	8.70288e-06	8.73582e-06	8.41631e-06	8.10587e-06	1.00694e-05	1.0723e-05	1.03412e-05	1.04238e-05	7.09198e-06	7.54386e-06	7.20493e-06	7.3495e-06	9.0341e-06	8.53289e-06	8.43129e-06	7.36125e-06	8.88925e-06	8.71772e-06	8.68155e-06	7.65335e-06	0.952261	5.88115e-05
UUCAG	0.000166767	0.000161812	0.000185015	0.000180106	0.000156282	0.000150343	0.000157428	0.000161463	0.000196157	0.000163176	0.000165407	0.000178457	0.000154422	0.000146688	0.000153276	0.000169438	0.000152725	0.000162889	0.000156168	0.00014066	0.95223	0.00131936
UUGCCA	3.46251e-05	3.46498e-05	3.43705e-05	3.38344e-05	3.59611e-05	3.78376e-05	3.75581e-05	3.78954e-05	3.22227e-05	3.19537e-05	3.29099e-05	3.28459e-05	3.15977e-05	3.07947e-05	3.03088e-05	3.0414e-05	3.34491e-05	3.24143e-05	3.29014e-05	3.30275e-05	0.952227	0.0456944
UUUUCGG	6.76111e-06	6.62144e-06	6.97988e-06	6.60994e-06	7.64816e-06	7.63861e-06	7.8845e-06	7.90222e-06	6.22937e-06	6.45536e-06	6.04172e-06	6.33145e-06	5.62914e-06	6.35683e-06	5.5734e-06	6.49817e-06	7.11289e-06	8.36646e-06	7.77548e-06	7.218e-06	0.952203	0.000954767
CGCGGGG	5.00438e-06	5.13346e-06	4.66224e-06	4.92245e-06	5.08396e-06	5.5772e-06	5.13202e-06	5.43833e-06	4.45513e-06	4.75187e-06	4.76946e-06	4.38412e-06	6.17013e-06	6.11157e-06	6.17021e-06	5.36036e-06	5.30445e-06	5.04215e-06	5.13153e-06	5.28492e-06	0.952029	9.00203e-05
UUAUGAG	1.13512e-05	1.19673e-05	1.29494e-05	1.18614e-05	1.42268e-05	1.42751e-05	1.43446e-05	1.35384e-05	1.08719e-05	1.07726e-05	1.00378e-05	1.06277e-05	8.18283e-06	1.05211e-05	8.44955e-06	9.64582e-06	1.24515e-05	1.60977e-05	1.38445e-05	1.26238e-05	0.951732	0.0110373
UCCGCG	1.52023e-05	1.47706e-05	1.2752e-05	1.69128e-05	1.04599e-05	1.12083e-05	1.61533e-05	1.53502e-05	3.09274e-05	2.48743e-05	4.40115e-05	3.1121e-05	2.33364e-05	2.08755e-05	3.05748e-05	3.16167e-05	1.30536e-05	7.10242e-06	1.21615e-05	1.68567e-05	0.951713	0.000184473
UUUUGCA	2.32359e-05	2.37026e-05	2.55746e-05	2.24928e-05	2.83716e-05	2.86852e-05	2.93543e-05	2.95023e-05	2.0636e-05	2.37052e-05	2.04503e-05	2.08048e-05	2.18645e-05	2.0164e-05	1.84135e-05	1.88535e-05	2.41641e-05	2.40981e-05	2.40263e-05	2.13776e-05	0.951659	0.0227125
UGGCCCG	1.04683e-05	7.13637e-06	1.04742e-05	1.18278e-05	8.71902e-06	6.8062e-06	8.516e-06	8.34431e-06	1.93442e-05	1.16837e-05	1.29169e-05	2.05583e-05	2.20311e-05	1.96227e-05	3.25471e-05	3.60547e-05	1.39089e-05	1.68489e-05	1.54745e-05	1.36241e-05	0.951654	0.168323
UUAGAUA	3.96568e-05	4.04134e-05	4.41486e-05	4.23416e-05	2.75357e-05	2.78829e-05	2.83986e-05	2.86189e-05	4.75556e-05	4.45951e-05	4.34603e-05	4.54909e-05	2.24789e-05	2.52068e-05	2.46989e-05	3.15167e-05	2.7304e-05	2.71336e-05	2.87043e-05	2.52075e-05	0.951527	5.88115e-05
UCCUCAC	1.35942e-05	1.69005e-05	1.25922e-05	1.26984e-05	1.40122e-05	1.56417e-05	1.49646e-05	1.53689e-05	1.08443e-05	1.3037e-05	1.13705e-05	1.15803e-05	2.29898e-05	1.94995e-05	2.13246e-05	1.44478e-05	1.36708e-05	1.04562e-05	1.17529e-05	1.0199e-05	0.951405	0.00202545
UGGGCAG	3.26053e-05	3.2775e-05	2.48814e-05	3.05123e-05	2.70666e-05	2.85897e-05	2.41567e-05	2.74655e-05	3.05005e-05	3.54456e-05	2.92809e-05	3.0021e-05	3.84771e-05	3.55894e-05	3.56082e-05	3.45009e-05	3.44679e-05	2.59548e-05	3.17825e-05	5.52919e-05	0.951392	0.392525
UUCCUC	8.60767e-05	8.55654e-05	8.98356e-05	8.37494e-05	9.60532e-05	9.95333e-05	9.74474e-05	9.47458e-05	7.93633e-05	7.9984e-05	7.67338e-05	7.82289e-05	7.75004e-05	7.86146e-05	7.72177e-05	7.83934e-05	9.07893e-05	9.3049e-05	9.31534e-05	8.70279e-05	0.951336	0.00131936
UUGAAG	3.45016e-05	3.36901e-05	4.23757e-05	4.00503e-05	3.94978e-05	3.91185e-05	4.37672e-05	4.28894e-05	3.4196e-05	3.08869e-05	4.00095e-05	3.52606e-05	3.54449e-05	3.6621e-05	3.91223e-05	4.16837e-05	3.56844e-05	3.81307e-05	3.91308e-05	3.38135e-05	0.951313	0.0156726
UCCGCGG	5.08499e-06	5.22124e-06	4.20719e-06	4.82382e-06	1.84503e-06	1.82715e-06	1.78733e-06	3.15824e-06	5.593e-06	6.15101e-06	4.94733e-06	5.13117e-06	2.58782e-06	4.47767e-06	2.63928e-06	3.23484e-06	2.69844e-06	2.48147e-06	2.59062e-06	2.91284e-06	0.951238	0.000131211
UCCGCUA	2.92297e-06	3.12828e-06	2.99005e-06	2.89462e-06	3.09709e-06	3.34854e-06	2.90353e-06	3.54646e-06	2.60406e-06	3.26308e-06	2.65795e-06	2.32833e-06	4.29742e-06	3.66906e-06	3.36996e-06	2.84917e-06	3.26852e-06	2.78865e-06	4.16977e-06	2.87953e-06	0.951236	0.000954767
UUCCCAG	2.29097e-05	2.35644e-05	2.68223e-05	2.70662e-05	1.17243e-05	1.16965e-05	1.20757e-05	1.22816e-05	3.19492e-05	2.83072e-05	2.80019e-05	2.99009e-05	1.43194e-05	1.53834e-05	1.59077e-05	2.13109e-05	1.42441e-05	1.42749e-05	1.3506e-05	1.35845e-05	0.951234	4.10755e-05
UGCCGGC	7.11501e-06	6.79217e-06	5.90016e-06	6.52571e-06	6.69845e-06	7.45349e-06	7.0656e-06	7.33181e-06	5.19714e-06	5.54738e-06	5.56055e-06	5.34302e-06	1.02622e-05	8.4714e-06	9.17034e-06	6.71808e-06	6.07233e-06	4.98643e-06	5.67987e-06	5.34991e-06	0.951122	0.000494131
UGAGCG	1.51482e-05	1.51596e-05	1.38971e-05	1.4161e-05	1.61707e-05	1.75769e-05	1.69146e-05	1.74739e-05	1.19368e-05	1.25384e-05	1.25065e-05	1.21811e-05	2.46825e-05	2.03097e-05	2.066e-05	1.4717e-05	1.49767e-05	1.27266e-05	1.41988e-05	1.25359e-05	0.951097	5.88115e-05
UCUGA	0.000134887	0.000131611	0.000136261	0.000133324	0.000144435	0.000149228	0.000149703	0.000151146	0.000126757	0.000117862	0.000118869	0.000124918	0.000141552	0.000133369	0.000142745	0.000133415	0.000136181	0.000130416	0.000132799	0.000120677	0.950947	9.00203e-05
UCCCCUA	3.67901e-05	3.46175e-05	4.18843e-05	3.99283e-05	3.84024e-05	3.68295e-05	3.84938e-05	3.74017e-05	5.28209e-05	3.41074e-05	3.71343e-05	4.09142e-05	5.09776e-05	4.67069e-05	4.92207e-05	4.99332e-05	4.21476e-05	5.01679e-05	4.37592e-05	3.92134e-05	0.950687	0.306736
CCGGGG	3.22115e-05	3.04419e-05	3.03498e-05	3.22397e-05	3.11545e-05	3.23788e-05	3.2411e-05	3.20545e-05	3.454e-05	3.04282e-05	3.14726e-05	3.14631e-05	4.49881e-05	4.16583e-05	4.46719e-05	4.01753e-05	3.403e-05	3.28939e-05	3.31212e-05	3.28575e-05	0.950617	0.0456944
UCGACUA	7.65e-07	7.47662e-07	7.05243e-07	6.54699e-07	7.48899e-07	7.88574e-07	8.17194e-07	8.5209e-07	6.93342e-07	7.47979e-07	8.02178e-07	7.49665e-07	7.71897e-07	9.6095e-07	9.81855e-07	1.12399e-06	7.67218e-07	7.03521e-07	7.32203e-07	7.24669e-07	0.95058	0.20269
UCCGC	7.52461e-05	7.27429e-05	7.5231e-05	7.7987e-05	7.11782e-05	7.30094e-05	7.50613e-05	7.67873e-05	9.69091e-05	7.933e-05	0.000107115	8.95234e-05	0.000104452	9.5596e-05	0.000105703	0.000105262	7.76137e-05	7.40164e-05	7.63884e-05	7.27188e-05	0.95042	0.00202545
UUACGUG	4.83486e-06	4.99019e-06	4.5929e-06	4.55307e-06	5.01068e-06	5.23955e-06	5.25618e-06	5.34699e-06	3.81118e-06	4.29411e-06	4.06869e-06	3.92682e-06	4.54276e-06	4.08483e-06	4.08502e-06	3.79633e-06	4.5302e-06	4.12958e-06	4.52991e-06	4.15027e-06	0.950257	0.00094508
UCAGUA	3.3842e-05	3.41922e-05	3.45142e-05	3.20821e-05	3.89043e-05	3.97507e-05	3.94551e-05	4.05721e-05	2.8729e-05	2.91287e-05	2.82964e-05	2.9021e-05	3.25511e-05	3.04379e-05	3.1207e-05	2.66263e-05	3.26689e-05	3.13249e-05	3.25301e-05	2.90155e-05	0.950255	0.000494131
UUCAGUG	1.73701e-05	1.72316e-05	1.92528e-05	1.83414e-05	1.67097e-05	1.64844e-05	1.65931e-05	1.63732e-05	1.87334e-05	1.72009e-05	1.6813e-05	1.77785e-05	1.27535e-05	1.41392e-05	1.31046e-05	1.52559e-05	1.58418e-05	1.71645e-05	1.64986e-05	1.52057e-05	0.950217	0.00312447
UGCUGUA	1.36921e-05	1.39946e-05	1.37162e-05	1.32435e-05	1.38719e-05	1.43183e-05	1.42053e-05	1.44063e-05	1.32521e-05	1.32671e-05	1.24449e-05	1.28967e-05	9.37491e-06	1.05288e-05	9.69306e-06	1.08394e-05	1.29573e-05	1.26146e-05	1.27099e-05	1.22541e-05	0.950124	0.392525
UGUGUCG	4.09181e-06	4.46128e-06	4.48747e-06	4.053e-06	4.10934e-06	4.18015e-06	4.02476e-06	4.06423e-06	3.30656e-06	3.51529e-06	5.32989e-06	3.50465e-06	3.3943e-06	3.52957e-06	3.51451e-06	3.74071e-06	3.90421e-06	3.99708e-06	4.05445e-06	3.87375e-06	0.949841	0.0456944
UGAAGAG	6.95543e-06	6.95117e-06	8.12232e-06	7.34877e-06	7.14312e-06	7.28843e-06	7.43891e-06	7.1355e-06	7.05152e-06	6.64081e-06	6.51389e-06	6.7069e-06	5.94935e-06	6.40123e-06	6.83283e-06	6.79292e-06	7.09014e-06	8.20932e-06	7.62726e-06	6.92329e-06	0.949747	0.00478338
UUAGAAC	7.60064e-06	7.57103e-06	7.71549e-06	7.56433e-06	8.05926e-06	8.28337e-06	8.48768e-06	8.3047e-06	7.76305e-06	7.35574e-06	7.46104e-06	7.78248e-06	5.66816e-06	6.70613e-06	6.28625e-06	1.02081e-05	7.2513e-06	7.14723e-06	7.13889e-06	6.62181e-06	0.949488	0.355588
UCUCGAA	1.7931e-06	1.41584e-06	1.50237e-06	2.1949e-06	1.59556e-06	1.62033e-06	1.67579e-06	1.93035e-06	1.59101e-06	1.15332e-06	1.74944e-06	1.69573e-06	2.74784e-06	1.96059e-06	2.67146e-06	1.76884e-06	1.47436e-06	9.99429e-07	1.37379e-06	1.36994e-06	0.94933	0.20269
UCUCACA	8.38955e-06	8.06042e-06	8.66436e-06	8.08349e-06	9.03302e-06	8.94698e-06	9.39595e-06	8.63321e-06	8.90681e-06	8.15754e-06	8.18728e-06	8.01838e-06	6.69275e-06	7.7121e-06	7.97169e-06	8.67122e-06	8.84612e-06	9.0457e-06	9.34779e-06	8.88127e-06	0.949299	0.168323
UGAGUAC	1.10422e-05	1.08791e-05	1.20159e-05	1.09257e-05	1.3288e-05	1.26203e-05	1.3114e-05	1.25609e-05	1.29023e-05	1.08022e-05	1.14347e-05	1.14611e-05	8.77169e-06	9.47267e-06	9.32777e-06	1.01703e-05	1.16104e-05	1.15739e-05	1.19742e-05	1.07144e-05	0.949092	0.355588
UGAGGCC	1.17821e-05	1.12799e-05	1.06841e-05	1.13665e-05	1.22535e-05	1.34204e-05	1.32028e-05	1.29503e-05	1.1139e-05	1.15468e-05	1.20099e-05	1.31388e-05	1.63607e-05	1.49765e-05	1.92914e-05	1.77244e-05	1.25085e-05	1.10226e-05	1.25873e-05	1.15142e-05	0.948797	0.148391
UUUCUC	0.000103976	0.000103503	0.000106404	9.95968e-05	0.000124585	0.000126111	0.000125959	0.000123618	8.51908e-05	9.24156e-05	8.70257e-05	8.96311e-05	7.39658e-05	8.09379e-05	7.49636e-05	7.65743e-05	0.000108677	0.000107236	0.000109402	0.000101308	0.948678	0.0156726
UGCGGUC	3.02577e-06	2.96666e-06	2.79496e-06	3.00142e-06	3.10211e-06	3.18989e-06	3.32298e-06	3.31485e-06	2.66497e-06	2.66385e-06	2.56069e-06	2.70303e-06	3.01085e-06	2.6849e-06	2.57137e-06	2.5726e-06	2.95708e-06	2.88377e-06	2.91096e-06	2.69748e-06	0.948399	0.00094508
UCAAGC	1.64455e-05	1.57131e-05	1.78526e-05	1.70271e-05	1.8554e-05	1.80932e-05	1.92819e-05	1.86077e-05	1.83193e-05	2.01254e-05	2.50381e-05	1.98676e-05	1.72049e-05	1.69337e-05	1.87035e-05	1.955e-05	1.74733e-05	1.57038e-05	1.65273e-05	1.66336e-05	0.948318	0.00030208
UCGACGG	4.15898e-07	4.36084e-07	3.37737e-07	3.45421e-07	4.23027e-07	4.38524e-07	4.75458e-07	4.64834e-07	3.99714e-07	5.02863e-07	4.45322e-07	4.30108e-07	3.65871e-07	4.04614e-07	4.01466e-07	4.43806e-07	4.17786e-07	4.0543e-07	4.44069e-07	4.55249e-07	0.948108	0.148391
CCCGGG	1.95584e-05	1.78481e-05	2.34874e-05	2.30951e-05	1.91905e-05	1.74902e-05	1.95508e-05	1.84942e-05	3.61633e-05	1.85886e-05	2.168e-05	2.51348e-05	3.74931e-05	3.18542e-05	3.73396e-05	3.66598e-05	2.46121e-05	3.4736e-05	2.69012e-05	2.28429e-05	0.948107	0.492455
UCUCGCC	4.01859e-06	3.92152e-06	3.79797e-06	3.69135e-06	4.13543e-06	4.67035e-06	4.34408e-06	4.37252e-06	3.26878e-06	3.62873e-06	5.6848e-06	3.531e-06	4.35334e-06	4.37566e-06	4.13858e-06	3.67809e-06	4.16839e-06	3.86681e-06	3.89221e-06	3.72006e-06	0.948095	0.0156726
UCGAACC	6.53469e-07	7.40958e-07	6.26635e-07	6.24112e-07	6.9838e-07	6.85302e-07	6.81081e-07	7.06016e-07	6.0431e-07	6.40295e-07	5.70928e-07	5.73133e-07	5.88728e-07	5.32852e-07	5.45479e-07	5.22184e-07	6.0904e-07	6.10546e-07	7.23319e-07	6.2754e-07	0.948019	0.0456944
UUGUGGC	2.27199e-05	2.18684e-05	2.47164e-05	2.46226e-05	1.85485e-05	1.90664e-05	1.92085e-05	1.95507e-05	2.53722e-05	2.32351e-05	2.43829e-05	2.51622e-05	1.75233e-05	1.7968e-05	1.83666e-05	2.03818e-05	1.89453e-05	1.78709e-05	1.91893e-05	1.82569e-05	0.947814	0.000184473
UUAAGGC	1.45727e-05	1.37901e-05	1.40468e-05	1.30713e-05	1.52557e-05	1.64064e-05	1.558e-05	1.57089e-05	1.24659e-05	1.27794e-05	1.22429e-05	1.22034e-05	1.12879e-05	1.21672e-05	1.08581e-05	1.18274e-05	1.48579e-05	1.53942e-05	1.61334e-05	1.41893e-05	0.947806	0.0156726
UUCUAGG	1.71814e-05	1.52872e-05	2.35475e-05	2.22193e-05	1.84414e-05	1.49441e-05	1.85414e-05	1.81901e-05	3.40428e-05	1.57178e-05	1.89949e-05	2.33337e-05	2.64561e-05	2.14197e-05	2.42242e-05	3.14663e-05	2.26444e-05	3.1269e-05	2.47723e-05	2.107e-05	0.947594	0.392525
UGGCG	0.000108865	0.000106267	0.000105589	0.00011592	8.81552e-05	9.29665e-05	9.53075e-05	9.66979e-05	0.000130412	0.00012203	0.000146706	0.000146494	0.000140295	0.000134863	0.000173301	0.00016972	0.000101151	8.85588e-05	0.000100576	0.00010058	0.947545	0.00312447
UGGGCAA	4.69481e-06	4.74799e-06	4.92252e-06	4.53521e-06	5.48872e-06	5.65514e-06	5.65331e-06	5.50845e-06	4.34646e-06	4.65484e-06	4.35725e-06	4.33884e-06	3.99442e-06	4.09005e-06	3.81041e-06	3.92321e-06	4.96299e-06	4.9525e-06	5.00194e-06	4.57408e-06	0.947514	0.0325414
UCCUCA	7.06241e-05	6.96386e-05	7.14375e-05	8.43522e-05	5.80835e-05	5.86404e-05	7.12432e-05	6.9348e-05	0.000119197	0.000100312	0.000176244	0.00012921	9.06904e-05	9.08679e-05	0.000120656	0.0001313	6.49473e-05	5.2976e-05	6.7716e-05	7.59429e-05	0.947452	0.00030208
CGCAGG	4.36427e-06	4.03455e-06	4.10704e-06	4.12216e-06	4.81996e-06	5.13521e-06	4.73355e-06	4.75777e-06	4.5454e-06	4.2448e-06	3.98495e-06	3.89326e-06	4.55603e-06	4.89005e-06	4.22458e-06	4.45372e-06	5.10518e-06	5.52837e-06	5.1816e-06	4.99558e-06	0.94737	0.00131936
UGUGCGA	1.52461e-06	1.68593e-06	1.29814e-06	1.32042e-06	1.62794e-06	1.54821e-06	1.64785e-06	1.60585e-06	1.37253e-06	1.65949e-06	1.39971e-06	1.33431e-06	1.26308e-06	1.45375e-06	1.37501e-06	1.39218e-06	1.55339e-06	1.55557e-06	1.59502e-06	1.48937e-06	0.947332	0.251325
UUGAAC	2.40232e-05	2.41156e-05	2.51742e-05	2.28749e-05	2.95323e-05	2.96601e-05	2.93527e-05	2.8934e-05	2.64786e-05	2.16439e-05	2.04425e-05	2.11785e-05	1.8143e-05	1.99723e-05	1.79338e-05	2.22118e-05	2.54267e-05	2.65428e-05	2.57236e-05	2.31853e-05	0.947114	0.0630515
UUCCAG	3.77162e-05	3.79894e-05	3.95438e-05	3.89622e-05	3.48972e-05	3.61641e-05	3.66469e-05	3.67234e-05	3.72337e-05	3.61713e-05	3.53409e-05	3.7087e-05	3.69762e-05	3.37763e-05	3.4463e-05	3.37419e-05	3.25715e-05	3.12152e-05	3.13424e-05	2.92351e-05	0.947094	0.148391
UGCCCGC	8.4839e-06	8.22692e-06	7.41847e-06	7.84991e-06	8.13863e-06	8.78718e-06	8.42584e-06	8.54045e-06	6.18978e-06	6.1636e-06	6.31248e-06	6.30927e-06	1.31283e-05	9.99381e-06	1.13949e-05	7.69622e-06	7.21064e-06	6.16514e-06	6.98939e-06	5.91308e-06	0.947078	0.000791734
UGGACAC	5.13244e-06	4.7136e-06	5.12432e-06	4.95553e-06	5.72502e-06	5.58534e-06	5.73398e-06	5.62201e-06	4.77066e-06	4.40013e-06	4.66437e-06	4.65859e-06	4.2605e-06	4.21408e-06	4.07694e-06	4.57091e-06	5.64422e-06	5.45623e-06	5.56949e-06	5.28172e-06	0.946917	0.0156726
UUUCA	0.000269667	0.000263944	0.000314099	0.000281666	0.000303458	0.000296874	0.000316822	0.000307822	0.000312781	0.000258628	0.000266161	0.000275715	0.000268574	0.000260984	0.000271311	0.000296232	0.000287952	0.000318039	0.000298832	0.000268134	0.946768	0.0854793
UUGUGAG	9.083e-06	9.60209e-06	9.49331e-06	8.78038e-06	1.09647e-05	1.09712e-05	1.12652e-05	1.02685e-05	8.59613e-06	8.43772e-06	8.30756e-06	8.09584e-06	6.95419e-06	7.68222e-06	6.92762e-06	7.36666e-06	1.00109e-05	9.33565e-06	9.87903e-06	8.82679e-06	0.946738	0.0156726
UGAAGG	2.77381e-05	2.7317e-05	2.82869e-05	2.64881e-05	3.00421e-05	3.13575e-05	3.11367e-05	3.06074e-05	2.53505e-05	2.42637e-05	3.05571e-05	2.44469e-05	2.86476e-05	2.68237e-05	2.70452e-05	2.58325e-05	2.80584e-05	2.98064e-05	2.89277e-05	2.58651e-05	0.946479	0.00478338
UCUGUGA	1.53895e-05	1.37235e-05	1.4311e-05	1.62759e-05	1.55818e-05	1.68003e-05	1.63866e-05	1.8541e-05	1.38026e-05	1.51815e-05	1.46995e-05	1.93428e-05	1.64213e-05	1.71326e-05	2.50399e-05	2.75319e-05	1.58397e-05	1.35217e-05	1.64641e-05	1.61082e-05	0.946414	0.113494
UUCUGUG	4.03208e-05	4.12004e-05	4.62803e-05	4.70425e-05	2.81883e-05	2.79714e-05	2.84322e-05	3.0174e-05	4.71303e-05	4.29936e-05	4.31346e-05	4.76704e-05	2.83257e-05	2.65009e-05	2.81664e-05	3.69876e-05	2.8911e-05	2.74741e-05	2.79863e-05	2.73745e-05	0.94614	0.000184473
UUGAAGG	9.14715e-06	9.171e-06	8.83853e-06	8.48864e-06	1.07809e-05	1.0922e-05	1.05449e-05	1.04686e-05	8.22213e-06	8.41313e-06	2.22873e-05	7.89944e-06	8.18841e-06	8.84353e-06	7.99451e-06	8.43189e-06	9.93894e-06	9.54033e-06	9.80524e-06	9.21564e-06	0.94608	0.0630515
UUUCCGG	6.76957e-06	7.28117e-06	8.60271e-06	5.87141e-06	7.46905e-06	6.88896e-06	6.55319e-06	7.05503e-06	5.53535e-06	6.53893e-06	5.41345e-06	5.58676e-06	7.9134e-06	6.11673e-06	6.06538e-06	6.25858e-06	6.13353e-06	5.51912e-06	5.70682e-06	5.69088e-06	0.946033	0.00131936
UUCCA	0.000127012	0.000124484	0.000127341	0.000127287	0.000136478	0.000138871	0.000146087	0.000144457	0.000132784	0.000126587	0.000150452	0.000137742	0.000122393	0.000119352	0.000130872	0.000133424	0.000126355	0.000119046	0.000124991	0.000121708	0.945892	0.0227125
UUCUCGG	4.34597e-06	4.85038e-06	4.8022e-06	4.51977e-06	6.23937e-06	5.23238e-06	5.2103e-06	4.80404e-06	3.92375e-06	4.0754e-06	4.29024e-06	3.91605e-06	3.97157e-06	4.40684e-06	3.95629e-06	4.32034e-06	4.53766e-06	5.35583e-06	6.41823e-06	4.536e-06	0.945888	0.000184473
UCGUGCG	1.35259e-06	1.15522e-06	1.2904e-06	1.18923e-06	1.10172e-06	1.17518e-06	1.95936e-06	1.18989e-06	2.54541e-06	1.34554e-06	1.86798e-06	1.23556e-06	1.49409e-06	1.43537e-06	1.4457e-06	1.33211e-06	1.19839e-06	1.32177e-06	1.2376e-06	1.18752e-06	0.94584	0.0110373
UCCGCCC	2.70958e-06	2.66114e-06	2.493e-06	2.57971e-06	3.00435e-06	3.15218e-06	2.97325e-06	2.91548e-06	2.61925e-06	2.57372e-06	2.34491e-06	2.37519e-06	2.9271e-06	3.06878e-06	2.70133e-06	2.86135e-06	3.09301e-06	2.82313e-06	2.94561e-06	2.98891e-06	0.945758	0.000131211
UUCCCA	3.62391e-05	3.48707e-05	3.21918e-05	3.53583e-05	3.65571e-05	3.64379e-05	3.49763e-05	3.55276e-05	4.31539e-05	4.24826e-05	3.7219e-05	3.96679e-05	3.36751e-05	3.59102e-05	3.48226e-05	4.3606e-05	4.55042e-05	4.13598e-05	4.45878e-05	7.23386e-05	0.945662	0.0325414
UUAGAGC	1.6254e-05	1.33197e-05	1.45181e-05	1.44925e-05	1.57548e-05	1.62879e-05	1.6349e-05	1.86561e-05	1.32647e-05	1.25982e-05	1.28401e-05	1.31546e-05	1.23444e-05	1.2348e-05	1.18111e-05	1.23906e-05	1.44559e-05	1.43672e-05	1.41903e-05	1.35938e-05	0.945583	0.0156726
UCCCGGC	7.56189e-06	7.14763e-06	6.70831e-06	6.90994e-06	7.95721e-06	8.40615e-06	8.06595e-06	8.22769e-06	6.44939e-06	6.94397e-06	6.58059e-06	6.34903e-06	1.10889e-05	1.01925e-05	1.01754e-05	8.00528e-06	7.57891e-06	6.887e-06	7.11032e-06	7.26205e-06	0.945534	0.000131211
UGACA	2.9253e-05	2.81704e-05	3.18171e-05	3.09789e-05	3.31639e-05	3.43372e-05	3.43031e-05	3.41605e-05	2.90583e-05	2.97574e-05	2.75739e-05	2.80607e-05	2.55083e-05	3.08091e-05	2.63537e-05	2.889e-05	3.12441e-05	3.34733e-05	3.27023e-05	2.97177e-05	0.945526	0.00731675
UCAGGCG	9.17336e-06	9.12702e-06	9.07634e-06	8.97712e-06	8.9945e-06	9.73742e-06	9.57164e-06	1.03265e-05	7.41082e-06	6.8174e-06	7.04817e-06	7.26478e-06	1.65436e-05	1.26805e-05	1.41117e-05	9.36925e-06	8.38122e-06	7.43477e-06	7.89308e-06	7.22655e-06	0.9455	9.00203e-05
UGACUCA	4.19012e-06	3.97862e-06	4.37344e-06	4.11387e-06	5.02177e-06	5.05328e-06	5.23991e-06	5.0716e-06	4.05846e-06	4.47749e-06	4.31364e-06	5.11143e-06	4.38461e-06	4.62441e-06	5.81353e-06	6.4889e-06	4.80659e-06	4.6141e-06	5.14949e-06	4.60954e-06	0.945494	0.0854793
UUUAAA	8.72776e-05	9.05162e-05	9.90339e-05	9.22639e-05	9.30373e-05	9.24886e-05	9.6062e-05	9.48922e-05	9.6408e-05	8.98915e-05	8.75966e-05	9.25754e-05	6.47567e-05	7.13422e-05	6.82173e-05	8.22067e-05	8.33019e-05	8.18506e-05	8.40843e-05	8.30712e-05	0.945465	0.0456944
UGACCG	1.48644e-05	1.42934e-05	1.91815e-05	1.75245e-05	1.45074e-05	1.34311e-05	1.55204e-05	1.55395e-05	3.05796e-05	1.48906e-05	1.70721e-05	2.01349e-05	2.85539e-05	2.37575e-05	2.83306e-05	2.78234e-05	2.03092e-05	2.40848e-05	2.03411e-05	1.76048e-05	0.945454	0.355588
UUGCGG	1.65218e-05	2.31864e-05	1.7581e-05	1.77486e-05	1.67999e-05	1.83289e-05	1.85293e-05	1.69895e-05	1.44511e-05	1.45976e-05	2.00124e-05	1.67021e-05	2.25528e-05	1.84376e-05	1.90973e-05	1.59743e-05	1.66232e-05	1.72848e-05	1.68566e-05	1.49088e-05	0.94545	0.0325414
UCUCAGC	1.11869e-05	9.73141e-06	1.09903e-05	1.07759e-05	1.22089e-05	1.19697e-05	1.26226e-05	1.22617e-05	1.00029e-05	8.87467e-06	9.67889e-06	9.79325e-06	9.70454e-06	8.66706e-06	8.88075e-06	9.36607e-06	1.18854e-05	1.10023e-05	1.15302e-05	1.08731e-05	0.945405	0.00731675
UCGAA	1.60212e-05	1.5417e-05	1.26343e-05	1.78829e-05	1.21793e-05	1.31705e-05	1.62997e-05	1.72833e-05	2.47321e-05	2.47678e-05	4.74322e-05	3.11066e-05	2.66866e-05	2.2073e-05	3.33348e-05	3.09731e-05	1.38624e-05	8.10337e-06	1.22278e-05	1.47583e-05	0.945307	0.000791734
UGCCUGA	1.36684e-05	1.34172e-05	1.2661e-05	1.31654e-05	1.31297e-05	1.41047e-05	1.35635e-05	1.49668e-05	9.53285e-06	9.34655e-06	9.54379e-06	1.00384e-05	2.30713e-05	1.72263e-05	1.93145e-05	1.19659e-05	1.08676e-05	9.8062e-06	1.02817e-05	9.20248e-06	0.945288	0.00030208
CCGGGGG	1.14541e-05	1.0421e-05	1.12447e-05	1.20494e-05	1.11386e-05	1.09394e-05	1.15186e-05	1.11001e-05	1.53881e-05	1.16168e-05	1.29789e-05	1.30908e-05	1.44964e-05	1.43622e-05	1.4548e-05	1.62843e-05	1.31289e-05	1.30786e-05	1.29616e-05	1.28192e-05	0.945138	0.0854793
UAUCCCA	3.75751e-06	4.06429e-06	3.91162e-06	4.10012e-06	4.07702e-06	3.98248e-06	4.1537e-06	3.95663e-06	4.33852e-06	4.37104e-06	4.60373e-06	3.9484e-06	3.18821e-06	3.74881e-06	3.85393e-06	3.88587e-06	3.72046e-06	3.39467e-06	3.53062e-06	3.5052e-06	0.945132	0.000494131
UUUGAGG	5.06867e-05	5.30542e-05	5.82721e-05	6.00815e-05	2.32351e-05	2.35242e-05	2.26406e-05	2.35452e-05	6.81421e-05	6.12986e-05	6.31711e-05	6.54452e-05	2.61617e-05	2.95356e-05	3.07021e-05	4.26293e-05	2.76531e-05	2.70099e-05	2.64355e-05	2.68632e-05	0.945106	4.10755e-05
UUGGCUC	1.44992e-05	1.45504e-05	1.60914e-05	1.58041e-05	1.69387e-05	1.71825e-05	1.7688e-05	1.70209e-05	1.44431e-05	1.48812e-05	1.46561e-05	1.78296e-05	1.38446e-05	1.49206e-05	1.81256e-05	1.94198e-05	1.66762e-05	1.88651e-05	1.90489e-05	1.73096e-05	0.945064	0.0456944
UGGGAGG	1.93844e-05	1.8128e-05	1.83715e-05	1.99292e-05	2.11428e-05	2.16839e-05	2.19015e-05	2.20855e-05	1.88765e-05	1.84611e-05	1.96543e-05	2.02047e-05	2.10697e-05	1.99848e-05	2.29941e-05	2.42335e-05	2.20803e-05	2.12042e-05	2.14443e-05	2.091e-05	0.94491	0.00312447
UCUCGUC	5.13033e-06	4.86716e-06	4.90434e-06	5.02802e-06	5.53495e-06	5.6812e-06	5.73569e-06	5.9454e-06	4.40515e-06	4.61769e-06	4.24941e-06	4.36961e-06	4.55238e-06	4.3769e-06	4.15106e-06	4.29866e-06	5.38e-06	5.01298e-06	5.313e-06	4.86339e-06	0.944805	0.00131936
UGUCA	0.000172888	0.000169884	0.000172594	0.000181382	0.000177974	0.000176419	0.000177068	0.000178384	0.000183668	0.000170949	0.000162127	0.000169555	0.000155652	0.000162233	0.000156298	0.000175872	0.00018496	0.000187505	0.000191143	0.00020765	0.944792	0.0854793
UGGUAG	9.08362e-05	9.31616e-05	8.25934e-05	9.35092e-05	6.9382e-05	7.11058e-05	6.23026e-05	6.84549e-05	0.000101985	0.000108975	9.64331e-05	9.86863e-05	7.70208e-05	8.52464e-05	8.06289e-05	9.59602e-05	9.10389e-05	7.94048e-05	8.88481e-05	0.000143132	0.944683	0.000184473
UGGGCC	7.08306e-05	6.66646e-05	6.66429e-05	6.9313e-05	7.34958e-05	7.66362e-05	7.62811e-05	7.70724e-05	6.88379e-05	6.71069e-05	6.52397e-05	7.06226e-05	9.32209e-05	8.43687e-05	9.47667e-05	8.76603e-05	7.52655e-05	7.13787e-05	7.29905e-05	6.9349e-05	0.944617	0.00094508
UGAUCA	2.66434e-05	2.86716e-05	2.71246e-05	2.60946e-05	2.87549e-05	3.02227e-05	3.04914e-05	3.33775e-05	2.10505e-05	2.12386e-05	2.12138e-05	2.12066e-05	3.12098e-05	2.64622e-05	2.81047e-05	2.20786e-05	2.63757e-05	2.26269e-05	2.45393e-05	2.10374e-05	0.944515	0.000184473
UCGCCGG	1.10412e-06	1.15465e-06	1.00253e-06	9.5943e-07	9.74571e-07	1.06228e-06	9.78486e-07	1.00021e-06	8.88867e-07	1.07926e-06	1.10781e-06	9.26907e-07	1.14746e-06	1.35725e-06	2.12925e-06	1.37334e-06	1.00586e-06	9.30065e-07	1.02528e-06	1.28647e-06	0.944502	0.0456944
UUUAGC	9.25437e-05	9.51899e-05	9.43708e-05	9.18914e-05	9.39925e-05	9.75173e-05	9.40006e-05	9.5996e-05	9.11498e-05	9.0196e-05	9.09482e-05	9.02091e-05	7.45726e-05	7.72952e-05	7.66615e-05	7.72792e-05	8.88678e-05	8.46918e-05	9.43135e-05	9.35466e-05	0.944475	0.168323
UUGGGAA	1.82089e-05	1.7444e-05	2.43115e-05	2.14587e-05	1.97031e-05	1.68767e-05	1.93622e-05	1.77817e-05	3.50834e-05	1.7499e-05	1.93945e-05	2.30463e-05	2.50652e-05	2.35383e-05	2.44649e-05	3.0068e-05	2.40891e-05	3.3558e-05	2.62709e-05	2.34156e-05	0.944415	0.392525
UCCGAA	4.87123e-06	4.90678e-06	3.84425e-06	5.6387e-06	3.56032e-06	3.98656e-06	5.10179e-06	5.44994e-06	8.21462e-06	8.63515e-06	1.73641e-05	1.07208e-05	9.1482e-06	7.57153e-06	1.17117e-05	1.07858e-05	4.21437e-06	2.4686e-06	3.63722e-06	4.53789e-06	0.94437	0.00094508
UUUCUAC	1.28122e-05	1.33517e-05	1.40327e-05	1.23064e-05	1.59176e-05	1.63027e-05	1.62943e-05	1.60043e-05	1.15848e-05	1.2184e-05	1.13134e-05	1.16846e-05	9.18563e-06	1.08036e-05	9.43414e-06	1.04296e-05	1.36883e-05	1.40438e-05	1.39359e-05	1.29337e-05	0.944206	0.0156726
UUACGA	2.17465e-05	3.15103e-05	2.06999e-05	2.05931e-05	2.38407e-05	2.40581e-05	2.43231e-05	2.41257e-05	2.07486e-05	2.24518e-05	2.28195e-05	2.18281e-05	2.0006e-05	2.1562e-05	2.09342e-05	2.24102e-05	2.37688e-05	2.08233e-05	2.44308e-05	2.32397e-05	0.944151	0.251325
UGGAGA	3.31835e-05	3.11392e-05	3.54383e-05	3.54538e-05	3.68463e-05	3.60515e-05	3.84122e-05	3.87034e-05	3.1207e-05	2.81753e-05	2.94017e-05	3.07512e-05	3.25035e-05	3.03223e-05	3.17513e-05	3.38133e-05	3.40321e-05	3.36763e-05	3.46071e-05	3.16377e-05	0.944077	0.000131211
UUUUU	0.00018897	0.000197246	0.000217456	0.000198999	0.00023637	0.000221498	0.000236108	0.000230169	0.000225002	0.000187811	0.000182915	0.000194704	0.00018323	0.000197434	0.000194198	0.000216557	0.000219703	0.00028109	0.000234643	0.00020835	0.94406	0.0110373
UUCGUCA	7.56346e-06	7.52929e-06	6.398e-06	7.89106e-06	6.4414e-06	7.37014e-06	8.10745e-06	8.26633e-06	1.06296e-05	1.1397e-05	2.02449e-05	1.31933e-05	1.01652e-05	9.22414e-06	1.33246e-05	1.29572e-05	7.24542e-06	5.44396e-06	6.99717e-06	7.16638e-06	0.94403	0.00030208
UUUGAG	5.49832e-05	5.54917e-05	6.19762e-05	6.05984e-05	5.27747e-05	5.22331e-05	5.37698e-05	5.40695e-05	6.03233e-05	5.5583e-05	5.64684e-05	6.0262e-05	4.06605e-05	4.13005e-05	4.17249e-05	5.11477e-05	4.96046e-05	5.0241e-05	5.02015e-05	4.65697e-05	0.944011	0.00094508
UUUUAUC	4.75236e-05	6.6157e-05	4.72404e-05	4.89121e-05	4.84649e-05	4.70325e-05	4.76513e-05	4.82059e-05	7.71775e-05	6.22526e-05	5.82893e-05	6.21481e-05	4.49438e-05	4.8518e-05	4.76638e-05	6.65178e-05	6.06675e-05	5.01712e-05	5.89858e-05	9.1961e-05	0.943941	0.00312447
UCGCCG	3.23748e-06	3.26055e-06	2.95044e-06	2.94643e-06	3.14097e-06	3.31507e-06	3.37315e-06	3.17786e-06	2.75649e-06	3.02697e-06	3.0362e-06	2.7381e-06	3.1387e-06	3.20625e-06	3.01899e-06	3.17614e-06	3.16566e-06	3.51793e-06	3.11008e-06	3.18834e-06	0.94374	0.000494131
UCAGGC	4.3206e-05	4.05357e-05	4.1088e-05	4.33007e-05	4.50441e-05	4.69875e-05	4.80324e-05	4.89426e-05	3.93593e-05	3.5472e-05	3.71133e-05	3.84057e-05	5.80593e-05	4.88496e-05	5.40591e-05	4.55649e-05	4.28934e-05	3.82285e-05	4.16724e-05	3.79381e-05	0.943656	0.000184473
UUCGGUC	6.8027e-06	3.72358e-06	3.53326e-06	3.40098e-06	4.06826e-06	4.11386e-06	4.21081e-06	4.46723e-06	3.27708e-06	3.60057e-06	3.38276e-06	3.39861e-06	4.32585e-06	3.73979e-06	3.62134e-06	3.36408e-06	3.77114e-06	3.53288e-06	3.58114e-06	3.48739e-06	0.943505	0.00094508
UGGACA	1.50484e-05	1.4184e-05	1.49234e-05	1.396e-05	1.64201e-05	1.62556e-05	1.64711e-05	1.69947e-05	1.46764e-05	1.40225e-05	1.42659e-05	1.40844e-05	1.24963e-05	1.31292e-05	1.27598e-05	1.34029e-05	1.49943e-05	1.42261e-05	1.52898e-05	1.40806e-05	0.943438	0.306736
CGGGG	0.000107426	0.000105452	0.000104247	0.000110623	9.85077e-05	0.000101058	0.000100573	0.000100695	0.000112557	0.000102769	0.000110308	0.000109638	0.000132525	0.000124588	0.000136287	0.000130247	0.000109611	0.000100129	0.000106745	0.000108136	0.943391	0.20269
UUUUAGA	4.06596e-05	4.05161e-05	4.78424e-05	4.24353e-05	4.88552e-05	4.73985e-05	4.93261e-05	4.76921e-05	5.12534e-05	3.8033e-05	3.76128e-05	4.1961e-05	3.76709e-05	3.87533e-05	3.67763e-05	4.29485e-05	4.73681e-05	5.58872e-05	4.96066e-05	4.26577e-05	0.943277	0.148391
UGGAGG	5.28909e-05	4.82498e-05	5.28347e-05	5.47108e-05	4.95439e-05	4.86655e-05	5.13521e-05	4.9839e-05	6.93186e-05	5.21588e-05	6.31531e-05	6.10162e-05	6.47076e-05	5.72686e-05	6.63483e-05	6.94006e-05	5.46854e-05	5.66829e-05	5.51494e-05	5.39788e-05	0.943274	0.0325414
UUUCCUC	3.68789e-05	3.64393e-05	3.8608e-05	3.53128e-05	4.15076e-05	4.31103e-05	4.16577e-05	4.09226e-05	3.25623e-05	3.36615e-05	3.21796e-05	3.22887e-05	2.91875e-05	2.94638e-05	2.75457e-05	2.9073e-05	3.91413e-05	3.66625e-05	3.96402e-05	3.83793e-05	0.943159	0.0156726
UCCAGG	3.26909e-05	3.1536e-05	3.10256e-05	3.18653e-05	3.33332e-05	3.46587e-05	3.42168e-05	3.41509e-05	2.90613e-05	2.88616e-05	2.87911e-05	3.00704e-05	4.89338e-05	4.28249e-05	4.67359e-05	3.71313e-05	3.05264e-05	2.7709e-05	3.00438e-05	2.60342e-05	0.943027	0.000954767
UGGGAGA	1.49934e-05	1.4128e-05	1.67342e-05	1.66288e-05	1.62707e-05	1.60243e-05	1.71235e-05	1.73202e-05	1.56009e-05	1.33768e-05	1.36926e-05	1.48173e-05	1.83971e-05	1.68335e-05	1.75931e-05	1.79687e-05	1.62655e-05	1.75175e-05	1.7135e-05	1.63458e-05	0.942988	0.000131211
UCGUAGC	1.48795e-05	1.58477e-05	1.7579e-05	1.83141e-05	5.14278e-06	4.9592e-06	5.30307e-06	5.50587e-06	2.1064e-05	1.92346e-05	1.96885e-05	2.09317e-05	7.29424e-06	8.2893e-06	8.96716e-06	1.25868e-05	7.28352e-06	6.82053e-06	6.85131e-06	6.92694e-06	0.942965	4.10755e-05
UUUGGA	6.17389e-05	6.19726e-05	6.40125e-05	6.10982e-05	6.88734e-05	6.99327e-05	7.17982e-05	7.07413e-05	6.34303e-05	6.2279e-05	6.96358e-05	6.39928e-05	5.39285e-05	5.72307e-05	5.85912e-05	6.04004e-05	6.2486e-05	6.39737e-05	6.2015e-05	5.94522e-05	0.942928	0.0854793
UUCCACC	8.77177e-06	8.89714e-06	8.0356e-06	8.06302e-06	9.73597e-06	1.0545e-05	1.02007e-05	1.05732e-05	7.21253e-06	7.68174e-06	7.62257e-06	7.58795e-06	1.08474e-05	1.00553e-05	1.09203e-05	8.29662e-06	9.07134e-06	7.87547e-06	8.68191e-06	8.12675e-06	0.942923	4.10755e-05
UGACUGA	1.03507e-05	1.16912e-05	9.61317e-06	1.0226e-05	1.29154e-05	1.24292e-05	1.18659e-05	1.19765e-05	1.02501e-05	1.03076e-05	8.79093e-06	9.30432e-06	9.06614e-06	1.0883e-05	8.73907e-06	9.7936e-06	1.25333e-05	1.24186e-05	1.28908e-05	1.19659e-05	0.942922	0.00478338
UGCGACC	1.01478e-06	1.07198e-06	8.83132e-07	8.30532e-07	9.73429e-07	1.02146e-06	1.01954e-06	9.91128e-07	8.99752e-07	8.36828e-07	9.01355e-07	8.96109e-07	8.29992e-07	8.71431e-07	8.35606e-07	9.0317e-07	9.51392e-07	9.38041e-07	9.55292e-07	9.57796e-07	0.942922	0.0325414
UAGACGG	1.29075e-06	1.09755e-06	1.09806e-06	1.08479e-06	1.23551e-06	1.31429e-06	1.34608e-06	1.27229e-06	1.25252e-06	1.39708e-06	1.14492e-06	1.14485e-06	1.82956e-06	1.34434e-06	1.3396e-06	1.23073e-06	1.11359e-06	9.78715e-07	1.09438e-06	9.58211e-07	0.942678	0.251325
UGGCCG	2.59105e-05	1.83219e-05	1.86532e-05	2.65644e-05	1.82124e-05	1.75475e-05	1.91432e-05	1.97477e-05	3.23097e-05	3.43735e-05	3.40144e-05	5.82702e-05	4.94737e-05	4.85005e-05	9.48118e-05	0.000102682	2.63256e-05	2.16116e-05	3.13813e-05	3.07196e-05	0.942668	0.00731675
UCCCCAA	1.75131e-06	1.80913e-06	1.55616e-06	1.76513e-06	1.81233e-06	1.92824e-06	1.88753e-06	1.89953e-06	1.63859e-06	1.99341e-06	1.92258e-06	1.67119e-06	2.05782e-06	2.32682e-06	2.03764e-06	2.11995e-06	1.72689e-06	1.37768e-06	1.60568e-06	1.82523e-06	0.942649	0.355588
UUUACCC	2.371e-05	2.49327e-05	3.05516e-05	2.60102e-05	2.69522e-05	2.50618e-05	2.73101e-05	2.64661e-05	3.59156e-05	2.41727e-05	2.39933e-05	2.65204e-05	2.96598e-05	2.95218e-05	2.86281e-05	3.1627e-05	2.87433e-05	4.01179e-05	3.2818e-05	2.88423e-05	0.942617	0.113494
UGCCGGG	5.41178e-06	4.97266e-06	4.51794e-06	5.41578e-06	5.54822e-06	5.7119e-06	5.66501e-06	5.85613e-06	5.42323e-06	5.98031e-06	5.96296e-06	7.6311e-06	6.95078e-06	7.2565e-06	1.07391e-05	1.16039e-05	6.11682e-06	6.03622e-06	7.6216e-06	6.83093e-06	0.942583	0.392525
UCCGGGC	6.233e-06	4.87427e-06	4.52297e-06	4.70478e-06	6.37786e-06	5.69087e-06	5.44209e-06	5.25287e-06	6.02818e-06	4.45434e-06	4.29093e-06	4.13019e-06	6.5204e-06	5.36272e-06	5.18195e-06	4.72645e-06	6.39271e-06	4.77524e-06	4.87826e-06	4.52392e-06	0.942417	0.00312447
UCGUGCC	8.93831e-06	8.36922e-06	7.66023e-06	8.64396e-06	6.0985e-06	6.33635e-06	6.33003e-06	6.64643e-06	8.23873e-06	9.01056e-06	8.22946e-06	9.56769e-06	6.48329e-06	6.47354e-06	8.66859e-06	9.63468e-06	7.23703e-06	6.17256e-06	8.07538e-06	7.20404e-06	0.942391	0.00312447
UUACCCG	4.21506e-06	4.5028e-06	4.25367e-06	4.58468e-06	4.19901e-06	4.63708e-06	5.4705e-06	5.41351e-06	3.68718e-06	3.89449e-06	3.98286e-06	3.70605e-06	4.00367e-06	4.36426e-06	4.1254e-06	4.03212e-06	4.0846e-06	6.00816e-06	4.29355e-06	4.42185e-06	0.942387	4.10755e-05
UUCCGUC	5.37239e-06	5.23713e-06	5.25743e-06	5.08227e-06	6.10636e-06	6.24937e-06	6.28692e-06	6.28247e-06	5.32064e-06	5.48902e-06	5.2038e-06	5.20876e-06	7.04897e-06	6.01457e-06	5.79831e-06	5.75336e-06	5.56507e-06	5.28448e-06	5.29257e-06	4.83873e-06	0.942303	0.0227125
UUACACG	5.12562e-06	4.30982e-06	4.59453e-06	5.41206e-06	4.73802e-06	4.7975e-06	5.31924e-06	5.13979e-06	3.90212e-06	3.71402e-06	4.40795e-06	4.02186e-06	4.46706e-06	3.99515e-06	4.35962e-06	3.75624e-06	4.23074e-06	5.05258e-06	4.81186e-06	3.95705e-06	0.942277	0.00131936
UACGCUA	8.18631e-07	8.1934e-07	8.49457e-07	7.66068e-07	8.30069e-07	8.57503e-07	9.30051e-07	8.7329e-07	6.18098e-07	6.42627e-07	7.2477e-07	5.87419e-07	6.84071e-07	6.63407e-07	6.50075e-07	6.26471e-07	7.20178e-07	7.5606e-07	7.20821e-07	6.58394e-07	0.942257	0.00094508
UUUUCA	0.000109256	0.000108773	0.000131801	0.000110051	0.000127631	0.000127188	0.000132825	0.000129844	0.000112053	9.8897e-05	9.55859e-05	0.000102352	9.92862e-05	9.7755e-05	9.80298e-05	0.000105352	0.000114339	0.000127799	0.000117751	0.000101903	0.942218	0.00731675
UUCCAUA	1.27659e-05	1.27536e-05	1.2967e-05	1.365e-05	1.31395e-05	1.34735e-05	1.48175e-05	1.44677e-05	1.65885e-05	1.48967e-05	2.0948e-05	1.7738e-05	1.19747e-05	1.19983e-05	1.48026e-05	1.62371e-05	1.21924e-05	9.89548e-06	1.22328e-05	1.20193e-05	0.942178	5.88115e-05
UUUGCGC	4.60939e-06	4.55701e-06	4.54493e-06	4.42754e-06	4.83944e-06	5.48571e-06	5.24978e-06	5.23835e-06	4.34428e-06	4.4627e-06	4.36524e-06	4.46242e-06	5.73598e-06	5.14472e-06	5.04868e-06	4.59125e-06	4.60818e-06	4.49953e-06	5.00738e-06	4.11518e-06	0.941813	0.000494131
UGCUGCC	2.75662e-05	2.65484e-05	2.51104e-05	2.56597e-05	2.8786e-05	3.00266e-05	2.89674e-05	2.89596e-05	2.19015e-05	2.17308e-05	2.04459e-05	2.12853e-05	3.89649e-05	3.26416e-05	3.41807e-05	2.53294e-05	2.64587e-05	2.36356e-05	2.50499e-05	2.23958e-05	0.941746	4.10755e-05
UGUGUG	3.58409e-05	3.65476e-05	3.91297e-05	3.79991e-05	3.22594e-05	3.37814e-05	3.30499e-05	3.322e-05	3.95047e-05	3.64905e-05	3.71864e-05	3.75577e-05	3.01847e-05	3.10417e-05	3.12906e-05	3.36393e-05	3.27992e-05	3.28349e-05	3.17091e-05	3.02207e-05	0.94167	0.000791734
UAAGUA	1.71515e-05	1.70696e-05	1.77352e-05	1.65554e-05	1.882e-05	1.90573e-05	1.94406e-05	1.91873e-05	1.64842e-05	1.68186e-05	1.67917e-05	1.60495e-05	1.22801e-05	1.35275e-05	1.27152e-05	1.37369e-05	1.70632e-05	1.58031e-05	1.72341e-05	1.80644e-05	0.941546	0.113494
UCAGC	8.38538e-05	8.07845e-05	8.54833e-05	8.2709e-05	8.24465e-05	8.59296e-05	8.69771e-05	8.55173e-05	7.80119e-05	7.49691e-05	7.44151e-05	7.64168e-05	8.77776e-05	8.37028e-05	8.59761e-05	7.78599e-05	7.81246e-05	7.6943e-05	7.85341e-05	7.13436e-05	0.941494	0.000494131
UUUUCAG	3.07594e-05	3.17864e-05	3.42615e-05	3.24259e-05	2.86012e-05	2.86447e-05	2.89012e-05	2.86288e-05	3.1992e-05	3.08886e-05	2.98491e-05	3.17466e-05	1.87367e-05	2.09144e-05	1.93397e-05	2.34601e-05	2.57536e-05	2.61731e-05	2.6032e-05	2.32424e-05	0.941464	0.00312447
UUGCCAC	1.01237e-05	1.0139e-05	1.11327e-05	1.07273e-05	9.56495e-06	9.61197e-06	9.41804e-06	9.73591e-06	1.06027e-05	1.00114e-05	9.28838e-06	9.72817e-06	9.58685e-06	1.06921e-05	8.98091e-06	9.71041e-06	9.88919e-06	1.24086e-05	1.05917e-05	9.8683e-06	0.94145	0.355588
UACCGG	1.77878e-05	1.68002e-05	1.52725e-05	1.62827e-05	1.07281e-05	1.10818e-05	1.02647e-05	1.09164e-05	1.61557e-05	1.69874e-05	1.45796e-05	1.5424e-05	1.78919e-05	1.51933e-05	1.64919e-05	1.30552e-05	1.12111e-05	9.42485e-06	1.18126e-05	1.01001e-05	0.941439	0.0456944
UUGACGG	1.45634e-06	1.35695e-06	1.25085e-06	1.27454e-06	1.51305e-06	1.46947e-06	1.49281e-06	1.66592e-06	1.45721e-06	1.76462e-06	1.52138e-06	1.43654e-06	1.97197e-06	1.78037e-06	1.69414e-06	1.62505e-06	1.39943e-06	1.39153e-06	1.50802e-06	1.25421e-06	0.94142	0.251325
UGUACCC	2.04164e-05	2.04687e-05	1.9232e-05	1.8956e-05	1.89708e-05	1.88813e-05	1.93199e-05	2.0171e-05	1.88117e-05	1.87056e-05	1.7567e-05	1.78234e-05	1.57824e-05	1.52709e-05	1.49274e-05	1.5264e-05	1.81918e-05	1.84716e-05	2.14454e-05	1.73069e-05	0.94137	0.168323
CGACGG	9.10451e-07	8.74669e-07	7.2281e-07	8.41019e-07	8.07893e-07	8.51821e-07	8.9683e-07	8.7949e-07	7.47403e-07	8.13681e-07	8.08308e-07	7.83856e-07	8.59685e-07	7.3196e-07	7.6184e-07	8.21778e-07	8.10436e-07	7.51427e-07	8.45432e-07	8.65983e-07	0.941301	0.0227125
UGUGGCC	2.64568e-05	2.60384e-05	2.62419e-05	2.72912e-05	2.21758e-05	2.35788e-05	2.32917e-05	2.42781e-05	2.75464e-05	2.62514e-05	2.64657e-05	3.04515e-05	3.83187e-05	3.41071e-05	4.18748e-05	3.65462e-05	2.20957e-05	1.98525e-05	2.19058e-05	1.97124e-05	0.941237	0.0456944
UUUUUGA	4.5396e-05	4.61115e-05	5.52958e-05	5.02484e-05	4.4125e-05	4.19277e-05	4.4231e-05	4.30085e-05	6.22258e-05	4.64666e-05	4.74952e-05	5.18371e-05	3.84654e-05	4.02178e-05	3.93746e-05	4.85038e-05	4.50757e-05	5.38057e-05	4.69844e-05	4.11178e-05	0.941223	0.00202545
UAAGUCC	2.52076e-05	2.77268e-05	2.45691e-05	2.68804e-05	2.7057e-05	2.98703e-05	3.04605e-05	3.15294e-05	2.39866e-05	2.96246e-05	2.49728e-05	2.96105e-05	2.47913e-05	2.84045e-05	2.63942e-05	2.46738e-05	2.62156e-05	2.92105e-05	3.3576e-05	2.86237e-05	0.941159	0.306736
UUAACUG	5.45451e-05	5.72086e-05	6.19782e-05	6.24359e-05	2.95336e-05	2.93882e-05	3.09882e-05	3.0057e-05	6.9273e-05	6.38396e-05	6.46225e-05	6.66279e-05	3.13787e-05	3.53436e-05	3.6257e-05	4.57561e-05	3.22728e-05	3.25272e-05	3.15444e-05	3.18677e-05	0.940962	4.10755e-05
UAAGGUC	8.74706e-06	8.80307e-06	9.19545e-06	9.60771e-06	1.06511e-05	1.02308e-05	1.0352e-05	9.51308e-06	8.94423e-06	8.44362e-06	9.00482e-06	8.55355e-06	7.26046e-06	7.80564e-06	8.1187e-06	8.37762e-06	1.0129e-05	1.06511e-05	1.04561e-05	1.10493e-05	0.940911	0.0630515
UGCCCGG	1.05308e-05	9.41845e-06	8.57856e-06	1.11467e-05	7.18778e-06	7.30929e-06	7.26519e-06	7.59991e-06	1.21352e-05	1.17565e-05	1.34212e-05	1.52169e-05	1.08776e-05	1.16992e-05	1.53741e-05	1.78549e-05	9.32062e-06	7.30699e-06	9.23461e-06	1.00897e-05	0.940781	0.00094508
UUGCUG	6.34657e-05	6.31942e-05	6.62939e-05	7.25398e-05	6.00046e-05	6.22195e-05	6.69651e-05	6.17302e-05	6.39204e-05	6.31797e-05	6.13105e-05	6.49448e-05	4.93131e-05	5.68118e-05	4.94354e-05	5.40778e-05	5.7278e-05	5.74511e-05	5.79179e-05	5.27434e-05	0.940731	0.0325414
UCGGGCG	1.79951e-06	1.64545e-06	1.57323e-06	1.66916e-06	1.78551e-06	1.94906e-06	1.91245e-06	1.85727e-06	1.68925e-06	1.68497e-06	1.68799e-06	1.61282e-06	2.07179e-06	1.94026e-06	1.8248e-06	1.70883e-06	1.76855e-06	1.59807e-06	1.74885e-06	1.70281e-06	0.940544	0.00731675
UCACUA	4.02494e-05	4.14577e-05	4.3176e-05	4.41463e-05	3.3232e-05	3.51583e-05	3.44302e-05	3.52494e-05	4.3473e-05	4.2983e-05	4.12782e-05	4.30571e-05	2.44624e-05	2.79079e-05	2.52607e-05	3.19918e-05	3.2283e-05	3.27127e-05	3.19055e-05	3.0483e-05	0.940392	0.00094508
UUGAUCC	1.21284e-05	1.28623e-05	1.04341e-05	1.15072e-05	1.16743e-05	1.50685e-05	1.20424e-05	1.20949e-05	8.79987e-06	8.73873e-06	8.8209e-06	9.31222e-06	1.30743e-05	1.12405e-05	1.17032e-05	9.63282e-06	1.07141e-05	1.12797e-05	1.07784e-05	9.26659e-06	0.940333	5.88115e-05
UCCAAAA	5.37001e-06	5.68285e-06	5.90936e-06	5.55318e-06	6.40308e-06	6.51101e-06	6.53917e-06	6.19256e-06	5.48628e-06	5.49105e-06	5.40132e-06	5.24566e-06	3.51069e-06	4.26488e-06	4.1292e-06	4.57114e-06	5.91957e-06	5.67745e-06	5.82464e-06	5.37022e-06	0.940303	0.113494
UCGGUAC	2.60995e-06	2.77464e-06	2.96207e-06	2.49878e-06	3.23515e-06	3.46016e-06	3.31161e-06	3.36786e-06	2.45992e-06	2.41869e-06	2.34335e-06	2.24029e-06	2.19596e-06	2.26613e-06	2.10826e-06	2.12405e-06	3.26767e-06	2.74678e-06	3.14124e-06	2.69503e-06	0.940281	0.0110373
UCGCA	3.77477e-05	3.54879e-05	3.27385e-05	3.36545e-05	3.44791e-05	3.54963e-05	3.82945e-05	3.59495e-05	3.4038e-05	3.12743e-05	3.22401e-05	3.47447e-05	4.0854e-05	4.07871e-05	4.02711e-05	3.56198e-05	3.33526e-05	3.24708e-05	3.21058e-05	3.24004e-05	0.94	0.00731675
UUUGUA	8.90153e-05	8.62709e-05	9.74354e-05	8.75157e-05	0.000104974	0.000102377	0.00010646	0.000104077	9.23467e-05	7.90525e-05	7.71066e-05	8.27718e-05	7.46257e-05	8.07383e-05	7.39994e-05	8.57542e-05	9.65198e-05	0.000106033	9.93317e-05	8.71477e-05	0.939961	0.0110373
UGACGAG	8.98206e-07	7.34587e-07	8.53174e-07	9.34722e-07	9.14284e-07	9.40432e-07	9.55113e-07	9.55927e-07	1.00293e-06	1.20411e-06	1.2097e-06	1.879e-06	1.52058e-06	1.58137e-06	3.02503e-06	3.03829e-06	1.04667e-06	1.1332e-06	1.24762e-06	1.11696e-06	0.93984	0.0630515
UGGAAAC	1.37756e-05	1.25159e-05	1.96103e-05	1.69782e-05	1.53591e-05	1.22996e-05	1.48402e-05	1.33401e-05	2.96599e-05	1.33524e-05	1.5437e-05	1.88862e-05	2.15076e-05	1.85428e-05	2.00227e-05	2.46473e-05	1.87233e-05	2.68106e-05	2.13734e-05	1.75511e-05	0.939829	0.355588
UGAGCC	1.83225e-05	1.73222e-05	1.81576e-05	1.80387e-05	2.08115e-05	2.18209e-05	2.19744e-05	2.17008e-05	1.83436e-05	1.72135e-05	1.75312e-05	1.76585e-05	1.81236e-05	1.90473e-05	1.7332e-05	1.89689e-05	2.13887e-05	2.13455e-05	2.15255e-05	2.06373e-05	0.93976	0.00131936
UGCCGC	2.4261e-05	2.32777e-05	2.12907e-05	2.3321e-05	2.33439e-05	2.43727e-05	2.36803e-05	2.55274e-05	1.96489e-05	1.98064e-05	1.91875e-05	1.90521e-05	2.94702e-05	2.51609e-05	2.60996e-05	2.15263e-05	2.18257e-05	1.89572e-05	2.09532e-05	1.95506e-05	0.9397	0.000494131
UGAAGGG	1.05589e-05	1.09981e-05	1.14278e-05	1.06188e-05	1.08797e-05	1.19864e-05	1.1754e-05	1.15311e-05	9.25437e-06	9.30417e-06	9.11753e-06	9.24037e-06	1.31715e-05	1.20671e-05	1.33157e-05	1.0145e-05	1.02079e-05	1.11229e-05	1.06985e-05	9.16191e-06	0.939695	0.000131211
UGUACA	6.25207e-05	6.44149e-05	4.96725e-05	5.89199e-05	5.57411e-05	5.52102e-05	4.76238e-05	5.34976e-05	6.57532e-05	7.64341e-05	6.066e-05	6.3114e-05	5.4907e-05	5.95705e-05	5.46094e-05	6.65235e-05	7.53335e-05	6.15489e-05	7.12738e-05	0.000126952	0.939679	0.0227125
UGCUGA	4.15671e-05	4.05212e-05	4.14579e-05	4.03299e-05	4.43753e-05	4.55691e-05	4.61324e-05	4.5028e-05	3.91573e-05	3.79253e-05	3.70799e-05	3.74846e-05	4.1029e-05	3.96322e-05	3.83302e-05	3.70799e-05	4.09844e-05	4.14003e-05	4.16819e-05	3.88191e-05	0.939411	0.00030208
UUAAUGC	3.09702e-05	3.00863e-05	3.27747e-05	3.17829e-05	2.35384e-05	2.33317e-05	2.43789e-05	2.39184e-05	3.43742e-05	3.2144e-05	3.1907e-05	3.21535e-05	1.89606e-05	2.08548e-05	1.98362e-05	2.41131e-05	2.27827e-05	2.25012e-05	2.23921e-05	2.05575e-05	0.93933	0.000131211
UGUGUC	6.11528e-05	5.96906e-05	6.58437e-05	6.23848e-05	6.71156e-05	6.50818e-05	6.68167e-05	6.66716e-05	6.91645e-05	5.64194e-05	5.72281e-05	6.0251e-05	5.93601e-05	5.80925e-05	5.7108e-05	6.33485e-05	6.64404e-05	7.1012e-05	6.68881e-05	6.11949e-05	0.939319	0.0630515
UGGAGCA	1.13365e-05	1.10638e-05	1.58259e-05	1.40779e-05	1.29865e-05	1.00226e-05	1.23332e-05	1.06617e-05	2.63659e-05	1.19283e-05	1.30275e-05	1.63337e-05	1.83156e-05	1.7299e-05	1.76013e-05	2.21847e-05	1.71574e-05	2.34314e-05	1.84033e-05	1.58673e-05	0.939254	0.355588
UUUUCCC	4.83566e-05	4.78295e-05	5.01212e-05	4.69807e-05	5.41487e-05	5.52587e-05	5.49854e-05	5.53184e-05	5.38271e-05	4.95148e-05	4.77758e-05	4.90156e-05	4.72108e-05	4.69127e-05	4.56897e-05	4.96995e-05	5.34823e-05	5.15226e-05	5.25386e-05	5.93153e-05	0.939043	0.306736
UUCGAUG	3.27817e-06	3.27149e-06	3.18715e-06	3.04912e-06	3.62516e-06	3.66081e-06	3.74393e-06	3.53203e-06	3.00055e-06	2.96045e-06	2.90691e-06	2.85289e-06	2.47397e-06	2.7099e-06	2.61872e-06	2.57103e-06	3.33509e-06	3.39995e-06	3.48356e-06	3.18799e-06	0.938978	0.0156726
UGGGGUC	1.43566e-05	1.39171e-05	1.32873e-05	1.3821e-05	1.52544e-05	1.56511e-05	1.60137e-05	1.58872e-05	1.319e-05	1.35406e-05	1.33692e-05	1.32239e-05	1.60992e-05	1.50146e-05	1.53084e-05	1.56044e-05	1.57233e-05	1.4768e-05	1.54333e-05	1.49407e-05	0.938853	9.00203e-05
UGGAGAG	5.93976e-06	5.64959e-06	5.82529e-06	5.62892e-06	6.82512e-06	6.87718e-06	6.97951e-06	6.75276e-06	5.18176e-06	5.25552e-06	5.05037e-06	5.28784e-06	4.57366e-06	4.74752e-06	4.37317e-06	4.70018e-06	6.3688e-06	6.08518e-06	6.23826e-06	5.92081e-06	0.938823	0.0156726
UGGGGCG	7.69608e-06	6.51171e-06	6.75654e-06	8.38482e-06	7.94077e-06	7.66977e-06	8.12349e-06	8.70293e-06	7.49106e-06	6.5575e-06	7.05286e-06	7.62832e-06	8.69756e-06	7.24584e-06	8.19012e-06	9.72295e-06	8.60845e-06	7.59254e-06	8.25969e-06	8.36992e-06	0.938753	0.00131936
UCGCGGG	1.61311e-06	1.87446e-06	1.50683e-06	1.46277e-06	1.48174e-06	1.57822e-06	1.54052e-06	1.59898e-06	1.57268e-06	1.46397e-06	1.54312e-06	1.76174e-06	1.56287e-06	1.65062e-06	1.59992e-06	1.51212e-06	1.57908e-06	1.49569e-06	1.59058e-06	1.54207e-06	0.938577	0.449427
UUUAAC	0.000114667	0.000116959	0.000128386	0.000122825	0.000106015	0.000104975	0.000107372	0.00010862	0.000122369	0.000116001	0.000114756	0.000121768	8.08217e-05	8.44932e-05	8.34169e-05	0.000101419	9.68413e-05	9.83576e-05	9.73614e-05	9.04275e-05	0.938521	0.00131936
UUCACAG	1.26099e-05	1.11952e-05	1.82057e-05	1.63437e-05	1.34363e-05	1.07968e-05	1.29527e-05	1.20497e-05	2.92181e-05	1.31161e-05	1.50639e-05	2.00535e-05	2.14333e-05	1.93045e-05	2.35043e-05	2.85096e-05	1.79891e-05	2.60192e-05	2.04423e-05	1.71174e-05	0.93851	0.251325
CCGGGCG	4.16008e-06	4.20048e-06	3.4658e-06	3.81687e-06	4.2389e-06	4.75175e-06	4.36275e-06	4.44161e-06	3.64858e-06	4.2601e-06	3.98638e-06	3.77322e-06	5.60295e-06	5.49646e-06	5.45132e-06	4.64067e-06	4.39051e-06	3.6953e-06	4.09259e-06	4.59891e-06	0.938499	0.00478338
UUCACC	3.65977e-05	3.52729e-05	3.47681e-05	3.49487e-05	3.93721e-05	4.03374e-05	4.07283e-05	4.0472e-05	2.90408e-05	2.93561e-05	3.05332e-05	2.96882e-05	4.68211e-05	3.92412e-05	4.13012e-05	3.33589e-05	3.48287e-05	3.29294e-05	3.31278e-05	2.89612e-05	0.938478	0.000184473
UGGCACC	4.08069e-06	3.94762e-06	4.12969e-06	3.84372e-06	4.83698e-06	5.04393e-06	5.005e-06	4.87832e-06	3.75984e-06	3.8456e-06	3.63018e-06	3.73517e-06	3.28793e-06	3.66655e-06	3.30187e-06	3.50512e-06	4.94582e-06	4.99441e-06	4.74787e-06	4.45403e-06	0.938404	0.0156726
UGCCAG	2.44837e-05	2.43895e-05	2.37965e-05	2.36556e-05	2.47174e-05	2.54993e-05	2.53044e-05	2.57757e-05	2.24286e-05	2.33672e-05	2.19473e-05	2.26201e-05	2.30566e-05	2.12831e-05	2.14671e-05	2.10448e-05	2.43198e-05	2.31738e-05	2.35169e-05	2.2206e-05	0.938384	0.0227125
CCCGGGG	1.13875e-05	1.05355e-05	1.29749e-05	1.30327e-05	1.08118e-05	1.00444e-05	1.10451e-05	1.0539e-05	1.90725e-05	1.05548e-05	1.2093e-05	1.32655e-05	2.15643e-05	1.8121e-05	2.05136e-05	1.88378e-05	1.35121e-05	1.82527e-05	1.44441e-05	1.24964e-05	0.938371	0.492455
UUUUUCC	4.88653e-05	5.00026e-05	5.25398e-05	4.84337e-05	5.72717e-05	5.87138e-05	5.85809e-05	5.76336e-05	4.51098e-05	4.56874e-05	4.2515e-05	4.40198e-05	4.36597e-05	4.49687e-05	4.06978e-05	4.22569e-05	5.11273e-05	5.58434e-05	5.2602e-05	4.82227e-05	0.938183	0.00478338
UCUGAAC	1.14229e-05	1.13263e-05	1.22918e-05	1.20366e-05	9.44828e-06	9.64476e-06	9.77611e-06	9.54763e-06	1.31011e-05	1.19684e-05	1.17735e-05	1.23232e-05	7.28696e-06	7.80493e-06	7.56558e-06	9.2706e-06	9.34766e-06	9.21847e-06	9.04397e-06	8.51655e-06	0.938162	0.000184473
UUGGGGA	2.44006e-05	2.41537e-05	2.31886e-05	2.73257e-05	2.10482e-05	2.18009e-05	2.46688e-05	2.44919e-05	4.04953e-05	3.4335e-05	5.50971e-05	4.27689e-05	2.95598e-05	2.90218e-05	3.86164e-05	4.27015e-05	2.34549e-05	1.64184e-05	2.27096e-05	2.50301e-05	0.93809	0.000131211
UUUCCG	2.40901e-05	2.16951e-05	2.17838e-05	2.16491e-05	2.45715e-05	2.55941e-05	2.42391e-05	2.43053e-05	2.03798e-05	2.07222e-05	2.1424e-05	2.14066e-05	2.2229e-05	2.17831e-05	2.0585e-05	2.148e-05	2.21795e-05	2.1187e-05	2.17695e-05	2.2172e-05	0.938008	0.00030208
UUGUGC	5.37035e-05	5.09529e-05	5.00291e-05	4.92755e-05	5.86262e-05	6.16769e-05	5.93595e-05	6.00888e-05	4.46313e-05	4.70022e-05	4.45123e-05	4.49983e-05	5.32845e-05	5.09353e-05	4.92201e-05	4.45838e-05	5.24854e-05	5.19314e-05	5.13566e-05	4.71332e-05	0.937925	0.000131211
UCCAGC	2.56956e-05	2.45077e-05	2.51277e-05	2.59353e-05	2.68831e-05	2.87084e-05	2.84078e-05	2.92013e-05	2.28033e-05	2.09038e-05	2.20679e-05	2.28677e-05	4.0699e-05	3.44395e-05	3.83343e-05	2.80782e-05	2.47648e-05	2.18472e-05	2.34219e-05	2.04241e-05	0.937822	0.000791734
UCAGUCC	9.62987e-06	9.22532e-06	8.99782e-06	9.02155e-06	1.07027e-05	1.18743e-05	1.08611e-05	1.31858e-05	7.89354e-06	1.00945e-05	8.07311e-06	8.22761e-06	1.27426e-05	1.0645e-05	1.09349e-05	8.9618e-06	9.79744e-06	9.11621e-06	9.04456e-06	8.22334e-06	0.937686	0.00131936
UCAACG	2.20333e-05	2.25345e-05	1.445e-05	2.06247e-05	1.61202e-05	1.69006e-05	1.26642e-05	1.63868e-05	2.3085e-05	2.87986e-05	2.21799e-05	2.29935e-05	2.39556e-05	2.3756e-05	2.34317e-05	2.68043e-05	2.71264e-05	1.9019e-05	2.52071e-05	5.44762e-05	0.937528	0.148391
UUCCGCC	7.73663e-06	7.6977e-06	7.855e-06	7.97278e-06	9.59887e-06	9.65553e-06	8.59032e-06	8.69335e-06	7.70427e-06	7.69833e-06	6.53973e-06	6.83316e-06	7.07476e-06	8.66867e-06	7.05117e-06	8.09184e-06	1.02996e-05	1.20091e-05	1.07699e-05	1.05332e-05	0.937227	0.000494131
UCAAAA	1.93578e-05	1.99204e-05	2.09735e-05	1.90467e-05	2.29507e-05	2.3115e-05	2.34686e-05	2.2588e-05	1.99768e-05	1.92374e-05	1.8439e-05	1.85257e-05	1.52296e-05	1.73792e-05	1.56007e-05	1.71944e-05	2.04534e-05	2.11306e-05	2.03841e-05	1.81471e-05	0.937097	0.168323
UUCGCG	4.33156e-06	4.55122e-06	3.85501e-06	3.76578e-06	4.03904e-06	4.85086e-06	4.33751e-06	4.38027e-06	3.89549e-06	4.14265e-06	4.28339e-06	3.9879e-06	4.55731e-06	4.1936e-06	4.24007e-06	4.02653e-06	3.99189e-06	3.96207e-06	4.53433e-06	4.03048e-06	0.937037	0.0854793
UUCCG	8.21892e-05	8.11898e-05	7.92688e-05	8.18853e-05	7.24701e-05	7.92094e-05	8.20247e-05	8.09705e-05	9.49079e-05	8.61975e-05	0.000108186	9.30709e-05	9.51556e-05	8.75313e-05	9.98966e-05	9.31962e-05	7.32547e-05	6.83856e-05	7.39442e-05	7.53267e-05	0.937015	0.000954767
UGGUAGG	1.0365e-05	1.05906e-05	1.11236e-05	1.02788e-05	1.24444e-05	1.24834e-05	1.26313e-05	1.19102e-05	9.96898e-06	9.66938e-06	9.51055e-06	9.38213e-06	9.76417e-06	1.07551e-05	9.60392e-06	1.00609e-05	1.10801e-05	1.22501e-05	1.19123e-05	1.09174e-05	0.936997	0.000131211
UUUCGGA	4.03113e-06	4.04666e-06	4.28734e-06	3.82258e-06	4.75033e-06	4.76222e-06	4.83708e-06	4.79837e-06	3.7197e-06	3.93396e-06	3.65609e-06	3.70243e-06	3.26191e-06	3.46452e-06	3.22762e-06	3.44089e-06	4.22138e-06	4.26743e-06	4.29822e-06	4.16933e-06	0.936876	0.0227125
UUAGCCC	6.81328e-05	7.63054e-05	7.51359e-05	8.17992e-05	3.97471e-05	3.98874e-05	3.73353e-05	3.93536e-05	8.28947e-05	7.55325e-05	7.60495e-05	8.30709e-05	6.95931e-05	6.73093e-05	7.12916e-05	6.65046e-05	3.93075e-05	4.13402e-05	4.23919e-05	3.78641e-05	0.936875	0.000184473
CGCAGGG	2.38598e-06	2.26071e-06	2.36688e-06	2.35103e-06	2.88093e-06	2.95357e-06	2.66855e-06	2.73919e-06	2.55843e-06	2.38691e-06	2.18697e-06	2.17589e-06	2.43943e-06	2.9546e-06	2.41067e-06	2.6176e-06	3.05232e-06	3.36158e-06	3.14085e-06	2.99585e-06	0.936866	0.00131936
UUUGAUC	2.23907e-05	2.12252e-05	2.66658e-05	2.53291e-05	2.40157e-05	2.28126e-05	2.47407e-05	2.35372e-05	3.17e-05	1.97986e-05	2.11314e-05	2.5526e-05	3.12191e-05	2.70922e-05	3.16644e-05	3.26433e-05	2.55415e-05	3.2524e-05	2.78012e-05	2.33739e-05	0.936605	0.113494
UUACGUC	3.44511e-06	3.39752e-06	3.89267e-06	3.2144e-06	3.87568e-06	3.99582e-06	4.03686e-06	3.89129e-06	2.95547e-06	3.13463e-06	3.01314e-06	2.9381e-06	3.02255e-06	3.20131e-06	3.06051e-06	3.06737e-06	3.41919e-06	3.34896e-06	3.41519e-06	3.69224e-06	0.936494	0.000131211
GGGGGG	1.50307e-05	1.57929e-05	1.67607e-05	1.64785e-05	1.62947e-05	1.56919e-05	1.70077e-05	1.5917e-05	1.67924e-05	1.68202e-05	1.80781e-05	1.60259e-05	1.57618e-05	1.73298e-05	1.66606e-05	1.75207e-05	2.04051e-05	2.12318e-05	1.86092e-05	1.83939e-05	0.936492	0.355588
UGUGAG	2.91859e-05	3.19056e-05	2.88206e-05	2.73952e-05	3.28696e-05	3.29047e-05	3.50455e-05	3.09972e-05	2.78644e-05	2.83856e-05	2.57216e-05	2.53403e-05	2.56288e-05	2.63065e-05	2.37918e-05	2.58287e-05	3.23567e-05	3.27351e-05	3.24621e-05	2.92564e-05	0.936429	0.00478338
UCUGUGG	2.41937e-05	2.03798e-05	3.34312e-05	3.10704e-05	2.39836e-05	1.89454e-05	2.30259e-05	2.1907e-05	5.52189e-05	2.62963e-05	3.04165e-05	4.17902e-05	4.31578e-05	3.9333e-05	5.28348e-05	6.31876e-05	3.41398e-05	4.69351e-05	3.92176e-05	3.42141e-05	0.936316	0.20269
UUCCGAC	7.52398e-07	7.53803e-07	7.54707e-07	6.977e-07	8.65592e-07	9.36065e-07	9.18072e-07	8.36019e-07	6.29346e-07	6.50857e-07	6.39573e-07	5.93063e-07	5.9287e-07	6.6591e-07	5.76017e-07	5.25099e-07	7.34105e-07	7.73123e-07	7.85338e-07	7.16115e-07	0.936301	0.00312447
UCCAAA	1.07194e-05	1.05094e-05	1.15511e-05	1.0094e-05	1.24539e-05	1.28532e-05	1.28635e-05	1.25724e-05	9.75278e-06	9.85945e-06	1.00546e-05	9.95309e-06	9.36928e-06	9.7218e-06	9.39498e-06	9.61079e-06	1.08946e-05	1.1074e-05	1.11446e-05	9.96997e-06	0.936262	0.0227125
UGGUCC	5.70011e-05	5.44013e-05	5.42192e-05	5.368e-05	5.86814e-05	6.21699e-05	5.8976e-05	5.8859e-05	4.86252e-05	4.83047e-05	4.81516e-05	4.99014e-05	7.31203e-05	6.89899e-05	6.87144e-05	5.68117e-05	5.4645e-05	5.17699e-05	5.53725e-05	4.8203e-05	0.936199	0.000131211
UGGGAC	2.99873e-05	2.89192e-05	2.83505e-05	2.83255e-05	3.24949e-05	3.41561e-05	3.28555e-05	3.35011e-05	2.54973e-05	2.67145e-05	2.56964e-05	2.60296e-05	3.36053e-05	2.93056e-05	2.98657e-05	2.76719e-05	3.11706e-05	3.08771e-05	3.07067e-05	3.19197e-05	0.936176	4.10755e-05
UGGCUCC	2.0631e-05	1.8741e-05	1.87314e-05	1.94292e-05	2.05785e-05	2.06688e-05	2.05559e-05	2.0145e-05	1.96114e-05	1.84891e-05	1.72811e-05	1.91771e-05	1.95625e-05	1.95358e-05	2.08237e-05	2.16779e-05	2.1981e-05	2.07552e-05	2.06744e-05	1.92846e-05	0.936159	0.00094508
UCCGACA	2.39787e-07	2.38097e-07	2.36792e-07	2.17197e-07	2.84539e-07	2.81676e-07	3.02187e-07	2.74594e-07	2.0759e-07	2.16336e-07	2.30033e-07	2.13457e-07	1.65063e-07	2.1272e-07	1.86732e-07	2.23344e-07	2.64946e-07	2.80432e-07	2.893e-07	2.78971e-07	0.936129	0.00478338
UUUAUGA	3.24617e-05	3.31235e-05	3.58771e-05	3.38189e-05	2.81807e-05	2.78589e-05	2.88331e-05	2.82744e-05	3.52913e-05	3.328e-05	3.33348e-05	3.50385e-05	1.88574e-05	2.18089e-05	2.04171e-05	2.59844e-05	2.59923e-05	2.56662e-05	2.58818e-05	2.46521e-05	0.935999	0.000494131
UGCGCCG	1.19968e-06	1.14262e-06	1.0951e-06	1.07565e-06	1.18885e-06	1.23684e-06	1.2735e-06	1.21549e-06	1.16658e-06	1.12811e-06	1.13059e-06	1.07109e-06	1.35364e-06	1.31e-06	1.16859e-06	1.09684e-06	1.27316e-06	1.24907e-06	1.20134e-06	1.15571e-06	0.935935	0.00202545
UUUACCG	5.68805e-06	4.20525e-06	4.31888e-06	3.74089e-06	4.70742e-06	4.71471e-06	4.8526e-06	5.05861e-06	3.72609e-06	3.6345e-06	3.75923e-06	3.69792e-06	3.1511e-06	3.45278e-06	3.09258e-06	3.33857e-06	4.02924e-06	4.01422e-06	4.19092e-06	5.77464e-06	0.93591	0.0227125
UGCCAA	1.48658e-05	1.47559e-05	1.53746e-05	1.4528e-05	1.54163e-05	1.65501e-05	1.67755e-05	1.61393e-05	1.2572e-05	1.16415e-05	1.30447e-05	1.33359e-05	2.25119e-05	1.84075e-05	2.00591e-05	1.43805e-05	1.32868e-05	1.46499e-05	1.32444e-05	1.13282e-05	0.935872	0.000494131
UGGAAG	2.83233e-05	2.86204e-05	3.00406e-05	2.98957e-05	3.22929e-05	3.35265e-05	3.52145e-05	3.44099e-05	2.43208e-05	2.50759e-05	2.48437e-05	2.60015e-05	2.83011e-05	2.82836e-05	2.91915e-05	2.80772e-05	2.91449e-05	2.88362e-05	2.94212e-05	2.69293e-05	0.935835	4.10755e-05
UGCAA	2.93387e-05	2.92789e-05	2.89495e-05	2.99373e-05	3.02195e-05	3.14037e-05	3.37862e-05	3.36303e-05	3.63622e-05	3.30605e-05	4.63813e-05	3.86013e-05	3.03547e-05	2.87513e-05	3.41653e-05	3.59041e-05	2.94547e-05	2.51974e-05	3.00657e-05	2.97361e-05	0.935802	0.000184473
UGGUAGC	1.5366e-05	1.49922e-05	1.56102e-05	1.48961e-05	1.69808e-05	1.78952e-05	1.73949e-05	1.73429e-05	1.56834e-05	1.34541e-05	1.33379e-05	1.47757e-05	2.03933e-05	1.93644e-05	1.98663e-05	1.59853e-05	1.58573e-05	1.6561e-05	1.67774e-05	1.41598e-05	0.935659	0.000494131
UUGUGCC	1.31895e-05	1.2737e-05	1.34599e-05	1.27195e-05	1.52784e-05	1.59026e-05	1.58788e-05	1.60126e-05	1.31308e-05	1.32104e-05	1.28219e-05	1.2724e-05	1.3583e-05	1.32318e-05	1.28119e-05	1.31841e-05	1.43959e-05	1.40823e-05	1.41624e-05	1.29283e-05	0.935633	0.00731675
UGCUGGA	1.43922e-05	1.41355e-05	1.61886e-05	1.74333e-05	1.56843e-05	1.6961e-05	1.74089e-05	1.78793e-05	1.47681e-05	1.32254e-05	1.3841e-05	1.48889e-05	1.84866e-05	1.63498e-05	1.83503e-05	1.79841e-05	1.5059e-05	1.57602e-05	1.55823e-05	1.34965e-05	0.935535	0.000791734
UGACAA	6.76717e-06	6.46845e-06	6.61849e-06	6.09992e-06	7.60785e-06	7.69877e-06	7.69957e-06	7.45822e-06	5.49566e-06	5.79748e-06	5.60539e-06	5.69874e-06	5.00161e-06	5.27266e-06	4.87187e-06	5.5065e-06	6.55e-06	6.48107e-06	6.62801e-06	6.04423e-06	0.935377	0.0110373
UCGGCGC	2.08723e-06	2.04725e-06	1.53955e-06	1.89674e-06	1.97213e-06	2.24738e-06	1.86875e-06	2.33066e-06	1.5056e-06	1.713e-06	1.788e-06	1.55383e-06	3.7749e-06	3.01217e-06	2.91486e-06	2.1813e-06	1.98004e-06	1.6745e-06	1.80862e-06	2.03107e-06	0.935339	0.00030208
UUACGC	1.33648e-05	1.33727e-05	1.32988e-05	1.35776e-05	1.46579e-05	1.49849e-05	1.5046e-05	1.5721e-05	1.28366e-05	1.3678e-05	1.28854e-05	1.28327e-05	1.20074e-05	1.17848e-05	1.10666e-05	1.24968e-05	1.35544e-05	1.3282e-05	1.41141e-05	1.38385e-05	0.935195	0.113494
UUAGCUC	3.02512e-05	3.21589e-05	3.53508e-05	3.30332e-05	2.46714e-05	2.45005e-05	2.4668e-05	2.37961e-05	3.75752e-05	3.47786e-05	3.40037e-05	3.50458e-05	2.1125e-05	2.33126e-05	2.38505e-05	2.81696e-05	2.36833e-05	2.38775e-05	2.72749e-05	2.48343e-05	0.935182	0.000131211
UGCCGAC	6.64727e-07	5.89485e-07	5.72133e-07	5.75661e-07	6.33348e-07	6.80277e-07	6.41696e-07	6.9418e-07	6.49347e-07	6.9812e-07	6.44406e-07	6.22055e-07	7.65283e-07	7.63216e-07	7.11118e-07	6.77729e-07	6.95575e-07	6.50863e-07	6.9653e-07	6.81399e-07	0.935172	0.251325
UGGCGCC	7.39535e-06	6.59651e-06	6.59939e-06	7.18405e-06	8.51718e-06	8.86672e-06	8.94513e-06	8.85728e-06	7.49573e-06	7.72438e-06	7.71945e-06	9.12456e-06	8.63873e-06	9.49025e-06	1.19723e-05	1.27998e-05	9.39543e-06	8.33864e-06	9.45764e-06	9.43261e-06	0.935142	0.113494
UUCCGUA	5.55441e-06	5.13712e-06	8.03466e-06	7.18719e-06	5.9508e-06	4.79535e-06	5.95212e-06	5.25647e-06	1.26581e-05	5.3765e-06	6.24787e-06	7.6656e-06	8.80593e-06	7.80824e-06	8.41387e-06	1.01316e-05	7.91233e-06	1.30619e-05	9.40495e-06	7.40004e-06	0.935062	0.492455
CGACGGG	4.43747e-07	4.17361e-07	3.4661e-07	4.05783e-07	4.17648e-07	4.44519e-07	4.28172e-07	4.37375e-07	3.27282e-07	3.76784e-07	3.89022e-07	3.35005e-07	3.64702e-07	3.35149e-07	3.19865e-07	3.7807e-07	3.77787e-07	3.20511e-07	3.86048e-07	4.31745e-07	0.93504	0.0227125
UUCGCGC	1.44294e-06	1.45457e-06	1.22028e-06	1.39373e-06	1.36938e-06	2.15488e-06	1.42321e-06	1.48794e-06	1.42397e-06	1.48258e-06	1.54493e-06	1.81689e-06	1.58903e-06	1.7979e-06	1.7926e-06	1.64025e-06	1.41034e-06	1.40339e-06	1.60416e-06	1.40154e-06	0.934916	0.148391
UGUGUGG	1.96516e-05	1.95106e-05	2.04059e-05	1.95538e-05	2.27809e-05	2.33044e-05	2.35467e-05	2.32929e-05	1.95011e-05	1.89959e-05	1.9897e-05	1.88377e-05	2.05749e-05	2.10006e-05	2.10531e-05	2.13412e-05	2.27039e-05	2.30468e-05	2.25151e-05	2.20619e-05	0.934805	0.000131211
UCUGCCC	3.37676e-05	3.11121e-05	2.91387e-05	3.30016e-05	3.32311e-05	3.475e-05	3.43286e-05	3.49596e-05	2.8228e-05	2.8332e-05	2.81786e-05	3.00097e-05	4.38663e-05	3.75562e-05	4.46568e-05	3.85131e-05	3.28552e-05	2.86236e-05	3.1213e-05	3.00404e-05	0.934785	9.00203e-05
UUCGAUC	7.33262e-06	6.67588e-06	5.99999e-06	6.75342e-06	6.27751e-06	6.72802e-06	6.69962e-06	6.92604e-06	4.22931e-06	4.5457e-06	4.61326e-06	4.80181e-06	9.91831e-06	7.14486e-06	8.57884e-06	5.56778e-06	5.2395e-06	3.81101e-06	4.71594e-06	5.06172e-06	0.934768	0.00030208
UUAUGUG	2.16814e-05	2.07034e-05	2.39601e-05	2.23406e-05	2.29072e-05	2.29547e-05	2.35022e-05	2.25718e-05	2.27498e-05	1.99761e-05	2.11292e-05	2.16082e-05	1.77022e-05	1.74772e-05	1.89644e-05	2.06229e-05	2.14237e-05	2.04744e-05	2.36628e-05	2.15485e-05	0.934631	0.355588
UCCAAC	1.58468e-05	1.58069e-05	1.62868e-05	1.63009e-05	1.66388e-05	1.86967e-05	1.70677e-05	1.75365e-05	1.51228e-05	1.40814e-05	1.36665e-05	1.46237e-05	2.08766e-05	1.79085e-05	1.86792e-05	1.53136e-05	1.47201e-05	1.64935e-05	1.53272e-05	1.33437e-05	0.934585	0.00030208
UCAGGAG	1.21355e-05	1.14026e-05	1.19875e-05	1.23558e-05	1.28466e-05	1.32632e-05	1.31881e-05	1.28893e-05	1.19876e-05	1.10276e-05	1.17104e-05	1.16705e-05	1.0456e-05	1.1362e-05	1.06166e-05	1.19625e-05	1.32221e-05	1.18035e-05	1.28368e-05	1.22474e-05	0.934573	0.0227125
UGGUAC	4.65101e-05	4.6041e-05	4.49861e-05	4.41819e-05	4.99992e-05	5.1742e-05	4.97652e-05	5.15988e-05	4.00143e-05	3.89137e-05	3.78951e-05	4.09429e-05	5.09121e-05	4.36749e-05	4.6029e-05	3.79758e-05	4.34671e-05	4.09219e-05	4.25863e-05	3.90858e-05	0.934552	0.000494131
UUGUCG	1.47823e-05	1.49932e-05	1.47371e-05	1.44179e-05	1.38975e-05	1.6979e-05	1.58694e-05	1.44e-05	1.40927e-05	1.4423e-05	1.50639e-05	1.37477e-05	1.26702e-05	1.31989e-05	1.33115e-05	1.36632e-05	1.61307e-05	1.37726e-05	1.54235e-05	1.31285e-05	0.934504	0.449427
UGUCCCC	1.88371e-05	1.81765e-05	1.76513e-05	1.81982e-05	2.02928e-05	2.0822e-05	2.08791e-05	2.07569e-05	1.67795e-05	1.6805e-05	1.69824e-05	1.67865e-05	2.06259e-05	1.87247e-05	1.93231e-05	1.81961e-05	1.96744e-05	1.82543e-05	1.89746e-05	1.84215e-05	0.93435	4.10755e-05
UUCGACG	6.48771e-07	7.05796e-07	6.12452e-07	5.523e-07	6.57199e-07	7.15348e-07	7.06752e-07	7.06086e-07	5.68615e-07	6.07158e-07	6.06572e-07	6.21829e-07	4.77817e-07	5.42925e-07	4.96818e-07	5.00797e-07	6.10123e-07	6.35308e-07	6.48114e-07	6.50545e-07	0.934105	0.113494
UUGGGUC	3.61705e-05	3.7093e-05	4.01235e-05	4.02015e-05	2.22838e-05	2.25392e-05	2.26254e-05	2.29617e-05	4.46942e-05	4.0222e-05	3.99799e-05	4.20772e-05	3.06607e-05	2.82732e-05	3.01904e-05	3.19645e-05	2.34534e-05	2.23113e-05	2.20564e-05	2.09453e-05	0.93397	9.00203e-05
UUAAG	0.000272205	0.000272917	0.000294618	0.000283432	0.000274911	0.000276594	0.000286328	0.000286048	0.000279964	0.00027252	0.000268788	0.000278967	0.000224391	0.00023436	0.000232664	0.00025987	0.000251592	0.000254015	0.000263774	0.000244517	0.93386	0.148391
UGCCAC	5.36198e-05	5.27168e-05	4.55515e-05	5.26467e-05	4.80867e-05	5.10227e-05	4.62e-05	5.10246e-05	5.25121e-05	5.83452e-05	5.17342e-05	5.95456e-05	7.33783e-05	7.38406e-05	8.51129e-05	8.0462e-05	5.96334e-05	5.2522e-05	5.81999e-05	8.17333e-05	0.933763	0.392525
UUUGCCG	4.48426e-06	4.77723e-06	4.4731e-06	4.15056e-06	4.50116e-06	4.79389e-06	4.9663e-06	4.61596e-06	3.53125e-06	3.93506e-06	3.8567e-06	3.79867e-06	3.68631e-06	3.62196e-06	3.37497e-06	3.28351e-06	4.12119e-06	5.24718e-06	4.08901e-06	3.9911e-06	0.933718	0.00731675
UUUAG	0.000381196	0.000386068	0.000415664	0.000402872	0.000372016	0.000367063	0.000384063	0.000378643	0.000458775	0.000399495	0.000453184	0.000433289	0.000325085	0.000339091	0.00035467	0.000400837	0.000361234	0.000374324	0.000374864	0.000354264	0.933705	0.000131211
UGGACAA	3.65516e-06	3.65001e-06	3.78143e-06	3.58369e-06	4.24141e-06	4.33475e-06	4.25188e-06	4.18431e-06	3.29803e-06	3.41825e-06	3.3436e-06	3.41574e-06	3.17348e-06	3.40087e-06	3.28275e-06	3.6979e-06	3.64364e-06	3.7403e-06	3.78461e-06	3.94397e-06	0.933665	0.00131936
UGCUGC	3.18643e-05	3.14379e-05	3.0498e-05	3.03883e-05	3.52411e-05	3.70095e-05	3.56702e-05	3.56648e-05	2.73082e-05	2.7803e-05	2.58079e-05	2.66498e-05	3.676e-05	3.36498e-05	3.33843e-05	2.87839e-05	3.2309e-05	3.08512e-05	3.13859e-05	2.83759e-05	0.933522	4.10755e-05
UUGGGCA	1.77287e-05	1.69104e-05	2.32522e-05	2.15971e-05	1.88602e-05	1.70019e-05	1.87375e-05	1.78351e-05	3.32048e-05	1.67881e-05	1.88876e-05	2.25673e-05	2.80576e-05	2.38623e-05	2.59623e-05	2.90285e-05	2.3311e-05	3.08231e-05	2.52177e-05	2.14081e-05	0.933433	0.392525
UUGCGGG	7.54457e-06	2.23526e-05	6.15892e-06	7.83978e-06	7.39036e-06	8.60032e-06	8.35811e-06	6.84968e-06	7.10812e-06	6.76534e-06	1.22243e-05	8.94135e-06	1.34039e-05	9.55975e-06	1.01003e-05	8.02909e-06	7.34109e-06	9.02804e-06	9.22126e-06	6.85859e-06	0.933398	0.355588
UUGGCC	5.72286e-05	5.48198e-05	5.54765e-05	5.58476e-05	6.36103e-05	6.66688e-05	6.51661e-05	6.59501e-05	5.16346e-05	5.21932e-05	4.99573e-05	5.48462e-05	7.21174e-05	6.80132e-05	7.31965e-05	6.55577e-05	6.12464e-05	5.9784e-05	6.07448e-05	5.5174e-05	0.933103	5.88115e-05
UCUAGC	3.93115e-05	3.7381e-05	4.08428e-05	3.87995e-05	4.30503e-05	4.31117e-05	4.47534e-05	4.25296e-05	4.09118e-05	3.64531e-05	3.66968e-05	3.73982e-05	3.41599e-05	3.40774e-05	3.36461e-05	3.55682e-05	4.23442e-05	4.42836e-05	4.3194e-05	3.87724e-05	0.933099	0.113494
UUUAUC	0.00010331	0.00014281	0.00011062	0.000106771	0.000108809	0.000109795	0.000112024	0.000112714	0.000129994	0.00011076	0.000109179	0.000115276	9.74572e-05	0.000100875	9.97159e-05	0.000118441	0.000114962	0.000114582	0.000120557	0.00014444	0.933044	0.168323
UUGGCGG	6.99368e-06	8.12195e-06	9.75379e-06	6.82937e-06	5.16686e-06	5.36248e-06	5.78844e-06	5.33847e-06	8.33552e-06	7.97341e-06	9.94871e-06	8.10352e-06	7.86623e-06	7.73058e-06	8.56592e-06	7.73369e-06	6.47627e-06	5.1202e-06	6.05153e-06	8.57581e-06	0.933033	0.00202545
UCGCGGC	1.62073e-06	1.52774e-06	1.49448e-06	1.37173e-06	1.52497e-06	1.66105e-06	1.56371e-06	1.53613e-06	1.31697e-06	1.51092e-06	1.36382e-06	1.32467e-06	1.36824e-06	1.49346e-06	1.30035e-06	1.26293e-06	1.54314e-06	1.43819e-06	1.43165e-06	1.48505e-06	0.932812	0.0110373
UGGGAGC	1.36886e-05	1.22541e-05	1.27672e-05	1.29988e-05	1.46841e-05	1.48011e-05	1.51805e-05	1.50358e-05	1.20082e-05	1.12842e-05	1.18402e-05	1.25253e-05	1.4092e-05	1.19835e-05	1.31178e-05	1.22786e-05	1.45846e-05	1.33071e-05	1.40821e-05	1.32808e-05	0.932695	0.000184473
UUCCUGG	1.90916e-05	1.77161e-05	1.90249e-05	1.70205e-05	1.90311e-05	2.07711e-05	2.04853e-05	1.90094e-05	1.556e-05	1.55828e-05	1.56726e-05	1.61065e-05	1.91283e-05	1.92906e-05	1.8772e-05	1.61784e-05	1.73274e-05	1.86983e-05	1.93667e-05	1.64549e-05	0.932543	4.10755e-05
UCGUCCG	9.24179e-07	9.22495e-07	8.33598e-07	8.18729e-07	8.95457e-07	9.89538e-07	9.76305e-07	9.53057e-07	8.15075e-07	8.38633e-07	8.38657e-07	7.84494e-07	9.24332e-07	8.83204e-07	9.30358e-07	8.97634e-07	9.48181e-07	8.81296e-07	9.59956e-07	9.3288e-07	0.932476	0.000184473
UCGAAGA	2.87745e-07	3.18213e-07	2.70975e-07	2.18529e-07	3.2978e-07	3.12726e-07	3.28022e-07	3.21254e-07	2.52264e-07	2.401e-07	2.59487e-07	2.52995e-07	2.275e-07	2.34444e-07	2.141e-07	2.30353e-07	2.67731e-07	2.59163e-07	2.84719e-07	2.54679e-07	0.932189	0.113494
UUGAC	9.7862e-05	9.95612e-05	0.000109002	9.99348e-05	0.000109031	0.000111749	0.000110245	0.000108701	0.000105426	9.53209e-05	9.69751e-05	0.000100764	9.36995e-05	9.75605e-05	9.76967e-05	0.000101611	0.000105583	0.000114295	0.000113396	0.000105345	0.932187	0.0156726
UGUGUGC	2.35524e-05	2.40916e-05	2.17923e-05	2.22292e-05	2.41971e-05	2.64657e-05	2.57813e-05	2.70703e-05	1.8062e-05	1.86011e-05	1.87236e-05	1.8948e-05	3.38923e-05	2.7478e-05	3.04853e-05	2.07384e-05	2.17764e-05	1.8854e-05	1.9497e-05	1.81597e-05	0.932087	0.000184473
UCCGCGA	1.00303e-07	9.8678e-08	8.48147e-08	8.2176e-08	9.66223e-08	1.06495e-07	1.00221e-07	1.05202e-07	7.36111e-08	9.80906e-08	1.00985e-07	7.81076e-08	1.00321e-07	9.25785e-08	8.27363e-08	9.37397e-08	8.16231e-08	6.83323e-08	8.84751e-08	8.12662e-08	0.932046	0.251325
UUCUGG	8.41211e-05	8.43295e-05	7.96299e-05	8.20445e-05	6.7622e-05	6.70465e-05	6.88204e-05	7.00826e-05	0.000104563	8.64042e-05	8.54729e-05	8.93203e-05	7.7682e-05	7.22096e-05	7.49889e-05	8.77653e-05	7.58769e-05	6.57142e-05	7.39698e-05	9.02823e-05	0.932023	0.00030208
UGGCGCA	1.54318e-06	1.24412e-06	1.32474e-06	1.48496e-06	1.47763e-06	1.50264e-06	1.73365e-06	1.56458e-06	1.37934e-06	1.36433e-06	1.41087e-06	1.40542e-06	1.58352e-06	1.50357e-06	1.50687e-06	1.3698e-06	1.5108e-06	1.70609e-06	1.54355e-06	1.45117e-06	0.93199	0.00202545
UCGUAGG	2.08584e-07	2.35158e-07	1.96863e-07	1.72083e-07	1.98878e-07	1.91399e-07	1.84454e-07	2.09087e-07	2.15527e-07	2.33015e-07	2.10421e-07	1.9385e-07	1.93893e-07	1.86578e-07	2.05155e-07	2.25833e-07	1.834e-07	1.91108e-07	2.24005e-07	2.03643e-07	0.931866	0.0227125
UUUCGAA	5.72438e-06	6.01879e-06	5.21935e-06	5.15877e-06	6.28159e-06	7.17452e-06	6.62526e-06	7.2764e-06	4.2679e-06	4.89304e-06	4.87872e-06	4.92707e-06	7.78395e-06	6.54585e-06	7.31924e-06	4.70899e-06	5.18032e-06	4.75774e-06	5.09199e-06	4.68159e-06	0.931848	0.000954767
UUAGUCC	2.71758e-05	1.68337e-05	1.53888e-05	1.59497e-05	2.1073e-05	2.50073e-05	2.46155e-05	2.16751e-05	2.58436e-05	1.7313e-05	1.64846e-05	1.74885e-05	1.85764e-05	2.28365e-05	1.98209e-05	1.79522e-05	2.07972e-05	1.79299e-05	1.95338e-05	2.67176e-05	0.93147	0.113494
UGGCAAG	6.29907e-06	6.3488e-06	6.52066e-06	6.29515e-06	6.48217e-06	6.92198e-06	6.66354e-06	7.04625e-06	7.46153e-06	6.8666e-06	7.04455e-06	6.96776e-06	7.91968e-06	7.08244e-06	7.51639e-06	6.87945e-06	6.22277e-06	5.78467e-06	6.07458e-06	5.71081e-06	0.931308	0.0156726
UACGGCG	9.16688e-07	1.01201e-06	9.67935e-07	8.6118e-07	9.40241e-07	9.0297e-07	1.42452e-06	9.18468e-07	1.69138e-06	1.28077e-06	1.43087e-06	1.30816e-06	1.64976e-06	1.73242e-06	1.55363e-06	1.6505e-06	9.48646e-07	8.71772e-07	9.16676e-07	9.03563e-07	0.930811	0.0110373
UCACG	2.92865e-05	2.90359e-05	2.75073e-05	2.7274e-05	2.83652e-05	3.0462e-05	2.91073e-05	3.01654e-05	2.06937e-05	2.04415e-05	2.13119e-05	2.07409e-05	5.00147e-05	3.77244e-05	4.1381e-05	2.57088e-05	2.54673e-05	2.10112e-05	2.2994e-05	1.99177e-05	0.930792	0.00030208
UGAGUGA	8.38779e-06	7.65951e-06	8.55771e-06	7.88486e-06	8.93333e-06	8.59703e-06	8.70481e-06	8.47179e-06	8.25493e-06	7.11168e-06	6.78106e-06	6.96505e-06	7.4449e-06	7.79782e-06	6.48477e-06	7.39184e-06	8.90527e-06	1.06869e-05	9.22548e-06	8.33749e-06	0.930767	0.000954767
UAGACG	3.30916e-06	2.94072e-06	3.01627e-06	2.95411e-06	3.31694e-06	3.39497e-06	3.48827e-06	3.31007e-06	2.91514e-06	2.96599e-06	2.93179e-06	2.75652e-06	3.64058e-06	3.31012e-06	3.25421e-06	3.01252e-06	3.16471e-06	2.95668e-06	3.08831e-06	2.8036e-06	0.930725	0.000494131
UCGUACG	9.22111e-07	8.91776e-07	9.03121e-07	8.30578e-07	9.83959e-07	9.3967e-07	9.36944e-07	1.01903e-06	8.41743e-07	1.24041e-06	9.43745e-07	8.92916e-07	1.2574e-06	1.06193e-06	1.03369e-06	9.9573e-07	8.78666e-07	8.19432e-07	8.93468e-07	8.46298e-07	0.930694	0.492455
UUAUAUC	1.99343e-05	2.82584e-05	1.91282e-05	1.77488e-05	2.10827e-05	2.11784e-05	2.16596e-05	2.22525e-05	1.66125e-05	1.6128e-05	1.69519e-05	1.68439e-05	1.54345e-05	1.54221e-05	1.50263e-05	1.58298e-05	1.97055e-05	1.80748e-05	2.15849e-05	1.63292e-05	0.930684	0.0456944
UUCGCGG	1.30649e-06	1.65872e-06	1.47453e-06	1.01515e-06	1.51264e-06	2.16531e-06	1.45204e-06	1.37471e-06	1.17061e-06	1.27566e-06	1.25748e-06	1.14865e-06	1.53043e-06	1.4112e-06	1.40505e-06	1.30207e-06	1.32376e-06	1.12974e-06	1.4068e-06	1.5767e-06	0.930658	0.00094508
UCCCGAC	6.47633e-07	6.12869e-07	5.9775e-07	6.00246e-07	6.98457e-07	7.47542e-07	7.30781e-07	7.19381e-07	5.72561e-07	5.71469e-07	5.57088e-07	5.58846e-07	5.75499e-07	7.80428e-07	6.4804e-07	7.0141e-07	6.90005e-07	7.34513e-07	6.87979e-07	7.31396e-07	0.930544	4.10755e-05
UUGGCAG	8.35016e-06	7.9742e-06	8.38589e-06	8.19871e-06	9.24215e-06	9.35906e-06	9.17704e-06	8.96804e-06	9.18874e-06	8.06723e-06	7.81919e-06	7.89203e-06	7.72108e-06	7.72218e-06	7.43502e-06	8.05506e-06	9.56955e-06	8.5332e-06	9.13203e-06	9.95987e-06	0.929982	0.148391
UUGCUAG	1.5797e-05	1.53278e-05	1.48079e-05	1.74288e-05	1.3906e-05	1.4227e-05	1.63501e-05	1.57256e-05	2.41803e-05	2.07668e-05	3.37888e-05	2.6633e-05	1.85705e-05	1.83392e-05	2.36296e-05	2.55487e-05	1.42478e-05	1.0216e-05	1.44234e-05	1.42839e-05	0.929948	0.000131211
UGGGGGC	2.81706e-05	2.61311e-05	2.74343e-05	3.0583e-05	2.844e-05	2.83359e-05	2.94116e-05	3.0144e-05	3.04253e-05	2.73942e-05	2.76791e-05	2.9027e-05	3.40921e-05	3.15191e-05	3.26853e-05	3.46874e-05	3.13903e-05	3.01085e-05	3.08301e-05	3.03602e-05	0.929866	0.0227125
UCACCAA	2.36862e-06	2.33666e-06	1.90238e-06	2.54734e-06	2.34789e-06	2.25289e-06	2.04092e-06	2.24332e-06	2.11395e-06	2.10708e-06	1.91771e-06	2.04782e-06	2.41474e-06	2.39202e-06	1.97062e-06	2.34451e-06	2.39949e-06	2.02009e-06	2.20405e-06	2.61547e-06	0.929858	0.00478338
UCAGUGC	1.40397e-05	9.32734e-06	1.37613e-05	1.97102e-05	1.47036e-05	1.11299e-05	1.46588e-05	1.84849e-05	1.36617e-05	8.75237e-06	1.13992e-05	1.61436e-05	1.89418e-05	8.67003e-06	1.44136e-05	2.25951e-05	1.36435e-05	9.82624e-06	1.30655e-05	1.27951e-05	0.929783	0.168323
UUAGA	0.000316469	0.000318109	0.000340269	0.000328426	0.000308758	0.000311916	0.000317219	0.000315688	0.000368383	0.00032712	0.000336357	0.000336289	0.000284287	0.000297987	0.00029585	0.000325804	0.000310389	0.000337397	0.000324773	0.000303798	0.929678	0.000791734
UGAGGC	4.26839e-05	4.08855e-05	4.17487e-05	4.12306e-05	4.70252e-05	4.90821e-05	4.96463e-05	4.94153e-05	4.13098e-05	4.27679e-05	4.09126e-05	4.01782e-05	4.60846e-05	4.79994e-05	4.65565e-05	4.52087e-05	4.71871e-05	4.63608e-05	4.71016e-05	4.30298e-05	0.929617	0.000791734
CGAACGG	2.15085e-07	2.06138e-07	1.68544e-07	1.995e-07	2.06972e-07	2.22866e-07	2.40507e-07	2.37229e-07	1.79379e-07	2.10087e-07	1.94111e-07	1.96946e-07	2.03046e-07	2.36421e-07	2.39465e-07	2.23737e-07	1.90712e-07	1.70712e-07	2.12679e-07	2.14315e-07	0.929608	0.0110373
UGAGA	8.25037e-05	8.05367e-05	8.76355e-05	8.50769e-05	9.47318e-05	9.51365e-05	9.72608e-05	9.7182e-05	7.48e-05	7.07329e-05	7.07832e-05	7.44099e-05	8.8132e-05	8.31436e-05	8.47747e-05	8.06459e-05	8.59863e-05	8.48493e-05	8.74815e-05	7.84654e-05	0.929598	4.10755e-05
UGCACC	1.45228e-05	1.08129e-05	1.21062e-05	1.35518e-05	1.39318e-05	1.33593e-05	1.41841e-05	1.54461e-05	1.2084e-05	1.05811e-05	1.09964e-05	1.23989e-05	1.61996e-05	1.42312e-05	1.23589e-05	1.49119e-05	1.3706e-05	1.3175e-05	1.34183e-05	1.25459e-05	0.929456	0.00030208
UGACGUC	2.25653e-06	2.11904e-06	2.27441e-06	2.08549e-06	2.43895e-06	2.52219e-06	2.63508e-06	2.48829e-06	2.0759e-06	1.98351e-06	1.87636e-06	1.93263e-06	2.36984e-06	2.76703e-06	2.20151e-06	2.25132e-06	2.29574e-06	2.31909e-06	2.2948e-06	1.97838e-06	0.929419	9.00203e-05
UUCUCCG	1.42628e-05	1.46695e-05	1.20736e-05	1.63032e-05	1.13858e-05	1.22922e-05	1.50326e-05	1.53109e-05	2.25891e-05	2.21599e-05	4.01227e-05	2.76074e-05	2.41041e-05	2.06929e-05	3.05141e-05	2.8441e-05	1.27053e-05	7.02458e-06	1.13277e-05	1.30184e-05	0.929385	0.00094508
UUCAGA	4.85384e-05	4.64421e-05	5.97585e-05	5.51218e-05	4.65699e-05	4.24367e-05	4.6175e-05	4.43593e-05	8.49099e-05	5.36073e-05	5.55975e-05	6.24849e-05	5.33405e-05	5.16341e-05	5.32566e-05	6.78007e-05	5.50152e-05	6.4002e-05	5.66734e-05	5.72629e-05	0.92926	0.00731675
UGGACGG	1.34745e-06	1.36371e-06	1.41127e-06	1.28301e-06	1.41993e-06	1.5347e-06	1.45242e-06	1.49787e-06	1.27702e-06	1.2963e-06	1.28474e-06	1.29423e-06	1.6084e-06	1.60897e-06	1.55053e-06	1.59682e-06	1.47262e-06	1.41176e-06	1.91747e-06	1.37156e-06	0.929254	0.000131211
UCCGGG	1.99746e-05	2.32048e-05	1.6638e-05	1.78132e-05	1.96418e-05	2.07736e-05	2.0014e-05	2.31182e-05	1.58512e-05	1.61062e-05	1.72356e-05	1.64834e-05	2.96867e-05	2.39041e-05	2.4653e-05	1.88918e-05	1.81339e-05	1.61699e-05	1.89542e-05	1.79354e-05	0.929223	0.000131211
UGGGACC	1.92996e-05	1.84129e-05	1.804e-05	1.8588e-05	1.18505e-05	1.45475e-05	1.19868e-05	1.18085e-05	1.8114e-05	1.79904e-05	1.69684e-05	1.80917e-05	1.91492e-05	1.5816e-05	1.75937e-05	1.52113e-05	1.22913e-05	1.15761e-05	1.21068e-05	1.19011e-05	0.929192	0.0456944
UCCUCCG	9.90427e-07	1.14544e-06	9.64419e-07	1.02605e-06	1.07873e-06	1.15217e-06	1.03946e-06	1.08165e-06	1.32441e-06	1.24666e-06	1.03927e-06	1.20544e-06	1.26064e-06	1.33031e-06	1.16468e-06	1.4605e-06	1.06547e-06	1.22879e-06	1.50335e-06	1.10509e-06	0.929166	0.20269
UCACCCG	3.51043e-06	2.9265e-06	2.90274e-06	2.83302e-06	2.90664e-06	3.081e-06	3.01725e-06	3.07423e-06	3.1275e-06	3.21345e-06	3.30281e-06	3.75552e-06	3.65627e-06	3.84284e-06	5.28871e-06	5.04514e-06	3.07878e-06	2.8169e-06	3.24204e-06	2.91898e-06	0.929142	0.0630515
UUUGGGG	5.28796e-05	4.6338e-05	4.71764e-05	5.73929e-05	3.98471e-05	3.71226e-05	3.70646e-05	3.92597e-05	0.000100805	7.44985e-05	7.22751e-05	7.73262e-05	5.79136e-05	6.02146e-05	6.29736e-05	8.49324e-05	6.46338e-05	4.76723e-05	5.85042e-05	0.000100462	0.929137	0.000494131
UGGGUA	5.37666e-05	5.51805e-05	5.79696e-05	5.70962e-05	4.97587e-05	4.77095e-05	4.88725e-05	4.78904e-05	6.53422e-05	5.89875e-05	5.96052e-05	5.97841e-05	4.39095e-05	5.0379e-05	4.85641e-05	5.67682e-05	5.11188e-05	5.15966e-05	5.21676e-05	4.94218e-05	0.928976	4.10755e-05
UCUCGAC	1.40442e-06	1.35142e-06	1.49108e-06	1.39678e-06	1.51396e-06	1.47492e-06	1.55567e-06	1.62935e-06	1.28804e-06	1.25973e-06	1.33012e-06	1.30554e-06	2.09915e-06	1.77966e-06	1.87941e-06	1.62459e-06	1.50148e-06	1.30518e-06	1.38765e-06	1.28502e-06	0.928941	0.00030208
UUUUCG	2.90638e-05	2.87313e-05	3.21378e-05	2.87918e-05	3.17467e-05	3.17117e-05	3.29771e-05	3.23166e-05	2.87791e-05	2.65685e-05	2.73511e-05	2.77289e-05	2.52035e-05	2.52745e-05	2.45243e-05	2.57758e-05	2.90405e-05	3.05624e-05	3.00492e-05	2.78135e-05	0.928932	0.0325414
UCUGCCG	3.79966e-07	3.12852e-07	3.27978e-07	3.2402e-07	3.63476e-07	3.51679e-07	4.01728e-07	3.75844e-07	3.02835e-07	2.91367e-07	3.12727e-07	3.10915e-07	3.55749e-07	2.51563e-07	2.66231e-07	2.53543e-07	3.34229e-07	3.07178e-07	3.15368e-07	3.14227e-07	0.9288	0.00731675
UUCGAAA	7.80765e-07	8.03119e-07	7.63769e-07	7.44238e-07	8.55493e-07	9.08688e-07	9.21776e-07	9.39127e-07	6.68079e-07	8.03559e-07	6.89787e-07	6.74718e-07	5.82447e-07	7.10562e-07	5.84627e-07	6.53558e-07	7.82189e-07	8.66376e-07	7.94888e-07	7.62541e-07	0.928798	0.0630515
UCAACUA	2.56181e-05	2.60109e-05	1.94586e-05	2.4495e-05	2.03644e-05	2.06836e-05	1.65572e-05	1.96992e-05	2.88692e-05	3.28812e-05	2.60637e-05	2.71605e-05	2.57912e-05	2.65244e-05	2.48883e-05	3.06432e-05	3.12745e-05	2.53847e-05	3.0141e-05	5.98357e-05	0.928712	0.00731675
UUCUUUA	3.40393e-05	3.45474e-05	3.71709e-05	3.27296e-05	4.0686e-05	4.21776e-05	4.21772e-05	4.15736e-05	2.88929e-05	2.99346e-05	2.90259e-05	2.89588e-05	2.57842e-05	2.81679e-05	2.57216e-05	2.63267e-05	3.43254e-05	3.45106e-05	3.41944e-05	3.03152e-05	0.928619	0.0156726
CGCGGG	1.25986e-05	1.27549e-05	1.03756e-05	1.14413e-05	1.3166e-05	1.50069e-05	1.34905e-05	1.44375e-05	9.96627e-06	1.16331e-05	1.15647e-05	1.03187e-05	1.69574e-05	1.60017e-05	1.5875e-05	1.28142e-05	1.29217e-05	1.08792e-05	1.16731e-05	1.2062e-05	0.928516	0.000494131
UUGUACC	1.07868e-05	1.08044e-05	1.08478e-05	1.06921e-05	1.24011e-05	1.28248e-05	1.28394e-05	1.24624e-05	1.01467e-05	1.03982e-05	9.7008e-06	9.86755e-06	8.92743e-06	8.67102e-06	8.23224e-06	8.7361e-06	1.13969e-05	1.1225e-05	1.13363e-05	1.03131e-05	0.928412	0.0227125
UAGCCAG	1.58241e-05	1.54966e-05	1.42561e-05	1.43925e-05	1.50704e-05	1.6093e-05	1.59547e-05	1.66882e-05	1.1424e-05	1.56065e-05	1.17146e-05	1.19561e-05	1.7429e-05	1.53261e-05	1.62735e-05	1.29269e-05	1.37632e-05	1.29479e-05	1.41457e-05	1.26647e-05	0.92831	0.00131936
UUCUUGC	2.90647e-05	2.8005e-05	2.84843e-05	2.86e-05	3.15943e-05	3.49852e-05	3.22684e-05	3.3054e-05	2.24262e-05	2.32467e-05	2.16229e-05	2.56141e-05	3.32361e-05	2.82245e-05	2.8516e-05	2.30272e-05	2.87455e-05	2.72993e-05	2.77757e-05	2.41764e-05	0.928212	0.000131211
UUGAA	0.00016094	0.000154295	0.000179937	0.000172464	0.000178047	0.000168603	0.000181912	0.000184278	0.000213312	0.000157891	0.000187112	0.000183446	0.000171977	0.000159746	0.000174692	0.000198166	0.000176537	0.000192916	0.000182557	0.00017049	0.928123	0.0630515
UGACGGG	1.64011e-06	1.48908e-06	1.45478e-06	1.71164e-06	1.43911e-06	1.57583e-06	1.52432e-06	1.56359e-06	1.91398e-06	2.24033e-06	1.97797e-06	2.49338e-06	2.12918e-06	2.34292e-06	3.41285e-06	3.49889e-06	1.85756e-06	1.56831e-06	2.11169e-06	1.65958e-06	0.927988	0.0110373
UGGUGGC	2.98072e-05	2.43122e-05	2.53223e-05	2.74301e-05	2.7652e-05	2.75361e-05	2.78055e-05	2.77118e-05	4.40578e-05	3.4574e-05	3.29445e-05	3.65938e-05	3.4206e-05	3.51407e-05	3.87496e-05	4.67665e-05	3.6583e-05	3.03204e-05	3.47507e-05	4.80916e-05	0.927948	0.0325414
UGACGCG	7.10616e-07	6.77855e-07	8.87345e-07	6.21985e-07	6.99472e-07	7.06961e-07	7.27781e-07	7.3917e-07	6.80642e-07	7.06833e-07	6.66036e-07	7.14062e-07	9.2156e-07	9.64627e-07	7.76499e-07	7.19621e-07	6.87413e-07	6.46577e-07	7.10993e-07	6.64872e-07	0.927819	0.113494
UGCAAC	1.54008e-05	1.30558e-05	1.70949e-05	1.9018e-05	1.49006e-05	1.43909e-05	1.75477e-05	1.82766e-05	1.42139e-05	1.23886e-05	1.62579e-05	1.64495e-05	2.06668e-05	1.61016e-05	1.86951e-05	2.15858e-05	1.43213e-05	1.31705e-05	1.48195e-05	1.34327e-05	0.927677	0.0854793
UCGCGA	2.24087e-06	1.94816e-06	1.87437e-06	1.71177e-06	1.85553e-06	2.09908e-06	2.09092e-06	2.05211e-06	1.71391e-06	2.04701e-06	1.81252e-06	1.71986e-06	2.01347e-06	2.10584e-06	1.99504e-06	1.90841e-06	1.87202e-06	2.23146e-06	2.04221e-06	2.70049e-06	0.927529	0.00312447
UCCGACG	2.92561e-07	2.46626e-07	2.43364e-07	2.75431e-07	2.73679e-07	2.50694e-07	2.96561e-07	3.15819e-07	2.3571e-07	2.41332e-07	2.9075e-07	2.73215e-07	4.17819e-07	2.51501e-07	2.72539e-07	2.59405e-07	2.05489e-07	1.88608e-07	2.18648e-07	2.04225e-07	0.927514	0.392525
UCCGGCG	1.23531e-05	1.22509e-05	9.85445e-06	1.48876e-05	7.88926e-06	8.5244e-06	1.12079e-05	1.16969e-05	2.47826e-05	2.17522e-05	4.19943e-05	2.90406e-05	2.16925e-05	1.86499e-05	2.85933e-05	2.92623e-05	1.02717e-05	3.65217e-06	8.91561e-06	1.1408e-05	0.927493	0.00030208
UUAGUAC	1.79151e-05	1.87688e-05	1.91835e-05	1.91973e-05	2.20709e-05	2.21173e-05	2.26886e-05	2.1727e-05	2.135e-05	1.98087e-05	1.84121e-05	1.95359e-05	1.57904e-05	1.72273e-05	1.6332e-05	1.7472e-05	1.85195e-05	1.98802e-05	2.15714e-05	2.03767e-05	0.927411	0.392525
UGCUCA	5.94812e-05	6.04295e-05	6.24321e-05	6.2e-05	6.38014e-05	6.39838e-05	6.51503e-05	6.4748e-05	6.76322e-05	5.23376e-05	5.14191e-05	5.56427e-05	8.11986e-05	7.12646e-05	7.22717e-05	6.63386e-05	6.27295e-05	6.95511e-05	6.49299e-05	5.66099e-05	0.927371	0.00312447
CGCGAGG	8.46244e-07	6.38055e-07	6.18163e-07	5.86239e-07	7.04648e-07	7.46919e-07	6.78807e-07	7.78206e-07	6.16692e-07	7.37373e-07	6.30358e-07	6.53208e-07	6.4739e-07	7.55522e-07	6.84218e-07	6.85918e-07	7.65555e-07	9.1828e-07	6.58441e-07	7.20766e-07	0.927273	0.0227125
UUGACGC	1.3106e-06	1.318e-06	1.20205e-06	1.24161e-06	1.44566e-06	1.48354e-06	1.68664e-06	1.43288e-06	1.22077e-06	1.29925e-06	1.1253e-06	1.19319e-06	1.37442e-06	1.44841e-06	1.17743e-06	1.20607e-06	1.31529e-06	1.34581e-06	1.37049e-06	1.24673e-06	0.927191	0.000954767
UCUAGCG	4.22487e-07	3.45729e-07	3.48085e-07	3.36282e-07	3.94609e-07	4.03245e-07	4.32556e-07	4.40339e-07	3.25422e-07	3.83957e-07	3.58038e-07	3.47904e-07	3.31262e-07	3.11541e-07	2.94567e-07	3.09223e-07	3.74073e-07	3.80113e-07	3.62312e-07	3.71491e-07	0.927141	0.306736
UUGGAGA	9.27787e-06	9.25228e-06	9.54287e-06	8.65549e-06	1.09476e-05	1.13231e-05	1.11944e-05	1.12883e-05	7.62113e-06	7.85869e-06	7.64507e-06	7.58363e-06	7.46973e-06	7.55099e-06	6.94397e-06	7.00247e-06	9.4147e-06	9.38668e-06	9.40493e-06	8.19103e-06	0.927138	0.0156726
UUUAACA	4.98431e-05	5.10349e-05	6.51066e-05	5.54516e-05	4.4174e-05	4.27858e-05	4.68565e-05	4.41625e-05	5.70959e-05	5.27724e-05	5.21193e-05	5.53088e-05	3.29238e-05	3.82138e-05	3.68159e-05	4.41245e-05	4.06374e-05	4.29353e-05	4.11758e-05	3.74235e-05	0.927066	0.000791734
UUGUGAA	1.95551e-05	1.94507e-05	1.93465e-05	2.12618e-05	1.86832e-05	1.91309e-05	2.19948e-05	2.19199e-05	2.86484e-05	2.64227e-05	4.33798e-05	3.21091e-05	2.48707e-05	2.23265e-05	3.04572e-05	3.06888e-05	1.88241e-05	1.63846e-05	1.83823e-05	1.87917e-05	0.927042	0.000184473
UUCUC	0.000272379	0.000265867	0.000277895	0.000271676	0.000302853	0.000306814	0.000312227	0.000307731	0.000250506	0.00024999	0.000266645	0.000262426	0.00025312	0.000249589	0.000261884	0.000260808	0.00027856	0.000268119	0.000281385	0.000260702	0.926955	0.00478338
UUCAGGA	9.36485e-06	9.30097e-06	9.94855e-06	9.14853e-06	1.13774e-05	1.09094e-05	1.10056e-05	1.08677e-05	8.37639e-06	8.62202e-06	8.93646e-06	8.63137e-06	6.84515e-06	7.54991e-06	7.10364e-06	7.42705e-06	9.43416e-06	9.54263e-06	9.29274e-06	8.50563e-06	0.926761	0.0456944
UCGCACC	2.92926e-06	2.15739e-06	1.9094e-06	1.92955e-06	2.29163e-06	2.57386e-06	2.5037e-06	2.60484e-06	1.96691e-06	2.11597e-06	2.1395e-06	2.00097e-06	2.86229e-06	2.54313e-06	2.74959e-06	2.36108e-06	2.31016e-06	2.15695e-06	2.12315e-06	2.03452e-06	0.926704	0.00202545
UUCGCAA	2.63242e-06	2.68812e-06	2.36166e-06	2.46138e-06	2.88657e-06	3.0199e-06	3.37301e-06	4.14115e-06	2.42196e-06	2.31558e-06	2.56709e-06	2.33629e-06	3.66055e-06	2.92704e-06	3.34039e-06	2.55632e-06	3.46376e-06	2.47536e-06	2.52133e-06	2.51215e-06	0.926487	0.000791734
UUGGCUG	1.79062e-05	1.66594e-05	1.6465e-05	1.69112e-05	1.86443e-05	1.91291e-05	1.98147e-05	1.96431e-05	1.81185e-05	1.75293e-05	1.92646e-05	1.87172e-05	2.07033e-05	1.91423e-05	2.06949e-05	1.97817e-05	1.84308e-05	1.73529e-05	1.79555e-05	1.85647e-05	0.926472	0.392525
UGUAGGC	1.98303e-05	1.91803e-05	1.78339e-05	2.19584e-05	1.72167e-05	1.71243e-05	1.95588e-05	1.97622e-05	3.56178e-05	3.07478e-05	4.49041e-05	3.46083e-05	2.62685e-05	2.48179e-05	3.22006e-05	3.6152e-05	2.23679e-05	1.68256e-05	1.9985e-05	2.86311e-05	0.926463	0.000184473
UGGACG	1.01288e-05	9.87037e-06	8.79513e-06	8.74642e-06	9.98656e-06	1.25322e-05	1.05118e-05	1.05016e-05	8.56744e-06	8.73017e-06	9.68757e-06	8.39411e-06	1.11464e-05	1.04146e-05	9.88256e-06	8.97999e-06	9.43851e-06	8.81188e-06	1.14784e-05	1.02865e-05	0.926354	0.00030208
UCGGCCC	9.1083e-06	8.60988e-06	8.60584e-06	8.999e-06	8.27209e-06	9.13377e-06	8.513e-06	9.02809e-06	7.69715e-06	7.7066e-06	8.03267e-06	9.74136e-06	2.05431e-05	1.78045e-05	2.2454e-05	1.62258e-05	7.5993e-06	5.9561e-06	7.28644e-06	6.18155e-06	0.926313	0.168323
UCGGCGG	1.15625e-06	1.14372e-06	1.02501e-06	1.05936e-06	1.14224e-06	1.1642e-06	1.17143e-06	1.1156e-06	1.01686e-06	1.07706e-06	1.05395e-06	1.03488e-06	1.12554e-06	1.25003e-06	1.1536e-06	1.19055e-06	1.12922e-06	1.09058e-06	1.15762e-06	1.1621e-06	0.926296	0.000184473
UGGCCUA	9.46794e-06	1.02275e-05	1.20806e-05	1.13601e-05	1.0703e-05	1.05248e-05	1.02165e-05	1.01477e-05	1.03789e-05	1.05073e-05	8.28405e-06	9.54947e-06	8.44677e-06	1.28612e-05	8.83012e-06	1.11206e-05	1.08681e-05	1.98166e-05	1.46389e-05	1.33167e-05	0.926197	0.0110373
UGCGACG	6.85322e-07	6.61841e-07	5.52676e-07	6.78825e-07	5.5266e-07	5.9915e-07	6.29435e-07	6.64744e-07	5.48841e-07	6.07422e-07	6.02642e-07	6.33536e-07	8.39914e-07	5.85785e-07	6.46438e-07	6.34855e-07	5.92986e-07	6.32371e-07	6.0439e-07	5.3884e-07	0.926122	0.148391
UUCAGAA	7.04832e-06	7.17354e-06	7.58451e-06	6.93806e-06	8.29602e-06	8.3977e-06	8.54575e-06	8.30426e-06	6.96966e-06	6.98643e-06	6.88855e-06	6.78327e-06	4.9257e-06	5.85367e-06	5.60908e-06	6.39041e-06	7.56518e-06	7.48627e-06	7.38793e-06	6.87981e-06	0.925904	0.0854793
UCCGGAA	7.86098e-07	8.13543e-07	7.523e-07	6.19719e-07	6.1716e-07	6.86723e-07	6.28169e-07	7.14934e-07	5.59046e-07	6.21108e-07	7.15659e-07	5.71424e-07	5.76e-07	6.24132e-07	5.35032e-07	7.40517e-07	6.02115e-07	6.26419e-07	6.50224e-07	5.45069e-07	0.925875	0.113494
UCAAG	7.63813e-05	7.47777e-05	7.61538e-05	7.30938e-05	8.35403e-05	8.50559e-05	8.51304e-05	8.42865e-05	7.98783e-05	7.27887e-05	7.62436e-05	7.30181e-05	7.57405e-05	7.37196e-05	7.45617e-05	7.19293e-05	7.6854e-05	7.63408e-05	7.59781e-05	7.0716e-05	0.92574	0.20269
UUCAGUC	1.28686e-05	1.30722e-05	1.3927e-05	1.29746e-05	1.49349e-05	1.54356e-05	1.55193e-05	1.54486e-05	1.13065e-05	1.16631e-05	1.10283e-05	1.15204e-05	1.10032e-05	1.19951e-05	1.06498e-05	1.13017e-05	1.35034e-05	1.58419e-05	1.44573e-05	1.28725e-05	0.925714	0.00202545
UGCGUC	4.91488e-05	4.89381e-05	3.26081e-05	4.47837e-05	3.71223e-05	3.88628e-05	3.29915e-05	3.75485e-05	5.62011e-05	6.35168e-05	4.95953e-05	5.08562e-05	5.17727e-05	5.22106e-05	5.00209e-05	5.78228e-05	5.94321e-05	4.33681e-05	5.50267e-05	0.000117686	0.925713	0.0227125
UCUGGCA	8.08793e-06	8.03622e-06	7.77555e-06	7.67633e-06	9.60123e-06	9.68059e-06	9.51336e-06	9.53885e-06	7.08377e-06	7.24968e-06	6.86369e-06	6.94477e-06	6.90842e-06	7.38728e-06	6.74369e-06	7.2227e-06	8.8209e-06	8.60701e-06	8.87188e-06	8.31341e-06	0.925707	0.00094508
UCGUGAC	2.22926e-06	2.45054e-06	2.26775e-06	1.98155e-06	2.63948e-06	2.78758e-06	2.65254e-06	2.63949e-06	2.27705e-06	2.45103e-06	2.17981e-06	2.15031e-06	2.41184e-06	2.42774e-06	2.18111e-06	2.18487e-06	2.62633e-06	2.44849e-06	2.41134e-06	2.2179e-06	0.925652	0.0456944
UCGCGCA	1.06867e-06	6.09311e-07	6.16688e-07	6.05038e-07	5.60374e-07	6.86307e-07	9.22737e-07	6.00931e-07	6.85813e-07	5.75825e-07	6.3234e-07	8.91207e-07	7.88367e-07	7.56109e-07	8.23525e-07	6.59158e-07	5.44437e-07	7.74393e-07	5.92036e-07	7.77822e-07	0.925545	0.449427
UUGUCA	5.24161e-05	5.1624e-05	5.28073e-05	5.68581e-05	5.8718e-05	5.9673e-05	6.11526e-05	5.79267e-05	4.58923e-05	4.42288e-05	4.4656e-05	4.45962e-05	4.7689e-05	4.72226e-05	4.62776e-05	4.51601e-05	5.22015e-05	5.57488e-05	5.623e-05	4.82564e-05	0.925474	5.88115e-05
UUUUUU	9.2605e-05	0.000102095	0.000110512	0.000102266	0.000122821	0.000112403	0.000122801	0.000119918	0.000109441	9.51246e-05	9.28774e-05	9.84657e-05	9.71957e-05	0.000105851	0.000107949	0.000115685	0.000110801	0.000161315	0.000124596	0.000103057	0.92534	0.00202545
UGGUGUA	1.00401e-05	9.72879e-06	1.02278e-05	1.00046e-05	1.16629e-05	1.23232e-05	1.20813e-05	1.20684e-05	1.01162e-05	1.03058e-05	1.00829e-05	1.12543e-05	9.82327e-06	9.55008e-06	1.19148e-05	1.33271e-05	1.10718e-05	1.07162e-05	1.12277e-05	1.02006e-05	0.925081	0.306736
UGAAAG	2.44856e-05	2.48495e-05	2.53275e-05	2.34352e-05	2.75486e-05	2.89222e-05	2.86684e-05	2.87547e-05	2.15207e-05	2.23974e-05	2.12764e-05	2.1924e-05	2.52533e-05	2.40706e-05	2.43725e-05	2.16949e-05	2.34236e-05	2.25414e-05	2.29196e-05	2.02749e-05	0.925044	0.000494131
UGAGUCC	7.82297e-06	7.60268e-06	7.68627e-06	7.87684e-06	8.57744e-06	8.86398e-06	8.91541e-06	8.60984e-06	7.52988e-06	7.59011e-06	7.62188e-06	7.2582e-06	6.56276e-06	7.0758e-06	6.99834e-06	7.34337e-06	8.56624e-06	8.33396e-06	8.33259e-06	7.96696e-06	0.924958	0.0156726
UGGCCGA	1.30998e-06	1.31395e-06	1.28506e-06	1.18915e-06	1.34398e-06	1.46306e-06	1.47891e-06	1.43888e-06	1.19828e-06	1.22175e-06	1.33711e-06	1.26717e-06	1.54029e-06	1.39192e-06	1.45534e-06	1.43705e-06	1.3968e-06	1.38284e-06	1.42668e-06	1.38418e-06	0.924887	0.000791734
UGUGAC	2.64465e-05	2.64e-05	2.80407e-05	2.53402e-05	3.01885e-05	3.10732e-05	3.06602e-05	3.02676e-05	2.58426e-05	2.55092e-05	2.48453e-05	2.6256e-05	2.3581e-05	2.66347e-05	2.68472e-05	2.92267e-05	2.86223e-05	3.12195e-05	3.03609e-05	2.6859e-05	0.924826	0.000791734
UUAGUUC	2.7919e-05	2.91354e-05	2.70129e-05	2.45451e-05	2.90835e-05	3.15941e-05	3.05503e-05	3.40454e-05	2.08943e-05	2.56058e-05	2.16886e-05	2.40307e-05	2.95511e-05	2.46076e-05	2.5619e-05	2.72386e-05	2.56903e-05	2.61896e-05	2.60956e-05	2.34249e-05	0.924715	0.000184473
UUCUACA	8.85184e-06	9.06601e-06	9.93329e-06	8.77739e-06	1.07115e-05	1.07749e-05	1.10493e-05	1.07224e-05	8.85438e-06	1.21691e-05	1.17269e-05	8.63263e-06	6.99511e-06	8.21359e-06	7.82337e-06	8.46454e-06	9.61175e-06	1.02028e-05	1.00377e-05	9.0404e-06	0.924681	0.113494
UCGAACG	2.43126e-07	2.22531e-07	1.94255e-07	1.91647e-07	1.81395e-07	1.73656e-07	1.82203e-07	1.86992e-07	2.05821e-07	2.47053e-07	2.614e-07	2.26035e-07	1.64361e-07	1.97486e-07	1.70679e-07	1.66419e-07	2.05063e-07	2.06981e-07	2.22395e-07	2.47079e-07	0.924544	0.00094508
UGGAAGC	7.05603e-06	7.00681e-06	7.18409e-06	6.81507e-06	8.03135e-06	8.1295e-06	8.16177e-06	8.01432e-06	6.25119e-06	6.17874e-06	5.85036e-06	6.08836e-06	6.34849e-06	6.07465e-06	5.64576e-06	5.76361e-06	7.51416e-06	7.43016e-06	7.37969e-06	6.8367e-06	0.924511	0.00202545
UUCUAUA	1.85854e-05	1.86163e-05	2.3635e-05	1.92273e-05	2.29133e-05	2.3052e-05	2.42418e-05	2.39576e-05	1.667e-05	1.65389e-05	1.62772e-05	1.75206e-05	1.44933e-05	1.55908e-05	1.48953e-05	1.72606e-05	1.90852e-05	1.92564e-05	1.95388e-05	1.71812e-05	0.924392	0.00731675
UUGUCUG	1.61508e-05	1.65883e-05	1.66928e-05	1.69173e-05	1.82097e-05	1.87052e-05	1.93721e-05	1.85656e-05	1.55046e-05	1.61023e-05	1.60448e-05	1.52716e-05	1.22225e-05	1.40035e-05	1.31061e-05	1.42304e-05	1.71682e-05	1.66459e-05	1.64546e-05	1.52876e-05	0.924031	0.0456944
UCCAAAG	7.65164e-06	8.05701e-06	7.65944e-06	7.65448e-06	8.65249e-06	9.40079e-06	9.35331e-06	8.88924e-06	8.11709e-06	8.41163e-06	8.68643e-06	7.86694e-06	6.70438e-06	8.0301e-06	7.82881e-06	7.9174e-06	8.57932e-06	7.66417e-06	8.19218e-06	7.70572e-06	0.924016	0.148391
UGCGGCG	2.43298e-06	2.21511e-06	1.84543e-06	2.31961e-06	1.99915e-06	2.11333e-06	2.15355e-06	2.15887e-06	1.8908e-06	1.87424e-06	1.83686e-06	1.93644e-06	2.30614e-06	2.17569e-06	2.11059e-06	2.1156e-06	2.01358e-06	1.79731e-06	1.87766e-06	1.92855e-06	0.924008	0.00131936
UUCAGAG	1.08597e-05	9.88335e-06	1.48916e-05	1.29156e-05	1.16289e-05	1.00669e-05	1.15737e-05	1.07002e-05	2.20031e-05	1.05268e-05	1.18875e-05	1.43433e-05	1.51989e-05	1.37245e-05	1.45899e-05	1.84361e-05	1.44279e-05	1.91846e-05	1.54624e-05	1.3134e-05	0.923985	0.449427
UCCGGC	2.38365e-05	2.18752e-05	2.01267e-05	2.12059e-05	2.14117e-05	2.256e-05	2.15736e-05	2.25397e-05	2.102e-05	1.93431e-05	1.94692e-05	1.90994e-05	3.57173e-05	2.99662e-05	3.13492e-05	2.3509e-05	2.09287e-05	1.79936e-05	1.83605e-05	1.74513e-05	0.92389	0.00731675
UUUUUUG	8.60789e-05	8.65222e-05	9.4488e-05	9.03231e-05	8.84304e-05	8.71732e-05	9.00199e-05	8.72839e-05	0.000118549	9.97092e-05	9.69249e-05	9.98592e-05	7.85803e-05	8.82416e-05	8.53964e-05	0.000102181	9.33011e-05	9.58414e-05	9.39451e-05	0.000107436	0.923822	0.000494131
UUCUAGA	1.96136e-05	1.8527e-05	2.63075e-05	2.26923e-05	2.22067e-05	1.94898e-05	2.19457e-05	2.08796e-05	3.60729e-05	1.8742e-05	2.02396e-05	2.4233e-05	2.67271e-05	2.40784e-05	2.51276e-05	2.98388e-05	2.49925e-05	3.40332e-05	2.71813e-05	2.26975e-05	0.923589	0.355588
UCGCCGA	8.12323e-07	9.13874e-07	4.85549e-07	7.44177e-07	7.97413e-07	1.01044e-06	6.56981e-07	1.1133e-06	3.63203e-07	6.39987e-07	6.85892e-07	4.74031e-07	2.363e-06	1.61833e-06	1.54702e-06	7.42122e-07	6.66137e-07	2.96781e-07	4.19361e-07	4.92996e-07	0.923526	0.00478338
UGUGG	0.000245269	0.000243235	0.00025079	0.000256126	0.000239651	0.000241736	0.000241833	0.000244207	0.000305869	0.000257927	0.000266016	0.000277867	0.000316819	0.000297562	0.000329024	0.000333416	0.000269801	0.000270702	0.000270424	0.000296561	0.92345	0.168323
UCAAAG	2.80082e-05	2.77882e-05	3.35958e-05	3.09646e-05	3.00016e-05	2.90149e-05	3.05529e-05	2.9825e-05	3.95383e-05	2.74346e-05	2.84904e-05	3.41556e-05	2.93282e-05	2.81528e-05	2.84862e-05	3.34141e-05	3.15686e-05	3.96206e-05	3.39083e-05	2.89823e-05	0.923433	0.392525
UAGCGC	6.31092e-06	6.18883e-06	5.17845e-06	5.86279e-06	6.82384e-06	7.2798e-06	6.51515e-06	7.70597e-06	4.85046e-06	5.82067e-06	5.13681e-06	5.14895e-06	9.57145e-06	7.57071e-06	7.4136e-06	5.61226e-06	6.54458e-06	5.86292e-06	5.93938e-06	5.58369e-06	0.923432	0.000131211
UCAACAG	2.69009e-05	2.87147e-05	3.19161e-05	3.30342e-05	9.03104e-06	8.5193e-06	8.94738e-06	9.45012e-06	3.82446e-05	3.41368e-05	3.54008e-05	3.68663e-05	1.28816e-05	1.45967e-05	1.54367e-05	2.25207e-05	1.24464e-05	1.21794e-05	1.15664e-05	1.20761e-05	0.923379	4.10755e-05
UUGCUGC	1.60242e-05	1.59904e-05	1.59226e-05	1.63247e-05	1.84236e-05	1.96805e-05	1.85719e-05	1.90741e-05	1.41122e-05	1.52017e-05	1.42472e-05	1.44202e-05	1.68781e-05	1.65183e-05	1.50451e-05	1.50104e-05	1.66363e-05	1.6224e-05	1.60941e-05	1.47743e-05	0.923376	0.000131211
UGUGGCA	1.47995e-05	1.48598e-05	1.38915e-05	1.40719e-05	1.48599e-05	1.57551e-05	1.48358e-05	1.58927e-05	1.12445e-05	1.1574e-05	1.14834e-05	1.19117e-05	2.32511e-05	1.978e-05	2.01073e-05	1.44347e-05	1.34633e-05	1.20848e-05	1.24104e-05	1.20495e-05	0.92326	4.10755e-05
UCGUGAG	2.44215e-06	2.45548e-06	2.38e-06	2.36559e-06	2.69424e-06	2.78103e-06	4.21003e-06	2.67622e-06	2.27047e-06	2.2831e-06	2.20401e-06	2.15805e-06	2.75282e-06	2.2945e-06	2.26348e-06	2.22312e-06	2.89634e-06	2.92063e-06	2.98711e-06	2.46166e-06	0.923136	0.000184473
UCGGGGA	1.25214e-05	1.20047e-05	1.02254e-05	1.50303e-05	8.65942e-06	9.11481e-06	1.22138e-05	1.22139e-05	2.42615e-05	2.29607e-05	4.33476e-05	3.09494e-05	2.15001e-05	1.91465e-05	3.22408e-05	3.37366e-05	1.13841e-05	5.2279e-06	1.05047e-05	1.31671e-05	0.92312	0.000494131
UCCGCCG	1.16213e-06	1.12918e-06	9.62425e-07	1.01491e-06	1.11902e-06	1.16995e-06	1.16681e-06	1.10979e-06	1.00679e-06	1.17348e-06	1.04626e-06	1.00047e-06	1.09424e-06	1.24641e-06	1.25723e-06	1.23601e-06	1.20334e-06	1.09411e-06	1.16481e-06	1.20396e-06	0.923107	0.0110373
UGGAAAG	1.32075e-05	1.31871e-05	1.29657e-05	1.2606e-05	1.3324e-05	1.4148e-05	1.39019e-05	1.40661e-05	1.1571e-05	1.14658e-05	1.15639e-05	1.16455e-05	1.77872e-05	1.52914e-05	1.64804e-05	1.26354e-05	1.12352e-05	9.94933e-06	1.06862e-05	9.54785e-06	0.923091	0.0156726
UGCUGGC	1.82914e-05	1.79996e-05	1.7113e-05	1.75673e-05	1.97154e-05	2.07799e-05	2.07701e-05	2.09909e-05	1.57021e-05	1.67179e-05	1.58156e-05	1.60236e-05	2.11693e-05	1.94573e-05	2.00052e-05	1.72971e-05	1.86118e-05	1.77788e-05	1.81052e-05	1.62131e-05	0.922993	5.88115e-05
UUGCCCC	4.09142e-05	4.12026e-05	3.68447e-05	4.55822e-05	3.39311e-05	3.63765e-05	4.14908e-05	4.17232e-05	6.24292e-05	5.54367e-05	9.40964e-05	7.06045e-05	6.92536e-05	6.05158e-05	8.22724e-05	7.45318e-05	3.60399e-05	2.24361e-05	3.32861e-05	3.4876e-05	0.922959	0.000954767
UGCCAGG	9.83333e-06	9.85804e-06	9.93003e-06	1.01668e-05	1.01223e-05	1.03426e-05	1.03601e-05	1.00721e-05	9.95379e-06	9.84171e-06	9.46646e-06	1.00194e-05	7.85601e-06	8.31155e-06	7.89589e-06	8.74308e-06	1.04504e-05	9.87298e-06	1.00389e-05	9.49561e-06	0.922813	0.355588
UCUGUGC	1.93914e-05	1.85349e-05	2.29392e-05	2.10329e-05	2.1475e-05	2.03581e-05	2.17293e-05	2.06367e-05	2.84272e-05	1.82235e-05	1.90129e-05	2.15421e-05	2.32668e-05	2.16584e-05	2.25725e-05	2.57886e-05	2.40006e-05	2.77082e-05	2.47526e-05	2.15296e-05	0.9228	0.168323
UAGCGUA	1.33597e-06	1.37129e-06	1.37964e-06	1.36563e-06	1.51977e-06	1.61177e-06	1.56389e-06	2.16508e-06	1.21234e-06	1.2622e-06	1.26478e-06	1.18509e-06	1.06531e-06	1.1098e-06	1.04644e-06	1.07846e-06	1.3286e-06	1.41855e-06	1.32213e-06	1.23722e-06	0.922619	0.0325414
UCCAAGC	2.9339e-06	2.88128e-06	3.07755e-06	2.82162e-06	3.48754e-06	3.5845e-06	3.46158e-06	3.43827e-06	2.9459e-06	3.08341e-06	2.65434e-06	2.81684e-06	2.55609e-06	2.61327e-06	2.38527e-06	2.66323e-06	3.27765e-06	3.19864e-06	3.15817e-06	2.90806e-06	0.9225	0.168323
UCUCGC	2.26158e-05	2.16467e-05	2.22043e-05	2.27647e-05	2.21721e-05	2.30443e-05	2.3023e-05	2.37792e-05	1.95112e-05	1.82697e-05	2.19552e-05	1.98169e-05	3.20164e-05	2.78934e-05	3.06335e-05	2.38351e-05	2.11926e-05	1.86997e-05	2.19119e-05	1.89394e-05	0.922445	0.000954767
CGCGCG	7.63125e-07	7.76095e-07	5.91332e-07	6.2744e-07	7.26209e-07	8.21787e-07	6.74745e-07	7.21573e-07	5.70857e-07	7.01167e-07	7.35985e-07	6.17273e-07	5.69221e-07	6.12742e-07	5.66646e-07	5.15299e-07	6.24248e-07	6.90866e-07	6.20049e-07	6.57679e-07	0.922439	0.492455
UUCCAAA	6.06003e-06	5.98396e-06	6.45881e-06	5.65816e-06	7.357e-06	7.65681e-06	7.6469e-06	7.35144e-06	5.45661e-06	5.62337e-06	5.38243e-06	5.75613e-06	4.69105e-06	5.15572e-06	4.94128e-06	5.30802e-06	6.26772e-06	6.41657e-06	6.32021e-06	5.63175e-06	0.922399	0.0325414
UCGCGCG	8.05364e-07	7.53987e-07	6.52476e-07	7.44116e-07	7.06703e-07	7.61266e-07	7.49302e-07	7.66111e-07	6.31795e-07	6.96359e-07	7.23032e-07	7.07612e-07	8.3243e-07	7.98629e-07	8.31468e-07	7.5483e-07	7.41841e-07	7.55544e-07	7.94277e-07	7.19104e-07	0.922395	0.000494131
UUUUUC	0.000168503	0.000172567	0.000179478	0.000164161	0.000206275	0.000209873	0.000210517	0.000208108	0.000159049	0.000159124	0.000148082	0.00015527	0.000131757	0.000143148	0.000131029	0.000143758	0.000181284	0.000182966	0.000181062	0.000174678	0.922361	0.0156726
UAGGGUA	2.96358e-05	3.22716e-05	3.51775e-05	3.09518e-05	2.91214e-05	2.59007e-05	2.89082e-05	2.79995e-05	4.41759e-05	3.0418e-05	3.00122e-05	3.26352e-05	3.17816e-05	3.15023e-05	3.09197e-05	3.62969e-05	3.16152e-05	4.47144e-05	4.05963e-05	3.13277e-05	0.922315	0.306736
UUUCCAG	1.92264e-05	1.96573e-05	2.1344e-05	2.09941e-05	1.52505e-05	1.55847e-05	1.56343e-05	1.5897e-05	2.22229e-05	2.10415e-05	2.03441e-05	2.15621e-05	1.33777e-05	1.4275e-05	1.35489e-05	1.654e-05	1.50658e-05	1.5026e-05	1.44535e-05	1.37129e-05	0.922268	0.000131211
UGGCCGC	7.94884e-06	8.12528e-06	7.28198e-06	7.49116e-06	7.92727e-06	9.05579e-06	8.28616e-06	8.64109e-06	6.2394e-06	6.33241e-06	6.40658e-06	6.37225e-06	1.43883e-05	1.23604e-05	1.34726e-05	8.46726e-06	6.76659e-06	5.75503e-06	6.28473e-06	5.38388e-06	0.921996	0.00202545
UCUGGCC	1.95745e-05	1.92255e-05	2.08973e-05	2.03728e-05	2.22008e-05	2.26442e-05	2.27495e-05	2.2336e-05	1.96479e-05	1.93231e-05	1.80105e-05	1.87219e-05	1.9617e-05	2.2628e-05	1.95359e-05	2.09908e-05	2.26265e-05	2.8087e-05	2.45918e-05	2.28519e-05	0.921942	0.00030208
UUUUGC	9.12299e-05	9.16314e-05	0.00010077	9.38963e-05	0.000107491	0.00010834	0.00010848	0.000107043	9.79415e-05	8.50731e-05	8.2879e-05	8.99057e-05	8.18204e-05	8.40914e-05	7.8812e-05	8.58428e-05	0.000101928	0.000109159	0.000107837	9.33187e-05	0.921922	0.0227125
UUGCCUA	1.06285e-05	1.03734e-05	1.06905e-05	1.0593e-05	1.19285e-05	1.22582e-05	1.24361e-05	1.24044e-05	9.60768e-06	9.61226e-06	9.47682e-06	9.86265e-06	8.83252e-06	8.86937e-06	7.99408e-06	8.77039e-06	1.13389e-05	1.06797e-05	1.07473e-05	1.07885e-05	0.921895	0.0156726
UGAGCA	1.41706e-05	1.35553e-05	1.75169e-05	1.58928e-05	1.48221e-05	1.33112e-05	1.45937e-05	1.36621e-05	2.34958e-05	1.25453e-05	1.33754e-05	1.61656e-05	2.52139e-05	2.09219e-05	2.23384e-05	2.16641e-05	1.67823e-05	2.06573e-05	1.75636e-05	1.49186e-05	0.921626	0.168323
UUACA	0.000243599	0.000240192	0.000244743	0.000246417	0.000274031	0.000281877	0.000279451	0.000283243	0.000249777	0.000254621	0.000255012	0.000240302	0.0002066	0.000216489	0.000212216	0.000233271	0.00025887	0.000255743	0.000256694	0.000267189	0.921603	0.355588
UUAAGUG	1.77256e-05	1.77215e-05	1.81444e-05	1.83573e-05	2.10979e-05	2.11194e-05	2.10857e-05	2.06611e-05	1.67322e-05	1.72668e-05	1.58124e-05	1.61844e-05	1.39771e-05	1.56254e-05	1.43816e-05	1.55219e-05	1.86168e-05	1.87427e-05	1.886e-05	1.75401e-05	0.921502	0.0156726
UUUCGAC	5.86541e-06	6.03518e-06	5.56472e-06	5.35991e-06	5.87607e-06	6.51877e-06	6.08847e-06	6.50544e-06	4.29788e-06	4.52053e-06	4.5974e-06	4.61115e-06	1.17883e-05	9.53386e-06	1.06928e-05	6.08142e-06	4.54834e-06	3.69455e-06	4.24828e-06	3.35397e-06	0.921344	0.00731675
UGGCGCG	1.75082e-06	1.74968e-06	1.60019e-06	1.6272e-06	1.81525e-06	2.01401e-06	1.93057e-06	1.86437e-06	1.53468e-06	1.71322e-06	1.66987e-06	1.64139e-06	2.3039e-06	2.17445e-06	2.29395e-06	1.77457e-06	1.81223e-06	1.95775e-06	1.86339e-06	1.76722e-06	0.921103	0.000494131
UUCACA	3.65801e-05	3.30143e-05	3.5599e-05	3.26881e-05	3.93114e-05	4.33204e-05	4.06109e-05	4.3694e-05	3.15329e-05	3.24053e-05	2.94346e-05	3.23903e-05	2.80574e-05	2.89008e-05	2.72824e-05	2.92107e-05	3.4927e-05	4.0489e-05	3.56991e-05	3.23322e-05	0.920975	0.0325414
UGCCGUA	2.0807e-06	2.09658e-06	2.14964e-06	1.91493e-06	2.46714e-06	2.442e-06	2.63592e-06	2.48504e-06	1.88409e-06	1.8554e-06	1.87901e-06	1.81182e-06	1.77684e-06	1.81999e-06	1.64818e-06	1.82082e-06	2.24854e-06	2.4152e-06	2.24386e-06	2.0236e-06	0.920857	0.00731675
UCCACCG	2.23638e-06	2.15526e-06	1.77168e-06	1.79752e-06	2.41322e-06	2.74665e-06	2.59379e-06	2.42542e-06	1.86672e-06	1.92788e-06	2.28413e-06	1.83569e-06	1.9264e-06	2.02121e-06	1.90954e-06	2.02824e-06	2.28293e-06	2.08775e-06	2.73865e-06	2.49172e-06	0.920758	0.0325414
UUCAAAA	1.10143e-05	1.14798e-05	1.15688e-05	1.04502e-05	1.32066e-05	1.34278e-05	1.33644e-05	1.27928e-05	1.04061e-05	1.09693e-05	9.87447e-06	9.85932e-06	7.85407e-06	9.54693e-06	7.86135e-06	8.92011e-06	1.16257e-05	1.13262e-05	1.12646e-05	1.00115e-05	0.920729	0.0456944
UGGGGAC	1.06619e-05	1.01931e-05	9.74048e-06	1.02442e-05	1.12086e-05	1.16888e-05	1.15663e-05	1.17439e-05	9.14039e-06	9.65957e-06	9.36335e-06	9.52174e-06	1.17159e-05	1.00187e-05	1.04701e-05	1.03968e-05	1.1464e-05	1.06047e-05	1.11024e-05	1.10083e-05	0.920722	4.10755e-05
UGAGAAG	6.9461e-06	6.16972e-06	7.55647e-06	6.77603e-06	7.51452e-06	7.37735e-06	7.96555e-06	7.51949e-06	6.72306e-06	5.994e-06	6.89547e-06	6.49306e-06	6.78883e-06	6.22504e-06	6.84245e-06	6.21774e-06	7.11293e-06	5.80178e-06	7.16537e-06	6.97075e-06	0.920585	0.0156726
UGACGAA	2.96565e-07	3.23401e-07	3.05701e-07	2.47018e-07	3.04939e-07	3.02295e-07	3.26076e-07	3.08125e-07	2.48182e-07	2.47097e-07	2.91654e-07	2.65346e-07	3.55582e-07	3.9349e-07	4.0744e-07	3.62414e-07	3.46182e-07	3.64558e-07	3.7808e-07	3.85444e-07	0.92037	0.000184473
UACGAGG	4.01005e-06	3.91955e-06	3.80216e-06	3.82188e-06	3.95076e-06	4.42735e-06	4.3168e-06	4.45881e-06	2.9298e-06	3.17023e-06	2.97221e-06	2.96315e-06	3.07463e-06	3.0182e-06	2.95414e-06	3.07215e-06	3.88789e-06	3.29912e-06	3.80332e-06	3.40089e-06	0.92032	0.000494131
UCGCUGA	3.04691e-06	2.84179e-06	3.20408e-06	2.97839e-06	2.87195e-06	2.98251e-06	3.10688e-06	3.0008e-06	3.26229e-06	3.23941e-06	3.34423e-06	3.10511e-06	2.80744e-06	2.98213e-06	3.0796e-06	3.49529e-06	3.19893e-06	3.62852e-06	3.47035e-06	4.88166e-06	0.92029	0.0456944
UCGUCG	1.86652e-06	1.79331e-06	1.65767e-06	1.57494e-06	1.73983e-06	2.08877e-06	1.74309e-06	1.88498e-06	1.55316e-06	1.70701e-06	2.00133e-06	1.6119e-06	1.97734e-06	1.87328e-06	1.80486e-06	1.64606e-06	1.75778e-06	1.8018e-06	1.94338e-06	1.6767e-06	0.92019	0.0630515
UUGCAG	4.7494e-05	4.68552e-05	5.07641e-05	5.10184e-05	4.38679e-05	4.41919e-05	4.56339e-05	4.55752e-05	4.77139e-05	4.48082e-05	4.63689e-05	4.87249e-05	4.57694e-05	4.30386e-05	4.49226e-05	4.59222e-05	4.06501e-05	3.88024e-05	4.01814e-05	3.69478e-05	0.920167	0.0227125
UUUAGCG	4.90914e-06	5.52731e-06	4.36026e-06	4.88073e-06	5.48258e-06	5.33014e-06	5.14829e-06	5.14059e-06	4.35095e-06	4.54411e-06	4.67512e-06	5.13965e-06	4.08248e-06	4.26081e-06	3.91818e-06	4.09815e-06	4.5999e-06	4.91572e-06	5.31828e-06	4.65111e-06	0.920059	0.251325
UCAGG	0.000118476	0.000113971	0.000117463	0.000119317	0.000119871	0.000126489	0.000125504	0.000127067	0.000111476	0.000103916	0.000107881	0.000109812	0.000130493	0.00012178	0.000126539	0.000118409	0.000114738	0.000111234	0.000115676	0.000107017	0.919948	0.000184473
UCGGGAA	3.23186e-06	3.25948e-06	3.23083e-06	2.93565e-06	3.79905e-06	4.07601e-06	3.84936e-06	3.77493e-06	2.75872e-06	3.03883e-06	2.98417e-06	2.91917e-06	3.03738e-06	2.98176e-06	2.8896e-06	2.63847e-06	3.43138e-06	3.5036e-06	3.34162e-06	3.28055e-06	0.919699	0.00312447
UUGGG	0.000248904	0.000247289	0.0002565	0.00024437	0.000236537	0.000243072	0.000244409	0.000241732	0.000277374	0.000252177	0.000287877	0.000260703	0.00027718	0.000266451	0.00027074	0.000268137	0.000249157	0.000226648	0.000246918	0.000262602	0.919515	0.00202545
UUGGAUG	1.14136e-05	1.09445e-05	1.18676e-05	1.19494e-05	1.28764e-05	1.3328e-05	1.42769e-05	1.37079e-05	1.05852e-05	1.11594e-05	1.09122e-05	1.1144e-05	1.16065e-05	1.21538e-05	1.21266e-05	1.3209e-05	1.14258e-05	1.13317e-05	1.1715e-05	1.18485e-05	0.919449	9.00203e-05
UGGACCG	2.87253e-06	2.65387e-06	1.61124e-06	1.67985e-06	2.29739e-06	4.44051e-06	2.64703e-06	1.99833e-06	2.05807e-06	2.18743e-06	3.16521e-06	1.83669e-06	2.16075e-06	2.22161e-06	2.16119e-06	1.90817e-06	1.93745e-06	1.73406e-06	3.74866e-06	3.21614e-06	0.919377	0.392525
UGUCCGA	1.0871e-06	1.04468e-06	1.27513e-06	1.11244e-06	1.12192e-06	1.05545e-06	1.19672e-06	1.11238e-06	7.86002e-07	7.66418e-07	7.73628e-07	7.47569e-07	9.06861e-07	9.01899e-07	9.29824e-07	8.41037e-07	1.00273e-06	1.00288e-06	1.04549e-06	8.80848e-07	0.919253	4.10755e-05
UUUUAGG	5.96219e-05	6.03041e-05	6.88279e-05	6.3584e-05	6.8013e-05	6.52869e-05	6.7577e-05	6.66574e-05	7.54588e-05	5.7522e-05	6.2627e-05	6.32962e-05	6.36063e-05	6.31481e-05	6.27948e-05	6.95751e-05	6.87513e-05	8.03382e-05	7.15072e-05	6.60293e-05	0.919074	0.0854793
UGCACGA	9.49266e-07	8.02316e-07	6.46576e-07	8.67793e-07	8.41614e-07	1.06023e-06	8.92659e-07	1.0404e-06	9.24743e-07	1.1542e-06	1.17646e-06	1.62126e-06	2.01694e-06	1.71947e-06	2.73183e-06	2.38332e-06	8.47913e-07	6.10387e-07	8.59488e-07	8.13908e-07	0.919058	0.0456944
UUACGGG	4.06748e-06	4.7636e-06	4.42443e-06	3.8624e-06	4.48429e-06	4.6647e-06	4.55055e-06	4.65429e-06	3.75376e-06	3.78377e-06	3.96868e-06	3.78186e-06	3.56156e-06	3.74411e-06	3.45553e-06	3.51065e-06	4.97576e-06	4.22053e-06	7.91134e-06	4.05571e-06	0.919027	0.0227125
UGCACA	9.28591e-06	8.26216e-06	8.77462e-06	8.24012e-06	1.05133e-05	1.20155e-05	1.03828e-05	1.16159e-05	8.49261e-06	1.03614e-05	7.26606e-06	9.62745e-06	7.18735e-06	8.12368e-06	7.21658e-06	8.16265e-06	9.7228e-06	1.13976e-05	9.96633e-06	8.57566e-06	0.918855	0.355588
CGCACGG	3.56756e-07	3.20313e-07	2.73878e-07	3.79482e-07	3.52743e-07	3.76076e-07	4.00626e-07	3.94056e-07	3.12768e-07	2.47361e-07	2.72111e-07	3.0985e-07	3.5321e-07	3.04774e-07	2.84654e-07	2.88195e-07	3.31096e-07	2.82139e-07	3.44323e-07	3.59075e-07	0.918769	0.00131936
UUGCCCG	4.86163e-06	5.33415e-06	5.03121e-06	5.05817e-06	5.06988e-06	5.18106e-06	5.05871e-06	5.36257e-06	4.32192e-06	5.08324e-06	4.31416e-06	4.48448e-06	4.66613e-06	5.02059e-06	4.67842e-06	4.77204e-06	4.77301e-06	4.85453e-06	5.03725e-06	4.83769e-06	0.918653	0.00478338
UGUCGAA	8.69071e-07	8.09123e-07	8.0312e-07	7.78774e-07	8.5288e-07	8.65993e-07	9.15516e-07	8.83832e-07	7.89177e-07	7.68002e-07	8.0962e-07	7.73271e-07	7.13803e-07	7.96775e-07	7.47296e-07	7.71404e-07	8.52632e-07	8.44114e-07	8.71231e-07	8.0008e-07	0.918568	0.0227125
UGACCCG	2.4219e-06	2.64131e-06	2.29449e-06	2.2194e-06	2.58855e-06	2.77222e-06	3.45065e-06	3.72157e-06	2.48387e-06	2.48065e-06	2.31664e-06	2.26189e-06	2.56925e-06	2.50768e-06	2.47985e-06	2.52216e-06	4.15098e-06	2.42409e-06	2.59648e-06	2.48051e-06	0.918357	0.0110373
UGACCGC	1.01798e-06	8.5666e-07	7.46424e-07	9.57455e-07	9.09513e-07	9.99449e-07	1.08626e-06	9.2715e-07	9.29052e-07	9.96264e-07	8.59243e-07	9.35033e-07	9.29611e-07	3.03377e-06	8.9735e-07	9.61929e-07	9.34062e-07	9.79072e-07	1.04607e-06	1.02876e-06	0.918208	0.168323
UUUUGUC	3.04579e-05	3.14073e-05	3.26204e-05	3.05783e-05	3.46699e-05	3.51656e-05	3.62541e-05	3.47537e-05	2.96739e-05	2.97003e-05	2.9993e-05	2.8767e-05	2.38474e-05	2.65999e-05	2.59295e-05	2.71079e-05	3.13569e-05	3.14971e-05	3.10519e-05	2.80921e-05	0.918107	0.0630515
UCGGUCG	1.24694e-06	1.1428e-06	1.3779e-06	1.3084e-06	1.09758e-06	1.04987e-06	1.09969e-06	1.1369e-06	2.15853e-06	1.19346e-06	1.40666e-06	1.57412e-06	2.17842e-06	1.69713e-06	1.86282e-06	1.90581e-06	1.40949e-06	1.72093e-06	1.56207e-06	1.4086e-06	0.91809	0.20269
UACCUGA	1.98061e-05	2.25074e-05	1.43226e-05	2.03842e-05	1.43282e-05	1.64192e-05	1.19839e-05	1.51153e-05	2.12161e-05	3.01674e-05	2.36186e-05	2.36066e-05	1.84936e-05	2.13726e-05	2.00518e-05	2.53519e-05	2.53161e-05	1.90032e-05	2.61116e-05	5.83496e-05	0.917869	0.0110373
UGCUCUA	2.40904e-05	2.41177e-05	3.03469e-05	2.9712e-05	1.60361e-05	1.43028e-05	1.61412e-05	1.51027e-05	4.07199e-05	2.782e-05	2.9315e-05	3.22784e-05	2.15259e-05	2.12458e-05	2.22571e-05	2.90366e-05	2.04568e-05	2.52084e-05	2.13277e-05	1.92183e-05	0.917829	0.00030208
UGCUGUC	1.59846e-05	1.56201e-05	1.57316e-05	1.57486e-05	1.68589e-05	1.76863e-05	1.76757e-05	1.77685e-05	1.35259e-05	1.38966e-05	1.28857e-05	1.38965e-05	1.46686e-05	1.43014e-05	1.41164e-05	1.40022e-05	1.56892e-05	1.53733e-05	1.52542e-05	1.39332e-05	0.917763	4.10755e-05
UUCAGC	4.49563e-05	4.40788e-05	4.54e-05	4.35413e-05	4.33372e-05	4.45864e-05	4.52143e-05	4.44445e-05	4.05752e-05	4.03003e-05	3.88273e-05	4.05352e-05	3.58995e-05	3.47638e-05	3.40968e-05	3.47817e-05	4.05696e-05	3.99442e-05	4.05973e-05	3.67144e-05	0.917642	0.168323
UGGCGGG	1.08337e-05	1.16028e-05	1.17604e-05	1.18443e-05	1.03418e-05	1.15686e-05	1.10839e-05	1.17283e-05	1.1472e-05	1.09741e-05	1.17743e-05	1.15056e-05	1.605e-05	1.56004e-05	1.83263e-05	1.41321e-05	1.20133e-05	1.20758e-05	1.27034e-05	1.28488e-05	0.917625	0.0110373
UUUUAAA	6.87666e-05	6.98606e-05	7.47819e-05	6.92078e-05	8.30509e-05	8.22542e-05	8.43128e-05	8.33902e-05	7.79011e-05	7.01616e-05	6.59157e-05	7.05567e-05	5.27415e-05	5.94738e-05	5.39454e-05	6.86132e-05	7.56458e-05	7.28618e-05	7.54086e-05	8.26087e-05	0.917578	0.355588
UUCUUCC	3.04751e-05	3.01454e-05	3.02761e-05	2.92225e-05	3.78659e-05	3.72631e-05	3.74471e-05	3.64102e-05	2.51908e-05	2.70414e-05	2.56796e-05	2.70251e-05	2.874e-05	2.71083e-05	2.8271e-05	2.49974e-05	3.11806e-05	3.12126e-05	3.0341e-05	2.78559e-05	0.917343	0.000184473
UUUUAC	0.000100828	0.000100744	0.000107461	9.83732e-05	0.000116184	0.000116243	0.000117961	0.000115796	9.12532e-05	8.87473e-05	8.58001e-05	8.87807e-05	7.39079e-05	8.06727e-05	7.45011e-05	8.19141e-05	0.00010357	0.000104003	0.000103756	9.79861e-05	0.917221	0.0156726
UUCAAA	3.47507e-05	3.16034e-05	3.73212e-05	4.00208e-05	3.75678e-05	3.45745e-05	3.81727e-05	4.037e-05	4.86672e-05	3.69796e-05	3.6442e-05	4.25294e-05	3.81468e-05	3.2835e-05	3.61105e-05	5.0684e-05	4.00914e-05	3.51847e-05	3.96211e-05	5.01099e-05	0.917189	0.168323
UGCCGCG	1.64821e-06	1.57115e-06	1.39943e-06	1.45807e-06	1.60761e-06	1.63998e-06	1.67288e-06	1.62462e-06	1.28695e-06	1.50639e-06	1.33068e-06	1.25191e-06	1.67017e-06	1.60297e-06	1.45147e-06	1.44085e-06	1.64747e-06	1.5699e-06	1.58486e-06	1.45432e-06	0.917138	0.00030208
UUUGAA	6.38563e-05	6.15052e-05	7.17647e-05	6.86833e-05	7.5412e-05	7.12162e-05	7.58322e-05	7.73123e-05	7.86524e-05	6.09709e-05	6.20032e-05	6.81958e-05	5.8741e-05	5.51308e-05	5.75153e-05	7.22005e-05	7.21356e-05	7.57789e-05	7.37468e-05	7.24419e-05	0.917095	0.355588
UGACCCA	1.30505e-06	1.25549e-06	1.19148e-06	1.2192e-06	1.41488e-06	1.37313e-06	1.3161e-06	1.32998e-06	1.09863e-06	1.38841e-06	1.14728e-06	1.09734e-06	1.07904e-06	1.11737e-06	1.08024e-06	1.16022e-06	1.29065e-06	1.15538e-06	1.24598e-06	1.30404e-06	0.91708	0.113494
UUGAGGC	1.23484e-05	1.15485e-05	1.18834e-05	1.20366e-05	1.35781e-05	1.40135e-05	1.42722e-05	1.38702e-05	1.14338e-05	1.11401e-05	1.16653e-05	1.15363e-05	1.09147e-05	1.22112e-05	1.12854e-05	1.28452e-05	1.35231e-05	1.25672e-05	1.30068e-05	1.26152e-05	0.917061	0.00094508
UCGUAGA	2.19615e-06	1.99526e-06	2.17816e-06	1.85775e-06	2.29562e-06	2.42862e-06	2.45102e-06	2.48114e-06	1.88817e-06	1.95477e-06	2.14861e-06	1.94495e-06	1.73428e-06	1.7652e-06	1.59909e-06	1.75446e-06	2.11025e-06	2.12521e-06	2.092e-06	1.97979e-06	0.916986	0.20269
UUCGCGA	8.05851e-07	9.23023e-07	7.58919e-07	7.60924e-07	8.39965e-07	8.7282e-07	8.42279e-07	8.01289e-07	8.16481e-07	9.14852e-07	8.74127e-07	8.18453e-07	8.47931e-07	8.07621e-07	8.18218e-07	8.69565e-07	9.89302e-07	9.38517e-07	1.01737e-06	8.65816e-07	0.916739	0.355588
UCAAC	9.8108e-05	0.000101752	0.000102058	0.000104835	8.07669e-05	8.39406e-05	8.07471e-05	8.50685e-05	0.000108822	0.000108983	0.00011079	0.000108999	8.77839e-05	9.0779e-05	9.07287e-05	9.97558e-05	9.04745e-05	8.57772e-05	9.30603e-05	0.000116731	0.916722	0.000184473
UCGGCA	1.036e-05	1.02989e-05	9.8612e-06	9.63221e-06	1.0461e-05	1.11856e-05	1.09565e-05	1.11941e-05	8.33957e-06	8.35052e-06	8.17707e-06	8.39433e-06	1.53985e-05	1.30445e-05	1.38726e-05	1.00457e-05	9.18109e-06	8.36801e-06	8.89274e-06	7.98858e-06	0.916686	0.00030208
UUUCAGA	3.0433e-05	2.80542e-05	4.00556e-05	3.64808e-05	2.91391e-05	2.45575e-05	2.79269e-05	2.64581e-05	6.58379e-05	3.53438e-05	3.73479e-05	4.39994e-05	4.07566e-05	3.82274e-05	4.04297e-05	5.28888e-05	3.87723e-05	4.77135e-05	4.06607e-05	4.25566e-05	0.916667	0.0854793
UCCGGAC	1.28683e-06	1.34255e-06	9.37198e-07	1.13314e-06	1.27984e-06	1.44023e-06	1.2038e-06	1.70359e-06	9.52954e-07	1.12393e-06	1.09623e-06	9.43225e-07	2.28369e-06	1.84854e-06	1.78766e-06	1.23149e-06	1.22516e-06	9.60977e-07	1.06006e-06	1.04911e-06	0.916651	0.00131936
UCGAGGA	1.36064e-06	1.21422e-06	1.0982e-06	1.27526e-06	1.36296e-06	1.34662e-06	1.50418e-06	1.39302e-06	1.55559e-06	1.18092e-06	1.12944e-06	1.14956e-06	1.19991e-06	1.3613e-06	1.23667e-06	1.23807e-06	1.48395e-06	1.27331e-06	1.39059e-06	1.32626e-06	0.916614	0.0456944
UCGGUCA	3.36057e-06	3.28905e-06	2.84561e-06	3.74008e-06	3.30576e-06	3.33346e-06	3.33498e-06	3.64203e-06	2.65934e-06	2.94721e-06	2.78606e-06	2.92739e-06	3.3338e-06	3.65376e-06	4.02247e-06	3.32691e-06	3.15169e-06	2.66294e-06	3.06742e-06	3.85639e-06	0.916565	0.00030208
UAGCACG	8.15366e-07	9.22266e-07	8.89374e-07	9.18036e-07	9.99767e-07	1.01501e-06	9.63388e-07	9.20632e-07	8.86871e-07	8.98393e-07	7.79436e-07	7.77593e-07	7.74136e-07	8.17385e-07	8.21455e-07	8.18208e-07	9.06209e-07	9.37089e-07	9.19841e-07	8.52693e-07	0.916362	0.0110373
UUAGGA	0.000180463	0.000173755	0.000197604	0.00019677	0.000169531	0.000176495	0.000182021	0.000183614	0.000226477	0.000200484	0.000230437	0.000212418	0.000173234	0.00018452	0.000195872	0.000211714	0.000180504	0.000204435	0.000195396	0.000182906	0.916345	9.00203e-05
UUGACCA	3.83815e-06	3.85925e-06	6.08094e-06	3.72629e-06	4.63995e-06	4.8055e-06	4.89747e-06	4.587e-06	3.59103e-06	3.59569e-06	3.41913e-06	3.4099e-06	2.79531e-06	3.43078e-06	2.97971e-06	3.27169e-06	4.38772e-06	4.21521e-06	5.36333e-06	3.85664e-06	0.916262	0.00731675
UUUUUUC	7.40053e-05	7.69723e-05	8.00118e-05	7.19686e-05	9.48417e-05	9.55872e-05	9.65365e-05	9.53386e-05	6.4622e-05	6.73704e-05	6.31259e-05	6.56567e-05	5.42959e-05	6.09051e-05	5.50939e-05	5.93028e-05	7.88611e-05	8.14988e-05	7.91846e-05	7.11067e-05	0.916251	0.0156726
UCCCACG	8.19769e-07	7.50497e-07	6.99839e-07	8.11106e-07	8.66708e-07	8.67379e-07	9.07499e-07	8.7329e-07	8.73174e-07	8.87832e-07	9.00347e-07	1.15046e-06	1.06885e-06	1.03017e-06	1.48655e-06	1.51811e-06	9.0412e-07	8.80423e-07	9.72643e-07	9.31634e-07	0.916228	0.355588
UCACGG	9.63261e-06	9.81446e-06	8.61404e-06	9.06343e-06	6.65348e-06	6.9129e-06	6.86701e-06	6.93703e-06	9.59507e-06	1.01462e-05	9.17231e-06	9.09627e-06	7.2024e-06	6.93147e-06	7.18245e-06	7.24707e-06	7.3134e-06	6.84226e-06	8.03679e-06	6.96849e-06	0.916209	0.000494131
UUGGGG	9.86634e-05	9.83053e-05	0.000104854	9.89327e-05	8.73649e-05	8.86794e-05	9.16845e-05	8.78061e-05	0.000128452	0.000112289	0.000134454	0.000114621	0.000115689	0.000111922	0.000115725	0.000122591	0.000101337	8.48708e-05	9.76486e-05	0.000122394	0.916129	0.00094508
UUCAAAG	1.28652e-05	1.24099e-05	1.76344e-05	1.52632e-05	1.45805e-05	1.28313e-05	1.44363e-05	1.33999e-05	2.38399e-05	1.20067e-05	1.32899e-05	1.60316e-05	1.74494e-05	1.55085e-05	1.65783e-05	1.98399e-05	1.6862e-05	2.47049e-05	1.91372e-05	1.5582e-05	0.915962	0.306736
UGCGCGC	1.6543e-06	1.55074e-06	1.4463e-06	1.53794e-06	1.64037e-06	1.73919e-06	1.61641e-06	1.69439e-06	1.55354e-06	1.62917e-06	1.47976e-06	1.48624e-06	1.71677e-06	1.7085e-06	1.56375e-06	1.55437e-06	1.70515e-06	1.84854e-06	1.68425e-06	1.61955e-06	0.915946	0.00312447
UUGCUCA	1.16943e-05	1.1818e-05	1.17047e-05	1.08335e-05	1.35475e-05	1.43346e-05	1.45014e-05	1.37571e-05	1.05925e-05	1.10838e-05	1.03677e-05	1.01536e-05	1.17368e-05	1.09277e-05	1.0256e-05	9.46918e-06	1.1932e-05	1.15847e-05	1.18069e-05	1.04067e-05	0.915929	0.00202545
UGUGCG	1.70723e-05	1.6929e-05	1.60657e-05	1.60271e-05	1.72851e-05	1.92118e-05	1.85607e-05	1.85227e-05	1.63963e-05	1.5266e-05	1.5572e-05	1.44611e-05	2.26849e-05	1.99742e-05	1.99799e-05	1.55161e-05	1.74465e-05	1.62127e-05	1.60332e-05	1.5231e-05	0.915729	0.000954767
UACGCG	1.83582e-06	1.77757e-06	1.98362e-06	1.51939e-06	1.7204e-06	1.61681e-06	1.86122e-06	1.75037e-06	2.0735e-06	2.31557e-06	2.05116e-06	1.90148e-06	2.38472e-06	2.40011e-06	1.99877e-06	1.94145e-06	1.71598e-06	1.65128e-06	2.2353e-06	2.13993e-06	0.915724	0.0227125
UGGAA	8.0141e-05	8.14105e-05	8.67016e-05	8.40185e-05	8.60941e-05	8.58053e-05	8.97111e-05	8.7074e-05	9.80638e-05	8.28856e-05	9.28675e-05	8.92133e-05	7.45127e-05	7.78501e-05	8.06077e-05	8.92897e-05	8.53271e-05	9.2042e-05	8.65761e-05	8.33141e-05	0.915675	0.00731675
UGCAACC	3.49273e-06	2.68799e-06	2.9779e-06	2.70348e-06	3.05495e-06	3.5356e-06	4.06091e-06	3.91512e-06	2.87179e-06	2.75983e-06	4.36782e-06	2.74005e-06	5.24463e-06	2.89601e-06	2.64806e-06	2.82726e-06	3.6819e-06	3.51368e-06	3.1692e-06	2.86741e-06	0.915594	0.251325
UGCCUA	4.92584e-05	5.02491e-05	5.34257e-05	5.44707e-05	4.43711e-05	4.48285e-05	4.58488e-05	4.56136e-05	5.44119e-05	5.11177e-05	5.02968e-05	5.24752e-05	3.74425e-05	4.30006e-05	3.78168e-05	4.58421e-05	4.55187e-05	4.9668e-05	4.639e-05	4.52371e-05	0.91559	0.000791734
UUGGGAC	9.95979e-06	9.97329e-06	9.63612e-06	9.42304e-06	1.12954e-05	1.2128e-05	1.15486e-05	1.15123e-05	8.63124e-06	9.39588e-06	8.89528e-06	8.98369e-06	1.08112e-05	1.012e-05	1.03399e-05	9.43944e-06	1.08264e-05	1.04323e-05	1.05784e-05	1.0928e-05	0.915584	4.10755e-05
UGUGCA	4.44087e-05	4.37875e-05	4.57523e-05	4.3315e-05	4.76716e-05	4.84281e-05	4.8679e-05	5.05086e-05	4.28781e-05	4.68761e-05	4.00885e-05	4.08006e-05	3.90104e-05	4.20766e-05	3.7176e-05	3.96184e-05	4.65174e-05	4.74574e-05	4.61823e-05	4.29417e-05	0.915516	0.0854793
UGUGAGA	9.38422e-06	9.48873e-06	9.95834e-06	9.02772e-06	1.05989e-05	1.07158e-05	1.08895e-05	1.04274e-05	8.43009e-06	8.24836e-06	8.04227e-06	8.12851e-06	9.37107e-06	9.1187e-06	9.01215e-06	8.33065e-06	9.27168e-06	9.12998e-06	9.25743e-06	8.3122e-06	0.915497	9.00203e-05
UUCCGG	2.05437e-05	2.51977e-05	2.16457e-05	1.99756e-05	2.12867e-05	2.44717e-05	2.18825e-05	2.17643e-05	1.64949e-05	1.73323e-05	1.70596e-05	1.73396e-05	3.38308e-05	2.9653e-05	3.07982e-05	2.11347e-05	1.72025e-05	1.79562e-05	1.93922e-05	1.61371e-05	0.915496	0.000494131
UUCAGUA	1.69676e-05	1.48367e-05	1.70422e-05	1.58539e-05	1.79333e-05	1.65111e-05	1.78374e-05	1.80948e-05	1.39554e-05	1.33481e-05	1.31755e-05	1.45741e-05	1.1737e-05	1.13948e-05	1.18806e-05	1.39544e-05	1.40382e-05	1.39925e-05	1.47783e-05	1.31128e-05	0.915407	0.0630515
UCCCGCC	2.79114e-05	2.71881e-05	2.40897e-05	3.02184e-05	2.52771e-05	2.70627e-05	2.96001e-05	2.95065e-05	3.84728e-05	3.65608e-05	5.59589e-05	4.28348e-05	3.16246e-05	3.13629e-05	4.12086e-05	4.53282e-05	2.86338e-05	2.01238e-05	2.71701e-05	3.15323e-05	0.915347	0.00030208
UGACCA	4.63964e-06	4.20309e-06	4.3927e-06	4.33987e-06	5.10274e-06	5.18317e-06	5.37086e-06	5.18027e-06	4.04461e-06	4.00785e-06	3.98239e-06	3.92615e-06	3.2832e-06	3.59669e-06	3.41436e-06	3.70912e-06	5.01285e-06	4.49548e-06	4.74326e-06	4.51751e-06	0.915276	0.0156726
UCACGCA	6.0591e-07	4.54578e-07	4.01265e-07	4.43671e-07	4.91637e-07	5.13275e-07	5.26471e-07	4.57657e-07	4.56271e-07	4.81696e-07	4.40454e-07	4.53908e-07	5.34609e-07	5.08224e-07	4.71153e-07	4.38172e-07	4.85947e-07	4.50469e-07	4.6997e-07	4.64426e-07	0.915237	0.0630515
UAUCUCA	1.03541e-05	1.03368e-05	1.16181e-05	1.08829e-05	9.2474e-06	9.10799e-06	9.4352e-06	9.21576e-06	1.21574e-05	1.09008e-05	1.05532e-05	1.10883e-05	7.2307e-06	7.98919e-06	7.46813e-06	8.91785e-06	8.70388e-06	8.86109e-06	8.52923e-06	7.60028e-06	0.915205	0.000184473
UCCACGA	3.31477e-07	3.03301e-07	2.98952e-07	2.84998e-07	3.22954e-07	3.41317e-07	3.46073e-07	3.40431e-07	2.39474e-07	3.50644e-07	3.13701e-07	2.5106e-07	3.00327e-07	3.38208e-07	3.30311e-07	2.86361e-07	3.06918e-07	3.00313e-07	3.35189e-07	2.75192e-07	0.915173	0.168323
UUAUCGC	3.22677e-06	3.23366e-06	3.29954e-06	3.1528e-06	3.73757e-06	3.8528e-06	3.82036e-06	4.07736e-06	3.29935e-06	3.35959e-06	3.19143e-06	3.2026e-06	3.31349e-06	3.12227e-06	2.77809e-06	2.89519e-06	3.87164e-06	3.62117e-06	3.48354e-06	3.39865e-06	0.915152	0.113494
UGCCCGA	7.34019e-07	6.99184e-07	7.33114e-07	7.05523e-07	7.72446e-07	8.48319e-07	8.45725e-07	8.57313e-07	6.27622e-07	5.96597e-07	7.06688e-07	6.14251e-07	5.95844e-07	6.39336e-07	6.28549e-07	5.71347e-07	7.89074e-07	6.93243e-07	7.33424e-07	6.03247e-07	0.915024	0.0156726
UCGUGA	1.63455e-05	1.48903e-05	1.44044e-05	1.75605e-05	1.62413e-05	1.76856e-05	1.69328e-05	1.82496e-05	1.31489e-05	1.41105e-05	1.45294e-05	1.51058e-05	1.44991e-05	1.49323e-05	1.70808e-05	1.85514e-05	1.76021e-05	1.37119e-05	1.59906e-05	1.59714e-05	0.914924	0.000954767
UUAUUUC	3.78867e-05	3.89911e-05	4.14511e-05	3.79776e-05	4.67936e-05	4.7146e-05	4.77379e-05	4.69786e-05	3.34484e-05	3.49361e-05	3.13733e-05	3.36331e-05	2.68187e-05	3.09951e-05	2.6207e-05	2.97364e-05	3.99681e-05	4.33425e-05	4.13825e-05	3.66471e-05	0.914752	0.0156726
UGCCGGA	1.03004e-06	8.33368e-07	7.67887e-07	8.32155e-07	9.16314e-07	1.03535e-06	9.94779e-07	9.99199e-07	8.18521e-07	8.74498e-07	8.94783e-07	8.26225e-07	8.86215e-07	9.38145e-07	7.74664e-07	7.89189e-07	9.25164e-07	8.80661e-07	8.99742e-07	9.07009e-07	0.914623	0.0325414
UGUCGAC	1.57873e-06	1.63392e-06	1.6016e-06	1.47537e-06	1.89601e-06	1.84344e-06	1.87989e-06	1.87065e-06	1.60892e-06	1.55664e-06	1.52389e-06	1.59279e-06	1.37653e-06	1.63323e-06	1.50821e-06	1.81017e-06	1.83899e-06	1.82874e-06	1.78905e-06	1.74542e-06	0.914589	0.0110373
UUUGCUC	2.50306e-05	2.56414e-05	3.46224e-05	3.03146e-05	2.96439e-05	2.85009e-05	3.05637e-05	2.83271e-05	3.80007e-05	2.56382e-05	2.6963e-05	3.07242e-05	2.64434e-05	2.73304e-05	2.83936e-05	3.37236e-05	3.23377e-05	4.40106e-05	3.77926e-05	3.18073e-05	0.91455	0.355588
UUUGUCC	2.34016e-05	2.43877e-05	2.50474e-05	2.53982e-05	2.25134e-05	2.38238e-05	2.34759e-05	2.41654e-05	2.46889e-05	2.42291e-05	2.36593e-05	2.52213e-05	1.94096e-05	2.00175e-05	1.8143e-05	2.14324e-05	2.15621e-05	2.23119e-05	2.18815e-05	2.02936e-05	0.914527	0.00202545
UCGCGAG	7.73363e-07	6.6028e-07	7.26424e-07	5.27745e-07	5.86407e-07	6.47008e-07	6.44509e-07	1.44159e-06	6.90439e-07	6.53233e-07	6.13944e-07	5.56912e-07	6.66766e-07	7.49033e-07	6.97301e-07	5.58278e-07	7.6892e-07	8.87764e-07	5.79682e-07	6.37921e-07	0.914507	0.0854793
UGAGCCG	4.95341e-06	4.75528e-06	4.72329e-06	4.62632e-06	6.136e-06	6.68141e-06	6.91101e-06	6.4149e-06	4.99966e-06	4.90765e-06	4.80006e-06	4.68375e-06	5.3074e-06	5.66654e-06	4.91488e-06	5.08608e-06	6.34679e-06	5.89991e-06	5.80177e-06	5.78074e-06	0.914481	0.00312447
UCGUGCA	2.4113e-06	2.07864e-06	2.21067e-06	2.37684e-06	2.46861e-06	2.53196e-06	2.49538e-06	2.70008e-06	2.53167e-06	2.73289e-06	2.86278e-06	3.71337e-06	3.18046e-06	6.02653e-06	4.99315e-06	5.26645e-06	2.62904e-06	2.49425e-06	2.74045e-06	2.54903e-06	0.914364	0.0854793
UCCACGG	1.5364e-06	1.72807e-06	1.10286e-06	1.18832e-06	1.48892e-06	1.74464e-06	1.57822e-06	1.5418e-06	1.23669e-06	1.38497e-06	1.64869e-06	1.15478e-06	2.04065e-06	1.58882e-06	1.72308e-06	1.29431e-06	1.35707e-06	1.21581e-06	1.75801e-06	1.57458e-06	0.914362	0.0630515
UUUACUG	2.04206e-05	2.14113e-05	2.10123e-05	1.98336e-05	2.54865e-05	2.62022e-05	2.62698e-05	2.54797e-05	1.71774e-05	1.79739e-05	1.71045e-05	1.76893e-05	1.7807e-05	1.81761e-05	1.74427e-05	1.63942e-05	2.13115e-05	2.03798e-05	2.07787e-05	2.00167e-05	0.914353	0.000791734
UUGGACG	2.52807e-06	2.67567e-06	2.30451e-06	2.77552e-06	2.58061e-06	3.39768e-06	2.5606e-06	3.54239e-06	1.96451e-06	2.19302e-06	2.13296e-06	2.34203e-06	3.96385e-06	3.41144e-06	3.00397e-06	2.56169e-06	2.37407e-06	2.25362e-06	3.08522e-06	2.4149e-06	0.914344	9.00203e-05
UUGCCGC	6.75831e-06	7.16431e-06	7.69138e-06	7.16329e-06	6.03192e-06	6.27723e-06	6.09011e-06	6.18499e-06	8.59795e-06	7.31485e-06	7.98826e-06	7.40987e-06	9.09774e-06	8.59661e-06	9.005e-06	7.66468e-06	5.98525e-06	5.9705e-06	6.50876e-06	5.66738e-06	0.914334	0.0110373
UUUUCGA	7.03089e-06	6.94762e-06	7.18363e-06	7.3075e-06	7.87863e-06	7.79259e-06	7.94672e-06	7.76528e-06	5.81428e-06	5.99237e-06	5.90878e-06	5.73733e-06	4.92032e-06	4.96957e-06	4.7662e-06	5.27477e-06	6.67479e-06	6.64962e-06	6.52584e-06	6.30065e-06	0.914298	0.0156726
UUCCGGA	3.14482e-06	2.98824e-06	3.0907e-06	2.84282e-06	3.5243e-06	3.64068e-06	3.55001e-06	3.49203e-06	2.85111e-06	2.91372e-06	2.90277e-06	2.86286e-06	2.82982e-06	3.04971e-06	2.83206e-06	2.90472e-06	3.11286e-06	3.49899e-06	3.27352e-06	3.09107e-06	0.914227	0.00478338
UUAGCAC	1.215e-05	1.12664e-05	1.10382e-05	1.17229e-05	1.34287e-05	1.48369e-05	1.47672e-05	1.43688e-05	1.07802e-05	1.13646e-05	1.10163e-05	1.05913e-05	9.21981e-06	9.93844e-06	9.99363e-06	1.09007e-05	1.36054e-05	1.11082e-05	1.36276e-05	1.28201e-05	0.913934	0.0227125
UUGAUG	0.000104082	0.000107336	0.00010383	0.000111663	7.56247e-05	7.76411e-05	7.62395e-05	7.96743e-05	0.000122437	0.000123493	0.000131542	0.00012629	8.72904e-05	8.62947e-05	9.36019e-05	0.000106755	9.11057e-05	7.92945e-05	8.56078e-05	0.000118343	0.913927	4.10755e-05
UCCGCAC	1.43033e-06	1.36688e-06	1.12653e-06	1.42626e-06	1.12539e-06	1.20027e-06	1.23139e-06	1.28168e-06	7.78019e-07	9.3998e-07	1.03572e-06	8.7018e-07	1.10232e-06	9.55728e-07	1.03559e-06	1.01152e-06	1.0322e-06	8.18797e-07	9.61455e-07	9.49532e-07	0.91392	0.000954767
UGCACCG	2.9485e-06	1.79308e-06	2.91864e-06	4.87789e-06	3.13964e-06	2.16635e-06	2.97871e-06	4.29388e-06	3.0772e-06	1.65821e-06	2.23541e-06	3.71937e-06	4.59751e-06	1.78785e-06	3.16357e-06	5.97242e-06	2.95715e-06	2.11251e-06	2.8925e-06	2.81101e-06	0.913896	0.251325
UGACGCA	4.96226e-07	2.78987e-07	2.78067e-07	2.80789e-07	2.81164e-07	3.03058e-07	1.11521e-06	2.84665e-07	1.45984e-06	3.21336e-07	3.1617e-07	3.5774e-07	3.66239e-07	3.31286e-07	3.70428e-07	3.32805e-07	2.59105e-07	4.58168e-07	2.43827e-07	2.73033e-07	0.91386	0.0456944
UCUGUCG	3.75705e-06	3.66444e-06	3.46276e-06	3.60131e-06	3.95761e-06	4.29978e-06	4.05371e-06	4.17984e-06	3.33241e-06	3.47968e-06	3.45787e-06	3.37775e-06	4.22562e-06	4.08671e-06	3.86761e-06	3.66761e-06	3.80464e-06	3.75038e-06	3.83807e-06	3.58448e-06	0.913805	5.88115e-05
UCUAGUC	9.97492e-06	9.63557e-06	1.04056e-05	9.57043e-06	1.20405e-05	1.22855e-05	1.22762e-05	1.1716e-05	8.77986e-06	8.96026e-06	8.31806e-06	8.87901e-06	7.53113e-06	8.29502e-06	7.60036e-06	8.35773e-06	1.13604e-05	1.13807e-05	1.15392e-05	9.9313e-06	0.913611	0.0110373
UUUCACC	1.63124e-05	1.62583e-05	1.55289e-05	1.53758e-05	1.87135e-05	1.81294e-05	1.89358e-05	1.85422e-05	1.20234e-05	1.22393e-05	1.37579e-05	1.25387e-05	2.36153e-05	1.94331e-05	2.09311e-05	1.53016e-05	1.48191e-05	1.34136e-05	1.41385e-05	1.19968e-05	0.913565	0.00030208
UGUCAC	4.64461e-05	4.53102e-05	4.50527e-05	4.39658e-05	4.34696e-05	4.46788e-05	4.43303e-05	4.64766e-05	4.42805e-05	4.5151e-05	4.2668e-05	4.6832e-05	4.56374e-05	4.66022e-05	5.08891e-05	5.06913e-05	4.27676e-05	4.26459e-05	4.41161e-05	4.07277e-05	0.913563	0.449427
UAUGUCG	2.75948e-06	2.76577e-06	2.78605e-06	2.52517e-06	3.17334e-06	4.49305e-06	3.21708e-06	3.2077e-06	2.4479e-06	2.60796e-06	2.55078e-06	2.38734e-06	2.2877e-06	2.50052e-06	2.21572e-06	2.13338e-06	2.84818e-06	3.07837e-06	3.01587e-06	2.55883e-06	0.913488	0.0227125
UUCGUG	2.72414e-05	2.668e-05	2.95997e-05	3.09609e-05	1.90447e-05	1.86426e-05	1.94602e-05	2.02747e-05	3.2107e-05	2.8432e-05	2.99203e-05	3.14445e-05	2.10902e-05	1.94255e-05	2.12153e-05	2.6178e-05	1.99659e-05	1.89394e-05	2.02113e-05	1.95676e-05	0.913474	0.000131211
UGCGUCC	1.71388e-05	1.66704e-05	1.46123e-05	1.8968e-05	1.22801e-05	1.31876e-05	1.87711e-05	1.59809e-05	3.31413e-05	2.50704e-05	4.53932e-05	3.2589e-05	3.04276e-05	2.63976e-05	3.75257e-05	3.4721e-05	1.37553e-05	7.74075e-06	1.24634e-05	1.90963e-05	0.913306	0.00094508
UUGCUUA	2.94324e-05	2.95745e-05	2.92772e-05	3.28622e-05	2.75697e-05	2.7935e-05	3.31022e-05	3.15231e-05	4.67647e-05	3.99178e-05	6.37651e-05	5.05093e-05	3.45899e-05	3.39863e-05	4.46723e-05	4.8388e-05	2.78393e-05	2.06137e-05	2.73752e-05	2.75363e-05	0.913294	0.000131211
UGACCGA	5.03051e-07	3.65302e-07	3.88911e-07	4.12809e-07	4.79432e-07	5.3036e-07	5.74085e-07	5.74107e-07	4.90197e-07	4.43058e-07	3.9709e-07	4.9351e-07	3.77263e-07	3.81376e-07	3.46164e-07	3.62709e-07	4.97978e-07	5.07453e-07	4.89875e-07	4.72939e-07	0.913276	0.449427
UGUCGCG	1.0038e-06	9.27615e-07	8.19167e-07	8.11948e-07	9.13091e-07	9.76508e-07	9.35631e-07	8.72561e-07	9.05784e-07	9.52917e-07	9.37069e-07	8.59474e-07	8.99511e-07	9.19759e-07	8.80429e-07	8.23252e-07	9.68877e-07	9.59668e-07	9.52571e-07	9.96082e-07	0.913172	0.392525
UUUCCA	5.12564e-05	5.07434e-05	5.2425e-05	4.87313e-05	6.03156e-05	6.10631e-05	6.11925e-05	6.08303e-05	4.77267e-05	4.77152e-05	4.48261e-05	4.68873e-05	4.19537e-05	4.36905e-05	4.16665e-05	4.39216e-05	5.39242e-05	5.33176e-05	5.351e-05	5.297e-05	0.913068	0.0156726
UCUGGGA	2.51697e-05	2.48021e-05	2.5892e-05	2.65661e-05	2.04378e-05	2.15309e-05	2.14528e-05	2.19886e-05	2.71281e-05	2.61911e-05	2.57189e-05	2.64442e-05	2.15839e-05	2.1394e-05	2.20664e-05	2.38552e-05	2.14968e-05	1.94131e-05	2.02903e-05	2.0827e-05	0.913063	0.000184473
UCAGCCG	2.39625e-06	2.30809e-06	2.40792e-06	2.24271e-06	2.69312e-06	2.69557e-06	2.76376e-06	2.54335e-06	2.22947e-06	2.16239e-06	1.96431e-06	2.05363e-06	2.68277e-06	2.14383e-06	2.09511e-06	2.00898e-06	2.50215e-06	2.69964e-06	2.49468e-06	2.16749e-06	0.913011	0.00094508
UCCGGGA	3.16245e-06	3.16491e-06	2.94194e-06	2.9993e-06	3.45922e-06	4.4462e-06	3.58076e-06	3.35318e-06	2.9703e-06	3.19413e-06	3.10467e-06	2.93519e-06	3.46716e-06	3.21537e-06	3.38351e-06	3.24728e-06	3.58909e-06	3.5936e-06	3.63681e-06	3.97079e-06	0.913004	0.000791734
UGGCAA	1.15135e-05	1.17938e-05	1.19376e-05	1.11189e-05	1.32413e-05	1.37513e-05	1.3865e-05	1.36875e-05	1.01338e-05	1.06245e-05	1.02635e-05	1.0388e-05	1.03091e-05	9.67416e-06	9.35191e-06	9.15416e-06	1.18562e-05	1.17173e-05	1.17705e-05	1.28978e-05	0.912938	0.00731675
UCGCGAA	3.45867e-07	2.77058e-07	3.08616e-07	7.69099e-07	3.03543e-07	2.92384e-07	3.21786e-07	3.41631e-07	3.93681e-07	3.83561e-07	3.6468e-07	3.88022e-07	3.43188e-07	3.7396e-07	3.42893e-07	4.02799e-07	3.52449e-07	3.63685e-07	3.28443e-07	4.61021e-07	0.912911	0.00478338
UGUACC	5.11947e-05	5.09499e-05	5.08823e-05	4.98714e-05	5.41482e-05	5.68613e-05	5.61575e-05	5.70821e-05	4.53982e-05	4.61533e-05	4.50291e-05	4.52469e-05	4.70132e-05	4.60195e-05	4.60647e-05	4.33777e-05	5.15854e-05	4.94027e-05	5.03963e-05	4.80603e-05	0.91284	0.000494131
UAGCCGG	4.56514e-06	4.41123e-06	4.75658e-06	4.18421e-06	5.28284e-06	4.80301e-06	4.64465e-06	4.65088e-06	3.77385e-06	3.9315e-06	3.70338e-06	3.60427e-06	7.41474e-06	6.52036e-06	6.82683e-06	4.84194e-06	3.99102e-06	3.55812e-06	3.88019e-06	3.66981e-06	0.912828	0.00094508
UUUUUUA	8.97436e-05	9.1945e-05	9.7826e-05	8.79363e-05	0.000111314	0.000108194	0.000112377	0.000109763	8.53569e-05	8.16505e-05	7.92321e-05	8.05741e-05	6.44348e-05	7.42577e-05	6.78176e-05	7.59548e-05	9.48913e-05	9.78246e-05	9.46481e-05	8.40354e-05	0.912714	0.0227125
UCCGCAA	4.57221e-07	5.31824e-07	3.95767e-07	3.63011e-07	4.52689e-07	4.48643e-07	4.97401e-07	4.51257e-07	3.75131e-07	4.38217e-07	4.3868e-07	4.24367e-07	6.97734e-07	4.44507e-07	5.65904e-07	4.67945e-07	3.65872e-07	3.71105e-07	3.73167e-07	2.98571e-07	0.912695	0.148391
UGCAGA	1.64503e-05	1.57374e-05	1.57584e-05	1.55783e-05	1.86015e-05	1.90997e-05	1.92849e-05	1.91235e-05	1.38867e-05	1.41346e-05	1.33566e-05	1.37153e-05	1.32848e-05	1.35495e-05	1.21213e-05	1.3324e-05	1.66961e-05	1.5753e-05	1.62124e-05	1.48385e-05	0.912602	0.0110373
UUACC	0.000190022	0.000181397	0.000187898	0.000185233	0.000194007	0.000200157	0.000201861	0.000196135	0.000183751	0.000170545	0.000175613	0.00017358	0.000191828	0.000182272	0.000188409	0.000175915	0.000181741	0.000177737	0.000181809	0.000178881	0.912304	0.000791734
UCUCCAC	1.19208e-05	1.18895e-05	1.05559e-05	1.12126e-05	1.18157e-05	1.24964e-05	1.21438e-05	1.25939e-05	1.05689e-05	1.0984e-05	1.15656e-05	1.0859e-05	1.36902e-05	1.21065e-05	1.41027e-05	1.09217e-05	1.19861e-05	9.92536e-06	1.17236e-05	1.36086e-05	0.912087	0.00202545
UGUCGGA	3.1533e-06	2.74411e-06	3.63264e-06	4.12211e-06	3.30556e-06	3.19283e-06	4.58105e-06	3.98833e-06	2.99778e-06	2.58974e-06	3.35091e-06	3.57728e-06	4.32067e-06	3.47843e-06	4.52793e-06	5.06715e-06	2.98408e-06	2.98095e-06	3.30786e-06	2.79445e-06	0.912046	0.0854793
UCCGAGA	4.61861e-07	4.76182e-07	5.50175e-07	4.13008e-07	4.87324e-07	4.90437e-07	5.13952e-07	4.7707e-07	3.14582e-07	3.55837e-07	4.28422e-07	3.14913e-07	4.85635e-07	3.87279e-07	3.99731e-07	3.11614e-07	4.14498e-07	4.73604e-07	4.31021e-07	4.03134e-07	0.911992	0.000954767
UGUGAA	2.76814e-05	2.83897e-05	2.90046e-05	2.65657e-05	3.20054e-05	3.25924e-05	3.24014e-05	3.13696e-05	2.39897e-05	2.53804e-05	2.39786e-05	2.4541e-05	1.90942e-05	2.109e-05	1.96176e-05	2.09778e-05	2.79707e-05	2.86087e-05	2.85738e-05	2.59082e-05	0.911967	0.0156726
UUCCGAA	1.02717e-06	1.08845e-06	8.41079e-07	8.71146e-07	1.04042e-06	1.25957e-06	1.09111e-06	1.32227e-06	6.91119e-07	8.45542e-07	8.96e-07	8.50025e-07	1.9575e-06	1.44665e-06	1.75011e-06	8.9901e-07	7.90467e-07	6.70029e-07	7.2976e-07	6.51708e-07	0.911964	0.0325414
UUUACAC	1.56977e-05	1.60926e-05	1.64992e-05	1.50666e-05	1.94743e-05	2.03515e-05	2.00563e-05	1.97637e-05	1.40697e-05	1.4608e-05	1.38392e-05	1.40862e-05	1.43628e-05	1.50617e-05	1.37759e-05	1.37025e-05	1.63214e-05	1.64447e-05	1.68077e-05	1.47467e-05	0.91192	0.000954767
UCACGA	1.6542e-06	1.5607e-06	1.42601e-06	1.43018e-06	1.76608e-06	1.88207e-06	1.81023e-06	1.9239e-06	1.29694e-06	1.54387e-06	1.4791e-06	1.35045e-06	2.14672e-06	1.84132e-06	1.81033e-06	1.41346e-06	1.65656e-06	1.46422e-06	1.58733e-06	1.35086e-06	0.911903	0.00131936
UUGUCCG	3.76534e-06	3.67525e-06	3.60595e-06	3.02269e-06	3.76581e-06	3.8064e-06	4.08325e-06	3.82552e-06	3.13929e-06	3.14744e-06	3.22812e-06	3.18567e-06	3.68761e-06	4.02747e-06	3.53076e-06	3.50872e-06	3.70677e-06	3.48895e-06	4.58785e-06	3.25871e-06	0.911833	0.000184473
UCGCCGC	1.13984e-06	1.0916e-06	9.8436e-07	1.08047e-06	1.06173e-06	1.12944e-06	1.04893e-06	1.05104e-06	8.75034e-07	9.67264e-07	9.03616e-07	8.35996e-07	1.24584e-06	1.22184e-06	1.13404e-06	1.0254e-06	9.98587e-07	9.46057e-07	1.02778e-06	1.00123e-06	0.911814	5.88115e-05
UGAUGCA	9.5505e-06	1.15898e-05	9.08591e-06	8.85208e-06	1.00524e-05	1.05177e-05	1.05912e-05	1.14297e-05	6.96843e-06	7.43204e-06	7.12304e-06	7.33431e-06	1.40437e-05	1.07447e-05	1.19667e-05	7.99503e-06	8.16579e-06	7.11394e-06	8.10614e-06	6.89119e-06	0.911795	0.000791734
UGAUCUA	1.16787e-05	1.13527e-05	1.16191e-05	1.13609e-05	1.25012e-05	1.29592e-05	1.35398e-05	1.3333e-05	9.09826e-06	9.04251e-06	9.64906e-06	9.41532e-06	1.42386e-05	1.17716e-05	1.26769e-05	9.58388e-06	1.2298e-05	9.58394e-06	1.00155e-05	9.1117e-06	0.911693	0.000184473
CCCGGCG	1.40127e-06	1.43323e-06	1.23357e-06	1.3608e-06	1.71626e-06	1.96622e-06	1.91599e-06	1.84482e-06	1.22862e-06	1.43576e-06	1.46533e-06	1.28758e-06	1.34021e-06	1.61638e-06	1.48832e-06	1.51428e-06	1.8265e-06	1.61486e-06	1.72353e-06	1.82178e-06	0.911638	0.00202545
UAGUCAC	3.94903e-06	4.11451e-06	4.65123e-06	4.28096e-06	4.55853e-06	4.56877e-06	4.51766e-06	4.42102e-06	4.07161e-06	3.72278e-06	3.40992e-06	3.5804e-06	3.39229e-06	4.73556e-06	3.76549e-06	4.1931e-06	4.24185e-06	6.70426e-06	5.30448e-06	4.69201e-06	0.911621	0.000494131
UUCACCC	1.26883e-05	1.30963e-05	1.32268e-05	1.36383e-05	1.39982e-05	1.33562e-05	1.62126e-05	1.40983e-05	1.2746e-05	1.35313e-05	1.66423e-05	1.37525e-05	1.55579e-05	1.44998e-05	1.67986e-05	1.53526e-05	1.35552e-05	1.48774e-05	1.45429e-05	1.26976e-05	0.911611	0.355588
UCAAACC	4.14507e-06	4.54195e-06	4.72151e-06	4.11029e-06	5.8217e-06	5.60322e-06	4.8706e-06	5.51638e-06	4.15751e-06	4.60286e-06	7.81338e-06	4.02457e-06	3.26441e-06	3.88876e-06	6.28939e-06	3.98161e-06	5.18624e-06	5.2523e-06	4.64193e-06	5.49803e-06	0.911543	0.392525
UUUGCUG	2.7481e-05	2.68798e-05	3.30625e-05	3.10769e-05	3.1183e-05	3.01419e-05	3.33128e-05	3.07746e-05	4.03951e-05	2.64348e-05	2.70074e-05	3.11836e-05	3.27355e-05	3.11949e-05	3.19524e-05	3.54131e-05	3.40663e-05	4.10035e-05	3.56079e-05	3.03636e-05	0.911358	0.148391
UGUGCGG	5.96904e-06	6.08971e-06	5.90891e-06	6.09508e-06	6.66329e-06	6.93831e-06	6.67573e-06	6.56062e-06	5.70366e-06	5.61347e-06	5.67777e-06	5.40261e-06	8.04496e-06	7.42819e-06	7.71393e-06	6.34705e-06	6.10869e-06	6.10578e-06	6.07508e-06	5.47727e-06	0.911331	0.000131211
UGGUCCA	7.06853e-06	6.54106e-06	6.91188e-06	6.76455e-06	7.70512e-06	7.56085e-06	8.0435e-06	8.02023e-06	6.56391e-06	6.31943e-06	6.77515e-06	6.4829e-06	6.17194e-06	5.88726e-06	6.18423e-06	6.41206e-06	7.28635e-06	6.41689e-06	7.0593e-06	6.59087e-06	0.911281	0.113494
CCGAGGG	8.90621e-06	8.41925e-06	7.5026e-06	8.77174e-06	8.01255e-06	9.34298e-06	9.00438e-06	9.53231e-06	5.60715e-06	6.06621e-06	5.99766e-06	6.09249e-06	1.23312e-05	1.08154e-05	1.15092e-05	8.62942e-06	7.34468e-06	5.18627e-06	6.78063e-06	6.65125e-06	0.911247	0.000184473
UUCGAUA	4.67661e-06	3.1239e-06	3.04868e-06	2.85984e-06	3.62458e-06	3.52642e-06	3.59474e-06	4.0496e-06	2.81482e-06	2.99627e-06	3.04207e-06	2.94093e-06	2.31526e-06	2.72127e-06	2.48202e-06	2.50837e-06	3.13684e-06	3.07829e-06	3.07722e-06	2.87343e-06	0.91121	0.113494
CGAAGG	5.45976e-06	3.96225e-06	4.3203e-06	4.09083e-06	3.75915e-06	3.96856e-06	3.9753e-06	3.92887e-06	4.5154e-06	4.04076e-06	4.35683e-06	4.52899e-06	4.25236e-06	4.34117e-06	4.9456e-06	4.69224e-06	4.18632e-06	4.87871e-06	4.46883e-06	4.2658e-06	0.911207	0.168323
UUUAUCA	3.21967e-05	3.237e-05	3.40538e-05	3.10543e-05	3.5708e-05	3.71493e-05	3.92376e-05	3.88618e-05	3.06027e-05	3.2233e-05	4.05629e-05	3.3648e-05	3.20398e-05	3.04965e-05	3.44521e-05	3.36266e-05	3.19101e-05	3.05168e-05	2.93623e-05	2.80118e-05	0.911161	0.251325
UCGGGUC	5.32373e-06	5.37065e-06	4.86442e-06	5.13346e-06	6.00723e-06	6.04352e-06	5.93473e-06	6.09557e-06	4.77162e-06	4.92455e-06	4.79301e-06	4.75369e-06	5.70107e-06	5.5955e-06	5.08096e-06	5.38538e-06	6.05504e-06	5.44952e-06	5.85582e-06	5.66654e-06	0.911052	5.88115e-05
UGCCA	8.21402e-05	8.05184e-05	7.43831e-05	8.33479e-05	7.85942e-05	7.96871e-05	7.97506e-05	8.2461e-05	8.47137e-05	9.12166e-05	8.38223e-05	8.49459e-05	7.90574e-05	8.14958e-05	8.25697e-05	9.11579e-05	8.85372e-05	8.06561e-05	8.6882e-05	0.000112622	0.911045	0.00478338
UCGGUC	2.12792e-05	1.99969e-05	1.82971e-05	1.87407e-05	2.13086e-05	2.31292e-05	2.21798e-05	2.33211e-05	1.56056e-05	1.66908e-05	1.62784e-05	1.65478e-05	2.80753e-05	2.55795e-05	2.69924e-05	1.99886e-05	2.0164e-05	1.7417e-05	1.91199e-05	1.775e-05	0.910972	4.10755e-05
UUGGAC	2.97931e-05	3.04071e-05	2.97692e-05	3.05022e-05	3.20647e-05	3.54765e-05	3.32364e-05	3.51148e-05	2.69914e-05	2.69493e-05	2.63911e-05	2.79661e-05	3.88427e-05	3.60272e-05	3.59665e-05	3.01183e-05	2.89769e-05	2.93344e-05	2.91394e-05	2.65717e-05	0.910894	0.000131211
UUUUGGC	2.6006e-05	2.74986e-05	2.83681e-05	2.65922e-05	2.80819e-05	2.89737e-05	2.82221e-05	2.76808e-05	2.64965e-05	2.47507e-05	2.47125e-05	2.53435e-05	2.43995e-05	2.36998e-05	2.31956e-05	2.24087e-05	2.52648e-05	2.56322e-05	2.63945e-05	2.26049e-05	0.910844	0.20269
CGCGCGG	2.38119e-06	2.67764e-06	1.59373e-06	1.97062e-06	2.2469e-06	2.71397e-06	1.90507e-06	2.46373e-06	1.29498e-06	2.10857e-06	1.91249e-06	1.5032e-06	3.20321e-06	2.69998e-06	2.42595e-06	1.52266e-06	1.9405e-06	1.33022e-06	1.55616e-06	1.81157e-06	0.910729	0.0110373
UGGAAA	3.3754e-05	3.35675e-05	3.378e-05	3.29822e-05	3.7532e-05	3.85894e-05	4.09558e-05	4.10494e-05	3.42842e-05	3.89445e-05	4.47058e-05	3.78814e-05	3.21185e-05	3.18986e-05	3.5223e-05	3.56715e-05	3.45235e-05	3.09262e-05	3.34691e-05	3.30868e-05	0.910717	0.00312447
UCCCAGC	1.18046e-05	1.01702e-05	1.12426e-05	1.17187e-05	1.30058e-05	1.30051e-05	1.35768e-05	1.33173e-05	1.10692e-05	9.97003e-06	1.05203e-05	1.06533e-05	1.0735e-05	1.08412e-05	1.0508e-05	1.1899e-05	1.41171e-05	1.31539e-05	1.36149e-05	1.32738e-05	0.91058	0.00094508
UGGAGC	4.19119e-05	3.87497e-05	4.60618e-05	4.62142e-05	4.24521e-05	4.12867e-05	4.43014e-05	4.35228e-05	5.21348e-05	3.69688e-05	4.33178e-05	4.42495e-05	5.08847e-05	4.43278e-05	4.89837e-05	5.25067e-05	4.56176e-05	4.95859e-05	4.63513e-05	4.17268e-05	0.910444	0.251325
UGGCUCA	1.9922e-05	1.99433e-05	2.07106e-05	2.13441e-05	2.25272e-05	2.39553e-05	2.39973e-05	2.37377e-05	1.94654e-05	1.9595e-05	1.91017e-05	1.90298e-05	1.81609e-05	2.1341e-05	1.80453e-05	2.05515e-05	2.27991e-05	2.47253e-05	2.38031e-05	2.27949e-05	0.910434	0.00094508
UUCACUA	8.8913e-06	9.36905e-06	9.66804e-06	8.28539e-06	1.09153e-05	1.1315e-05	1.14057e-05	1.09071e-05	7.60866e-06	7.99933e-06	7.75903e-06	7.88029e-06	5.94634e-06	6.50296e-06	5.60638e-06	6.49542e-06	9.20066e-06	9.5193e-06	9.26298e-06	8.20972e-06	0.910417	0.0156726
UGGCUGA	1.4197e-05	1.34378e-05	1.32013e-05	1.42577e-05	1.4102e-05	1.43165e-05	1.49839e-05	1.5732e-05	1.47715e-05	1.36307e-05	1.49595e-05	1.44502e-05	1.4125e-05	1.39153e-05	1.47034e-05	1.61054e-05	1.46713e-05	1.32186e-05	1.41314e-05	1.33898e-05	0.910367	0.148391
UCACAGC	9.54673e-06	1.01546e-05	1.07325e-05	1.08812e-05	6.38057e-06	6.47882e-06	6.6194e-06	6.72721e-06	1.18558e-05	1.0841e-05	1.10437e-05	1.15791e-05	5.86049e-06	6.55126e-06	6.41712e-06	8.16253e-06	6.91943e-06	6.95604e-06	6.78043e-06	6.51484e-06	0.910319	5.88115e-05
UCGACCA	1.59489e-07	1.88815e-07	1.53098e-07	1.37149e-07	1.66222e-07	1.83325e-07	1.68324e-07	1.78239e-07	1.5017e-07	1.84607e-07	1.47235e-07	1.43122e-07	1.19697e-07	1.70417e-07	1.29561e-07	1.43623e-07	1.51254e-07	1.96941e-07	1.63653e-07	1.50615e-07	0.910292	0.20269
UGCGCC	1.97309e-05	1.88267e-05	1.71745e-05	1.86958e-05	1.78259e-05	1.86453e-05	1.88248e-05	1.85532e-05	1.94191e-05	1.9793e-05	1.86086e-05	1.91142e-05	1.74665e-05	1.71646e-05	1.7428e-05	1.78637e-05	1.91107e-05	1.68062e-05	1.78156e-05	1.80599e-05	0.910275	0.00094508
UAUGUC	3.96041e-05	4.1311e-05	4.3117e-05	3.99745e-05	4.59935e-05	4.78156e-05	4.88319e-05	4.74189e-05	3.79351e-05	4.06596e-05	3.60615e-05	3.73241e-05	3.23527e-05	4.51507e-05	3.22833e-05	3.66682e-05	4.12533e-05	4.96098e-05	4.30819e-05	4.04362e-05	0.910262	0.00731675
CGAAAGG	5.79095e-07	6.99e-07	5.30198e-07	5.07354e-07	5.91177e-07	6.36889e-07	6.40993e-07	6.23543e-07	4.97544e-07	5.47485e-07	6.08241e-07	5.16987e-07	4.77116e-07	5.12272e-07	5.2789e-07	5.11605e-07	5.4378e-07	6.12372e-07	5.44703e-07	5.64503e-07	0.910149	0.168323
UCGAUCA	6.5474e-07	6.25589e-07	6.68618e-07	6.42865e-07	7.5811e-07	7.72841e-07	7.82404e-07	6.87215e-07	7.33572e-07	6.19216e-07	5.25026e-07	5.06216e-07	4.22897e-07	4.90023e-07	4.77895e-07	4.76952e-07	6.95692e-07	6.99315e-07	7.55272e-07	6.88375e-07	0.910122	0.168323
UUGCGCG	2.41516e-06	2.60126e-06	2.10148e-06	2.18875e-06	2.14216e-06	2.60924e-06	2.47753e-06	2.75625e-06	1.76336e-06	1.99992e-06	2.19187e-06	2.18775e-06	4.0792e-06	3.28573e-06	3.71549e-06	2.24133e-06	1.92062e-06	1.76132e-06	2.13181e-06	1.85463e-06	0.910115	0.0227125
UGCGCG	5.92584e-06	6.40854e-06	6.41041e-06	5.35071e-06	5.63567e-06	6.60437e-06	7.11861e-06	6.01196e-06	5.76284e-06	5.90939e-06	6.077e-06	5.48503e-06	6.81577e-06	8.10588e-06	7.78529e-06	5.27569e-06	5.95135e-06	6.7269e-06	6.78293e-06	5.57484e-06	0.909942	0.0227125
UUCAUGC	2.36937e-05	2.31999e-05	2.9555e-05	2.71704e-05	2.3761e-05	2.27942e-05	2.5824e-05	2.37767e-05	3.78662e-05	2.16083e-05	2.37467e-05	2.68102e-05	3.81666e-05	3.21917e-05	3.57579e-05	3.43533e-05	2.64752e-05	3.37913e-05	2.83671e-05	2.30636e-05	0.909925	0.306736
UCCCGAG	9.55323e-07	1.01047e-06	9.10295e-07	9.27343e-07	1.02159e-06	1.00818e-06	1.01764e-06	1.04593e-06	9.23155e-07	9.04202e-07	8.87341e-07	9.37484e-07	9.87638e-07	1.03236e-06	1.03001e-06	1.19684e-06	1.06207e-06	1.16998e-06	1.12125e-06	1.01062e-06	0.90987	0.000131211
UGGGCCG	5.73956e-06	4.23576e-06	4.4239e-06	6.72974e-06	4.8536e-06	5.09272e-06	5.08952e-06	5.55551e-06	7.5605e-06	7.84016e-06	7.7448e-06	1.40228e-05	1.23638e-05	1.23069e-05	2.29915e-05	2.54393e-05	6.52613e-06	5.70864e-06	8.07922e-06	7.7472e-06	0.909778	0.0456944
UGCCCCG	6.87606e-06	6.32747e-06	6.07412e-06	7.04969e-06	6.65649e-06	6.73464e-06	6.78287e-06	6.81307e-06	7.0229e-06	6.53959e-06	7.51644e-06	7.29522e-06	7.0352e-06	7.42859e-06	7.37925e-06	7.96777e-06	7.22643e-06	6.25859e-06	6.88487e-06	6.89638e-06	0.909763	0.148391
UUACUGC	2.49116e-05	2.5103e-05	2.1167e-05	2.35604e-05	2.44078e-05	2.6052e-05	2.18938e-05	2.3626e-05	2.48018e-05	2.75902e-05	2.32905e-05	2.36306e-05	2.13757e-05	2.35791e-05	2.07844e-05	2.52834e-05	2.79145e-05	2.42952e-05	2.68788e-05	4.35658e-05	0.909717	0.392525
UGCGGGC	9.28567e-06	9.03452e-06	7.59672e-06	8.25254e-06	9.04543e-06	1.03279e-05	9.80975e-06	1.01408e-05	7.16169e-06	7.44489e-06	7.83612e-06	7.5944e-06	1.79376e-05	1.42576e-05	1.67314e-05	1.02108e-05	7.64889e-06	5.93134e-06	6.84792e-06	5.98692e-06	0.909628	0.00731675
UUACCAC	3.61507e-05	3.58521e-05	2.80121e-05	3.4969e-05	3.10014e-05	3.19849e-05	2.75514e-05	3.04658e-05	3.51876e-05	4.02538e-05	3.47995e-05	3.41948e-05	3.95122e-05	3.69064e-05	3.66714e-05	3.69527e-05	3.86482e-05	2.93654e-05	3.7415e-05	6.52655e-05	0.909388	0.392525
UUUUUUU	6.00367e-05	6.80991e-05	7.41711e-05	6.93768e-05	8.2838e-05	7.28969e-05	8.21636e-05	8.02294e-05	7.69087e-05	6.35886e-05	6.22182e-05	6.76426e-05	7.15061e-05	7.59352e-05	8.02571e-05	8.49674e-05	7.59636e-05	0.000123128	8.87651e-05	7.05342e-05	0.909193	0.00312447
UGCGUGC	5.47095e-06	5.62825e-06	5.04126e-06	5.27125e-06	6.09946e-06	5.96786e-06	6.01556e-06	5.98703e-06	5.63327e-06	5.0046e-06	4.67039e-06	4.80832e-06	7.29684e-06	6.37494e-06	6.63532e-06	5.41296e-06	5.38248e-06	5.49261e-06	5.37311e-06	4.73371e-06	0.909068	0.00202545
UUUGAAG	1.31471e-05	1.3085e-05	1.66699e-05	1.50442e-05	1.52392e-05	1.54711e-05	1.73136e-05	1.66494e-05	1.23854e-05	1.17257e-05	1.28656e-05	1.32837e-05	1.28146e-05	1.39321e-05	1.47927e-05	1.52508e-05	1.32036e-05	1.32645e-05	1.46463e-05	1.24774e-05	0.909062	0.00094508
UUUCGA	2.92223e-05	2.64655e-05	3.35516e-05	3.12294e-05	2.80272e-05	2.61427e-05	2.75101e-05	2.68173e-05	4.63797e-05	2.9273e-05	3.09411e-05	3.35488e-05	4.06337e-05	3.61074e-05	3.93119e-05	4.23689e-05	3.44297e-05	3.45988e-05	3.42998e-05	3.63148e-05	0.909026	0.355588
UUCCGCG	1.95589e-06	2.41666e-06	1.50152e-06	1.72019e-06	1.93894e-06	2.83145e-06	1.77636e-06	2.29572e-06	1.46964e-06	1.82491e-06	1.67857e-06	1.43344e-06	3.61575e-06	2.90816e-06	2.77679e-06	1.83949e-06	1.74724e-06	1.2474e-06	1.55163e-06	1.51395e-06	0.908989	0.00478338
UCGCGUC	1.91545e-06	1.93213e-06	1.73928e-06	1.75018e-06	1.94871e-06	2.06024e-06	1.95453e-06	2.38481e-06	1.63051e-06	1.88093e-06	1.66608e-06	1.61385e-06	2.15006e-06	1.84317e-06	1.81953e-06	1.65436e-06	1.83865e-06	1.60855e-06	1.73819e-06	1.60224e-06	0.908985	0.0156726
UGAGAAA	3.93506e-06	3.96255e-06	4.18018e-06	3.92372e-06	4.75284e-06	4.88347e-06	4.85328e-06	4.88844e-06	3.31667e-06	3.66605e-06	3.33891e-06	3.49346e-06	2.75623e-06	3.06436e-06	2.78703e-06	3.1109e-06	4.1755e-06	4.33017e-06	4.13651e-06	3.75623e-06	0.908973	0.0156726
UUGGCCC	3.555e-05	3.36362e-05	3.22874e-05	3.23534e-05	3.4909e-05	3.72242e-05	3.66294e-05	3.78216e-05	2.59362e-05	2.69211e-05	2.62695e-05	2.88453e-05	6.84487e-05	5.45545e-05	6.3219e-05	4.08932e-05	3.10602e-05	2.4298e-05	2.79185e-05	2.3286e-05	0.908959	0.000954767
UUACGCA	3.48085e-06	3.10756e-06	3.51616e-06	3.42142e-06	3.81539e-06	3.76353e-06	4.24468e-06	3.88279e-06	3.43029e-06	2.99222e-06	3.10056e-06	3.62317e-06	5.48192e-06	3.0105e-06	2.79271e-06	2.87203e-06	3.34117e-06	3.82935e-06	3.47646e-06	3.3538e-06	0.90883	0.113494
UGGGUAG	2.16014e-05	2.24236e-05	2.40378e-05	2.47795e-05	1.32786e-05	1.33007e-05	1.34642e-05	1.33812e-05	2.7314e-05	2.51264e-05	2.52245e-05	2.62038e-05	1.3305e-05	1.53306e-05	1.51905e-05	1.94744e-05	1.48325e-05	1.46757e-05	1.58989e-05	1.43536e-05	0.908829	4.10755e-05
UGAGGG	3.56267e-05	3.77301e-05	3.55425e-05	3.54745e-05	3.65287e-05	3.78366e-05	4.0525e-05	3.68353e-05	3.39123e-05	3.49706e-05	3.41703e-05	3.42055e-05	3.9069e-05	3.65857e-05	3.9193e-05	3.74654e-05	3.66205e-05	3.45426e-05	3.77175e-05	3.3947e-05	0.908815	0.000184473
UACCGGG	1.37612e-05	1.27509e-05	1.12676e-05	1.26059e-05	6.08957e-06	6.29788e-06	6.14204e-06	6.4e-06	1.31375e-05	1.39511e-05	1.15452e-05	1.24334e-05	1.07482e-05	9.19457e-06	1.00028e-05	9.25825e-06	7.50979e-06	6.86878e-06	9.86521e-06	7.33344e-06	0.90874	0.000791734
UGAACAC	1.46959e-05	1.53429e-05	1.74611e-05	1.76274e-05	6.45086e-06	6.20234e-06	6.46071e-06	6.69554e-06	2.04948e-05	1.81532e-05	1.84276e-05	1.96649e-05	8.03751e-06	8.9756e-06	9.45146e-06	1.31125e-05	7.76394e-06	7.90861e-06	7.59639e-06	7.47134e-06	0.90862	4.10755e-05
UAUCGGA	1.92047e-06	1.97391e-06	1.94738e-06	2.39884e-06	2.10722e-06	2.21348e-06	2.21841e-06	2.21934e-06	1.71678e-06	1.94254e-06	2.03918e-06	2.12026e-06	1.68434e-06	1.59843e-06	1.54819e-06	1.74195e-06	1.8253e-06	2.03945e-06	2.07232e-06	2.76197e-06	0.908616	0.355588
UCGGGCC	7.9103e-06	6.073e-06	5.76242e-06	7.53362e-06	7.15898e-06	6.99213e-06	7.05959e-06	7.36172e-06	7.97481e-06	8.90543e-06	9.30451e-06	1.38914e-05	1.22429e-05	1.23816e-05	2.25753e-05	2.35004e-05	8.58384e-06	6.40716e-06	8.90764e-06	9.4959e-06	0.908531	0.0630515
UUUGCAA	1.09299e-05	1.09672e-05	1.1242e-05	1.04171e-05	1.29639e-05	1.3272e-05	1.31553e-05	1.29363e-05	9.71286e-06	1.03636e-05	1.07182e-05	9.6192e-06	8.11965e-06	8.76943e-06	7.31864e-06	8.22623e-06	1.10855e-05	1.13888e-05	1.09982e-05	9.77188e-06	0.908387	0.0456944
UGGACCC	1.1299e-05	1.20859e-05	9.05085e-06	8.74351e-06	1.11609e-05	1.17107e-05	1.15835e-05	1.16053e-05	1.02473e-05	9.52689e-06	1.14049e-05	9.00021e-06	1.21184e-05	1.1895e-05	1.09969e-05	1.03926e-05	1.0396e-05	1.06541e-05	1.4569e-05	1.29298e-05	0.908365	0.00478338
UAGUGCA	2.68485e-05	2.84105e-05	3.15769e-05	3.40736e-05	9.35133e-06	9.21438e-06	9.38411e-06	9.72429e-06	3.84321e-05	3.44273e-05	3.40964e-05	3.64469e-05	1.34322e-05	1.53429e-05	1.59925e-05	2.29264e-05	1.26762e-05	1.26719e-05	1.19098e-05	1.2445e-05	0.908172	4.10755e-05
UGAGUC	3.24459e-05	3.15082e-05	3.13838e-05	3.05679e-05	3.60069e-05	3.7146e-05	3.83767e-05	3.79508e-05	2.68879e-05	2.65614e-05	2.63516e-05	2.69218e-05	3.57726e-05	3.27218e-05	3.44971e-05	2.8231e-05	3.24068e-05	3.06925e-05	3.14018e-05	2.82557e-05	0.907874	4.10755e-05
UCCAAG	1.5249e-05	1.4827e-05	1.45401e-05	1.40003e-05	1.7552e-05	1.88334e-05	1.7861e-05	1.79673e-05	1.77203e-05	1.31692e-05	1.27102e-05	1.32108e-05	1.64251e-05	1.44632e-05	1.58701e-05	1.26589e-05	1.50029e-05	1.43604e-05	1.46061e-05	1.33628e-05	0.907841	0.0156726
UUUCAC	5.81544e-05	5.87774e-05	5.88414e-05	5.58383e-05	6.32887e-05	6.47401e-05	6.52786e-05	6.4287e-05	5.26752e-05	5.32807e-05	5.25752e-05	5.27348e-05	5.78108e-05	5.6592e-05	5.66466e-05	5.14998e-05	5.64096e-05	5.41294e-05	5.54545e-05	5.03189e-05	0.907822	0.00094508
UCGACAA	3.83867e-07	3.99625e-07	2.97654e-07	3.48115e-07	3.28181e-07	3.51436e-07	3.53435e-07	3.47937e-07	3.54993e-07	4.4253e-07	3.55882e-07	3.68641e-07	3.54012e-07	2.78941e-07	2.63928e-07	2.82758e-07	3.14423e-07	2.9444e-07	3.20059e-07	3.1323e-07	0.907667	0.000494131
UCUCGGA	2.94727e-06	2.79074e-06	3.22898e-06	2.9155e-06	3.08326e-06	3.12148e-06	3.181e-06	3.12711e-06	2.52296e-06	2.60765e-06	2.79886e-06	2.59484e-06	3.66957e-06	3.45532e-06	3.75664e-06	3.47875e-06	2.99007e-06	2.94507e-06	2.9533e-06	2.6751e-06	0.907595	9.00203e-05
UCCCA	5.87852e-05	5.74969e-05	5.79065e-05	6.38435e-05	5.2204e-05	4.99346e-05	5.04198e-05	5.08017e-05	8.77773e-05	7.1531e-05	7.90017e-05	7.59686e-05	6.97447e-05	6.82367e-05	7.42205e-05	8.50002e-05	6.82514e-05	6.58314e-05	6.84225e-05	9.24214e-05	0.907533	0.00094508
UCGGUA	4.02104e-05	4.31555e-05	3.59996e-05	4.32966e-05	2.60813e-05	2.82831e-05	2.38497e-05	2.77519e-05	4.72767e-05	5.34328e-05	4.93468e-05	4.92379e-05	3.49876e-05	3.87037e-05	3.79678e-05	4.61134e-05	3.86787e-05	3.10465e-05	3.92052e-05	7.09362e-05	0.907411	0.000184473
UGGUGGA	1.419e-05	1.48991e-05	1.28031e-05	1.3643e-05	1.48435e-05	1.59808e-05	1.74691e-05	1.63804e-05	1.29629e-05	1.30304e-05	1.56871e-05	1.30492e-05	1.83746e-05	1.60925e-05	1.89578e-05	1.47259e-05	1.46711e-05	1.38011e-05	1.44533e-05	1.37767e-05	0.907394	0.00478338
UGGGACG	3.14141e-06	3.23217e-06	2.70861e-06	2.91312e-06	3.47021e-06	3.8378e-06	3.41239e-06	3.76528e-06	2.46699e-06	2.85985e-06	2.76513e-06	2.53937e-06	4.32999e-06	3.60886e-06	3.47846e-06	2.64024e-06	3.38372e-06	2.98749e-06	3.07875e-06	3.1683e-06	0.907354	0.000184473
UUGUUGC	1.4644e-05	1.48309e-05	1.44925e-05	2.17237e-05	1.71836e-05	1.80565e-05	1.82916e-05	1.73843e-05	1.29925e-05	1.34855e-05	1.31825e-05	1.53375e-05	1.49982e-05	1.99817e-05	1.4307e-05	1.28337e-05	1.48992e-05	1.72017e-05	1.54216e-05	1.31317e-05	0.907162	0.00478338
UAUGA	0.000137197	0.00013674	0.000129977	0.000137643	0.00013128	0.000136038	0.000138293	0.000141893	0.000149085	0.00015058	0.000179707	0.000155392	0.000128941	0.000132556	0.000140769	0.000151304	0.000138305	0.000123774	0.000134742	0.000160211	0.907137	0.00030208
UUUCUCA	2.57069e-05	2.60121e-05	2.66928e-05	2.40245e-05	3.12755e-05	3.15795e-05	3.31746e-05	3.18498e-05	2.17827e-05	2.50094e-05	2.18927e-05	2.25232e-05	2.07938e-05	2.20184e-05	2.02343e-05	2.0976e-05	2.71329e-05	2.91155e-05	2.67769e-05	2.40431e-05	0.907006	0.0156726
UUGUAGC	1.11317e-05	1.05305e-05	1.10925e-05	1.20505e-05	1.23618e-05	1.25592e-05	1.26287e-05	1.26246e-05	1.03196e-05	1.0315e-05	9.62791e-06	9.65715e-06	9.71242e-06	9.77686e-06	8.85966e-06	9.57255e-06	1.11812e-05	1.13296e-05	1.09569e-05	9.99027e-06	0.906882	0.00731675
UCCCGCG	2.30592e-06	1.97368e-06	2.26042e-06	1.73001e-06	1.82555e-06	2.13093e-06	4.1815e-06	1.86301e-06	5.68103e-06	2.18189e-06	1.99091e-06	1.84646e-06	2.08255e-06	2.18752e-06	2.09724e-06	2.14635e-06	1.85052e-06	2.27774e-06	1.71426e-06	1.87033e-06	0.906833	0.306736
UUGCUGG	1.47553e-05	1.14421e-05	1.16665e-05	1.22091e-05	1.36653e-05	1.4342e-05	2.0121e-05	1.37768e-05	1.56366e-05	1.10483e-05	1.07348e-05	1.28347e-05	1.12893e-05	1.22083e-05	1.12558e-05	1.11859e-05	1.27174e-05	1.32823e-05	1.47223e-05	1.14023e-05	0.906805	0.168323
UGUCCAG	6.90188e-06	6.56726e-06	6.69103e-06	6.48875e-06	7.81215e-06	7.83913e-06	7.90696e-06	7.95856e-06	6.23159e-06	6.23225e-06	6.21504e-06	6.20755e-06	6.40923e-06	6.24534e-06	5.91987e-06	6.2123e-06	7.21838e-06	7.15061e-06	7.05721e-06	6.37066e-06	0.90676	0.000791734
CGAGGGG	2.06743e-06	2.1083e-06	1.85763e-06	1.95754e-06	2.14695e-06	2.28539e-06	2.21715e-06	2.15812e-06	1.8674e-06	1.97994e-06	3.97612e-06	1.75726e-06	2.20334e-06	2.0523e-06	2.21365e-06	2.0532e-06	2.14642e-06	1.89025e-06	1.99201e-06	2.02157e-06	0.906542	0.0630515
UGUCCAA	5.02579e-06	5.09165e-06	6.82895e-06	6.1437e-06	5.24369e-06	5.54549e-06	5.46021e-06	5.65366e-06	7.54462e-06	5.12086e-06	5.39262e-06	6.15508e-06	5.33971e-06	5.59405e-06	5.15261e-06	6.3139e-06	5.73044e-06	8.90074e-06	6.77824e-06	5.62049e-06	0.906468	0.392525
UCGCGAC	3.74441e-07	3.60664e-07	2.83624e-07	2.84493e-07	3.55483e-07	3.41871e-07	3.67219e-07	3.46831e-07	3.00295e-07	3.28201e-07	2.94992e-07	2.8231e-07	3.54413e-07	2.68465e-07	2.947e-07	2.97137e-07	3.32566e-07	5.03842e-07	3.35633e-07	3.75145e-07	0.906428	0.0110373
UUCGGA	1.13734e-05	1.12771e-05	1.1369e-05	1.10858e-05	1.25728e-05	1.31638e-05	1.28607e-05	1.3223e-05	9.88521e-06	1.04687e-05	1.03985e-05	1.03018e-05	1.12448e-05	1.0661e-05	1.07328e-05	1.03187e-05	1.14804e-05	1.34219e-05	1.15063e-05	1.13637e-05	0.906336	9.00203e-05
UGUGAAG	9.24642e-06	9.15401e-06	1.20815e-05	9.98708e-06	1.04787e-05	1.02979e-05	1.08467e-05	1.05164e-05	1.22008e-05	8.69402e-06	9.21904e-06	1.00259e-05	8.74145e-06	9.38263e-06	9.00948e-06	1.01684e-05	1.03158e-05	1.45851e-05	1.19756e-05	1.00124e-05	0.906312	0.20269
UGCUCCG	4.33006e-07	4.70064e-07	3.58799e-07	5.61011e-07	4.64158e-07	5.01457e-07	4.66174e-07	4.56693e-07	4.08376e-07	4.14498e-07	3.7706e-07	4.09468e-07	3.64501e-07	4.08878e-07	4.85571e-07	3.8937e-07	4.52138e-07	5.30428e-07	5.04699e-07	4.23855e-07	0.90623	0.00478338
UCAGAG	3.8295e-05	3.71981e-05	3.46576e-05	3.8482e-05	3.42382e-05	3.34754e-05	3.09277e-05	3.29348e-05	4.90893e-05	4.42161e-05	3.84684e-05	4.14851e-05	3.97794e-05	3.99418e-05	3.9059e-05	4.82808e-05	4.76445e-05	4.3868e-05	4.6348e-05	7.30163e-05	0.906193	0.0456944
UCCCGGA	4.99698e-07	5.14203e-07	5.05219e-07	5.09773e-07	5.5809e-07	5.72431e-07	5.68037e-07	5.44295e-07	3.91051e-07	4.33992e-07	4.60449e-07	3.97052e-07	5.07148e-07	4.15831e-07	4.67749e-07	4.24187e-07	5.16624e-07	5.93959e-07	5.21856e-07	4.77673e-07	0.906187	0.000184473
UGGAACG	1.06378e-06	1.03145e-06	1.04425e-06	9.79101e-07	1.1821e-06	1.27371e-06	1.26562e-06	1.2372e-06	9.87061e-07	1.04485e-06	1.01041e-06	9.50997e-07	9.56603e-07	8.99767e-07	9.06361e-07	8.75886e-07	1.08497e-06	1.07732e-06	1.13119e-06	1.00592e-06	0.905949	0.113494
UUUCCGC	6.4158e-06	6.84439e-06	5.44433e-06	6.39407e-06	6.78637e-06	7.72955e-06	6.64542e-06	8.0755e-06	4.6414e-06	5.73313e-06	5.22522e-06	5.2105e-06	9.2341e-06	7.8921e-06	7.37614e-06	6.04002e-06	6.03133e-06	5.31103e-06	5.32888e-06	5.22529e-06	0.905938	0.000184473
UUUUUAA	8.68671e-05	8.76646e-05	9.6281e-05	8.85677e-05	0.000101441	9.76469e-05	0.000101402	9.82932e-05	0.000102843	8.46617e-05	8.40115e-05	8.65396e-05	7.38216e-05	8.12392e-05	7.6094e-05	8.75138e-05	9.60924e-05	0.000102679	9.54323e-05	8.589e-05	0.905905	0.251325
UUUUG	0.000428665	0.000429878	0.000452672	0.000449925	0.000427639	0.000430699	0.000450347	0.00043933	0.000511004	0.000465728	0.000518476	0.000495606	0.00037572	0.000403525	0.000412451	0.00046571	0.000423553	0.0004175	0.000427638	0.000438278	0.905858	4.10755e-05
UCCACAC	3.78066e-06	3.74858e-06	3.53743e-06	3.64788e-06	4.27884e-06	4.51253e-06	4.40028e-06	4.41005e-06	3.48517e-06	3.60088e-06	3.53629e-06	3.38855e-06	3.60332e-06	3.45288e-06	3.46581e-06	3.8055e-06	3.99698e-06	3.67201e-06	3.98354e-06	3.62696e-06	0.905665	0.000791734
UUUGAC	3.51325e-05	3.57178e-05	3.68283e-05	3.39682e-05	4.1949e-05	4.40155e-05	4.28932e-05	4.29811e-05	3.10908e-05	3.24763e-05	3.13927e-05	3.19753e-05	2.95951e-05	3.01204e-05	3.11628e-05	2.9708e-05	3.70638e-05	3.79239e-05	3.79164e-05	3.51448e-05	0.905608	0.0110373
UUUACC	6.80972e-05	7.922e-05	7.15449e-05	6.93043e-05	7.01656e-05	7.22577e-05	7.30312e-05	7.13816e-05	7.04656e-05	6.76001e-05	6.56024e-05	6.75981e-05	5.63098e-05	5.95258e-05	5.77779e-05	6.23091e-05	6.58897e-05	7.24291e-05	7.09351e-05	7.14635e-05	0.905553	0.113494
UCGGUGC	5.99755e-06	5.65458e-06	5.43124e-06	6.78278e-06	5.01312e-06	5.14224e-06	4.68957e-06	5.40384e-06	6.16392e-06	6.01662e-06	6.8093e-06	6.77082e-06	5.69155e-06	5.98386e-06	5.76587e-06	6.85161e-06	5.14895e-06	4.36529e-06	4.98361e-06	4.98552e-06	0.905519	0.000791734
UCUCUCA	1.89736e-05	1.82133e-05	2.02516e-05	1.98857e-05	1.99667e-05	2.03176e-05	2.11858e-05	2.11991e-05	1.62022e-05	1.48759e-05	1.73553e-05	1.64054e-05	2.62413e-05	2.1259e-05	2.35934e-05	1.92567e-05	1.7667e-05	1.5705e-05	1.74249e-05	1.50391e-05	0.905478	0.000494131
UUGCACC	1.05595e-05	7.9297e-06	7.42103e-06	7.8472e-06	8.79139e-06	9.37507e-06	9.15634e-06	9.26263e-06	6.62763e-06	6.52212e-06	6.40526e-06	6.48644e-06	1.31332e-05	9.13242e-06	9.37667e-06	7.01832e-06	7.87353e-06	7.21477e-06	7.49429e-06	6.73916e-06	0.905363	4.10755e-05
UGCAGAG	2.52196e-05	2.5048e-05	1.73076e-05	2.34812e-05	1.94562e-05	2.01552e-05	1.60385e-05	1.9099e-05	2.50621e-05	3.14281e-05	2.43604e-05	2.49034e-05	2.32721e-05	2.43427e-05	2.30677e-05	2.82021e-05	3.04854e-05	2.1888e-05	2.81445e-05	5.80456e-05	0.905239	0.0325414
UUUAUCC	2.69065e-05	3.98009e-05	2.11206e-05	1.96394e-05	2.26666e-05	2.29447e-05	2.41911e-05	2.33844e-05	1.81886e-05	1.81255e-05	1.75734e-05	1.98585e-05	1.60863e-05	1.7456e-05	1.57603e-05	1.71136e-05	2.35255e-05	2.14834e-05	2.09773e-05	1.84623e-05	0.905166	0.0325414
UCAGAGG	6.22339e-06	5.97591e-06	6.20301e-06	6.00756e-06	7.23028e-06	7.45016e-06	7.47879e-06	7.24955e-06	5.55934e-06	5.70796e-06	5.51903e-06	5.6557e-06	5.01195e-06	5.32385e-06	5.12378e-06	5.82896e-06	7.00608e-06	6.93021e-06	6.81389e-06	6.23487e-06	0.90474	0.00312447
UUUUCCG	7.73253e-06	7.43588e-06	8.11336e-06	7.35234e-06	8.95117e-06	9.74855e-06	8.95212e-06	8.89855e-06	6.63988e-06	6.97006e-06	6.42254e-06	6.6495e-06	6.63696e-06	7.14838e-06	6.36976e-06	6.68329e-06	8.03716e-06	8.43535e-06	8.27049e-06	8.47162e-06	0.904591	0.00094508
UUCUUUG	4.20894e-05	3.82674e-05	3.95192e-05	4.34212e-05	4.18001e-05	4.20509e-05	4.22249e-05	4.25537e-05	7.08583e-05	5.42318e-05	4.99986e-05	6.44669e-05	4.36225e-05	4.45138e-05	4.33822e-05	6.053e-05	5.39279e-05	4.45659e-05	5.12369e-05	7.63644e-05	0.904453	0.00094508
UUCCAC	3.47153e-05	3.43081e-05	3.34933e-05	3.24874e-05	3.40642e-05	3.54814e-05	3.51876e-05	3.49327e-05	3.17648e-05	3.18885e-05	3.27975e-05	3.09926e-05	3.59571e-05	3.29853e-05	3.51198e-05	2.95604e-05	3.3239e-05	2.93408e-05	3.30102e-05	3.54603e-05	0.904412	0.000954767
UUGCGCA	2.77313e-06	2.52271e-06	2.68343e-06	2.52064e-06	2.69063e-06	2.78837e-06	3.03704e-06	2.72392e-06	2.3073e-06	2.19461e-06	2.29515e-06	2.31785e-06	2.57613e-06	2.3237e-06	2.3595e-06	2.37173e-06	2.71255e-06	2.56647e-06	2.65472e-06	2.49766e-06	0.904263	4.10755e-05
UUGCGUG	5.46107e-06	5.05245e-06	4.63717e-06	5.27911e-06	5.56489e-06	6.12797e-06	5.43533e-06	5.64857e-06	5.20176e-06	4.84851e-06	5.43957e-06	4.57397e-06	8.38029e-06	6.88591e-06	6.95328e-06	4.85576e-06	4.93765e-06	4.64096e-06	4.61672e-06	5.3568e-06	0.904085	0.0325414
UCAAAAC	1.50235e-05	1.58336e-05	1.76769e-05	1.76765e-05	9.12789e-06	9.05528e-06	9.47196e-06	9.64321e-06	1.91117e-05	1.76964e-05	1.8318e-05	1.92067e-05	8.23377e-06	9.27719e-06	1.00816e-05	1.34251e-05	9.71384e-06	9.36779e-06	9.62829e-06	9.60711e-06	0.903971	4.10755e-05
UGGACGC	1.42426e-06	1.33267e-06	1.36316e-06	1.39358e-06	1.4621e-06	1.45357e-06	1.50364e-06	1.53822e-06	1.45023e-06	1.30871e-06	1.27563e-06	1.31883e-06	1.82799e-06	1.64389e-06	1.54723e-06	1.45257e-06	1.42136e-06	1.40617e-06	1.4088e-06	1.30038e-06	0.903858	0.00131936
UCACACC	6.46807e-06	9.80624e-06	6.28303e-06	6.02036e-06	7.60147e-06	8.29935e-06	8.0261e-06	8.01604e-06	5.88404e-06	8.39451e-06	6.24303e-06	6.14602e-06	7.34408e-06	7.48557e-06	7.38773e-06	7.13853e-06	7.75655e-06	7.5408e-06	7.50731e-06	7.07303e-06	0.90385	0.0227125
UCCUAGG	1.81368e-06	1.87196e-06	1.80216e-06	1.93535e-06	2.11146e-06	2.1545e-06	2.16438e-06	2.10398e-06	1.67931e-06	1.70666e-06	1.71334e-06	1.72466e-06	1.60269e-06	1.61147e-06	1.63517e-06	1.54006e-06	1.87776e-06	1.85295e-06	1.93959e-06	2.04548e-06	0.903836	0.0156726
UAGUGC	4.09951e-05	3.96433e-05	4.00724e-05	4.15155e-05	4.12698e-05	4.32316e-05	4.57396e-05	4.40554e-05	4.88512e-05	4.47942e-05	5.80109e-05	4.99268e-05	3.74712e-05	3.76375e-05	4.40813e-05	4.83498e-05	4.15636e-05	3.47023e-05	4.11738e-05	4.00548e-05	0.903707	9.00203e-05
UCGCAAC	1.83547e-06	2.13129e-06	2.25049e-06	1.78324e-06	2.20336e-06	2.42689e-06	1.89904e-06	1.84303e-06	1.62548e-06	1.6671e-06	1.47221e-06	1.58869e-06	1.36904e-06	1.41241e-06	1.37481e-06	1.34668e-06	1.83424e-06	1.80386e-06	1.73536e-06	2.29435e-06	0.903605	0.0156726
UGUGCAC	1.65133e-05	1.38096e-05	1.62479e-05	2.08317e-05	1.75741e-05	1.61057e-05	1.75726e-05	2.08497e-05	1.62392e-05	1.39501e-05	1.49084e-05	2.17679e-05	2.9417e-05	2.23479e-05	3.21668e-05	3.43274e-05	1.63608e-05	1.44553e-05	1.70787e-05	1.53669e-05	0.903574	0.0456944
UUCUAAG	1.15909e-05	1.17687e-05	1.21002e-05	1.0789e-05	1.35414e-05	1.39706e-05	1.40482e-05	1.39877e-05	9.91242e-06	1.01708e-05	9.914e-06	1.00962e-05	9.92897e-06	9.87512e-06	9.3732e-06	1.53815e-05	1.18545e-05	1.17541e-05	1.18096e-05	1.08251e-05	0.903527	0.00131936
UUCGGAA	3.8294e-06	4.06821e-06	3.61842e-06	3.45597e-06	4.39888e-06	4.98255e-06	4.59985e-06	4.93237e-06	2.71173e-06	3.23994e-06	3.2735e-06	3.26704e-06	5.26073e-06	4.1686e-06	4.78242e-06	3.07828e-06	3.61927e-06	3.37439e-06	3.48659e-06	3.20771e-06	0.90351	0.000494131
UGUCCCG	6.16855e-06	5.84923e-06	5.46511e-06	6.05731e-06	7.01309e-06	6.78222e-06	6.564e-06	6.48252e-06	5.99874e-06	6.0399e-06	7.12857e-06	5.61385e-06	6.43709e-06	6.60113e-06	5.88152e-06	6.41678e-06	7.14159e-06	7.54373e-06	7.20154e-06	7.16194e-06	0.903384	0.0456944
UCUCCCC	3.19799e-05	2.97513e-05	3.16952e-05	3.19126e-05	3.43645e-05	3.39462e-05	3.46158e-05	3.41679e-05	3.22188e-05	2.75639e-05	2.84893e-05	2.94154e-05	3.97845e-05	3.66153e-05	3.89014e-05	3.50368e-05	3.46361e-05	3.52817e-05	3.41031e-05	3.05753e-05	0.903275	0.00030208
UUCGGAC	2.84421e-06	3.01506e-06	2.70858e-06	2.63683e-06	3.19988e-06	3.43192e-06	3.31008e-06	3.37577e-06	2.53335e-06	2.78953e-06	2.70361e-06	2.65575e-06	3.44454e-06	3.24399e-06	3.19314e-06	2.82051e-06	3.10818e-06	2.79091e-06	3.02908e-06	3.27623e-06	0.903097	0.000184473
UGCAGC	3.12546e-05	2.94155e-05	3.24207e-05	3.38968e-05	3.30139e-05	3.4045e-05	3.54302e-05	3.61902e-05	2.81292e-05	2.69303e-05	2.70236e-05	2.93745e-05	3.8281e-05	3.44335e-05	3.73639e-05	3.61944e-05	2.98983e-05	2.88847e-05	3.0298e-05	2.83405e-05	0.903064	9.00203e-05
UUUCGUG	4.77295e-06	4.69948e-06	4.72376e-06	4.30988e-06	5.53924e-06	6.13421e-06	5.74298e-06	5.54229e-06	4.66757e-06	4.58222e-06	4.48675e-06	4.46087e-06	4.24356e-06	4.77255e-06	4.5542e-06	4.98294e-06	5.092e-06	5.22059e-06	5.63584e-06	4.64438e-06	0.903057	0.00202545
UCCAA	3.04723e-05	3.42932e-05	3.19562e-05	3.02554e-05	3.27174e-05	3.35483e-05	3.34643e-05	3.33472e-05	2.74057e-05	2.5903e-05	2.7393e-05	2.76888e-05	3.6332e-05	3.27343e-05	3.28353e-05	2.9108e-05	2.88871e-05	3.04321e-05	2.87004e-05	2.58274e-05	0.903054	0.000184473
UGCGCGG	5.91072e-06	7.0076e-06	6.83465e-06	6.07951e-06	3.7989e-06	4.676e-06	4.87953e-06	4.08527e-06	6.6548e-06	7.52389e-06	6.92249e-06	6.39586e-06	3.7893e-06	5.98213e-06	5.65247e-06	4.76012e-06	4.59886e-06	4.96504e-06	5.05188e-06	4.53309e-06	0.903005	0.00030208
UCCGCCA	4.47131e-07	5.18071e-07	4.63979e-07	3.81748e-07	4.5411e-07	4.93972e-07	4.90743e-07	4.57046e-07	3.97491e-07	4.36809e-07	6.29627e-07	4.1795e-07	5.32571e-07	5.81304e-07	5.14941e-07	4.58054e-07	3.81849e-07	4.22017e-07	4.35879e-07	3.78011e-07	0.902969	0.306736
UUCUAUG	1.48935e-05	1.52325e-05	1.51791e-05	1.39205e-05	1.75564e-05	1.8414e-05	1.81259e-05	1.79913e-05	1.28517e-05	1.32612e-05	1.25601e-05	1.30618e-05	1.11397e-05	1.24724e-05	1.09806e-05	1.24207e-05	1.52926e-05	1.56365e-05	1.5724e-05	1.38709e-05	0.902901	0.0156726
UUCAGGC	1.23751e-05	1.24133e-05	1.19572e-05	1.2013e-05	1.38515e-05	1.46353e-05	1.43513e-05	1.45902e-05	1.2921e-05	1.11197e-05	1.05784e-05	1.10129e-05	1.39077e-05	1.26375e-05	1.22686e-05	1.11715e-05	1.30191e-05	1.21008e-05	1.23887e-05	1.10983e-05	0.902888	0.00202545
UUAGAAG	8.90195e-06	8.36635e-06	1.06129e-05	1.08591e-05	1.01219e-05	9.97963e-06	1.14659e-05	1.17513e-05	7.95731e-06	7.43165e-06	8.0817e-06	9.16745e-06	8.61671e-06	7.82548e-06	8.93552e-06	1.07203e-05	8.78976e-06	9.65267e-06	9.32547e-06	8.22587e-06	0.902859	0.000954767
UAUGGUC	9.77794e-06	9.32882e-06	9.14512e-06	8.89899e-06	1.04687e-05	1.15273e-05	1.18112e-05	1.1049e-05	8.84196e-06	8.866e-06	8.81798e-06	8.32513e-06	7.04205e-06	8.01706e-06	6.81031e-06	7.65908e-06	1.02194e-05	9.39255e-06	9.66899e-06	1.14638e-05	0.902842	0.0156726
UCUGGA	3.67037e-05	3.57108e-05	3.67428e-05	3.65961e-05	4.22468e-05	4.3524e-05	4.31599e-05	4.35473e-05	3.14249e-05	3.24122e-05	3.21804e-05	3.25457e-05	3.82615e-05	3.59782e-05	3.69613e-05	3.461e-05	3.78016e-05	3.49949e-05	3.69412e-05	3.39377e-05	0.902763	4.10755e-05
UGUCCGC	3.46423e-06	3.22547e-06	3.23942e-06	3.64379e-06	3.50152e-06	3.9218e-06	3.50764e-06	7.86997e-06	3.14156e-06	3.12358e-06	2.93031e-06	3.4119e-06	3.31172e-06	3.53745e-06	3.2396e-06	3.36847e-06	3.59919e-06	3.5732e-06	4.53141e-06	3.22312e-06	0.902702	0.000494131
UGUGCCA	1.02227e-05	1.05127e-05	1.09461e-05	1.03648e-05	1.22329e-05	1.24037e-05	1.22602e-05	1.21698e-05	1.05816e-05	1.00256e-05	9.5592e-06	9.82898e-06	8.23584e-06	9.68573e-06	8.29395e-06	9.28989e-06	1.16729e-05	1.3178e-05	1.18627e-05	1.05331e-05	0.902636	0.0456944
UGCACAC	4.08623e-06	4.10702e-06	5.3053e-06	3.92323e-06	4.12139e-06	4.47711e-06	4.01325e-06	3.9855e-06	3.59756e-06	3.97973e-06	3.62813e-06	3.44821e-06	4.14862e-06	4.08449e-06	3.39499e-06	3.42677e-06	4.96937e-06	4.65878e-06	4.32448e-06	4.35005e-06	0.902588	0.000954767
UCAACGG	7.43829e-07	7.75075e-07	7.30447e-07	6.297e-07	7.66178e-07	8.73929e-07	8.36465e-07	8.37619e-07	6.81549e-07	7.10838e-07	7.74289e-07	6.44597e-07	1.03244e-06	8.0552e-07	7.65753e-07	7.25909e-07	7.60835e-07	7.14235e-07	7.96109e-07	7.4809e-07	0.902568	0.00312447
UGGCGAC	1.17131e-06	1.19284e-06	1.22313e-06	1.1257e-06	1.13557e-06	1.16597e-06	1.1221e-06	1.17589e-06	8.75306e-07	9.38923e-07	8.952e-07	9.43418e-07	8.74256e-07	1.0056e-06	9.92368e-07	1.10463e-06	1.12574e-06	1.49244e-06	1.15881e-06	1.10866e-06	0.902544	0.000184473
UCAGAA	1.11995e-05	1.13294e-05	1.17263e-05	1.10422e-05	1.31128e-05	1.34219e-05	1.36334e-05	1.36235e-05	1.04721e-05	1.07587e-05	1.03791e-05	1.04467e-05	7.96166e-06	9.08374e-06	8.54523e-06	9.63017e-06	1.19489e-05	1.18595e-05	1.17552e-05	1.10243e-05	0.902452	0.0156726
UGUCGGC	3.73726e-06	3.35051e-06	3.65627e-06	3.76892e-06	3.82698e-06	3.88947e-06	3.95059e-06	3.89658e-06	3.45319e-06	3.34397e-06	3.07848e-06	3.22924e-06	4.2584e-06	4.15596e-06	4.09303e-06	3.75994e-06	3.93825e-06	4.252e-06	3.76087e-06	3.51251e-06	0.902354	5.88115e-05
UGCCCAA	1.68593e-06	1.70916e-06	1.78321e-06	1.59908e-06	2.00463e-06	2.13125e-06	2.15753e-06	2.03889e-06	1.53164e-06	1.5863e-06	1.53025e-06	1.54429e-06	1.25252e-06	1.37944e-06	1.22306e-06	1.44098e-06	1.93137e-06	1.91414e-06	1.96419e-06	1.76087e-06	0.902153	0.0156726
UCCACCA	3.4963e-06	3.036e-06	3.07978e-06	3.61487e-06	3.58023e-06	3.79184e-06	3.81724e-06	3.88538e-06	3.87486e-06	4.23074e-06	4.22083e-06	6.20313e-06	5.70124e-06	5.72964e-06	9.50359e-06	9.80454e-06	4.20165e-06	3.81629e-06	4.75783e-06	4.47139e-06	0.901876	0.113494
UGACGUA	1.37525e-06	1.23562e-06	1.31607e-06	1.19838e-06	1.64984e-06	1.60837e-06	1.60023e-06	1.58726e-06	1.28169e-06	1.23434e-06	1.25939e-06	1.20712e-06	1.02385e-06	1.15507e-06	1.05598e-06	1.13169e-06	1.63672e-06	1.28315e-06	1.32274e-06	1.20969e-06	0.901749	0.20269
UUCCCAC	6.26293e-06	6.46814e-06	6.6579e-06	6.02008e-06	7.32011e-06	7.8505e-06	7.96766e-06	7.33499e-06	5.54732e-06	6.16809e-06	5.83659e-06	5.63084e-06	5.08899e-06	6.03296e-06	5.66328e-06	5.41031e-06	6.89545e-06	7.11465e-06	7.07537e-06	6.21793e-06	0.901637	0.00312447
UAGCGGC	3.01546e-06	2.81229e-06	2.89994e-06	3.3506e-06	2.99854e-06	2.94262e-06	3.08278e-06	3.22139e-06	3.63257e-06	3.47933e-06	3.36909e-06	3.16458e-06	3.47815e-06	3.39046e-06	3.39205e-06	3.3497e-06	3.01437e-06	2.94484e-06	2.90011e-06	2.9495e-06	0.90144	0.000954767
UGCACGG	1.13484e-05	1.12954e-05	9.53691e-06	1.08925e-05	4.83974e-06	5.27012e-06	5.04519e-06	5.21094e-06	1.20601e-05	1.2766e-05	1.11191e-05	1.11398e-05	5.28993e-06	5.07634e-06	5.42064e-06	6.85616e-06	6.53758e-06	5.99082e-06	7.24077e-06	6.97166e-06	0.9014	0.000184473
UUCAGCC	9.54605e-06	9.55381e-06	9.47836e-06	9.23978e-06	1.08606e-05	1.14128e-05	1.14911e-05	1.14067e-05	8.57953e-06	8.73811e-06	8.32053e-06	8.48312e-06	1.04575e-05	1.01236e-05	9.89077e-06	9.02816e-06	1.0575e-05	1.05674e-05	1.03752e-05	9.48498e-06	0.901372	4.10755e-05
UCUCCG	2.71601e-06	2.48228e-06	2.50211e-06	2.61567e-06	2.849e-06	2.89498e-06	2.90636e-06	3.23698e-06	2.24203e-06	2.37669e-06	2.14164e-06	2.17137e-06	2.54125e-06	2.30879e-06	2.23108e-06	2.19634e-06	2.74746e-06	2.47012e-06	2.64555e-06	2.40786e-06	0.901301	0.00030208
UCGCAA	6.21928e-06	5.75819e-06	5.69933e-06	5.17978e-06	6.71683e-06	7.76094e-06	7.44751e-06	8.28591e-06	6.12679e-06	5.66557e-06	5.66017e-06	6.17526e-06	5.89595e-06	5.59122e-06	5.46718e-06	5.72474e-06	7.07243e-06	6.52371e-06	6.3395e-06	6.38532e-06	0.901212	0.0630515
UUGAGUC	1.00925e-05	9.30396e-06	1.00143e-05	9.30321e-06	1.15225e-05	1.11026e-05	1.13896e-05	1.169e-05	8.46279e-06	8.24625e-06	7.99202e-06	8.26531e-06	7.69839e-06	7.67246e-06	7.4485e-06	7.72029e-06	9.99875e-06	9.93278e-06	9.87309e-06	8.83452e-06	0.900846	0.0156726
UGAGCGG	3.14801e-06	3.16873e-06	2.85012e-06	2.82806e-06	3.26242e-06	3.98543e-06	3.95422e-06	3.75677e-06	2.51362e-06	2.85132e-06	2.80693e-06	2.69874e-06	4.99061e-06	4.11517e-06	3.99083e-06	3.25976e-06	3.16895e-06	2.61349e-06	2.79961e-06	2.80055e-06	0.90074	0.000954767
UGCGCCC	4.86414e-06	4.73999e-06	4.34822e-06	4.65614e-06	4.9368e-06	5.32942e-06	5.28673e-06	5.28348e-06	4.33136e-06	4.42389e-06	4.21926e-06	4.35522e-06	6.25843e-06	5.70022e-06	6.03447e-06	5.28837e-06	5.02786e-06	4.50453e-06	4.65473e-06	4.45594e-06	0.900712	9.00203e-05
UUUAGAG	1.9706e-05	2.0098e-05	2.134e-05	1.91491e-05	2.32122e-05	2.3819e-05	2.40139e-05	2.38752e-05	1.75427e-05	1.78278e-05	1.70932e-05	1.78612e-05	1.50182e-05	1.65502e-05	1.5386e-05	1.61068e-05	2.03699e-05	2.09142e-05	2.08184e-05	1.87325e-05	0.900683	0.0156726
CGGGGG	3.82455e-05	3.58844e-05	3.67331e-05	4.00261e-05	3.51245e-05	3.50527e-05	3.52647e-05	3.49339e-05	4.59403e-05	3.79419e-05	4.2287e-05	4.19488e-05	4.71668e-05	4.67468e-05	5.01331e-05	5.09299e-05	4.21429e-05	3.87284e-05	4.08931e-05	4.17787e-05	0.900613	0.148391
UCGGAA	8.89546e-06	8.98294e-06	8.95751e-06	8.32662e-06	1.07997e-05	1.0931e-05	1.05406e-05	1.06597e-05	7.72683e-06	8.33259e-06	8.04157e-06	7.89167e-06	8.17553e-06	8.14767e-06	7.95801e-06	7.5071e-06	9.38209e-06	9.19885e-06	9.51802e-06	1.04771e-05	0.900226	0.000954767
UUUGCCA	1.37837e-05	1.41016e-05	1.50484e-05	1.36626e-05	1.57765e-05	1.65609e-05	1.64032e-05	1.6317e-05	1.40078e-05	1.30613e-05	1.31016e-05	1.32657e-05	1.25098e-05	1.27957e-05	1.23049e-05	1.28099e-05	1.44072e-05	1.53654e-05	1.47478e-05	1.30454e-05	0.900156	0.113494
UUGGCAA	8.35975e-06	8.27373e-06	8.11045e-06	8.38592e-06	8.78748e-06	8.85376e-06	8.94537e-06	9.13136e-06	7.78795e-06	7.6115e-06	8.36278e-06	8.55878e-06	8.79611e-06	8.11897e-06	8.16543e-06	7.93456e-06	7.97968e-06	7.38592e-06	7.70755e-06	1.41435e-05	0.900129	0.113494
UCAAGGC	6.83578e-06	6.66091e-06	6.91995e-06	7.03596e-06	8.19227e-06	8.48797e-06	8.44241e-06	8.62511e-06	6.05448e-06	6.12391e-06	5.8183e-06	6.14618e-06	5.91554e-06	5.97002e-06	5.44848e-06	5.80836e-06	7.39014e-06	7.76429e-06	7.44668e-06	6.53452e-06	0.900056	0.00731675
CGGAGGG	6.42356e-06	5.40426e-06	5.16139e-06	6.71728e-06	5.47725e-06	5.5623e-06	5.52815e-06	5.76204e-06	5.54106e-06	6.19009e-06	6.16747e-06	7.65487e-06	7.59858e-06	7.44568e-06	1.11448e-05	1.17617e-05	6.36211e-06	5.44603e-06	6.40285e-06	6.58605e-06	0.899902	0.449427
UUUAGUC	2.11376e-05	2.06578e-05	2.22976e-05	2.01348e-05	2.50062e-05	2.62936e-05	2.56651e-05	2.5843e-05	1.8285e-05	1.83913e-05	1.76634e-05	1.77771e-05	1.49925e-05	1.65129e-05	1.48195e-05	1.60016e-05	2.15464e-05	2.15852e-05	2.13518e-05	1.96693e-05	0.899889	0.0156726
UUACGAC	3.20358e-06	3.14876e-06	6.20163e-06	4.17824e-06	3.88499e-06	4.3895e-06	4.46163e-06	3.59618e-06	2.95225e-06	4.0167e-06	3.23323e-06	2.91707e-06	2.91073e-06	3.17879e-06	3.0292e-06	2.94956e-06	3.24937e-06	5.08107e-06	3.72006e-06	3.21004e-06	0.899727	0.0854793
UCGACCC	1.71607e-06	2.23099e-06	1.59568e-06	1.53875e-06	1.64659e-06	1.67574e-06	1.74028e-06	1.89755e-06	1.92242e-06	1.81518e-06	2.27227e-06	1.73675e-06	2.37262e-06	2.43482e-06	2.33013e-06	2.19505e-06	1.60689e-06	1.41113e-06	1.74032e-06	1.71311e-06	0.899708	0.113494
UCCGCGC	2.42147e-06	2.47501e-06	1.82192e-06	2.16332e-06	2.37103e-06	2.78623e-06	2.22219e-06	2.80526e-06	1.68489e-06	2.10994e-06	2.00955e-06	1.73185e-06	4.63001e-06	3.6427e-06	3.74973e-06	2.64957e-06	2.18467e-06	1.58771e-06	1.80237e-06	1.95147e-06	0.899646	0.00131936
UAUCUAG	1.04626e-05	1.09591e-05	1.2695e-05	1.28516e-05	3.36356e-06	3.15828e-06	3.33524e-06	3.49742e-06	1.58444e-05	1.39419e-05	1.38841e-05	1.47857e-05	5.14455e-06	5.82747e-06	6.28238e-06	9.21498e-06	4.75042e-06	4.66485e-06	4.40013e-06	4.64638e-06	0.899521	4.10755e-05
UUCCCGA	9.8301e-07	1.00764e-06	1.02071e-06	9.1678e-07	1.03199e-06	1.11679e-06	1.23456e-06	1.08146e-06	8.944e-07	8.45366e-07	9.37347e-07	8.74276e-07	9.55668e-07	9.51525e-07	1.04941e-06	1.09347e-06	1.07518e-06	1.10355e-06	1.15156e-06	1.02482e-06	0.899334	5.88115e-05
UCCAAGG	5.35296e-06	5.28572e-06	5.00941e-06	5.0539e-06	6.09703e-06	6.57003e-06	6.30943e-06	6.49671e-06	4.43898e-06	4.81841e-06	4.55115e-06	4.77401e-06	5.70999e-06	5.24957e-06	5.45305e-06	4.6407e-06	5.47849e-06	4.95596e-06	5.18647e-06	4.6634e-06	0.899184	0.000184473
UCUCAAC	7.50928e-06	8.70867e-06	9.31782e-06	7.25977e-06	8.648e-06	1.0212e-05	1.05436e-05	8.94251e-06	6.3277e-06	8.22685e-06	7.56419e-06	6.67097e-06	5.91718e-06	9.52598e-06	8.52494e-06	6.02895e-06	7.78568e-06	8.36813e-06	8.64915e-06	7.15604e-06	0.899062	0.0110373
UACGUCA	1.52808e-06	1.56854e-06	1.66693e-06	1.45919e-06	1.7982e-06	1.83325e-06	1.91409e-06	1.83743e-06	1.38333e-06	1.40315e-06	1.38114e-06	1.37198e-06	1.36624e-06	1.47591e-06	1.30529e-06	1.45441e-06	1.6231e-06	1.74216e-06	1.6966e-06	1.50536e-06	0.899041	0.00094508
UCUGGUC	1.8268e-05	1.7912e-05	1.81409e-05	1.82599e-05	2.21634e-05	2.22068e-05	2.22092e-05	2.20436e-05	1.68846e-05	1.6556e-05	1.54886e-05	1.65855e-05	1.64337e-05	1.82648e-05	1.66992e-05	1.84131e-05	2.19155e-05	2.14908e-05	2.18179e-05	2.03446e-05	0.898932	0.000184473
UUUAUAC	1.71215e-05	1.84261e-05	2.03226e-05	1.7688e-05	2.23112e-05	2.17666e-05	2.26248e-05	2.2113e-05	1.85273e-05	1.64278e-05	1.61761e-05	1.66338e-05	1.35976e-05	1.58707e-05	1.44471e-05	1.65303e-05	1.88819e-05	2.23219e-05	2.00165e-05	1.71736e-05	0.898853	0.0325414
UCGACAG	4.93256e-07	4.8982e-07	4.79095e-07	4.38252e-07	5.35914e-07	5.69381e-07	5.57323e-07	5.38106e-07	4.79175e-07	4.30296e-07	4.07105e-07	4.48167e-07	4.11137e-07	4.76458e-07	4.55233e-07	4.42627e-07	4.91789e-07	5.01897e-07	5.17303e-07	4.53048e-07	0.898845	0.00202545
UUCAACA	7.90405e-06	7.97796e-06	8.56549e-06	1.15694e-05	9.72493e-06	1.03571e-05	1.03546e-05	9.69659e-06	7.22741e-06	7.48564e-06	7.55142e-06	7.59478e-06	5.84355e-06	6.60261e-06	5.85135e-06	6.621e-06	8.29813e-06	8.49193e-06	8.32546e-06	7.46885e-06	0.898702	0.0456944
UACUGAC	4.67699e-06	4.22213e-06	5.37459e-06	5.24111e-06	5.03903e-06	4.55973e-06	4.81077e-06	4.92837e-06	4.8001e-06	3.79891e-06	4.34921e-06	4.44958e-06	4.32561e-06	4.95885e-06	4.22429e-06	4.99929e-06	5.08717e-06	6.75053e-06	6.04684e-06	5.55339e-06	0.898507	0.00202545
UGCUCC	7.96164e-05	7.66953e-05	8.36532e-05	8.1416e-05	7.8906e-05	8.10697e-05	7.99957e-05	7.70775e-05	9.28425e-05	7.42772e-05	7.47683e-05	8.06394e-05	9.8375e-05	9.1002e-05	9.40485e-05	9.11052e-05	8.24393e-05	8.44609e-05	7.9939e-05	7.03943e-05	0.898498	0.148391
UUUCAGC	1.48821e-05	1.48952e-05	1.54082e-05	1.42352e-05	1.63626e-05	1.65574e-05	1.69901e-05	1.63194e-05	1.26164e-05	1.28658e-05	1.20629e-05	1.27326e-05	1.05299e-05	1.07444e-05	9.83377e-06	1.07381e-05	1.46292e-05	1.48834e-05	1.51199e-05	1.30261e-05	0.898497	0.0156726
UUGACA	2.76232e-05	2.69763e-05	2.92011e-05	2.93466e-05	3.30478e-05	3.49064e-05	3.30551e-05	3.28388e-05	2.56516e-05	2.77753e-05	2.43889e-05	2.46238e-05	2.10385e-05	2.48774e-05	2.13884e-05	2.37171e-05	3.1422e-05	3.33951e-05	3.3402e-05	2.88025e-05	0.898414	0.0156726
UUAUGCC	1.07236e-05	1.04879e-05	1.10925e-05	9.92616e-06	1.28882e-05	1.31433e-05	1.31225e-05	1.30131e-05	9.46277e-06	9.5444e-06	9.2165e-06	9.4822e-06	7.9735e-06	8.66796e-06	7.86325e-06	8.6816e-06	1.13579e-05	1.14546e-05	1.13036e-05	1.01708e-05	0.898383	0.0156726
UUUCAGG	1.63608e-05	1.54517e-05	1.84471e-05	1.86633e-05	2.01977e-05	1.80547e-05	2.1029e-05	2.10522e-05	1.85594e-05	1.39323e-05	1.43625e-05	1.62248e-05	1.74437e-05	1.57866e-05	1.74933e-05	2.01199e-05	1.59905e-05	1.64372e-05	1.77872e-05	1.46411e-05	0.898294	0.0110373
UCCGGCA	4.15047e-06	4.0913e-06	5.26934e-06	4.66488e-06	3.99288e-06	4.0896e-06	4.18687e-06	4.16595e-06	5.15559e-06	3.5159e-06	3.79807e-06	4.17372e-06	7.3813e-06	6.86978e-06	7.13641e-06	5.74449e-06	4.06228e-06	5.56329e-06	4.75303e-06	3.95136e-06	0.898278	0.0227125
UUGAGCA	1.70784e-05	1.62219e-05	2.06153e-05	1.86209e-05	1.6556e-05	1.61993e-05	1.65203e-05	1.61737e-05	2.40726e-05	1.29943e-05	1.43859e-05	1.70072e-05	3.40358e-05	2.54908e-05	2.9019e-05	2.3378e-05	1.70254e-05	2.05898e-05	1.76653e-05	1.41072e-05	0.89819	0.0630515
UAGUCCC	9.81832e-06	9.68775e-06	9.2268e-06	8.57866e-06	1.12128e-05	1.09738e-05	1.07703e-05	1.19365e-05	8.80145e-06	8.61855e-06	8.67659e-06	8.79939e-06	8.72321e-06	9.11076e-06	8.7047e-06	8.99442e-06	1.02808e-05	1.18566e-05	1.01073e-05	1.14788e-05	0.89812	0.00094508
UGAGAAC	4.55667e-06	4.0405e-06	4.81525e-06	5.25422e-06	5.31933e-06	5.04767e-06	5.40073e-06	5.76251e-06	3.94625e-06	3.48303e-06	3.62225e-06	4.39682e-06	4.39045e-06	3.0762e-06	3.50032e-06	4.94701e-06	4.71959e-06	4.36866e-06	5.01376e-06	4.30366e-06	0.897931	0.00202545
UAUGGCA	5.91133e-06	5.99716e-06	6.35753e-06	5.66375e-06	7.31366e-06	7.43179e-06	7.52073e-06	7.4416e-06	5.34853e-06	5.37861e-06	5.0013e-06	5.36753e-06	4.44838e-06	4.70747e-06	4.03676e-06	4.39365e-06	6.09817e-06	6.30705e-06	6.0856e-06	5.48898e-06	0.897772	0.0156726
UUCGUGA	5.68765e-06	5.69696e-06	4.59526e-06	5.27378e-06	5.92987e-06	6.35004e-06	5.90059e-06	7.47198e-06	3.88692e-06	4.57047e-06	4.60637e-06	4.45358e-06	7.33854e-06	6.13876e-06	6.88376e-06	4.80097e-06	6.29732e-06	4.32216e-06	4.67186e-06	6.61699e-06	0.897684	0.000184473
UUGACAA	3.65523e-06	3.81572e-06	3.83175e-06	3.48079e-06	4.75895e-06	4.76776e-06	4.65959e-06	4.55775e-06	3.14782e-06	3.40052e-06	3.36304e-06	3.32396e-06	2.84539e-06	3.09078e-06	2.74932e-06	3.32514e-06	3.87566e-06	3.68756e-06	4.09656e-06	3.34325e-06	0.89761	0.0156726
UGCGCAG	4.26574e-06	4.0071e-06	4.0926e-06	4.04846e-06	5.2019e-06	5.29632e-06	4.96224e-06	4.91002e-06	4.204e-06	4.2248e-06	3.9194e-06	3.7809e-06	4.16108e-06	4.92199e-06	4.14202e-06	4.53147e-06	5.3785e-06	5.84924e-06	5.48706e-06	5.25631e-06	0.897591	0.00131936
UGGAG	0.000117686	0.000112934	0.000119651	0.000120001	0.000121274	0.000121177	0.000123734	0.000122113	0.000131918	0.000113529	0.00012781	0.00012117	0.000125984	0.000121593	0.000127725	0.000129917	0.00012714	0.000122368	0.000125633	0.000124423	0.89752	0.355588
UCCCGAA	3.56978e-06	3.55893e-06	2.6788e-06	4.3929e-06	2.32492e-06	2.55265e-06	3.81189e-06	3.9455e-06	7.19675e-06	7.53762e-06	1.61968e-05	9.60407e-06	7.06487e-06	5.71808e-06	9.68869e-06	9.50026e-06	3.13421e-06	9.92842e-07	2.3941e-06	3.43125e-06	0.8975	0.00030208
UCACGAG	2.01636e-06	1.68013e-06	1.42576e-06	1.9516e-06	1.59198e-06	1.68763e-06	1.69424e-06	1.79844e-06	1.10244e-06	1.26633e-06	1.30964e-06	1.16761e-06	1.46161e-06	1.44519e-06	1.58881e-06	1.55935e-06	1.65969e-06	1.048e-06	1.4128e-06	1.4696e-06	0.897406	0.000184473
UUAAUGA	2.39595e-05	2.60791e-05	2.91732e-05	2.63128e-05	2.79339e-05	2.88171e-05	2.86451e-05	2.80789e-05	2.30818e-05	2.25445e-05	2.04593e-05	2.2151e-05	2.32655e-05	2.925e-05	2.47232e-05	2.49856e-05	2.53972e-05	3.60359e-05	3.01689e-05	2.72747e-05	0.897398	4.10755e-05
UGAAAA	1.77003e-05	1.79728e-05	1.92883e-05	1.6949e-05	2.20039e-05	2.21789e-05	2.2496e-05	2.21078e-05	1.52396e-05	1.57852e-05	1.48022e-05	1.56565e-05	1.13197e-05	1.25375e-05	1.11203e-05	1.27285e-05	1.85725e-05	1.88927e-05	1.83613e-05	1.71598e-05	0.897255	0.0156726
UUCCCUC	3.92669e-05	3.82286e-05	4.26698e-05	4.24083e-05	4.32342e-05	4.41608e-05	4.49108e-05	4.44634e-05	3.84016e-05	3.59353e-05	3.53373e-05	3.75806e-05	3.75293e-05	4.06851e-05	3.7783e-05	4.22863e-05	4.25573e-05	4.65334e-05	4.48448e-05	4.25468e-05	0.89714	0.000184473
UAUCAGA	1.07458e-05	1.08763e-05	1.26668e-05	1.24561e-05	6.07975e-06	5.99933e-06	6.07602e-06	6.2371e-06	1.44326e-05	1.23089e-05	1.23566e-05	1.31543e-05	5.79133e-06	6.37225e-06	6.38892e-06	8.81955e-06	6.47105e-06	6.54899e-06	6.11638e-06	5.96175e-06	0.897011	0.000184473
UCCGGUA	2.64558e-06	3.01043e-06	2.50398e-06	2.54482e-06	3.03122e-06	3.26256e-06	3.055e-06	3.3468e-06	2.28254e-06	2.57223e-06	2.57265e-06	2.39115e-06	3.63108e-06	3.10221e-06	3.30792e-06	2.59173e-06	2.75348e-06	2.6069e-06	2.56597e-06	2.55098e-06	0.89695	0.00094508
UGUAGCA	1.50986e-05	1.42153e-05	1.57563e-05	1.5418e-05	1.36985e-05	1.28395e-05	1.36223e-05	1.39805e-05	1.71793e-05	1.7852e-05	1.43527e-05	1.46453e-05	1.07685e-05	1.08435e-05	1.05861e-05	1.22807e-05	1.40305e-05	1.50288e-05	1.44526e-05	1.30468e-05	0.896925	0.000954767
UCGUGGC	2.70497e-05	2.77382e-05	3.04164e-05	3.15793e-05	1.2953e-05	1.30867e-05	1.35519e-05	1.38482e-05	3.51922e-05	3.24944e-05	3.37201e-05	3.54968e-05	1.51835e-05	1.65887e-05	1.80041e-05	2.37719e-05	1.79799e-05	1.49878e-05	1.57687e-05	1.6401e-05	0.896891	4.10755e-05
UUUUACG	8.96449e-06	9.51065e-06	8.02441e-06	8.18967e-06	9.5564e-06	1.04474e-05	9.83022e-06	1.05613e-05	6.89319e-06	7.72455e-06	7.57013e-06	7.55815e-06	1.15881e-05	1.00376e-05	1.06205e-05	7.81302e-06	8.196e-06	7.92325e-06	7.76629e-06	7.79354e-06	0.89688	4.10755e-05
UCGUCGC	1.14872e-06	1.08059e-06	9.41682e-07	9.89343e-07	1.08383e-06	1.1659e-06	1.15717e-06	1.14341e-06	8.70906e-07	9.8535e-07	1.02449e-06	9.42967e-07	1.21207e-06	1.18829e-06	1.10467e-06	1.04014e-06	1.11858e-06	1.0682e-06	1.06562e-06	1.14146e-06	0.896852	0.000184473
UUUGA	0.000254059	0.000252136	0.00027562	0.000267617	0.000242226	0.000237473	0.000241749	0.000245248	0.00031254	0.000264916	0.000268115	0.000279031	0.000235804	0.000233224	0.000239147	0.000274882	0.000258384	0.000264945	0.000257503	0.000285371	0.896556	0.000954767
UCUCCCG	1.82089e-06	1.6223e-06	1.77745e-06	1.81493e-06	1.96013e-06	1.87681e-06	1.9482e-06	1.92087e-06	1.34686e-06	1.34946e-06	1.27379e-06	1.31567e-06	1.3939e-06	1.42505e-06	1.37988e-06	1.40613e-06	1.87872e-06	1.80215e-06	1.82089e-06	1.646e-06	0.896463	4.10755e-05
UGAGGAC	5.42199e-06	5.94214e-06	4.74735e-06	4.69751e-06	5.82992e-06	5.78852e-06	5.67258e-06	5.78761e-06	4.9373e-06	5.10225e-06	4.30967e-06	4.57742e-06	5.06554e-06	4.45214e-06	4.11402e-06	4.42823e-06	5.89083e-06	5.29968e-06	5.31706e-06	4.99926e-06	0.896398	0.0156726
UUCUCGA	4.0405e-06	3.85161e-06	3.93005e-06	3.47632e-06	4.4428e-06	4.52733e-06	4.621e-06	4.3645e-06	3.73458e-06	3.36716e-06	3.29509e-06	3.4149e-06	3.04613e-06	3.20777e-06	2.90241e-06	3.16468e-06	4.40211e-06	4.31513e-06	4.59718e-06	3.84945e-06	0.896278	0.0227125
UUUUUAG	4.68934e-05	4.79369e-05	5.72661e-05	5.19931e-05	5.43805e-05	5.2483e-05	5.58239e-05	5.36917e-05	6.32845e-05	4.74635e-05	5.0069e-05	5.26997e-05	4.54887e-05	4.91604e-05	4.98953e-05	5.83272e-05	5.40389e-05	6.45148e-05	5.7458e-05	5.20429e-05	0.89627	0.392525
UCAGGCA	5.83193e-06	5.68314e-06	5.51777e-06	5.61817e-06	6.43041e-06	6.90441e-06	6.83008e-06	7.55106e-06	4.78223e-06	5.17147e-06	4.9007e-06	4.94677e-06	4.86697e-06	5.2847e-06	4.74557e-06	5.06171e-06	6.409e-06	6.15582e-06	6.24789e-06	5.9733e-06	0.896261	0.00094508
UCCCGGG	7.97183e-06	7.91441e-06	6.81135e-06	7.51548e-06	7.39247e-06	8.10961e-06	7.71737e-06	8.166e-06	5.57658e-06	5.6753e-06	6.0982e-06	6.16434e-06	1.45371e-05	1.03527e-05	1.20318e-05	7.6391e-06	6.60006e-06	5.30234e-06	5.78292e-06	5.39779e-06	0.89581	0.00131936
UUUUUG	0.000191595	0.000189964	0.000203183	0.000202244	0.000191052	0.000189999	0.000200215	0.000194357	0.000254851	0.000220872	0.000242426	0.000233859	0.000174862	0.000190827	0.000195132	0.00022874	0.000198085	0.000194448	0.000198818	0.000221335	0.89575	9.00203e-05
UCGCUAG	1.58425e-07	1.66602e-07	1.41818e-07	1.28331e-07	1.82512e-07	1.91607e-07	1.52946e-07	2.16617e-07	1.4246e-07	1.28631e-07	1.44384e-07	1.56022e-07	1.44685e-07	1.43317e-07	1.49352e-07	1.34059e-07	1.57985e-07	2.47774e-07	1.73508e-07	1.56677e-07	0.895713	0.0110373
UAGGGCC	3.03419e-05	2.76305e-05	3.22322e-05	3.02692e-05	3.17015e-05	3.05638e-05	3.24272e-05	3.15053e-05	3.6363e-05	2.61986e-05	2.63954e-05	2.86955e-05	4.17628e-05	3.52871e-05	3.77552e-05	3.5409e-05	3.39914e-05	3.91218e-05	3.37311e-05	3.00134e-05	0.895572	0.00731675
UGGUGAC	9.10599e-06	9.4081e-06	9.14668e-06	8.84683e-06	1.00957e-05	1.05467e-05	1.04974e-05	1.06107e-05	9.22221e-06	8.89398e-06	9.1361e-06	8.55107e-06	1.07941e-05	1.04399e-05	1.07853e-05	9.36784e-06	9.52499e-06	9.06153e-06	9.72973e-06	8.15814e-06	0.895476	0.00312447
UUCGAGC	3.0873e-06	3.13785e-06	2.96295e-06	3.2892e-06	3.18062e-06	3.66213e-06	3.41007e-06	3.75427e-06	2.46695e-06	2.80572e-06	2.63424e-06	2.99679e-06	3.26805e-06	2.96291e-06	2.85068e-06	2.86931e-06	2.97862e-06	2.99924e-06	2.86329e-06	2.68785e-06	0.895338	0.00094508
UUCAAGC	6.46405e-06	6.19605e-06	6.36157e-06	6.20193e-06	8.41606e-06	7.51715e-06	7.59565e-06	7.15915e-06	6.03902e-06	8.01289e-06	5.65976e-06	5.98729e-06	5.38715e-06	5.79354e-06	5.04391e-06	5.55999e-06	7.23954e-06	7.22199e-06	7.23683e-06	6.97146e-06	0.895333	0.251325
UUUACAG	2.44832e-05	2.41902e-05	3.11848e-05	2.79082e-05	2.89084e-05	2.67963e-05	2.89571e-05	2.72818e-05	3.95467e-05	2.34157e-05	2.45921e-05	2.84998e-05	2.84962e-05	2.73317e-05	2.73192e-05	3.35148e-05	3.00472e-05	3.85797e-05	3.23999e-05	2.75445e-05	0.89509	0.306736
UGUGAGC	1.18834e-05	1.10606e-05	1.232e-05	1.35368e-05	1.31645e-05	1.31909e-05	1.45926e-05	1.4769e-05	1.0674e-05	1.04486e-05	1.03615e-05	1.15141e-05	1.1595e-05	1.1157e-05	1.1848e-05	1.33795e-05	1.24493e-05	1.17232e-05	1.25612e-05	1.12733e-05	0.895086	0.000131211
UCAAAGG	1.2565e-05	1.28004e-05	1.27975e-05	1.30519e-05	8.54912e-06	8.59682e-06	8.79137e-06	1.0025e-05	1.37449e-05	1.35445e-05	1.26884e-05	1.33985e-05	7.18066e-06	7.42485e-06	7.57329e-06	9.32179e-06	9.30936e-06	9.47803e-06	9.14019e-06	8.87791e-06	0.895075	0.000131211
UUUAAAG	2.95307e-05	3.09771e-05	3.22305e-05	2.8213e-05	3.68271e-05	3.72262e-05	3.76155e-05	3.69314e-05	2.5515e-05	2.62616e-05	2.52124e-05	2.61336e-05	2.05906e-05	2.27867e-05	2.03646e-05	2.19699e-05	2.99206e-05	3.11461e-05	3.06321e-05	2.70536e-05	0.895045	0.0156726
UUGUUUC	2.99897e-05	3.12905e-05	2.99529e-05	2.7997e-05	3.475e-05	3.62893e-05	3.82491e-05	3.57142e-05	2.45447e-05	2.60723e-05	2.68257e-05	2.57119e-05	2.42334e-05	2.52627e-05	2.39087e-05	2.4653e-05	2.99904e-05	3.01942e-05	3.06971e-05	2.7247e-05	0.894979	0.00731675
UCGGAAA	3.1597e-06	3.04977e-06	3.21364e-06	2.98194e-06	3.5936e-06	3.61105e-06	3.7516e-06	3.68841e-06	2.82684e-06	3.06712e-06	2.84845e-06	2.85434e-06	2.50157e-06	2.72316e-06	2.7053e-06	2.78042e-06	4.2492e-06	3.21547e-06	4.00811e-06	3.21095e-06	0.894971	0.0325414
UUUGGAA	1.71949e-05	1.66679e-05	1.82978e-05	1.82278e-05	2.06916e-05	2.05048e-05	2.1827e-05	2.21467e-05	1.4962e-05	1.44528e-05	1.46685e-05	1.6357e-05	1.58992e-05	1.406e-05	1.48548e-05	1.71522e-05	1.7417e-05	1.67269e-05	1.7278e-05	1.5599e-05	0.89497	0.00094508
UCGCAC	7.83484e-06	7.18287e-06	7.31197e-06	7.60655e-06	7.66436e-06	7.4317e-06	8.32628e-06	7.92043e-06	6.61276e-06	6.1434e-06	6.41527e-06	6.18551e-06	6.59613e-06	6.19092e-06	6.26226e-06	6.33519e-06	7.21362e-06	6.72464e-06	7.06801e-06	6.64974e-06	0.894936	0.000791734
UUGUUA	9.3687e-05	9.26874e-05	9.76984e-05	9.6736e-05	9.14868e-05	9.18187e-05	0.000101369	9.79451e-05	0.000115934	0.000105599	0.000143311	0.000122022	8.65722e-05	8.73973e-05	0.000102705	0.00011188	8.87888e-05	8.04647e-05	8.86002e-05	8.79064e-05	0.894846	5.88115e-05
UUGCAA	2.2036e-05	2.16833e-05	2.17669e-05	2.08542e-05	2.48799e-05	2.58174e-05	2.61158e-05	2.64578e-05	1.90535e-05	1.95768e-05	2.22377e-05	1.94165e-05	2.00909e-05	1.93357e-05	1.88925e-05	1.7825e-05	2.22489e-05	2.11009e-05	2.29595e-05	2.08979e-05	0.894805	0.0325414
UAGUCCA	2.3668e-06	2.32889e-06	2.42444e-06	2.19351e-06	2.77639e-06	2.91074e-06	2.91297e-06	2.81879e-06	2.174e-06	2.59044e-06	2.17855e-06	2.15599e-06	1.73201e-06	1.96087e-06	1.58874e-06	1.86045e-06	2.54931e-06	2.4627e-06	2.49929e-06	2.25154e-06	0.894799	0.168323
UGGCGG	3.51257e-05	3.63931e-05	3.92069e-05	3.68148e-05	2.9163e-05	3.09517e-05	3.10681e-05	3.04192e-05	3.92982e-05	3.84081e-05	3.86995e-05	3.96018e-05	3.5409e-05	3.70499e-05	4.31507e-05	4.13415e-05	3.41497e-05	3.24113e-05	3.49449e-05	3.43708e-05	0.894525	0.00131936
UUGAAGA	1.06953e-05	1.07709e-05	1.04841e-05	1.00344e-05	1.17215e-05	1.21349e-05	1.20823e-05	1.21566e-05	8.39407e-06	8.41779e-06	8.59407e-06	8.79891e-06	1.28663e-05	1.09468e-05	1.15502e-05	9.02502e-06	9.45404e-06	8.75951e-06	9.19386e-06	7.94358e-06	0.894315	0.00030208
UGAGGCA	5.78142e-06	6.22199e-06	5.268e-06	5.63356e-06	6.22334e-06	6.63653e-06	7.37521e-06	6.65166e-06	5.14017e-06	5.51059e-06	5.46015e-06	5.21747e-06	5.70514e-06	5.4519e-06	5.28067e-06	5.31545e-06	5.78189e-06	5.22067e-06	5.5226e-06	5.21022e-06	0.894255	0.00478338
UCACGCG	7.24519e-07	7.48351e-07	5.92381e-07	6.20377e-07	6.79655e-07	7.94188e-07	7.79802e-07	7.92724e-07	6.15195e-07	6.23661e-07	7.02967e-07	5.9474e-07	1.56878e-06	1.20068e-06	1.40445e-06	8.25184e-07	6.89696e-07	4.76937e-07	6.27876e-07	5.53541e-07	0.894181	0.0227125
UUUUGCC	2.17523e-05	2.22435e-05	2.18365e-05	2.08226e-05	2.55152e-05	2.72033e-05	2.62819e-05	2.65054e-05	1.88757e-05	2.00595e-05	1.9039e-05	1.95431e-05	2.19932e-05	2.03765e-05	1.97515e-05	1.85518e-05	2.27981e-05	2.24723e-05	2.24473e-05	2.00714e-05	0.8939	0.00030208
UAGGAGC	4.47688e-06	4.23457e-06	4.51145e-06	4.07281e-06	5.12492e-06	5.26912e-06	5.53209e-06	5.04084e-06	4.05256e-06	4.00125e-06	3.80979e-06	3.96475e-06	3.55188e-06	3.72554e-06	3.34716e-06	3.68058e-06	4.75189e-06	4.74572e-06	4.72843e-06	4.278e-06	0.893711	0.0156726
UGCAGGA	5.37708e-06	5.19931e-06	5.23241e-06	5.14035e-06	6.13042e-06	6.08635e-06	6.30347e-06	6.17099e-06	4.90355e-06	5.04042e-06	4.77207e-06	4.92987e-06	5.34295e-06	4.79567e-06	4.64548e-06	4.8176e-06	5.35761e-06	5.46817e-06	5.35167e-06	6.3756e-06	0.893694	0.00131936
UUUUACA	3.65765e-05	3.81793e-05	4.08212e-05	3.54355e-05	4.63827e-05	4.62032e-05	4.75551e-05	4.60852e-05	3.62886e-05	3.36312e-05	3.19344e-05	3.30936e-05	2.88901e-05	3.22472e-05	2.90269e-05	3.14447e-05	3.88225e-05	4.06986e-05	3.8136e-05	3.34738e-05	0.893622	0.0325414
UCGCC	9.42933e-05	9.1843e-05	8.50708e-05	0.000103361	7.55761e-05	8.03002e-05	9.10145e-05	8.9524e-05	0.000136402	0.000128723	0.000198464	0.000153032	0.000111726	0.000106432	0.000142744	0.000152918	8.7807e-05	6.3557e-05	8.3272e-05	9.04306e-05	0.893573	0.000184473
UCGGCAG	2.13331e-06	2.06644e-06	2.05626e-06	2.07831e-06	2.36958e-06	2.45184e-06	2.47852e-06	2.39099e-06	1.80626e-06	1.83578e-06	1.80723e-06	1.8521e-06	2.01971e-06	2.1996e-06	1.93557e-06	1.90493e-06	2.19872e-06	2.18921e-06	2.18908e-06	2.01758e-06	0.893498	4.10755e-05
UUCCGUG	4.58134e-06	4.20074e-06	4.33016e-06	4.28242e-06	4.79065e-06	4.79743e-06	4.9919e-06	4.86536e-06	3.87132e-06	4.10629e-06	3.89534e-06	3.91276e-06	4.01018e-06	3.79794e-06	3.68952e-06	3.83278e-06	4.65789e-06	4.46009e-06	4.53727e-06	4.39892e-06	0.893464	0.00478338
UUCCGGG	7.5794e-06	7.88407e-06	7.33167e-06	7.06426e-06	7.23845e-06	8.21444e-06	7.6767e-06	7.69278e-06	5.50596e-06	5.33786e-06	5.41644e-06	5.70369e-06	1.48049e-05	1.07785e-05	1.15787e-05	7.1762e-06	6.17279e-06	5.66269e-06	6.19603e-06	4.9584e-06	0.893365	0.00030208
UCAAACG	9.68709e-07	8.72284e-07	9.08903e-07	8.38248e-07	1.0923e-06	1.16254e-06	1.13574e-06	1.02772e-06	7.59741e-07	8.03427e-07	7.55789e-07	7.5705e-07	6.40141e-07	7.52741e-07	6.79679e-07	7.01672e-07	1.01553e-06	9.81215e-07	1.03885e-06	9.96913e-07	0.893358	0.0156726
UGAAACC	5.86816e-06	5.58751e-06	8.50338e-06	5.51973e-06	6.987e-06	6.63397e-06	6.74247e-06	6.50793e-06	5.10906e-06	5.23114e-06	4.83418e-06	5.09531e-06	5.00931e-06	4.90496e-06	4.60276e-06	5.03243e-06	6.31801e-06	5.91201e-06	6.15736e-06	5.728e-06	0.893322	0.00478338
UUCGGGA	4.16932e-06	4.43909e-06	4.2403e-06	3.96861e-06	4.56096e-06	4.7547e-06	4.74989e-06	4.56123e-06	3.72301e-06	3.88217e-06	3.7883e-06	3.83021e-06	4.04439e-06	4.20966e-06	4.09773e-06	3.95325e-06	4.44911e-06	4.72695e-06	4.53716e-06	4.43057e-06	0.893187	4.10755e-05
UAGCGUC	2.78756e-06	2.75248e-06	2.68895e-06	2.76415e-06	2.78139e-06	3.02794e-06	2.98713e-06	3.01564e-06	2.12143e-06	2.22457e-06	2.17772e-06	2.09033e-06	3.64157e-06	3.09427e-06	3.24177e-06	2.48099e-06	2.53039e-06	2.43873e-06	2.47083e-06	2.15706e-06	0.893163	9.00203e-05
UCGGGAC	3.46851e-06	3.14707e-06	3.32762e-06	3.19002e-06	3.49662e-06	3.63285e-06	3.5964e-06	3.59319e-06	2.92218e-06	2.91574e-06	3.01808e-06	2.8706e-06	3.23034e-06	2.87896e-06	3.01549e-06	3.21545e-06	3.42956e-06	3.31558e-06	3.33426e-06	3.21216e-06	0.893015	0.000184473
UCUGAA	2.64116e-05	2.42723e-05	2.70684e-05	2.54122e-05	2.99455e-05	2.9344e-05	3.02432e-05	3.01875e-05	2.26368e-05	2.20098e-05	2.15411e-05	2.28786e-05	2.03229e-05	2.04581e-05	2.05277e-05	2.20223e-05	2.50139e-05	2.45572e-05	2.56314e-05	2.27044e-05	0.892987	0.0110373
UUCGUGC	6.71572e-06	6.2033e-06	5.45019e-06	5.85195e-06	5.67159e-06	6.25761e-06	6.05799e-06	6.40057e-06	5.01109e-06	5.2315e-06	5.37676e-06	7.66151e-06	7.75803e-06	6.26169e-06	6.81615e-06	5.08353e-06	5.19274e-06	5.04619e-06	5.17503e-06	4.6725e-06	0.892936	0.251325
UUGUCCC	1.85903e-05	1.89902e-05	2.08302e-05	1.88788e-05	2.20023e-05	2.17927e-05	2.20048e-05	2.1257e-05	1.86198e-05	1.72571e-05	1.74391e-05	1.7122e-05	1.73043e-05	1.84149e-05	1.73915e-05	1.78977e-05	2.09166e-05	2.27981e-05	2.19446e-05	2.02135e-05	0.892823	0.000791734
UGCGGA	1.96154e-05	1.63824e-05	1.70484e-05	1.71901e-05	1.6724e-05	1.77421e-05	1.96229e-05	1.7734e-05	1.83658e-05	1.49977e-05	1.56851e-05	1.79461e-05	2.30928e-05	2.15623e-05	2.24903e-05	1.98365e-05	1.72659e-05	2.07572e-05	1.77487e-05	1.72047e-05	0.892812	0.0325414
UAGGUCA	3.70645e-06	3.97971e-06	4.62267e-06	4.16373e-06	4.36084e-06	4.39061e-06	4.70373e-06	4.24906e-06	3.9804e-06	3.77052e-06	3.31554e-06	3.62452e-06	2.94688e-06	4.62318e-06	3.17592e-06	3.99442e-06	4.51542e-06	7.19207e-06	5.47318e-06	4.98971e-06	0.892784	0.00202545
UCCGGGG	4.13452e-06	6.11922e-06	3.51174e-06	3.86638e-06	4.21642e-06	4.26201e-06	4.3556e-06	5.55638e-06	3.66006e-06	3.79675e-06	3.84867e-06	3.84352e-06	4.427e-06	4.29779e-06	4.31991e-06	4.317e-06	4.28656e-06	3.75201e-06	4.15669e-06	4.17182e-06	0.892755	0.000791734
UGGUCG	2.513e-05	2.39083e-05	2.41269e-05	2.43711e-05	2.21734e-05	2.32049e-05	2.25926e-05	2.34686e-05	2.17733e-05	1.90964e-05	2.14031e-05	2.3197e-05	4.52221e-05	3.531e-05	4.4516e-05	3.17505e-05	2.04236e-05	1.78733e-05	2.01121e-05	1.77185e-05	0.892622	0.0156726
UUGAGC	3.68559e-05	3.56324e-05	3.58641e-05	3.75134e-05	4.02583e-05	4.32635e-05	4.25937e-05	4.56024e-05	3.10236e-05	3.18819e-05	3.12939e-05	3.27672e-05	3.98141e-05	3.73462e-05	3.88765e-05	3.62605e-05	3.742e-05	3.5907e-05	3.69892e-05	3.43822e-05	0.892462	4.10755e-05
UUAGACG	2.75097e-06	2.17411e-06	2.31971e-06	2.20539e-06	2.48328e-06	2.46605e-06	2.60197e-06	2.47784e-06	2.21509e-06	2.4226e-06	2.09777e-06	2.12019e-06	2.62885e-06	2.34682e-06	2.31952e-06	2.11006e-06	2.37148e-06	2.11413e-06	2.19056e-06	1.99312e-06	0.892388	0.0630515
UCUGUCC	2.29073e-05	2.2186e-05	2.39539e-05	2.38884e-05	2.59237e-05	2.64368e-05	2.69747e-05	2.724e-05	2.093e-05	1.99476e-05	2.00537e-05	2.13769e-05	3.09425e-05	2.91001e-05	3.03101e-05	2.79179e-05	2.39886e-05	2.34172e-05	2.39819e-05	2.08689e-05	0.892324	9.00203e-05
UGGGAAA	1.32491e-05	1.32413e-05	1.36744e-05	1.25426e-05	1.60415e-05	1.64474e-05	1.67199e-05	1.6379e-05	1.16997e-05	1.31784e-05	1.12512e-05	1.20375e-05	9.43966e-06	1.02558e-05	9.67797e-06	1.07046e-05	1.45017e-05	1.42649e-05	1.44315e-05	1.46954e-05	0.892185	0.0227125
UCGGAGA	4.27838e-06	3.70845e-06	3.29726e-06	4.24013e-06	3.67545e-06	3.78221e-06	3.81173e-06	3.96825e-06	3.06559e-06	3.16064e-06	3.15085e-06	3.05445e-06	3.60797e-06	3.01612e-06	3.16297e-06	3.62414e-06	3.66774e-06	2.7775e-06	3.27516e-06	3.44557e-06	0.892161	0.00094508
UUGCGAC	1.39127e-06	1.38954e-06	1.16771e-06	1.14244e-06	1.71327e-06	1.47086e-06	1.86322e-06	1.40686e-06	1.21769e-06	1.16679e-06	1.30349e-06	1.19899e-06	1.31937e-06	1.42971e-06	1.50751e-06	1.48271e-06	1.28682e-06	2.45012e-06	1.25858e-06	1.64335e-06	0.89216	0.000954767
UUGUCCA	1.07245e-05	9.17529e-06	1.03772e-05	9.7162e-06	1.08458e-05	1.10677e-05	1.11382e-05	1.11655e-05	1.0106e-05	8.91141e-06	8.95645e-06	9.42351e-06	8.21597e-06	8.91235e-06	8.07648e-06	8.85414e-06	1.00197e-05	1.13897e-05	1.05667e-05	1.01476e-05	0.891985	0.0456944
UUUAAGG	3.63959e-05	3.75141e-05	3.84405e-05	4.04238e-05	2.79869e-05	2.7409e-05	2.83204e-05	2.78275e-05	5.04037e-05	4.46291e-05	5.26475e-05	4.65296e-05	2.8129e-05	2.93294e-05	3.247e-05	3.67086e-05	2.82234e-05	2.65675e-05	2.68781e-05	2.87057e-05	0.891801	4.10755e-05
UGUCAGC	1.20382e-05	1.14048e-05	1.1897e-05	1.10859e-05	1.14213e-05	1.13919e-05	1.15412e-05	1.13159e-05	1.09762e-05	1.0667e-05	9.83698e-06	1.02981e-05	8.69953e-06	8.73903e-06	8.25143e-06	8.79565e-06	1.10505e-05	1.11719e-05	1.0945e-05	1.00197e-05	0.891776	0.0630515
UGUCAA	2.88267e-05	2.7577e-05	3.54375e-05	3.17737e-05	3.10688e-05	2.87559e-05	3.12109e-05	2.92183e-05	4.76331e-05	2.80051e-05	3.02906e-05	3.44182e-05	3.32345e-05	3.1702e-05	3.25494e-05	3.91505e-05	3.51789e-05	4.31756e-05	3.81214e-05	3.21281e-05	0.891767	0.492455
UGGAGAC	5.91371e-06	5.56227e-06	6.63209e-06	6.90129e-06	6.89771e-06	6.65871e-06	7.57711e-06	7.743e-06	5.30055e-06	5.20289e-06	5.29605e-06	5.90012e-06	5.76307e-06	5.29171e-06	5.89056e-06	6.9104e-06	6.35008e-06	6.18939e-06	6.56975e-06	5.84158e-06	0.891744	0.000791734
UUGGAAG	1.01527e-05	1.00062e-05	1.24255e-05	1.14532e-05	1.1606e-05	1.17747e-05	1.31781e-05	1.24621e-05	9.172e-06	8.75651e-06	9.10254e-06	9.79899e-06	9.73758e-06	1.05339e-05	1.1154e-05	1.14966e-05	1.05103e-05	1.05577e-05	1.11021e-05	9.26759e-06	0.891599	9.00203e-05
UCAGGA	1.54279e-05	1.3998e-05	1.45627e-05	1.42045e-05	1.63914e-05	1.64201e-05	1.69625e-05	1.63654e-05	1.34897e-05	1.33593e-05	1.39475e-05	1.35017e-05	1.27301e-05	1.28101e-05	1.25994e-05	1.35787e-05	1.50705e-05	1.47235e-05	1.47816e-05	1.38273e-05	0.891518	0.00731675
UUCGGAG	4.81379e-06	4.68244e-06	4.55631e-06	4.40067e-06	5.57205e-06	5.82588e-06	5.71145e-06	5.44549e-06	4.50112e-06	4.41227e-06	4.40346e-06	4.34058e-06	3.79955e-06	4.36361e-06	3.85239e-06	4.45912e-06	5.44917e-06	4.80687e-06	5.21967e-06	4.88212e-06	0.891487	0.0110373
UUUCCUG	2.44838e-05	2.33452e-05	2.49773e-05	2.3204e-05	2.90939e-05	2.92596e-05	2.95985e-05	2.91727e-05	2.05371e-05	2.16549e-05	2.02166e-05	2.116e-05	1.74524e-05	1.90888e-05	1.81706e-05	2.04461e-05	2.61427e-05	2.60617e-05	2.6229e-05	2.35412e-05	0.891442	0.0110373
UCGCCCG	1.2532e-06	1.30971e-06	1.14493e-06	1.2098e-06	1.36976e-06	1.41015e-06	1.42771e-06	1.51215e-06	1.36469e-06	1.28644e-06	1.13845e-06	1.04568e-06	1.09648e-06	1.09753e-06	1.11993e-06	1.08747e-06	1.3293e-06	1.33871e-06	1.26772e-06	1.19906e-06	0.891293	0.20269
UCAGCGG	2.65793e-06	2.70469e-06	3.02185e-06	2.74543e-06	2.65427e-06	2.68735e-06	2.82061e-06	2.67307e-06	3.06087e-06	2.89691e-06	2.69036e-06	2.82842e-06	2.58405e-06	2.52638e-06	2.67016e-06	2.74734e-06	2.86369e-06	3.42792e-06	3.1175e-06	2.95997e-06	0.891225	0.0630515
UCACCC	3.9017e-05	4.43336e-05	3.88861e-05	3.81455e-05	4.08658e-05	4.08945e-05	4.52053e-05	4.0573e-05	3.77245e-05	4.21266e-05	4.50697e-05	3.85195e-05	4.21e-05	4.04713e-05	4.53819e-05	4.28925e-05	4.17549e-05	4.15906e-05	4.48993e-05	4.14479e-05	0.890744	0.251325
UUUGCUA	1.92139e-05	1.88733e-05	2.25397e-05	2.19399e-05	2.24702e-05	2.20512e-05	2.4369e-05	2.46908e-05	1.95722e-05	1.8451e-05	1.84978e-05	2.06947e-05	1.86179e-05	1.84518e-05	1.86023e-05	2.15904e-05	1.98385e-05	2.00716e-05	2.1342e-05	1.79979e-05	0.890725	0.0227125
UCGCAGA	3.01292e-06	2.57698e-06	2.35456e-06	2.96817e-06	2.73402e-06	2.8853e-06	2.90039e-06	2.96357e-06	2.09136e-06	2.11456e-06	2.08571e-06	2.0098e-06	2.20902e-06	2.19896e-06	2.06954e-06	2.27494e-06	2.69414e-06	1.99799e-06	2.39827e-06	2.38899e-06	0.890591	0.000791734
UUUCCCA	1.7052e-05	1.58932e-05	1.54749e-05	1.69087e-05	1.70558e-05	1.64596e-05	1.59641e-05	1.64214e-05	2.62795e-05	2.25681e-05	1.95493e-05	2.17121e-05	1.74667e-05	1.81148e-05	1.77558e-05	2.4403e-05	2.34448e-05	2.15236e-05	2.27719e-05	3.9812e-05	0.890548	0.00731675
UCAGGAC	4.77353e-06	4.72846e-06	4.95377e-06	4.59228e-06	6.292e-06	5.68712e-06	5.7864e-06	5.64302e-06	4.4593e-06	4.36351e-06	4.21199e-06	4.32671e-06	4.45877e-06	4.6656e-06	4.3378e-06	4.23342e-06	5.24983e-06	5.24369e-06	5.07101e-06	4.61619e-06	0.890462	0.000494131
UUGUCAC	1.94134e-05	1.97338e-05	1.85503e-05	1.82118e-05	1.40367e-05	1.41679e-05	1.42147e-05	1.40665e-05	1.98906e-05	2.07264e-05	1.7697e-05	1.88311e-05	1.21291e-05	1.23637e-05	1.17978e-05	1.38846e-05	1.48715e-05	1.43453e-05	1.44717e-05	1.4477e-05	0.890385	0.000494131
UUUCUG	8.75041e-05	8.94062e-05	9.04548e-05	8.35022e-05	0.000105131	0.000108845	0.000109443	0.000107552	7.45089e-05	7.85386e-05	7.56987e-05	7.63819e-05	7.55536e-05	7.7881e-05	7.45424e-05	7.42869e-05	9.20721e-05	9.04289e-05	9.14056e-05	8.21048e-05	0.890251	0.00202545
UGGGG	0.000282701	0.000281057	0.000280668	0.000299237	0.000256186	0.000259906	0.000269294	0.000268744	0.000331973	0.000303918	0.000345824	0.000326406	0.000344889	0.000320963	0.000371167	0.000365449	0.000282781	0.000259926	0.000279424	0.000288514	0.890236	0.00312447
UUUUGAG	2.96505e-05	3.11921e-05	3.45894e-05	3.3182e-05	2.20358e-05	2.24958e-05	2.27906e-05	2.25711e-05	3.56503e-05	3.32032e-05	3.35144e-05	3.49458e-05	1.77378e-05	1.99099e-05	1.97891e-05	2.47783e-05	2.24736e-05	2.33726e-05	2.25415e-05	2.13546e-05	0.889997	9.00203e-05
UGUCAG	3.80875e-05	3.31621e-05	3.67037e-05	3.77428e-05	4.07786e-05	3.97195e-05	4.11392e-05	4.27622e-05	3.3043e-05	2.96751e-05	3.27532e-05	3.40035e-05	3.59457e-05	3.22858e-05	3.41963e-05	3.57865e-05	3.82285e-05	3.41879e-05	3.75303e-05	3.5025e-05	0.889956	0.000184473
UUAUCUG	1.81003e-05	1.75802e-05	1.76415e-05	1.59134e-05	2.07564e-05	2.18871e-05	2.15771e-05	2.19351e-05	1.47822e-05	1.57005e-05	1.45115e-05	1.48074e-05	1.17448e-05	1.36257e-05	1.16617e-05	1.30551e-05	1.84162e-05	1.77175e-05	1.75153e-05	1.64439e-05	0.889862	0.0156726
UUUCACG	5.79429e-06	5.83898e-06	5.90197e-06	5.4128e-06	6.41534e-06	6.51919e-06	7.47379e-06	6.36626e-06	4.93689e-06	5.00698e-06	6.4056e-06	5.08312e-06	4.55127e-06	4.65624e-06	4.40665e-06	4.8501e-06	6.35027e-06	5.82055e-06	6.06925e-06	5.83468e-06	0.889797	0.20269
UUUGAGC	1.68546e-05	1.72502e-05	1.63406e-05	1.67556e-05	1.53533e-05	1.77153e-05	1.63709e-05	1.81786e-05	1.46081e-05	1.51613e-05	1.54318e-05	1.55995e-05	1.93969e-05	1.64983e-05	1.87419e-05	1.41367e-05	1.38822e-05	1.23756e-05	1.3049e-05	1.24905e-05	0.889587	0.113494
UCAGAAG	7.13934e-06	7.60051e-06	6.72948e-06	7.13969e-06	7.78411e-06	8.57801e-06	8.31788e-06	8.69808e-06	5.89012e-06	6.36871e-06	6.72518e-06	6.63424e-06	8.97747e-06	8.02627e-06	8.95548e-06	6.51871e-06	6.81201e-06	6.2278e-06	6.46806e-06	5.89506e-06	0.889489	0.00131936
UUAAUG	8.76225e-05	8.14968e-05	9.50342e-05	9.50024e-05	9.87492e-05	9.99357e-05	0.000100593	9.71413e-05	8.71472e-05	9.36396e-05	8.39441e-05	8.39378e-05	6.63904e-05	7.37337e-05	6.86894e-05	7.54983e-05	8.57885e-05	9.12598e-05	8.55668e-05	7.87031e-05	0.889433	0.392525
UUGUCAA	1.21685e-05	1.23953e-05	1.21063e-05	1.18117e-05	1.45088e-05	1.517e-05	1.48441e-05	1.43018e-05	9.76253e-06	1.02779e-05	9.7612e-06	1.03342e-05	8.9885e-06	9.16672e-06	9.14605e-06	8.37902e-06	1.3328e-05	1.24131e-05	1.41283e-05	1.12274e-05	0.889367	0.0156726
UUGCGCC	4.68688e-06	4.51026e-06	4.17541e-06	4.57678e-06	4.76083e-06	5.36144e-06	5.17703e-06	5.39946e-06	3.39913e-06	3.78355e-06	3.78374e-06	3.8601e-06	7.52301e-06	6.42219e-06	7.06876e-06	4.58276e-06	4.14463e-06	3.63443e-06	3.79543e-06	3.40753e-06	0.889319	0.000791734
UGCAAG	1.3327e-05	1.28386e-05	1.30926e-05	1.30832e-05	1.51219e-05	1.58361e-05	1.55698e-05	1.53061e-05	1.37603e-05	1.32387e-05	1.30648e-05	1.32339e-05	1.25755e-05	1.22537e-05	1.21805e-05	1.30319e-05	1.38045e-05	1.32027e-05	1.3708e-05	1.28769e-05	0.889241	0.355588
UUGUUCA	1.71902e-05	1.65113e-05	1.85453e-05	1.56585e-05	2.02718e-05	2.11191e-05	2.09701e-05	2.05346e-05	1.47392e-05	1.4614e-05	1.42966e-05	1.49929e-05	1.24721e-05	1.34737e-05	1.24509e-05	1.42099e-05	1.71971e-05	1.7733e-05	1.82726e-05	1.58909e-05	0.889075	0.0156726
UUGCCGG	4.31402e-06	4.36951e-06	4.26118e-06	4.32428e-06	6.03608e-06	4.80606e-06	4.51213e-06	4.71241e-06	3.4814e-06	3.50406e-06	3.46639e-06	3.53361e-06	7.29985e-06	6.54622e-06	6.59918e-06	4.74532e-06	3.85222e-06	3.94093e-06	5.85904e-06	3.29799e-06	0.889025	0.000184473
UUCUACG	3.46919e-06	3.52993e-06	3.52235e-06	3.78513e-06	3.20977e-06	3.22458e-06	3.38051e-06	3.41302e-06	4.3314e-06	3.85004e-06	4.18344e-06	4.39221e-06	2.96158e-06	3.74402e-06	3.53106e-06	4.01489e-06	3.01363e-06	3.01007e-06	3.09738e-06	2.96815e-06	0.888814	5.88115e-05
UUUCUGG	2.73557e-05	2.64239e-05	2.70311e-05	2.65244e-05	2.92537e-05	2.9112e-05	2.90261e-05	2.94996e-05	3.13653e-05	2.77087e-05	2.62311e-05	2.69204e-05	3.00707e-05	2.80868e-05	2.77842e-05	2.91972e-05	2.97953e-05	2.6628e-05	2.85619e-05	3.34437e-05	0.888792	0.148391
UGCAGCG	2.87246e-06	2.73654e-06	2.90408e-06	2.86306e-06	3.35494e-06	3.41986e-06	3.3784e-06	3.34488e-06	3.08296e-06	2.71146e-06	2.52685e-06	2.66952e-06	2.51169e-06	2.71756e-06	2.47475e-06	2.68603e-06	3.34152e-06	3.80351e-06	3.35148e-06	3.08812e-06	0.888426	0.0110373
UUCCUGA	1.09592e-05	1.06875e-05	1.08431e-05	1.06403e-05	1.47455e-05	1.34963e-05	1.29851e-05	1.34317e-05	9.44481e-06	1.01608e-05	9.51065e-06	9.96765e-06	8.8536e-06	9.48173e-06	9.26559e-06	9.86795e-06	1.15333e-05	1.18779e-05	1.13683e-05	1.46443e-05	0.88834	0.00478338
UUACUGG	1.86349e-05	1.65039e-05	1.62836e-05	1.67594e-05	1.61848e-05	1.58937e-05	1.68292e-05	1.59076e-05	3.12745e-05	2.02284e-05	1.86687e-05	1.95481e-05	1.52348e-05	1.57913e-05	1.56902e-05	2.05402e-05	1.96712e-05	1.65281e-05	1.85584e-05	2.53253e-05	0.888306	0.00094508
UUAGUGA	2.40445e-05	2.53196e-05	2.42323e-05	2.44938e-05	2.09836e-05	2.2043e-05	2.10307e-05	2.1727e-05	2.41903e-05	2.57592e-05	2.25533e-05	2.42318e-05	1.63237e-05	1.93403e-05	1.79561e-05	2.19058e-05	2.22529e-05	2.42234e-05	2.47757e-05	2.26328e-05	0.887956	0.0156726
UACUGUA	1.20464e-05	1.21252e-05	1.47748e-05	1.29755e-05	1.45938e-05	1.37487e-05	1.45332e-05	1.68233e-05	1.76056e-05	1.11837e-05	1.17842e-05	1.31727e-05	1.42881e-05	1.31736e-05	1.30724e-05	1.51843e-05	1.41596e-05	1.73114e-05	1.49583e-05	1.28e-05	0.887951	0.0854793
UUGGAGC	9.33088e-06	9.10048e-06	9.17541e-06	9.00409e-06	1.04315e-05	1.08067e-05	1.11098e-05	1.08847e-05	7.72568e-06	8.13544e-06	7.89385e-06	8.11306e-06	8.78198e-06	8.40932e-06	8.3317e-06	8.06695e-06	9.82506e-06	9.22367e-06	9.36162e-06	8.59695e-06	0.887934	9.00203e-05
UUUAGAC	7.88663e-06	7.84812e-06	8.68414e-06	7.77909e-06	9.456e-06	9.58404e-06	9.7522e-06	9.34687e-06	6.81232e-06	7.08716e-06	6.54727e-06	6.80755e-06	5.00377e-06	6.41641e-06	5.36825e-06	6.05597e-06	8.01283e-06	9.46878e-06	8.67258e-06	7.74101e-06	0.88791	0.0156726
UACUGGA	6.78146e-06	6.87888e-06	7.11061e-06	6.76278e-06	6.95351e-06	7.00186e-06	7.06079e-06	7.0198e-06	5.77188e-06	5.43802e-06	5.61309e-06	5.47762e-06	9.43822e-06	7.68358e-06	8.28214e-06	5.98591e-06	5.87493e-06	5.43694e-06	5.56474e-06	4.77054e-06	0.887884	0.00131936
UGAGCUA	6.63202e-06	7.33816e-06	6.15757e-06	6.14678e-06	7.09781e-06	7.65975e-06	7.18612e-06	7.52118e-06	5.199e-06	5.92046e-06	5.90833e-06	5.48881e-06	5.41985e-06	5.20009e-06	4.86806e-06	4.97728e-06	6.77932e-06	6.39625e-06	6.24014e-06	6.08508e-06	0.887836	0.00731675
UUAUGAA	1.53065e-05	1.424e-05	1.61705e-05	1.6493e-05	1.61921e-05	1.53161e-05	1.67291e-05	1.7684e-05	1.39321e-05	1.26934e-05	1.31265e-05	1.47392e-05	1.10126e-05	9.04995e-06	1.00208e-05	1.38465e-05	1.37725e-05	1.28766e-05	1.35992e-05	1.27681e-05	0.887798	0.20269
UGGCAGC	1.01631e-05	9.5744e-06	9.25777e-06	9.61861e-06	1.05565e-05	1.09759e-05	1.10158e-05	1.11818e-05	8.01958e-06	8.22808e-06	7.95557e-06	8.22264e-06	1.08015e-05	9.17318e-06	9.13126e-06	8.35498e-06	9.8644e-06	8.99205e-06	9.29971e-06	8.56825e-06	0.887724	4.10755e-05
UUGGUAC	1.40412e-05	1.41429e-05	1.4417e-05	1.44942e-05	1.72705e-05	1.77761e-05	1.64255e-05	1.64333e-05	2.0533e-05	1.42437e-05	1.34006e-05	1.5331e-05	1.41915e-05	1.54074e-05	1.43638e-05	1.38147e-05	1.67062e-05	1.75995e-05	1.68587e-05	1.62265e-05	0.887706	0.306736
UUGAGA	3.83301e-05	3.83207e-05	4.09829e-05	4.01362e-05	4.61621e-05	4.61226e-05	4.58324e-05	4.63721e-05	3.44903e-05	3.37212e-05	3.16197e-05	3.40866e-05	4.09633e-05	4.06543e-05	3.89064e-05	3.74504e-05	4.13955e-05	4.14711e-05	4.266e-05	3.76277e-05	0.887636	4.10755e-05
UUCAAC	2.52641e-05	2.69133e-05	2.93523e-05	2.67348e-05	2.94948e-05	3.1061e-05	3.26295e-05	3.35727e-05	2.39923e-05	2.52238e-05	3.16847e-05	2.50848e-05	2.22793e-05	2.52881e-05	2.48535e-05	2.50129e-05	2.61096e-05	2.62866e-05	2.77138e-05	2.43823e-05	0.887608	0.148391
UGAAGA	2.81548e-05	2.75783e-05	2.75972e-05	2.72216e-05	2.91256e-05	3.01611e-05	3.0124e-05	3.01489e-05	2.48315e-05	2.36751e-05	2.43459e-05	2.53115e-05	3.20575e-05	2.85488e-05	3.10837e-05	2.71977e-05	2.62374e-05	2.43788e-05	2.54203e-05	2.3855e-05	0.887582	0.00030208
UGAAAAC	9.07846e-06	9.57123e-06	1.0733e-05	9.51788e-06	1.04017e-05	1.02754e-05	1.05639e-05	1.03293e-05	9.64791e-06	8.35882e-06	8.29998e-06	8.67807e-06	7.70504e-06	7.439e-06	7.33987e-06	8.06345e-06	9.35667e-06	1.07249e-05	9.73956e-06	8.94336e-06	0.88737	0.0854793
UCACGC	1.35212e-05	1.32016e-05	1.17966e-05	1.24598e-05	1.39603e-05	1.54132e-05	1.44221e-05	1.53923e-05	9.75127e-06	1.04055e-05	1.10617e-05	9.98227e-06	2.3604e-05	1.86741e-05	1.95998e-05	1.28204e-05	1.30903e-05	1.023e-05	1.17818e-05	1.08751e-05	0.88735	0.000131211
UUUCG	8.79809e-05	8.35483e-05	9.49988e-05	8.71699e-05	9.17138e-05	9.11314e-05	9.27471e-05	9.0605e-05	9.66466e-05	7.92712e-05	8.44915e-05	8.63905e-05	9.34583e-05	8.76739e-05	8.94625e-05	9.24563e-05	8.94706e-05	9.28245e-05	9.17399e-05	8.35882e-05	0.887328	0.0630515
UGUGGGA	1.57478e-05	1.54531e-05	1.56106e-05	1.6251e-05	1.57634e-05	1.61241e-05	1.68905e-05	1.67358e-05	1.79286e-05	1.82558e-05	2.44182e-05	1.94783e-05	1.65834e-05	1.65819e-05	1.95501e-05	2.0374e-05	1.66462e-05	1.54093e-05	1.64383e-05	1.85942e-05	0.887295	0.00094508
UCCAGCG	2.03363e-06	1.88819e-06	1.92826e-06	1.99122e-06	2.2757e-06	2.22786e-06	2.26565e-06	2.28026e-06	1.94292e-06	1.71599e-06	1.7888e-06	1.70731e-06	2.27751e-06	2.08991e-06	2.05282e-06	1.98226e-06	2.10746e-06	1.99148e-06	2.08426e-06	1.98062e-06	0.887268	9.00203e-05
UCUCUC	2.40556e-05	2.3016e-05	2.44118e-05	2.41871e-05	2.80034e-05	2.8166e-05	2.85894e-05	2.81214e-05	2.06849e-05	2.06457e-05	2.02194e-05	2.15187e-05	1.72986e-05	1.74358e-05	1.66676e-05	1.91889e-05	2.69188e-05	2.5719e-05	2.61734e-05	2.3849e-05	0.887165	0.0156726
UUUGG	0.000299972	0.000298185	0.000323954	0.000319834	0.000282633	0.000276598	0.000289776	0.000285709	0.000416568	0.000325548	0.000367118	0.000356486	0.000305478	0.000305362	0.000325784	0.000364414	0.000310334	0.000309768	0.000311396	0.000326172	0.887039	0.000184473
UUGUCUC	1.94021e-05	1.92956e-05	1.97877e-05	1.85771e-05	2.19667e-05	2.25823e-05	2.26682e-05	2.25458e-05	1.63068e-05	1.74585e-05	1.61166e-05	1.68292e-05	1.28205e-05	1.39511e-05	1.25423e-05	1.36234e-05	2.03155e-05	1.96499e-05	2.01378e-05	1.84309e-05	0.886744	0.0156726
UAGAAG	2.04238e-05	1.98194e-05	2.30906e-05	2.21999e-05	2.32885e-05	2.4347e-05	2.53256e-05	2.49429e-05	1.89384e-05	1.84234e-05	1.92283e-05	1.99188e-05	1.8889e-05	1.89183e-05	1.98392e-05	2.14658e-05	2.09626e-05	2.13174e-05	2.1762e-05	1.9801e-05	0.88656	0.000954767
UUGAGGA	2.09603e-05	2.24549e-05	1.96025e-05	2.2733e-05	1.79289e-05	1.92708e-05	2.13297e-05	2.10395e-05	3.06076e-05	2.82211e-05	4.29629e-05	3.3772e-05	3.1857e-05	2.86056e-05	3.80484e-05	3.45313e-05	1.92609e-05	1.22445e-05	1.68309e-05	1.7327e-05	0.886549	0.000954767
UUGAUGA	1.37625e-05	1.40723e-05	1.57022e-05	1.46617e-05	1.44742e-05	1.45357e-05	1.43933e-05	1.44794e-05	1.34498e-05	1.28675e-05	1.12404e-05	1.26418e-05	1.34905e-05	1.66773e-05	1.34446e-05	1.45317e-05	1.37885e-05	2.11576e-05	1.70827e-05	1.53559e-05	0.886485	5.88115e-05
UGUGCGC	4.7826e-06	6.38713e-06	7.02796e-06	4.64732e-06	5.39677e-06	6.91381e-06	8.55728e-06	5.80552e-06	4.50806e-06	5.77018e-06	5.355e-06	3.9683e-06	5.1996e-06	8.87802e-06	7.87426e-06	4.15877e-06	5.03498e-06	6.66815e-06	6.24339e-06	4.37251e-06	0.886467	0.0110373
UCAGCUA	8.16188e-06	6.46971e-06	6.86277e-06	6.47585e-06	7.91448e-06	7.89395e-06	7.93566e-06	8.01611e-06	7.0385e-06	6.6221e-06	6.38453e-06	6.20871e-06	5.92987e-06	6.47549e-06	5.79818e-06	6.2519e-06	7.47385e-06	7.60814e-06	7.38949e-06	6.78048e-06	0.886136	0.0456944
UGAUCCA	4.62673e-06	4.75178e-06	5.01649e-06	4.77206e-06	5.16858e-06	5.3124e-06	5.71384e-06	5.38683e-06	4.73089e-06	4.55718e-06	4.65022e-06	4.34397e-06	3.66222e-06	3.93811e-06	3.70918e-06	3.88329e-06	4.72578e-06	4.87314e-06	4.85647e-06	4.38443e-06	0.885676	0.113494
UCAGGCC	8.13277e-06	7.23623e-06	7.47028e-06	7.94986e-06	8.68332e-06	8.96337e-06	9.21169e-06	8.88893e-06	8.7595e-06	9.00202e-06	9.26118e-06	1.05315e-05	9.84795e-06	9.95491e-06	1.33746e-05	1.39953e-05	9.61806e-06	8.89899e-06	9.5718e-06	9.46862e-06	0.885609	0.355588
UUGGAUC	1.68172e-05	1.65743e-05	1.5384e-05	1.59373e-05	1.88444e-05	1.94308e-05	1.87271e-05	1.87974e-05	1.31667e-05	1.40479e-05	1.43448e-05	1.57961e-05	2.4419e-05	2.16966e-05	2.66328e-05	2.00633e-05	1.58832e-05	1.34252e-05	1.56531e-05	1.39756e-05	0.8852	0.00094508
UUUAGCC	2.24254e-05	3.46875e-05	1.86588e-05	2.11721e-05	2.42149e-05	2.62825e-05	2.46073e-05	2.69e-05	1.6179e-05	1.78266e-05	1.84188e-05	1.98887e-05	3.06473e-05	2.63755e-05	2.99986e-05	2.09067e-05	1.9337e-05	1.8253e-05	2.06642e-05	1.70596e-05	0.885136	0.000791734
UCCAGUC	8.01896e-06	7.78459e-06	7.94923e-06	7.84591e-06	9.07471e-06	9.32943e-06	9.39525e-06	9.26715e-06	6.80697e-06	7.09852e-06	6.78631e-06	6.95522e-06	5.76281e-06	6.26515e-06	5.57817e-06	6.26258e-06	8.52114e-06	8.19245e-06	8.42334e-06	8.29422e-06	0.885131	0.0156726
UUGCUGA	1.0689e-05	1.04137e-05	1.14895e-05	1.01562e-05	1.25478e-05	1.25245e-05	1.30366e-05	1.25328e-05	9.72012e-06	9.35341e-06	9.26063e-06	9.14639e-06	9.27867e-06	9.27305e-06	8.15415e-06	8.55841e-06	1.10058e-05	1.17584e-05	1.17082e-05	9.87258e-06	0.885111	0.00312447
UCACAGG	5.948e-06	6.33296e-06	6.68538e-06	5.80446e-06	6.81819e-06	7.07305e-06	6.86736e-06	7.4537e-06	5.30277e-06	5.40281e-06	5.03239e-06	5.25907e-06	4.9283e-06	5.35787e-06	4.75138e-06	5.00846e-06	6.16301e-06	6.3057e-06	6.14262e-06	5.70139e-06	0.885032	0.00478338
UUUUCCA	2.36629e-05	2.35573e-05	2.41683e-05	2.2587e-05	2.80906e-05	2.85063e-05	2.81781e-05	2.85094e-05	2.2698e-05	2.25865e-05	2.07922e-05	2.2248e-05	1.92924e-05	2.02282e-05	1.92883e-05	2.07612e-05	2.54877e-05	2.48576e-05	2.52075e-05	2.65944e-05	0.884948	0.0227125
UGCUCCA	6.7751e-06	6.6961e-06	6.21678e-06	6.40197e-06	7.79982e-06	7.9294e-06	8.48177e-06	8.15712e-06	5.57907e-06	6.00276e-06	8.89344e-06	5.77319e-06	7.01115e-06	6.45547e-06	5.91626e-06	5.61361e-06	7.05896e-06	6.68867e-06	6.66906e-06	6.25958e-06	0.884843	0.0456944
UCUGCA	3.02813e-05	3.03396e-05	3.02809e-05	2.90843e-05	3.5917e-05	3.60047e-05	3.60813e-05	3.71684e-05	2.72116e-05	2.78115e-05	2.62967e-05	2.7855e-05	2.53564e-05	3.30764e-05	2.63419e-05	2.83286e-05	3.2044e-05	3.17746e-05	3.21663e-05	3.26919e-05	0.884831	0.000791734
UCGAGC	5.60629e-06	5.40108e-06	5.0822e-06	5.54529e-06	5.81451e-06	6.43621e-06	6.2112e-06	6.43102e-06	4.8932e-06	5.5455e-06	4.98019e-06	5.63829e-06	4.93824e-06	4.99189e-06	4.9153e-06	5.30716e-06	5.79416e-06	5.74962e-06	5.62027e-06	5.37029e-06	0.884825	0.0630515
UGAAGCG	2.43778e-06	2.10052e-06	2.68334e-06	3.30422e-06	2.80867e-06	2.45731e-06	2.89942e-06	3.41768e-06	2.21872e-06	1.68536e-06	1.86499e-06	2.6741e-06	2.95867e-06	1.53536e-06	2.20134e-06	3.48802e-06	2.50587e-06	1.95684e-06	2.48791e-06	2.31611e-06	0.884809	0.0110373
UGUCACC	1.06061e-05	9.80132e-06	1.02752e-05	9.50663e-06	1.14914e-05	1.19051e-05	1.26547e-05	1.26388e-05	9.13663e-06	9.35561e-06	8.70576e-06	8.87917e-06	9.48539e-06	9.70186e-06	8.63828e-06	9.17306e-06	1.2519e-05	1.07692e-05	1.15017e-05	1.01629e-05	0.884806	0.00030208
UCACCCA	1.58128e-06	1.63535e-06	1.56498e-06	1.75999e-06	1.80512e-06	1.81221e-06	1.73857e-06	1.71223e-06	1.3987e-06	1.59471e-06	1.45124e-06	1.4119e-06	1.20274e-06	1.37635e-06	1.18494e-06	1.29755e-06	1.80151e-06	1.93291e-06	1.86711e-06	1.79342e-06	0.884733	0.0325414
UUACACA	2.32029e-05	1.74347e-05	1.84707e-05	1.64594e-05	2.04686e-05	2.44638e-05	2.14674e-05	2.3696e-05	1.65059e-05	1.88633e-05	1.62936e-05	1.8259e-05	1.37196e-05	1.43591e-05	1.35903e-05	1.42944e-05	1.82727e-05	2.14177e-05	1.84123e-05	1.80808e-05	0.884137	0.251325
UGAAACG	1.25558e-06	1.17586e-06	1.21169e-06	1.13046e-06	1.33147e-06	1.37404e-06	1.38218e-06	1.39391e-06	1.07514e-06	1.42198e-06	1.06107e-06	1.04084e-06	1.0936e-06	1.08146e-06	9.74813e-07	9.9953e-07	1.35405e-06	1.9818e-06	1.30753e-06	1.5784e-06	0.883942	0.0630515
UUAGGAA	1.13787e-05	1.15875e-05	1.18371e-05	1.09861e-05	1.29364e-05	1.33987e-05	1.34361e-05	1.31759e-05	1.01579e-05	1.05037e-05	1.05249e-05	1.04048e-05	7.87375e-06	9.26483e-06	8.22927e-06	9.37626e-06	1.15157e-05	1.14378e-05	1.15684e-05	1.09776e-05	0.883708	0.0156726
UUUUUA	0.000215403	0.000212902	0.000237538	0.000213636	0.000256828	0.000245179	0.000256661	0.000249363	0.000244527	0.00019898	0.000197321	0.000207336	0.000177353	0.00018959	0.000179364	0.000208853	0.000237654	0.000253597	0.000237035	0.000218739	0.883692	0.0630515
UCAGCGC	1.32814e-06	2.88632e-06	3.82614e-06	1.32636e-06	1.53974e-06	2.89289e-06	3.4018e-06	1.50429e-06	1.30164e-06	2.89902e-06	2.51343e-06	1.23295e-06	1.86126e-06	5.60928e-06	4.97232e-06	1.11944e-06	1.3968e-06	2.72972e-06	2.76105e-06	1.18619e-06	0.883681	0.168323
UCCCUCA	2.04335e-05	1.60248e-05	2.07469e-05	2.0574e-05	2.02107e-05	1.9263e-05	2.09672e-05	2.06009e-05	1.78275e-05	1.5565e-05	1.56051e-05	1.73329e-05	1.70443e-05	2.05086e-05	1.70533e-05	1.90336e-05	1.8208e-05	2.37182e-05	2.15681e-05	2.10613e-05	0.88365	0.000494131
UUACAGA	3.19216e-05	3.61857e-05	3.63431e-05	3.35518e-05	3.71411e-05	3.67435e-05	3.86057e-05	3.7157e-05	4.21982e-05	2.98993e-05	3.06985e-05	3.31916e-05	3.30695e-05	3.34119e-05	3.25923e-05	3.89713e-05	4.01342e-05	4.3172e-05	4.04035e-05	3.65346e-05	0.883637	0.0325414
UCAAGGA	3.58266e-06	3.55071e-06	3.24535e-06	3.40408e-06	3.94373e-06	4.23726e-06	4.13548e-06	4.35791e-06	2.66297e-06	3.0728e-06	2.92443e-06	3.03359e-06	4.1854e-06	3.48368e-06	3.76538e-06	2.77069e-06	3.35181e-06	3.67494e-06	3.2316e-06	3.04825e-06	0.88354	0.000184473
UAUGGGA	1.33637e-05	1.29676e-05	1.13109e-05	1.32036e-05	1.26746e-05	1.43956e-05	1.36929e-05	1.25919e-05	1.2071e-05	1.39532e-05	1.31941e-05	1.40908e-05	1.14444e-05	1.29362e-05	1.18382e-05	1.33413e-05	1.41677e-05	1.29941e-05	1.39912e-05	2.18545e-05	0.883449	0.355588
UUGGACC	5.69857e-06	5.70227e-06	5.192e-06	5.42143e-06	6.14511e-06	7.90217e-06	6.53659e-06	6.64773e-06	5.18798e-06	5.26014e-06	5.43929e-06	5.29542e-06	6.72986e-06	6.88427e-06	6.49345e-06	5.4519e-06	5.989e-06	5.39849e-06	5.59961e-06	5.1336e-06	0.883438	0.000954767
UCCCCAG	4.43317e-06	4.25605e-06	4.39672e-06	4.4462e-06	4.97813e-06	5.28336e-06	5.14327e-06	5.13946e-06	4.13384e-06	4.09446e-06	3.81101e-06	4.05118e-06	4.28325e-06	4.40388e-06	4.25426e-06	4.60248e-06	5.14074e-06	5.24131e-06	5.02531e-06	4.62707e-06	0.883252	4.10755e-05
UGUAGCC	1.52043e-05	1.36287e-05	1.43302e-05	1.50767e-05	1.68651e-05	1.69343e-05	1.76746e-05	1.72518e-05	1.58293e-05	1.66592e-05	1.33286e-05	1.3146e-05	1.24207e-05	1.28427e-05	1.23098e-05	1.30124e-05	1.68156e-05	1.52443e-05	1.60874e-05	1.59424e-05	0.882971	0.355588
UUGGACA	8.20917e-06	7.92577e-06	9.44603e-06	8.57313e-06	9.80605e-06	9.50738e-06	9.18348e-06	9.40784e-06	8.46052e-06	7.47117e-06	7.37699e-06	7.84243e-06	7.14775e-06	8.1631e-06	7.01096e-06	7.92654e-06	8.5659e-06	1.01962e-05	9.35715e-06	8.37711e-06	0.882891	0.00478338
UGCCCAC	6.95651e-06	6.99534e-06	7.25108e-06	6.80703e-06	7.47521e-06	8.11682e-06	8.06077e-06	7.56735e-06	5.56116e-06	5.737e-06	5.65719e-06	5.59998e-06	9.72074e-06	8.62701e-06	8.98435e-06	6.45412e-06	7.02272e-06	6.42081e-06	6.9709e-06	5.81172e-06	0.882803	4.10755e-05
UCCAGCC	1.15918e-05	9.73045e-06	1.08004e-05	1.2427e-05	1.13514e-05	1.0765e-05	1.14566e-05	1.17097e-05	1.93434e-05	1.44256e-05	1.37317e-05	1.49802e-05	1.45974e-05	1.40192e-05	1.4587e-05	1.91328e-05	1.53854e-05	1.19297e-05	1.43157e-05	2.1014e-05	0.882796	0.0156726
UUUACA	8.86424e-05	9.08903e-05	0.000101827	8.78047e-05	0.000108945	0.000108023	0.000111898	0.000108882	9.19738e-05	8.30934e-05	8.03445e-05	8.03569e-05	7.62005e-05	7.94508e-05	7.56672e-05	8.02809e-05	9.62988e-05	0.000105572	9.59994e-05	8.36833e-05	0.882444	0.0630515
UCUGUCA	1.36575e-05	1.32421e-05	1.44473e-05	1.54208e-05	1.61538e-05	1.61451e-05	1.56143e-05	1.57643e-05	1.27597e-05	1.25812e-05	1.12854e-05	1.19159e-05	1.08373e-05	1.38515e-05	1.05159e-05	1.23404e-05	1.47547e-05	1.87722e-05	1.61518e-05	1.48099e-05	0.882417	0.00131936
UCAAGGG	5.79297e-06	6.75684e-06	7.89098e-06	5.48496e-06	6.67123e-06	6.97088e-06	6.86021e-06	6.70825e-06	5.43552e-06	5.18679e-06	5.57505e-06	5.27404e-06	5.38464e-06	5.53598e-06	5.05629e-06	5.27608e-06	6.5059e-06	6.40812e-06	6.24339e-06	5.67012e-06	0.882333	0.00131936
UUUGGCA	1.78827e-05	1.71624e-05	1.85959e-05	1.77062e-05	1.93234e-05	1.92087e-05	2.00303e-05	1.90802e-05	1.85259e-05	1.67396e-05	1.736e-05	1.77208e-05	1.74928e-05	1.779e-05	1.75028e-05	1.78594e-05	1.88251e-05	1.712e-05	1.86406e-05	1.92123e-05	0.882332	0.0110373
UUUGUAC	1.74634e-05	1.83031e-05	1.79235e-05	1.64635e-05	2.06074e-05	2.10553e-05	2.14987e-05	2.10565e-05	1.51394e-05	1.62084e-05	1.46841e-05	1.74838e-05	1.30953e-05	1.43147e-05	1.24669e-05	1.36342e-05	1.79709e-05	1.9142e-05	1.8147e-05	1.59403e-05	0.882304	0.0630515
UUUGAUA	2.27866e-05	2.28944e-05	2.13133e-05	2.41827e-05	2.28947e-05	2.37581e-05	2.69587e-05	2.73038e-05	3.01015e-05	3.09799e-05	5.11774e-05	3.59045e-05	2.68112e-05	2.40237e-05	3.2298e-05	3.35959e-05	2.16276e-05	1.64418e-05	2.00451e-05	2.13247e-05	0.881493	0.000184473
UUGUUUA	3.04645e-05	2.86016e-05	3.01703e-05	2.7725e-05	3.47314e-05	3.35477e-05	3.56949e-05	3.36931e-05	2.65475e-05	2.61674e-05	2.74763e-05	2.75628e-05	2.34916e-05	2.48884e-05	2.34129e-05	2.56811e-05	2.88604e-05	2.92165e-05	2.99028e-05	2.71486e-05	0.881298	0.0325414
UUAUCAG	1.10791e-05	1.07981e-05	1.11118e-05	1.03839e-05	1.31558e-05	1.33499e-05	1.31426e-05	1.31107e-05	9.56519e-06	9.76857e-06	9.20363e-06	9.57408e-06	7.16716e-06	8.24054e-06	6.98149e-06	7.7181e-06	1.13971e-05	1.11009e-05	1.10335e-05	1.04732e-05	0.881252	0.0156726
UGACAGC	4.54664e-06	4.42122e-06	4.69087e-06	4.3017e-06	4.34473e-06	4.57155e-06	4.31766e-06	4.39323e-06	3.90887e-06	3.86263e-06	3.60104e-06	3.85568e-06	4.01486e-06	3.93326e-06	3.56056e-06	3.42527e-06	3.98282e-06	4.9056e-06	4.00722e-06	3.63406e-06	0.881185	0.00202545
UUCUCUG	2.25281e-05	2.19178e-05	2.42022e-05	2.43074e-05	2.64096e-05	2.62265e-05	2.76763e-05	2.7995e-05	1.88776e-05	1.90024e-05	1.90292e-05	2.09096e-05	2.21497e-05	1.96184e-05	2.0797e-05	2.29374e-05	2.31677e-05	2.26827e-05	2.38981e-05	2.07555e-05	0.881121	0.000131211
UUGAUC	5.40976e-05	5.26297e-05	4.94597e-05	5.13212e-05	5.51822e-05	5.82145e-05	5.91946e-05	5.9221e-05	4.54301e-05	4.68787e-05	5.38567e-05	5.18003e-05	6.97882e-05	5.93791e-05	7.17338e-05	5.90203e-05	4.98853e-05	4.32837e-05	4.67407e-05	4.36998e-05	0.880945	0.0325414
UGGUACC	9.1923e-06	9.19041e-06	9.55331e-06	9.18199e-06	1.12554e-05	1.19315e-05	1.14869e-05	1.13047e-05	8.19265e-06	8.33717e-06	8.06379e-06	9.68021e-06	7.30446e-06	7.29751e-06	7.00171e-06	7.89994e-06	1.04652e-05	1.07168e-05	1.14528e-05	9.78293e-06	0.880902	0.0630515
UGAAGGC	1.15666e-05	1.18553e-05	1.04287e-05	1.12543e-05	1.27636e-05	1.40046e-05	1.33348e-05	1.43128e-05	9.31179e-06	1.00673e-05	9.57975e-06	9.76819e-06	1.53566e-05	1.31592e-05	1.45194e-05	1.05986e-05	1.19165e-05	1.07165e-05	1.13459e-05	1.05999e-05	0.880865	4.10755e-05
UACGUGC	1.87671e-06	1.89948e-06	1.88632e-06	1.75873e-06	2.05076e-06	2.13638e-06	2.10448e-06	2.06539e-06	1.62729e-06	1.61376e-06	1.55056e-06	1.6073e-06	1.37943e-06	1.46735e-06	1.339e-06	1.39411e-06	1.94077e-06	1.88902e-06	1.82647e-06	1.70618e-06	0.880777	0.0156726
UUCCCGG	4.81376e-06	5.95334e-06	4.57815e-06	4.65724e-06	5.77006e-06	6.15964e-06	5.20901e-06	5.0903e-06	4.45087e-06	4.84186e-06	4.45082e-06	4.3956e-06	4.974e-06	4.77376e-06	4.66654e-06	4.61473e-06	4.86957e-06	4.9983e-06	4.91896e-06	6.00145e-06	0.880716	0.000494131
UAACUGA	3.20052e-06	2.87643e-06	2.86532e-06	2.6351e-06	3.429e-06	3.76568e-06	3.4537e-06	4.22565e-06	2.57929e-06	2.4913e-06	2.36797e-06	2.52315e-06	2.01162e-06	2.29914e-06	2.02779e-06	2.309e-06	3.26016e-06	3.08329e-06	2.82435e-06	2.94759e-06	0.880696	0.0156726
UUCAUG	5.9502e-05	5.78908e-05	6.91869e-05	6.49512e-05	6.27538e-05	6.0692e-05	6.4427e-05	6.32238e-05	7.58135e-05	5.84012e-05	5.85039e-05	6.41164e-05	5.64263e-05	5.55777e-05	5.56874e-05	6.7124e-05	6.21948e-05	7.04957e-05	6.53129e-05	5.746e-05	0.880526	0.355588
UUCCACG	5.64353e-06	5.58021e-06	5.5515e-06	5.30711e-06	5.4212e-06	5.62114e-06	5.52908e-06	5.58288e-06	3.82909e-06	3.45935e-06	3.56703e-06	3.73678e-06	1.06749e-05	7.58257e-06	8.45572e-06	4.84564e-06	4.3724e-06	3.8578e-06	4.12243e-06	3.3896e-06	0.880466	0.000184473
UUAUCUC	2.02769e-05	1.96157e-05	2.07558e-05	1.90792e-05	2.46808e-05	2.32682e-05	2.31754e-05	2.27247e-05	1.6662e-05	1.6803e-05	1.58896e-05	1.70704e-05	1.47258e-05	1.73941e-05	1.51525e-05	1.55892e-05	1.96709e-05	2.26302e-05	2.06863e-05	1.92111e-05	0.88043	0.00312447
UUUUAA	0.000191091	0.000196039	0.000216376	0.000200153	0.000217984	0.000213367	0.000220647	0.00021467	0.000235392	0.000194979	0.000192486	0.000202619	0.000164261	0.000181705	0.000171055	0.000202994	0.000208691	0.000224302	0.000212664	0.000205656	0.880391	0.392525
UGACACG	7.41125e-07	7.54676e-07	7.2535e-07	6.97165e-07	8.54935e-07	9.32253e-07	8.39794e-07	8.7729e-07	6.8477e-07	7.04809e-07	6.39503e-07	6.63721e-07	6.0316e-07	5.94715e-07	5.79721e-07	5.4842e-07	7.89964e-07	7.35306e-07	7.73373e-07	7.37584e-07	0.880331	0.0227125
UAGGGG	0.000131593	0.000129699	0.000145611	0.00014159	0.000124863	0.000121982	0.000126738	0.000123064	0.000168537	0.000134743	0.000147111	0.000147577	0.000145048	0.00014705	0.000154843	0.000165919	0.000135449	0.000150732	0.000142079	0.000135118	0.880266	0.0156726
UUGAGGG	2.18987e-05	2.25606e-05	2.51211e-05	2.53049e-05	1.266e-05	1.36629e-05	1.25993e-05	1.2318e-05	2.76551e-05	2.54534e-05	2.58685e-05	2.66689e-05	1.30866e-05	1.43613e-05	1.47079e-05	1.85845e-05	1.42287e-05	1.40986e-05	1.36602e-05	1.35285e-05	0.880024	4.10755e-05
UAGAACG	7.69329e-07	7.01583e-07	7.23757e-07	6.17025e-07	8.04264e-07	8.5927e-07	8.44787e-07	8.18842e-07	6.17644e-07	6.37391e-07	6.25906e-07	6.16734e-07	4.95089e-07	5.12581e-07	4.68984e-07	5.11441e-07	7.56387e-07	6.93323e-07	7.09494e-07	6.29118e-07	0.879862	0.0630515
UUAGCGG	1.32183e-05	1.37967e-05	1.08478e-05	1.16388e-05	8.18204e-06	9.05042e-06	9.15413e-06	9.58944e-06	1.16316e-05	1.17548e-05	1.14331e-05	1.41991e-05	1.57508e-05	1.61097e-05	1.45563e-05	1.08108e-05	1.00257e-05	6.29145e-06	7.29471e-06	7.37463e-06	0.879861	0.0630515
UUGAAAG	8.93562e-06	9.0408e-06	9.37607e-06	8.44416e-06	1.09527e-05	1.12374e-05	1.13384e-05	1.11144e-05	8.04552e-06	8.35226e-06	7.81856e-06	8.13377e-06	7.02495e-06	7.24983e-06	6.93837e-06	7.59193e-06	9.25234e-06	9.21343e-06	9.19949e-06	8.3095e-06	0.879791	0.0227125
UCCCAGG	1.39016e-05	1.33151e-05	1.24826e-05	1.31394e-05	1.32197e-05	1.41853e-05	1.37833e-05	1.41489e-05	9.95147e-06	9.76443e-06	9.67378e-06	1.02331e-05	2.61785e-05	1.91774e-05	2.21995e-05	1.43325e-05	1.14748e-05	1.00103e-05	1.04846e-05	8.87197e-06	0.879715	0.00030208
UCACGAC	8.24689e-07	1.04635e-06	9.72537e-07	8.42611e-07	7.28321e-07	8.14115e-07	7.11792e-07	7.71217e-07	5.92382e-07	6.93059e-07	6.48753e-07	6.59851e-07	5.45065e-07	5.91965e-07	6.23342e-07	5.01255e-07	7.51861e-07	6.61141e-07	7.07356e-07	7.54817e-07	0.879689	0.0156726
UAGAGUA	3.41973e-06	3.38426e-06	3.61098e-06	3.21936e-06	4.31832e-06	4.37665e-06	4.41446e-06	4.32137e-06	3.15893e-06	3.16183e-06	3.02128e-06	3.3604e-06	2.25025e-06	2.6756e-06	2.37959e-06	2.62157e-06	3.74654e-06	3.74217e-06	3.71226e-06	3.2666e-06	0.879487	0.0325414
UUUGACG	3.13373e-06	2.91924e-06	2.98547e-06	2.91203e-06	3.72473e-06	3.67824e-06	3.60681e-06	3.45351e-06	2.85215e-06	2.95055e-06	3.25253e-06	2.78991e-06	2.57887e-06	2.78097e-06	5.5191e-06	2.91978e-06	3.50364e-06	3.26205e-06	3.19871e-06	3.48652e-06	0.879402	0.0227125
UCAGCA	1.44613e-05	1.31119e-05	1.28594e-05	1.25303e-05	1.46231e-05	1.52976e-05	1.45874e-05	1.59048e-05	1.12432e-05	1.09795e-05	1.04237e-05	1.08015e-05	1.70197e-05	1.50378e-05	1.51713e-05	1.15704e-05	1.26923e-05	1.19035e-05	1.23096e-05	1.10796e-05	0.879238	5.88115e-05
UCCACGC	3.07105e-06	3.04242e-06	2.70093e-06	2.75204e-06	1.86003e-06	1.89078e-06	1.78061e-06	1.83969e-06	2.88512e-06	2.92115e-06	2.64293e-06	2.70909e-06	2.36587e-06	1.98911e-06	2.22614e-06	2.05359e-06	2.07191e-06	2.07759e-06	2.12299e-06	2.18289e-06	0.879176	0.00202545
UUACGAA	9.08607e-07	8.25229e-07	8.8738e-07	8.25343e-07	1.01875e-06	9.29897e-07	1.10667e-06	1.05384e-06	8.14349e-07	7.37726e-07	9.9782e-07	9.69089e-07	7.42299e-07	6.23576e-07	7.97359e-07	8.38548e-07	9.10929e-07	8.11575e-07	9.99571e-07	8.70508e-07	0.878958	0.355588
UGUGCCG	3.48439e-06	3.37874e-06	3.28276e-06	3.23547e-06	3.96103e-06	4.09587e-06	4.14308e-06	3.9423e-06	3.33826e-06	3.33371e-06	3.32444e-06	3.19219e-06	3.22526e-06	3.45624e-06	3.27334e-06	3.40201e-06	3.9174e-06	3.95728e-06	3.89784e-06	3.58107e-06	0.87894	0.00312447
UUUCUCC	3.08169e-05	3.02603e-05	3.12086e-05	3.03596e-05	3.6308e-05	3.64464e-05	3.67349e-05	3.62416e-05	2.78111e-05	2.77723e-05	2.74778e-05	2.84829e-05	2.32653e-05	2.44307e-05	2.35971e-05	2.64609e-05	3.33312e-05	3.32193e-05	3.30512e-05	3.06877e-05	0.878933	0.0156726
UUGCCCA	1.27385e-05	1.17246e-05	1.86153e-05	1.67664e-05	1.31707e-05	1.07566e-05	1.24317e-05	1.16511e-05	3.1356e-05	1.41686e-05	1.58451e-05	1.93781e-05	2.16274e-05	1.92565e-05	2.07525e-05	2.62037e-05	1.87315e-05	2.80176e-05	2.1239e-05	1.85027e-05	0.878533	0.20269
UCAGCAG	4.33978e-06	4.26284e-06	4.42848e-06	4.16877e-06	5.08148e-06	5.11334e-06	5.23318e-06	5.05101e-06	3.99224e-06	3.94976e-06	3.66179e-06	3.73036e-06	3.4249e-06	3.47994e-06	3.19417e-06	3.39634e-06	4.58006e-06	4.48152e-06	4.50146e-06	4.01057e-06	0.878483	0.0156726
UCAGCAC	9.71707e-06	9.44691e-06	9.00477e-06	9.45622e-06	1.0692e-05	1.14686e-05	1.13548e-05	1.15048e-05	8.20494e-06	8.34804e-06	8.40559e-06	7.97168e-06	9.91256e-06	9.70223e-06	9.42126e-06	8.88477e-06	1.0257e-05	8.39721e-06	9.54959e-06	9.31505e-06	0.878327	5.88115e-05
UGUCCGG	3.43125e-06	4.41336e-06	3.19538e-06	3.11158e-06	3.77883e-06	3.66892e-06	3.83367e-06	3.86406e-06	3.0894e-06	3.24416e-06	3.30782e-06	3.27417e-06	3.62641e-06	3.69829e-06	3.42056e-06	3.42933e-06	3.62836e-06	3.73177e-06	3.79255e-06	3.50292e-06	0.878159	0.000494131
UCGUCAG	2.19158e-06	2.14772e-06	2.30807e-06	2.01209e-06	2.43951e-06	2.87404e-06	2.46307e-06	2.50636e-06	1.77152e-06	1.8253e-06	1.82211e-06	1.72543e-06	1.72666e-06	1.91368e-06	1.665e-06	1.81662e-06	2.42003e-06	2.50587e-06	2.53888e-06	2.46332e-06	0.878077	0.000954767
UGCAGG	3.89898e-05	3.80545e-05	3.86383e-05	3.89243e-05	4.32924e-05	4.46194e-05	4.44019e-05	4.40014e-05	3.85715e-05	3.67637e-05	3.61697e-05	3.69768e-05	4.27929e-05	4.24354e-05	4.19686e-05	4.13731e-05	4.31208e-05	4.56431e-05	4.35098e-05	3.98107e-05	0.878034	5.88115e-05
UGGGCAC	1.04619e-05	1.03398e-05	9.74753e-06	9.73827e-06	1.09139e-05	1.19602e-05	1.12466e-05	1.16585e-05	8.4304e-06	9.13026e-06	8.68166e-06	8.94248e-06	1.81666e-05	1.58897e-05	1.67212e-05	1.14458e-05	9.72312e-06	8.50947e-06	9.02043e-06	7.96089e-06	0.877996	0.00094508
UUACG	6.22944e-05	7.83317e-05	6.00176e-05	5.95531e-05	6.49587e-05	6.68226e-05	6.83997e-05	6.6688e-05	5.98111e-05	5.76477e-05	5.89145e-05	5.62505e-05	5.76033e-05	5.69764e-05	5.61075e-05	5.30465e-05	6.11382e-05	6.16247e-05	6.15127e-05	6.0874e-05	0.877912	0.0110373
UUUAGUG	3.25656e-05	3.27827e-05	3.32899e-05	3.33098e-05	2.99251e-05	3.07493e-05	3.07668e-05	3.12948e-05	3.4795e-05	3.42678e-05	3.78752e-05	3.53733e-05	2.55631e-05	2.64828e-05	2.6641e-05	3.00636e-05	2.83463e-05	2.70674e-05	2.97384e-05	2.69754e-05	0.877705	4.10755e-05
UUCGUAA	3.39324e-06	3.45659e-06	3.49013e-06	3.09728e-06	3.9709e-06	3.94481e-06	4.08292e-06	4.01927e-06	3.29531e-06	3.03403e-06	3.17477e-06	3.03101e-06	2.50644e-06	2.7006e-06	2.40813e-06	2.72307e-06	3.4171e-06	3.50126e-06	3.53265e-06	3.32336e-06	0.877614	0.0325414
UCGAGUC	2.68148e-06	2.63203e-06	2.55662e-06	2.61837e-06	3.04327e-06	3.16046e-06	3.17458e-06	3.84195e-06	2.20094e-06	2.36302e-06	2.32082e-06	2.21668e-06	2.02215e-06	2.10721e-06	1.93237e-06	1.99005e-06	3.01344e-06	2.80746e-06	2.91232e-06	2.81724e-06	0.877585	0.0156726
UACUGA	3.05812e-05	3.14058e-05	2.37289e-05	2.92883e-05	2.62409e-05	2.77315e-05	2.30836e-05	2.63848e-05	3.04123e-05	3.6243e-05	2.9189e-05	3.01753e-05	3.06235e-05	3.0913e-05	2.91307e-05	3.26987e-05	3.50575e-05	2.74058e-05	3.29636e-05	6.09896e-05	0.87736	0.251325
UUUACCA	2.13248e-05	2.15093e-05	2.61989e-05	2.27574e-05	2.49861e-05	2.41663e-05	2.55573e-05	2.46359e-05	2.91425e-05	2.03408e-05	2.05965e-05	2.30322e-05	2.38431e-05	2.38073e-05	2.33444e-05	2.54599e-05	2.47186e-05	3.21132e-05	2.66268e-05	2.28273e-05	0.877355	0.0456944
UCGAAA	2.75405e-06	2.8395e-06	2.96746e-06	2.711e-06	2.7783e-06	2.98284e-06	2.89039e-06	3.09779e-06	2.05084e-06	2.40895e-06	2.07082e-06	2.08671e-06	4.84023e-06	4.34891e-06	4.41345e-06	2.85173e-06	2.16155e-06	2.08596e-06	2.13395e-06	1.75132e-06	0.877324	0.00094508
UGGGCCA	9.30841e-06	8.84841e-06	8.08485e-06	9.28248e-06	9.63894e-06	9.5654e-06	1.00208e-05	1.04209e-05	9.58718e-06	9.6215e-06	9.733e-06	9.6001e-06	9.07322e-06	8.63937e-06	9.24821e-06	1.02294e-05	9.89264e-06	9.52902e-06	9.67621e-06	8.9071e-06	0.877215	0.113494
UCACGGA	2.21203e-06	1.83322e-06	1.59535e-06	2.04041e-06	1.81986e-06	1.9265e-06	1.98724e-06	1.99249e-06	1.32414e-06	1.44504e-06	1.44791e-06	1.38707e-06	1.63122e-06	1.66824e-06	1.68196e-06	1.74106e-06	1.79424e-06	1.32018e-06	1.63383e-06	1.70011e-06	0.876765	0.000184473
UUUUAG	0.000149545	0.000155132	0.000169859	0.000164407	0.000152589	0.000151141	0.000158872	0.000157072	0.000185414	0.000162849	0.000187159	0.000178821	0.000129816	0.000138065	0.000147151	0.000167957	0.000149824	0.000159183	0.000154743	0.000146848	0.876683	0.000131211
UCGGCCA	5.40553e-06	4.98773e-06	4.64655e-06	5.83732e-06	4.70772e-06	4.177e-06	5.35764e-06	5.45377e-06	6.73653e-06	6.51354e-06	7.45221e-06	6.58787e-06	6.7017e-06	6.43158e-06	8.43106e-06	8.30919e-06	5.60012e-06	4.94869e-06	5.56854e-06	4.86061e-06	0.876385	0.00131936
UGGUCCG	7.31885e-06	6.98501e-06	6.92095e-06	6.76411e-06	6.88799e-06	7.26902e-06	7.00195e-06	7.29913e-06	4.81724e-06	4.53624e-06	4.68354e-06	5.00211e-06	1.40064e-05	9.99857e-06	1.15114e-05	6.71421e-06	5.73284e-06	4.81433e-06	5.22114e-06	4.44132e-06	0.876122	0.000494131
UCGUGAA	2.42465e-06	2.5935e-06	2.28957e-06	1.96286e-06	3.16083e-06	3.27812e-06	2.66461e-06	2.69623e-06	2.2428e-06	2.48298e-06	2.31591e-06	2.12168e-06	2.66045e-06	2.49137e-06	2.44214e-06	2.13073e-06	2.69008e-06	2.25624e-06	2.74878e-06	2.19523e-06	0.876101	0.0156726
UGCAACG	1.15887e-06	1.24597e-06	9.32714e-07	1.01944e-06	1.15873e-06	1.46362e-06	1.2385e-06	1.52053e-06	7.95663e-07	8.71813e-07	9.45867e-07	9.53577e-07	2.42657e-06	1.86081e-06	2.31088e-06	1.15399e-06	8.81181e-07	7.11894e-07	8.67067e-07	6.66906e-07	0.875831	0.0110373
UUACGG	3.04334e-05	3.11105e-05	2.86546e-05	2.92967e-05	2.21566e-05	1.988e-05	2.16515e-05	2.1274e-05	4.34933e-05	3.16243e-05	3.15353e-05	3.31926e-05	2.79445e-05	2.63007e-05	2.82459e-05	3.12932e-05	2.9344e-05	2.73312e-05	2.75192e-05	2.75148e-05	0.875819	4.10755e-05
UUCUCUA	1.71098e-05	1.68352e-05	1.78684e-05	1.60218e-05	2.07746e-05	2.12063e-05	2.14303e-05	2.06544e-05	1.44541e-05	1.51427e-05	1.42743e-05	1.51874e-05	1.21603e-05	1.32742e-05	1.17256e-05	1.26856e-05	1.81262e-05	1.82357e-05	1.82266e-05	1.61167e-05	0.875731	0.0156726
UUUAAG	9.28204e-05	9.7548e-05	9.82961e-05	9.35258e-05	0.000101304	0.000103328	0.000105309	0.000104112	9.485e-05	9.5689e-05	0.000100052	9.58016e-05	7.49242e-05	8.035e-05	7.95433e-05	8.66884e-05	8.87235e-05	8.90549e-05	8.95433e-05	8.32022e-05	0.875571	0.113494
UCCCC	0.000354207	0.000336919	0.000355201	0.00037304	0.000346811	0.000348096	0.000364573	0.000358538	0.000430912	0.000368873	0.000449978	0.000418314	0.000433816	0.000415314	0.000479211	0.000487833	0.000375899	0.000370768	0.000375613	0.000369226	0.875454	0.0227125
UCACGAA	4.0919e-07	3.85873e-07	3.36486e-07	2.86943e-07	4.59134e-07	5.21349e-07	4.511e-07	3.91515e-07	3.9604e-07	3.92054e-07	3.86553e-07	3.86797e-07	4.30847e-07	3.5678e-07	3.3989e-07	3.35229e-07	3.87458e-07	4.77136e-07	4.24192e-07	3.82454e-07	0.87513	0.492455
UUCCAGG	1.04214e-05	9.60992e-06	1.00432e-05	1.0604e-05	1.15764e-05	1.13969e-05	1.2746e-05	1.1789e-05	9.3859e-06	9.2147e-06	8.92773e-06	9.68947e-06	1.15552e-05	1.05128e-05	1.10296e-05	1.16125e-05	1.05913e-05	1.01984e-05	1.04524e-05	9.61579e-06	0.87509	9.00203e-05
UGUCCAC	8.96774e-06	8.00892e-06	7.83265e-06	8.75135e-06	9.0994e-06	9.69268e-06	9.49765e-06	9.58993e-06	8.84531e-06	9.47637e-06	9.68397e-06	1.27109e-05	1.12217e-05	1.15742e-05	1.72362e-05	1.84834e-05	9.55972e-06	8.86467e-06	1.10709e-05	1.0697e-05	0.874821	0.492455
UUUUGG	0.000104343	0.000108287	0.000117163	0.00011002	0.000107219	0.000105172	0.000108757	0.000107331	0.000128745	0.000106911	0.000108858	0.000113945	9.70728e-05	9.93233e-05	9.96938e-05	0.000114854	0.000108367	0.000115423	0.000111725	0.00010868	0.874744	0.0456944
UCCAGCA	3.14962e-06	3.11909e-06	3.12691e-06	3.04013e-06	3.57858e-06	3.74846e-06	3.75075e-06	3.75853e-06	2.78693e-06	2.56752e-06	2.47264e-06	2.62012e-06	3.37816e-06	2.98362e-06	3.12138e-06	2.36278e-06	3.02678e-06	3.17785e-06	3.01545e-06	2.59147e-06	0.874636	0.000494131
UGACGAC	4.60752e-07	4.61213e-07	3.78598e-07	3.56811e-07	5.41344e-07	7.98555e-07	4.62072e-07	5.11376e-07	3.79757e-07	4.10757e-07	3.93508e-07	3.58676e-07	4.13777e-07	4.18921e-07	3.92188e-07	3.65329e-07	5.67648e-07	7.45108e-07	8.31616e-07	4.20865e-07	0.874634	0.00312447
UUGAAUG	1.08805e-05	1.08946e-05	1.14852e-05	1.03648e-05	1.3813e-05	1.39862e-05	1.40187e-05	1.56936e-05	9.61294e-06	9.91546e-06	9.43773e-06	9.5605e-06	7.33439e-06	8.09172e-06	7.25529e-06	8.09096e-06	1.21582e-05	1.20233e-05	1.25603e-05	1.05696e-05	0.874544	0.0156726
UUCAGG	4.28643e-05	4.149e-05	4.76603e-05	4.74323e-05	4.2849e-05	4.19213e-05	4.62293e-05	4.65404e-05	4.64465e-05	3.95674e-05	3.96335e-05	4.36694e-05	4.0426e-05	4.04107e-05	4.12395e-05	4.70379e-05	3.99752e-05	4.39767e-05	4.32428e-05	3.85446e-05	0.874464	0.168323
UUGGUAG	1.35968e-05	1.39704e-05	1.79594e-05	1.60269e-05	1.35525e-05	1.38445e-05	1.4126e-05	1.44478e-05	2.0779e-05	1.40141e-05	1.57699e-05	1.67377e-05	1.45029e-05	1.48106e-05	1.47558e-05	1.74501e-05	1.46083e-05	2.23698e-05	1.73723e-05	1.53162e-05	0.874454	0.113494
UGCAGGG	1.10341e-05	1.06376e-05	1.09038e-05	1.07028e-05	1.26906e-05	1.26924e-05	1.28059e-05	1.23856e-05	1.06008e-05	9.90143e-06	9.5303e-06	9.87238e-06	1.22057e-05	1.1778e-05	1.16343e-05	1.10075e-05	1.25502e-05	1.31167e-05	1.24561e-05	1.11722e-05	0.874325	4.10755e-05
UACGUGA	1.68998e-06	1.86469e-06	1.70887e-06	1.94637e-06	1.84415e-06	2.31637e-06	1.97826e-06	2.25473e-06	1.46941e-06	1.55462e-06	1.41136e-06	1.61785e-06	1.17298e-06	1.36875e-06	1.05041e-06	1.41333e-06	1.6978e-06	1.86664e-06	1.7539e-06	1.58866e-06	0.874135	0.0156726
UUAUC	0.000275033	0.000319298	0.000286459	0.000279641	0.000270965	0.000273541	0.000281105	0.000288565	0.00029428	0.000265415	0.000278533	0.000284438	0.000294919	0.000286242	0.000297286	0.000300707	0.000263606	0.000257135	0.000269505	0.000270142	0.873917	0.392525
UUUCUGC	2.90788e-05	2.93782e-05	2.83947e-05	2.81693e-05	3.51697e-05	3.72287e-05	3.59603e-05	3.67368e-05	2.30385e-05	2.52704e-05	2.39725e-05	2.47662e-05	2.60916e-05	2.52076e-05	2.58703e-05	2.2366e-05	3.13898e-05	2.97361e-05	3.08153e-05	2.74613e-05	0.873762	0.00030208
UUCUGA	5.09857e-05	5.17673e-05	5.15517e-05	4.89246e-05	5.86847e-05	6.08308e-05	6.04191e-05	6.32764e-05	4.26239e-05	4.43077e-05	4.38021e-05	4.46327e-05	5.144e-05	4.95182e-05	5.1049e-05	4.30718e-05	5.08138e-05	5.03721e-05	4.95061e-05	4.70746e-05	0.873618	0.000131211
UUCACCA	9.38779e-06	9.21133e-06	1.0132e-05	9.37214e-06	1.03672e-05	1.05297e-05	1.06967e-05	1.03052e-05	9.83618e-06	9.10746e-06	9.07879e-06	9.55757e-06	8.0038e-06	8.48193e-06	8.78239e-06	9.84961e-06	1.08803e-05	1.11382e-05	1.13194e-05	1.0695e-05	0.873542	0.0325414
UUCCCAA	3.10122e-06	2.97316e-06	3.26144e-06	2.93224e-06	3.77472e-06	3.70642e-06	3.78475e-06	3.61933e-06	2.84544e-06	2.83943e-06	2.77723e-06	2.95509e-06	2.39026e-06	2.4232e-06	2.32433e-06	2.50336e-06	3.31544e-06	3.55395e-06	3.47515e-06	3.00764e-06	0.873515	0.0227125
UUCAGCG	3.81012e-06	3.72709e-06	3.67384e-06	3.56397e-06	2.98743e-06	2.96484e-06	3.1148e-06	3.05555e-06	3.15185e-06	3.23386e-06	2.89317e-06	3.1503e-06	2.28823e-06	2.26715e-06	2.27783e-06	2.3976e-06	2.83333e-06	2.81222e-06	2.8684e-06	2.74316e-06	0.87349	0.0630515
UCAGGUA	1.02653e-05	1.00495e-05	9.59926e-06	9.09267e-06	1.03525e-05	1.15833e-05	1.11125e-05	1.17762e-05	8.10267e-06	8.31147e-06	8.89184e-06	8.4837e-06	1.18681e-05	1.0715e-05	1.24504e-05	8.60695e-06	9.18167e-06	8.54304e-06	8.96402e-06	8.31876e-06	0.873049	0.000184473
UGAAC	6.41595e-05	6.33961e-05	6.76542e-05	6.47932e-05	6.86014e-05	6.98032e-05	6.95009e-05	7.13437e-05	6.70252e-05	6.19509e-05	5.977e-05	6.18255e-05	5.14877e-05	5.51639e-05	5.23186e-05	5.95246e-05	6.27252e-05	6.48694e-05	6.3648e-05	5.82816e-05	0.873048	0.251325
UUGCAUG	1.43795e-05	1.37332e-05	1.40053e-05	1.39116e-05	1.64748e-05	1.65593e-05	1.68271e-05	1.74552e-05	1.2323e-05	1.27813e-05	1.26682e-05	1.25499e-05	1.59632e-05	1.25825e-05	1.19635e-05	1.17072e-05	1.416e-05	1.35781e-05	1.40676e-05	1.27045e-05	0.873047	0.00202545
UCACGCC	4.17851e-06	4.08265e-06	3.7545e-06	4.01841e-06	5.29748e-06	5.79941e-06	5.84822e-06	5.61714e-06	4.1444e-06	4.51547e-06	4.40503e-06	4.16624e-06	4.06718e-06	4.72101e-06	4.27602e-06	4.78806e-06	5.87496e-06	4.69124e-06	5.2549e-06	5.42607e-06	0.873032	0.0630515
UUUACAA	1.27731e-05	1.30678e-05	1.37211e-05	1.21372e-05	1.57463e-05	1.58951e-05	1.61084e-05	1.539e-05	1.13942e-05	1.18028e-05	1.0926e-05	1.11348e-05	9.41935e-06	1.02545e-05	9.07289e-06	9.93585e-06	1.31458e-05	1.34925e-05	1.33021e-05	1.18192e-05	0.872969	0.0156726
UCCUGAA	6.48654e-06	5.98519e-06	8.00053e-06	7.93034e-06	7.44504e-06	7.25211e-06	8.20439e-06	8.37729e-06	5.92617e-06	5.43705e-06	5.59285e-06	6.69777e-06	6.5029e-06	5.84579e-06	6.73939e-06	8.14716e-06	6.78628e-06	7.11918e-06	7.3921e-06	6.57978e-06	0.872911	0.000494131
UUACCG	2.16897e-05	1.90734e-05	1.84944e-05	2.08494e-05	1.70057e-05	1.8108e-05	2.03694e-05	1.92713e-05	1.89627e-05	1.89262e-05	1.97062e-05	1.9259e-05	2.03237e-05	1.91792e-05	2.05443e-05	1.84815e-05	1.68933e-05	1.861e-05	1.63266e-05	1.68903e-05	0.872624	0.306736
UGUGCCC	2.33161e-05	2.28564e-05	2.09828e-05	2.23867e-05	2.35018e-05	2.59693e-05	2.49276e-05	2.5914e-05	1.8694e-05	2.02098e-05	1.96427e-05	2.22093e-05	3.71298e-05	3.03216e-05	3.6732e-05	2.78754e-05	2.21432e-05	1.98333e-05	2.12828e-05	1.96183e-05	0.872329	0.00094508
UGAGCAC	2.98563e-06	3.00666e-06	3.02057e-06	2.89968e-06	3.60583e-06	3.88555e-06	3.69137e-06	3.64274e-06	2.9283e-06	3.11522e-06	2.83781e-06	2.95238e-06	2.60787e-06	2.84762e-06	2.62957e-06	2.82248e-06	3.22802e-06	3.31642e-06	3.312e-06	3.02815e-06	0.872158	0.113494
UUUCGAG	3.55877e-06	3.20438e-06	3.66911e-06	3.32883e-06	4.72401e-06	3.8903e-06	3.97797e-06	3.85067e-06	3.2515e-06	3.1205e-06	3.46128e-06	3.33541e-06	2.6525e-06	2.65687e-06	2.71735e-06	3.12027e-06	3.58352e-06	3.18463e-06	3.61732e-06	3.41102e-06	0.872109	0.20269
UUCGUCC	2.05695e-05	1.95453e-05	2.51172e-05	2.68281e-05	1.59252e-05	1.34972e-05	1.91439e-05	1.75817e-05	5.3076e-05	3.02355e-05	5.27722e-05	4.34912e-05	3.7322e-05	3.21143e-05	4.44326e-05	5.02834e-05	2.39542e-05	2.65837e-05	2.54749e-05	2.66887e-05	0.871795	0.000494131
UUAUUUG	4.08107e-05	4.08649e-05	4.16534e-05	4.2071e-05	4.21222e-05	4.31918e-05	4.77631e-05	4.6019e-05	5.18609e-05	4.9483e-05	7.17437e-05	5.62549e-05	3.92879e-05	4.14841e-05	4.9831e-05	5.30102e-05	4.0391e-05	3.4765e-05	3.98854e-05	3.84726e-05	0.871687	0.000131211
UUCCAA	1.59043e-05	1.61059e-05	1.78756e-05	1.63963e-05	1.8335e-05	1.88722e-05	1.89035e-05	1.90476e-05	1.57653e-05	1.3926e-05	1.52959e-05	1.52505e-05	1.43535e-05	1.48094e-05	1.39306e-05	1.51461e-05	1.61804e-05	1.91151e-05	1.65496e-05	1.41948e-05	0.87167	0.0110373
UUUUA	0.000494029	0.00050675	0.000540681	0.000499104	0.000570151	0.000554933	0.000580668	0.000566092	0.000555804	0.000478133	0.000495335	0.000503619	0.00041033	0.000441107	0.000426786	0.000491886	0.000526319	0.000550866	0.000530882	0.000503527	0.871603	0.355588
UGACAAC	3.56658e-06	3.34545e-06	3.73756e-06	3.82278e-06	3.49188e-06	3.54642e-06	3.56939e-06	3.41671e-06	2.58097e-06	2.9175e-06	2.5698e-06	2.69652e-06	2.47437e-06	2.46881e-06	2.40997e-06	2.54404e-06	3.26778e-06	3.01964e-06	4.28114e-06	2.66007e-06	0.871536	0.0325414
UCUCUGA	1.15374e-05	1.14473e-05	1.21176e-05	1.11874e-05	1.36967e-05	1.39503e-05	1.42044e-05	1.37016e-05	1.01055e-05	1.01514e-05	1.01069e-05	1.01059e-05	8.77984e-06	9.08493e-06	8.47898e-06	8.95918e-06	1.25344e-05	1.21876e-05	1.22639e-05	1.09618e-05	0.871458	0.0156726
UCAGACA	2.01846e-06	1.98967e-06	2.03037e-06	1.8839e-06	2.43976e-06	2.4673e-06	2.53921e-06	2.54126e-06	1.73492e-06	1.86773e-06	1.76275e-06	1.79818e-06	1.53995e-06	1.91872e-06	1.71273e-06	1.81004e-06	2.22537e-06	2.21417e-06	2.20305e-06	2.00226e-06	0.871418	0.000954767
UACGGGG	3.66112e-06	3.87395e-06	3.59321e-06	3.45369e-06	4.09097e-06	4.20947e-06	4.18612e-06	4.01741e-06	3.2534e-06	3.30463e-06	3.19313e-06	3.0084e-06	3.12634e-06	3.23907e-06	3.03191e-06	3.12898e-06	4.4437e-06	3.67605e-06	8.19157e-06	3.55964e-06	0.871131	0.00202545
UGCCACC	8.73525e-06	9.38957e-06	7.88709e-06	8.40674e-06	9.40682e-06	1.06679e-05	1.01379e-05	1.09528e-05	7.40806e-06	7.91678e-06	7.73747e-06	8.02102e-06	1.5127e-05	1.28747e-05	1.46725e-05	9.85063e-06	8.9742e-06	7.8344e-06	8.50296e-06	7.85276e-06	0.871078	0.000494131
UACUCCA	2.49038e-06	2.55537e-06	2.76706e-06	2.50459e-06	3.00293e-06	3.20219e-06	3.30134e-06	3.18838e-06	2.32004e-06	2.62424e-06	2.47181e-06	2.36422e-06	2.07323e-06	2.19472e-06	2.04134e-06	2.19116e-06	2.84017e-06	2.75996e-06	2.76116e-06	2.50887e-06	0.87103	0.0630515
UUUAA	0.000449449	0.000461634	0.000515465	0.000478733	0.000480333	0.000469985	0.00049369	0.000481227	0.000540003	0.000451485	0.000456493	0.000478055	0.000392516	0.000415838	0.000406604	0.000473742	0.000460317	0.000504704	0.00047443	0.000443271	0.870717	0.355588
UUUUGAA	2.58179e-05	2.59578e-05	2.8355e-05	2.72348e-05	3.23121e-05	3.13323e-05	3.28011e-05	3.25456e-05	2.43273e-05	2.37483e-05	2.35311e-05	2.4838e-05	1.86626e-05	1.89491e-05	1.90371e-05	2.3788e-05	2.74461e-05	2.69622e-05	2.75656e-05	2.44596e-05	0.870692	0.0110373
UGUGGG	6.05793e-05	6.77807e-05	5.83287e-05	6.21501e-05	6.51711e-05	6.7363e-05	6.7823e-05	6.64478e-05	6.2915e-05	6.91775e-05	7.66495e-05	6.53049e-05	6.6638e-05	6.65766e-05	6.9996e-05	7.00394e-05	6.58539e-05	6.13821e-05	6.57623e-05	6.35067e-05	0.870558	0.168323
UGUCACG	9.47432e-06	9.59506e-06	8.72626e-06	8.77721e-06	6.85615e-06	7.3996e-06	6.95881e-06	7.31104e-06	7.78101e-06	7.68367e-06	7.1478e-06	7.59949e-06	1.4869e-05	1.07417e-05	1.23438e-05	7.45761e-06	6.1427e-06	5.12282e-06	5.55927e-06	4.90944e-06	0.87039	0.449427
UGGACAG	1.22198e-05	1.25047e-05	1.17162e-05	1.19652e-05	1.19693e-05	1.37589e-05	1.24494e-05	1.41274e-05	8.96709e-06	8.92461e-06	9.03998e-06	9.71775e-06	2.58064e-05	2.18866e-05	2.37612e-05	1.42798e-05	9.52371e-06	7.86135e-06	8.72644e-06	6.84073e-06	0.870047	0.00478338
UCGUCGA	9.04249e-07	7.59015e-07	6.80417e-07	7.86474e-07	7.60799e-07	7.85975e-07	8.73553e-07	9.52916e-07	6.00772e-07	6.31538e-07	6.87666e-07	7.0171e-07	8.09614e-07	8.6077e-07	8.55765e-07	7.86405e-07	7.26407e-07	6.6745e-07	7.03387e-07	7.34344e-07	0.869894	0.000184473
UAACUA	1.75327e-05	1.68934e-05	1.9502e-05	1.79637e-05	1.94617e-05	1.93193e-05	1.99192e-05	2.0179e-05	1.7339e-05	1.57277e-05	1.65736e-05	1.64896e-05	1.28496e-05	1.33734e-05	1.43026e-05	1.59464e-05	1.84341e-05	1.5991e-05	1.92858e-05	1.78222e-05	0.86985	0.0456944
UCAACGA	3.21017e-07	3.03875e-07	3.49926e-07	2.83207e-07	3.40107e-07	3.84913e-07	3.63492e-07	3.44808e-07	3.35037e-07	3.26616e-07	3.5477e-07	3.09302e-07	3.15093e-07	2.69516e-07	2.78814e-07	2.85673e-07	3.96355e-07	3.65113e-07	4.15169e-07	3.46991e-07	0.869705	0.392525
UUGUGGA	1.40996e-05	1.41564e-05	1.5978e-05	1.5851e-05	1.47124e-05	1.48046e-05	1.53704e-05	1.74284e-05	1.47991e-05	1.24439e-05	1.35169e-05	1.33087e-05	1.85255e-05	1.61646e-05	1.71176e-05	1.39192e-05	1.38005e-05	2.10077e-05	1.45293e-05	1.39262e-05	0.869607	0.000791734
UCACGGG	1.82222e-06	1.92247e-06	1.64066e-06	1.54487e-06	1.75311e-06	2.09326e-06	1.7946e-06	1.96729e-06	1.49576e-06	1.69922e-06	1.75326e-06	1.58769e-06	2.69379e-06	2.37874e-06	2.63641e-06	1.79288e-06	1.60275e-06	1.36256e-06	1.50397e-06	1.42392e-06	0.869579	0.0456944
UCACCGG	9.29852e-07	9.61594e-07	9.78614e-07	8.97675e-07	1.00786e-06	1.10917e-06	1.07411e-06	1.11732e-06	9.61526e-07	1.01774e-06	1.01938e-06	9.10943e-07	1.23034e-06	1.07763e-06	1.0169e-06	8.97569e-07	1.04628e-06	8.56931e-07	1.48806e-06	8.54479e-07	0.869398	0.306736
UCUAGA	1.76749e-05	1.75516e-05	1.8887e-05	1.69057e-05	2.0914e-05	2.12517e-05	2.17945e-05	2.09805e-05	1.61357e-05	1.55778e-05	1.50871e-05	1.56662e-05	1.46134e-05	1.47106e-05	1.38864e-05	1.41441e-05	1.87889e-05	1.93145e-05	1.89061e-05	1.64383e-05	0.869371	0.0156726
UUUGGG	0.000132402	0.000126576	0.000137775	0.000144745	0.000112439	0.000108536	0.000109549	0.000112341	0.000185504	0.000144679	0.000155501	0.000157662	0.000151902	0.000142803	0.000156227	0.000164511	0.000133219	0.000121136	0.00012735	0.000148327	0.869291	0.00094508
UUUGGAC	9.69755e-06	1.00098e-05	9.73393e-06	1.00609e-05	1.12927e-05	1.23315e-05	1.12986e-05	1.1987e-05	9.38549e-06	9.81055e-06	8.95464e-06	9.75622e-06	8.96394e-06	1.00587e-05	7.92556e-06	9.00409e-06	1.04891e-05	1.102e-05	1.04435e-05	9.78168e-06	0.869145	0.0110373
UUGAAAA	1.04324e-05	1.08589e-05	1.16285e-05	9.97761e-06	1.31925e-05	1.33275e-05	1.34522e-05	1.31341e-05	8.68004e-06	9.26848e-06	8.39043e-06	8.88611e-06	6.65744e-06	7.35909e-06	6.29497e-06	6.99654e-06	1.08444e-05	1.13254e-05	1.08619e-05	9.86967e-06	0.869119	0.0156726
UUGUACA	1.61813e-05	1.84519e-05	1.66523e-05	1.56188e-05	1.96501e-05	1.94197e-05	1.97838e-05	1.92517e-05	1.42574e-05	1.43209e-05	1.36613e-05	1.38665e-05	1.37429e-05	1.41051e-05	1.30576e-05	1.31837e-05	1.74257e-05	1.76156e-05	1.75731e-05	1.5415e-05	0.868897	0.00478338
UGCAGCC	4.60441e-06	4.30113e-06	4.31865e-06	4.33404e-06	5.17399e-06	5.27515e-06	5.28382e-06	5.43165e-06	3.65938e-06	3.83482e-06	3.78785e-06	3.81105e-06	5.04145e-06	4.61375e-06	4.68656e-06	4.28717e-06	4.74543e-06	4.57572e-06	4.57067e-06	4.10077e-06	0.868766	4.10755e-05
UGCGGAC	2.13217e-06	2.10476e-06	2.0432e-06	1.92731e-06	2.34195e-06	2.45111e-06	2.41131e-06	2.26897e-06	1.80331e-06	1.76444e-06	1.73744e-06	1.77809e-06	1.77691e-06	1.81387e-06	1.6361e-06	1.72351e-06	2.14773e-06	2.22005e-06	2.16121e-06	1.97796e-06	0.868649	0.00131936
UUUUGUA	4.3374e-05	4.06312e-05	4.58742e-05	4.07495e-05	5.10193e-05	4.88728e-05	5.02732e-05	4.87853e-05	4.64207e-05	3.8487e-05	3.76182e-05	3.93843e-05	3.54309e-05	3.85785e-05	3.50614e-05	4.0319e-05	4.89393e-05	5.27729e-05	4.87526e-05	4.34405e-05	0.868589	0.0156726
UUUGGAG	1.36697e-05	1.34558e-05	1.39605e-05	1.29165e-05	1.67739e-05	1.65404e-05	1.63028e-05	1.60364e-05	1.26102e-05	1.30752e-05	1.25979e-05	1.28968e-05	1.12503e-05	1.20019e-05	1.10341e-05	1.2422e-05	1.49455e-05	1.39513e-05	1.43696e-05	1.31209e-05	0.86844	0.0227125
UGGCACG	6.3225e-06	6.53253e-06	6.28365e-06	5.99005e-06	6.32001e-06	7.07817e-06	6.4153e-06	6.74681e-06	4.82278e-06	4.74879e-06	4.69887e-06	4.90807e-06	1.3386e-05	1.17202e-05	1.23822e-05	7.23816e-06	5.29552e-06	5.00167e-06	5.0302e-06	3.95348e-06	0.868381	0.000184473
UUCUGUA	2.02142e-05	2.01488e-05	2.11628e-05	1.93567e-05	2.4149e-05	2.46557e-05	2.49416e-05	2.42917e-05	1.75128e-05	1.80704e-05	1.72917e-05	1.75966e-05	1.33315e-05	1.52228e-05	1.38794e-05	1.5389e-05	2.1154e-05	2.1008e-05	2.09998e-05	1.93392e-05	0.868295	0.0156726
UUCUCCA	1.71391e-05	1.53887e-05	1.84345e-05	1.88519e-05	1.81421e-05	1.74652e-05	1.93046e-05	1.90645e-05	1.6326e-05	1.45367e-05	1.62911e-05	1.70377e-05	1.46484e-05	1.41694e-05	1.56384e-05	1.74356e-05	1.71336e-05	1.54805e-05	1.73478e-05	1.59375e-05	0.86788	0.0456944
UUGCAAA	5.51324e-06	5.61139e-06	6.05776e-06	5.20065e-06	6.78615e-06	6.86498e-06	6.99899e-06	6.70215e-06	4.86405e-06	4.95888e-06	4.60122e-06	4.77575e-06	3.61929e-06	4.47764e-06	3.94187e-06	4.40079e-06	5.89202e-06	6.15487e-06	6.0268e-06	5.18713e-06	0.867826	0.0156726
UCUCCCA	8.48461e-06	8.33146e-06	8.1749e-06	8.13439e-06	9.06809e-06	9.53213e-06	9.15111e-06	9.02997e-06	6.9888e-06	7.59254e-06	6.88605e-06	7.0946e-06	9.90378e-06	9.30151e-06	9.06478e-06	8.03783e-06	9.23045e-06	8.55197e-06	8.9759e-06	1.00587e-05	0.867634	4.10755e-05
UUGCGGA	3.34494e-06	3.02341e-06	2.92789e-06	2.80753e-06	3.36194e-06	4.37561e-06	3.47787e-06	4.15991e-06	3.00128e-06	3.05353e-06	2.95761e-06	3.6389e-06	3.09811e-06	3.10982e-06	2.95608e-06	3.16812e-06	3.30241e-06	3.34146e-06	3.14402e-06	3.80203e-06	0.867498	0.148391
UGACAGA	4.10384e-06	4.05627e-06	4.0981e-06	3.88672e-06	4.8657e-06	5.05363e-06	5.09339e-06	5.11901e-06	3.41918e-06	3.63481e-06	3.46483e-06	3.45915e-06	3.13406e-06	3.37556e-06	2.97307e-06	3.08234e-06	4.16931e-06	4.20291e-06	4.1327e-06	3.66122e-06	0.867398	0.0156726
UUCUGUC	2.27676e-05	2.25586e-05	2.48981e-05	2.39374e-05	2.69722e-05	2.72154e-05	2.82757e-05	2.87988e-05	2.24896e-05	2.017e-05	1.95921e-05	2.11111e-05	2.19133e-05	2.08146e-05	2.05478e-05	2.11964e-05	2.37804e-05	2.33095e-05	2.37807e-05	2.06219e-05	0.867355	0.00094508
UGGGUGA	2.05158e-05	2.04784e-05	2.14891e-05	2.31999e-05	2.04382e-05	1.90328e-05	1.91833e-05	1.92108e-05	2.39157e-05	2.63126e-05	2.26112e-05	2.29374e-05	1.90602e-05	2.13636e-05	2.23574e-05	2.38134e-05	2.19211e-05	2.2915e-05	2.3385e-05	2.29574e-05	0.867323	0.000954767
UCAUGUC	1.22952e-05	1.19813e-05	1.39008e-05	1.34989e-05	1.48128e-05	1.52074e-05	1.60539e-05	1.64949e-05	1.09574e-05	1.12227e-05	1.12581e-05	1.17931e-05	1.18852e-05	1.14679e-05	1.15963e-05	1.28646e-05	1.29132e-05	1.26523e-05	1.32301e-05	1.15702e-05	0.867191	0.000131211
UGAUGUC	1.17853e-05	1.15661e-05	1.22614e-05	1.22986e-05	1.31563e-05	1.34133e-05	1.42352e-05	1.45881e-05	9.91079e-06	9.8873e-06	1.01406e-05	1.07297e-05	1.30463e-05	1.15382e-05	1.25162e-05	1.1714e-05	1.13211e-05	1.096e-05	1.13875e-05	1.03606e-05	0.866931	5.88115e-05
UAAAGUA	5.98494e-06	6.08985e-06	6.55831e-06	5.76501e-06	7.3959e-06	7.40695e-06	7.67449e-06	7.61062e-06	5.05536e-06	5.08108e-06	4.82086e-06	5.09508e-06	4.38488e-06	4.43329e-06	4.15681e-06	4.55764e-06	5.93578e-06	6.03935e-06	5.90432e-06	5.06537e-06	0.86689	0.0325414
UAGAGCG	2.13138e-06	1.95169e-06	2.02229e-06	1.84471e-06	2.41837e-06	2.36707e-06	2.40233e-06	2.34471e-06	2.11313e-06	2.06311e-06	2.27571e-06	1.91338e-06	2.16145e-06	1.91155e-06	1.85541e-06	1.90846e-06	2.23373e-06	2.03183e-06	2.14675e-06	2.08394e-06	0.866837	0.449427
CGACAGG	6.45831e-07	6.27735e-07	5.74942e-07	5.87005e-07	6.95463e-07	7.97792e-07	7.69721e-07	7.26793e-07	5.32422e-07	6.35234e-07	5.71484e-07	5.49946e-07	5.39085e-07	6.04078e-07	5.2482e-07	5.47666e-07	7.21764e-07	6.67807e-07	6.82871e-07	6.51376e-07	0.866806	0.00731675
UAAUGUC	1.46626e-05	1.07018e-05	1.37974e-05	1.84892e-05	1.74973e-05	2.11368e-05	1.55653e-05	1.87815e-05	1.62481e-05	2.10329e-05	1.64317e-05	1.46186e-05	1.32546e-05	1.37564e-05	1.282e-05	1.29479e-05	1.54324e-05	2.08446e-05	1.44712e-05	1.43842e-05	0.866335	0.0456944
UCGCAGC	4.50424e-06	3.73558e-06	5.11248e-06	6.52461e-06	4.13862e-06	4.57716e-06	5.16025e-06	5.66003e-06	3.76165e-06	3.2865e-06	3.84596e-06	4.7507e-06	6.03467e-06	4.74409e-06	6.36966e-06	7.58581e-06	3.85888e-06	3.30741e-06	4.2015e-06	3.66549e-06	0.866243	0.0110373
UAAGGUA	3.97564e-06	4.15487e-06	4.23179e-06	3.86466e-06	4.79113e-06	5.01998e-06	4.90063e-06	5.03272e-06	3.61407e-06	3.74139e-06	3.62649e-06	3.57183e-06	3.94274e-06	4.22144e-06	3.81361e-06	3.64376e-06	4.22382e-06	4.05283e-06	4.03451e-06	3.57576e-06	0.866136	0.000184473
UUCACGA	1.71537e-06	1.95942e-06	1.83555e-06	1.55769e-06	1.80768e-06	1.8286e-06	1.70535e-06	1.85392e-06	1.25293e-06	1.58327e-06	1.46404e-06	1.40684e-06	2.02996e-06	1.67256e-06	1.61725e-06	1.29113e-06	1.65343e-06	1.49704e-06	1.55724e-06	1.43605e-06	0.866116	0.00094508
UCUAGGG	2.00368e-06	2.49758e-06	1.82453e-06	1.656e-06	1.97731e-06	2.53103e-06	2.69354e-06	2.40154e-06	1.81665e-06	1.80686e-06	1.93451e-06	1.7331e-06	1.77173e-06	2.10743e-06	1.60039e-06	1.90309e-06	1.90673e-06	1.93632e-06	1.91536e-06	3.51147e-06	0.866116	0.0110373
UCCUCCC	4.01345e-05	3.76791e-05	3.83504e-05	3.95267e-05	4.27242e-05	4.40444e-05	4.39261e-05	4.39423e-05	3.47668e-05	3.49592e-05	3.47316e-05	3.46703e-05	3.64834e-05	3.6594e-05	3.55187e-05	3.76393e-05	4.30713e-05	4.10159e-05	4.16742e-05	3.95038e-05	0.865953	4.10755e-05
UCGUAG	2.64806e-05	2.63142e-05	3.26574e-05	3.30059e-05	1.56897e-05	1.42772e-05	1.57909e-05	1.52619e-05	4.13623e-05	3.05913e-05	3.28035e-05	3.55005e-05	2.12226e-05	2.17508e-05	2.28614e-05	2.9569e-05	2.06452e-05	2.45352e-05	2.19635e-05	2.07217e-05	0.865592	0.000131211
UUUAAUC	2.84726e-05	3.66543e-05	3.68178e-05	3.32468e-05	3.39992e-05	3.3891e-05	3.55101e-05	3.4424e-05	3.94448e-05	2.96943e-05	3.10939e-05	3.34937e-05	3.01158e-05	3.10099e-05	3.05392e-05	3.54559e-05	3.2817e-05	4.3208e-05	3.89339e-05	3.56348e-05	0.865536	0.251325
UGAGCGC	3.8276e-06	4.81921e-06	4.08052e-06	3.61826e-06	4.1101e-06	5.29608e-06	4.79387e-06	4.62625e-06	2.63639e-06	3.86875e-06	3.74974e-06	3.04429e-06	6.90512e-06	7.42732e-06	6.86654e-06	3.47207e-06	3.67203e-06	3.40463e-06	3.67745e-06	2.98198e-06	0.864907	0.00731675
UCCAAGA	2.24802e-06	2.00962e-06	2.04014e-06	2.44925e-06	2.26342e-06	2.24949e-06	2.3797e-06	2.35619e-06	2.57997e-06	2.76995e-06	2.7709e-06	4.42843e-06	3.31816e-06	3.60478e-06	6.58463e-06	7.21461e-06	2.52355e-06	2.27302e-06	2.97598e-06	2.87036e-06	0.864799	0.0630515
UGCGGGG	8.22694e-06	7.29487e-06	8.20725e-06	9.4504e-06	7.52408e-06	7.00457e-06	7.56909e-06	7.30586e-06	1.25125e-05	8.55535e-06	9.95601e-06	1.21993e-05	1.27192e-05	1.25141e-05	1.64463e-05	1.79917e-05	9.58889e-06	1.1507e-05	1.06144e-05	9.86237e-06	0.864788	0.148391
UAGAUCA	1.44421e-06	1.46131e-06	1.47953e-06	1.35411e-06	1.7592e-06	1.79298e-06	1.79727e-06	1.79282e-06	1.29384e-06	1.3668e-06	1.27303e-06	1.27004e-06	1.22125e-06	1.24443e-06	1.11746e-06	1.19254e-06	1.40442e-06	1.51918e-06	1.44961e-06	1.25533e-06	0.864716	0.0854793
UGCGCAC	8.51696e-07	7.63079e-07	7.80335e-07	7.13269e-07	7.73994e-07	8.11689e-07	8.74021e-07	7.96253e-07	7.86093e-07	7.4217e-07	7.45218e-07	7.73626e-07	7.66218e-07	7.42575e-07	6.70634e-07	6.82118e-07	8.25708e-07	8.81574e-07	8.70953e-07	7.61419e-07	0.864613	0.148391
UGGCCGG	6.59962e-06	5.40129e-06	5.57796e-06	6.92295e-06	6.54604e-06	6.83881e-06	6.92571e-06	6.90823e-06	7.37549e-06	7.99625e-06	8.15845e-06	1.25023e-05	1.07362e-05	1.13376e-05	2.11784e-05	2.11904e-05	7.75624e-06	6.78446e-06	9.28999e-06	8.31968e-06	0.864537	0.0854793
UUCGUUC	8.70624e-06	9.37338e-06	8.554e-06	8.28695e-06	8.3574e-06	9.68745e-06	9.40062e-06	1.03531e-05	6.20311e-06	6.98212e-06	7.41191e-06	7.40613e-06	1.40519e-05	1.1682e-05	1.4399e-05	8.68985e-06	7.93055e-06	6.17443e-06	7.07587e-06	6.7784e-06	0.86451	0.000954767
UGAAAC	3.30809e-05	3.00375e-05	4.65232e-05	3.83647e-05	3.78156e-05	3.07923e-05	3.60772e-05	3.25124e-05	6.52996e-05	3.26231e-05	3.65377e-05	4.19711e-05	4.76519e-05	4.15935e-05	4.4719e-05	5.36756e-05	4.3391e-05	5.86239e-05	4.71458e-05	3.92736e-05	0.864404	0.449427
UGAGGA	6.33312e-05	6.69959e-05	5.92383e-05	6.95653e-05	5.26794e-05	5.5646e-05	6.36993e-05	6.22935e-05	9.58981e-05	8.50985e-05	0.00013817	0.000105363	9.55499e-05	8.34283e-05	0.000114355	0.000108018	5.64584e-05	3.58591e-05	5.26424e-05	5.53349e-05	0.864314	0.000791734
UCAUGUA	1.29563e-05	1.32096e-05	1.37124e-05	1.22776e-05	1.60646e-05	1.62431e-05	1.64127e-05	1.68363e-05	1.16215e-05	1.18008e-05	1.09733e-05	1.1333e-05	1.00195e-05	1.04456e-05	9.39192e-06	1.01229e-05	1.37919e-05	1.37992e-05	1.37056e-05	1.20271e-05	0.864294	0.0156726
UCGAGCA	1.12869e-06	1.05201e-06	9.89965e-07	1.24504e-06	1.52244e-06	1.36492e-06	1.11547e-06	1.25111e-06	1.33443e-06	1.31012e-06	9.12622e-07	1.24653e-06	1.10289e-06	1.52405e-06	9.90099e-07	1.45644e-06	1.62882e-06	1.54803e-06	1.67422e-06	1.77839e-06	0.864265	0.148391
UGGGUCG	3.99164e-06	3.81732e-06	3.59306e-06	4.24865e-06	3.7515e-06	3.7233e-06	3.6729e-06	3.751e-06	4.58231e-06	3.8155e-06	4.52229e-06	4.28366e-06	4.82631e-06	4.44921e-06	4.9545e-06	5.23386e-06	4.34397e-06	3.91343e-06	4.23306e-06	4.53729e-06	0.864199	0.168323
UUUUCGC	6.46323e-06	6.91374e-06	6.56492e-06	6.57655e-06	7.27535e-06	7.94209e-06	7.33677e-06	7.65453e-06	5.6564e-06	5.8383e-06	5.44169e-06	5.96043e-06	4.92987e-06	5.40472e-06	4.93748e-06	5.60296e-06	6.55456e-06	6.85938e-06	6.70009e-06	6.32033e-06	0.864003	0.0110373
UUUCUGA	1.91134e-05	1.93741e-05	2.07059e-05	1.83987e-05	2.40276e-05	2.41143e-05	2.43692e-05	2.3918e-05	1.68496e-05	1.77016e-05	1.64994e-05	1.69519e-05	1.39469e-05	1.58168e-05	1.37943e-05	1.5324e-05	2.06874e-05	2.10362e-05	2.05564e-05	1.85302e-05	0.864002	0.0156726
UUUCUAA	2.50611e-05	2.55021e-05	2.69414e-05	2.35438e-05	3.13597e-05	3.18845e-05	3.22232e-05	3.1281e-05	2.14593e-05	2.22371e-05	2.13612e-05	2.13847e-05	1.69388e-05	1.97894e-05	1.69286e-05	1.89455e-05	2.66678e-05	2.70317e-05	2.69192e-05	2.43736e-05	0.863749	0.0156726
UAGCGAG	3.98722e-06	3.9013e-06	3.95607e-06	3.81722e-06	3.92323e-06	4.15874e-06	4.3198e-06	4.47549e-06	3.5669e-06	3.23848e-06	3.57322e-06	3.56309e-06	5.13272e-06	4.22425e-06	4.87567e-06	3.86219e-06	3.92661e-06	3.91934e-06	4.56858e-06	3.50479e-06	0.86368	0.000131211
UGGGCUA	1.35906e-05	1.33516e-05	1.26886e-05	1.34796e-05	1.30925e-05	1.30861e-05	1.26109e-05	1.2954e-05	1.48655e-05	1.46232e-05	1.4831e-05	1.44538e-05	1.13142e-05	1.14379e-05	1.14038e-05	1.24741e-05	1.39408e-05	1.18811e-05	1.38115e-05	1.65719e-05	0.863639	0.000184473
UCCCAAG	3.33857e-06	3.37412e-06	3.55607e-06	3.27836e-06	4.09653e-06	4.19228e-06	4.21416e-06	4.10482e-06	3.38462e-06	3.33301e-06	3.11795e-06	3.17335e-06	2.78426e-06	3.05664e-06	2.72202e-06	2.88667e-06	3.82963e-06	4.05331e-06	3.82653e-06	3.46559e-06	0.863629	0.0630515
UGAGGGC	1.34526e-05	1.24303e-05	1.27744e-05	1.30642e-05	1.52567e-05	1.5473e-05	1.57315e-05	1.52169e-05	1.32083e-05	1.27415e-05	1.25453e-05	1.26786e-05	1.46479e-05	1.47e-05	1.41956e-05	1.46615e-05	1.54569e-05	1.52856e-05	1.50021e-05	1.41353e-05	0.86361	0.000494131
UGGAUCA	9.81288e-06	1.18893e-05	9.38353e-06	9.32135e-06	1.05067e-05	1.12556e-05	1.11597e-05	1.19988e-05	7.62186e-06	7.7734e-06	7.68169e-06	7.79192e-06	1.288e-05	1.06259e-05	1.17702e-05	8.85244e-06	9.31601e-06	9.53418e-06	9.32453e-06	8.15802e-06	0.86354	4.10755e-05
UUUAAGC	3.12708e-05	3.1817e-05	3.43451e-05	3.39234e-05	2.58115e-05	2.51526e-05	2.58584e-05	2.58195e-05	3.49e-05	3.37324e-05	3.3718e-05	3.51692e-05	1.98161e-05	2.14619e-05	2.07857e-05	2.57303e-05	2.4874e-05	2.36227e-05	2.40353e-05	2.30439e-05	0.863246	0.000184473
UUUCCAA	1.23257e-05	1.27754e-05	1.30366e-05	1.25429e-05	1.49635e-05	1.54178e-05	1.47564e-05	1.56299e-05	1.09306e-05	1.08574e-05	1.04303e-05	1.13516e-05	1.16581e-05	1.10426e-05	1.03117e-05	1.05293e-05	1.21127e-05	1.28172e-05	1.20268e-05	1.05513e-05	0.863094	0.00202545
UUUUCUA	3.6558e-05	3.72727e-05	3.98284e-05	3.60077e-05	4.51256e-05	4.6768e-05	4.67377e-05	4.65017e-05	3.14229e-05	3.25992e-05	3.07807e-05	3.25944e-05	2.38155e-05	2.77003e-05	2.44332e-05	2.81453e-05	3.77454e-05	3.98821e-05	3.7581e-05	3.36395e-05	0.862971	0.0156726
UUACCC	7.60361e-05	7.86523e-05	8.12917e-05	7.57252e-05	7.70479e-05	7.5662e-05	7.83916e-05	7.8041e-05	8.5186e-05	7.43544e-05	7.55849e-05	7.58052e-05	8.85567e-05	8.44498e-05	8.62174e-05	8.23902e-05	7.5126e-05	8.36106e-05	8.33353e-05	7.30736e-05	0.86276	0.0854793
UUCAGGG	1.00047e-05	1.13656e-05	1.09325e-05	1.12639e-05	1.04576e-05	1.1517e-05	1.13378e-05	1.11106e-05	9.37039e-06	1.10659e-05	1.00566e-05	1.02242e-05	8.84375e-06	9.78471e-06	8.99135e-06	9.72335e-06	1.01205e-05	1.195e-05	1.14707e-05	1.11326e-05	0.862722	0.0854793
UUCGCCA	4.327e-06	4.2621e-06	4.20647e-06	4.15465e-06	3.06504e-06	3.86791e-06	3.19549e-06	3.18108e-06	4.17502e-06	4.36972e-06	3.83163e-06	4.12267e-06	2.45857e-06	2.69915e-06	2.51984e-06	2.99073e-06	3.37022e-06	3.54141e-06	4.14176e-06	3.61076e-06	0.862646	0.00731675
UUCUCAG	1.50951e-05	1.44594e-05	1.5585e-05	1.52208e-05	1.66388e-05	1.66486e-05	1.69405e-05	2.3619e-05	1.39245e-05	1.92172e-05	1.40362e-05	1.43328e-05	1.49757e-05	1.45505e-05	1.53054e-05	1.38873e-05	1.48686e-05	1.40827e-05	1.45712e-05	1.3538e-05	0.862439	0.113494
UAAAGUC	9.77659e-06	9.97675e-06	1.03906e-05	9.18665e-06	1.19234e-05	1.2226e-05	1.21105e-05	1.19909e-05	8.36713e-06	8.65921e-06	8.40208e-06	8.48648e-06	7.39045e-06	8.31047e-06	7.68546e-06	8.1001e-06	1.01486e-05	1.02699e-05	1.03362e-05	9.30555e-06	0.862327	0.0156726
UCGCACA	2.05341e-06	2.05953e-06	1.90779e-06	1.97778e-06	2.45238e-06	2.50455e-06	2.45585e-06	2.33758e-06	2.16126e-06	2.0397e-06	1.75236e-06	1.80199e-06	1.92353e-06	2.30507e-06	1.96551e-06	2.15801e-06	2.48757e-06	2.12322e-06	2.41037e-06	2.29198e-06	0.862308	0.00312447
UCAAGAC	5.53308e-06	4.0276e-06	4.00325e-06	3.73987e-06	4.78346e-06	4.86261e-06	4.93221e-06	4.74161e-06	4.07809e-06	3.67921e-06	3.78555e-06	3.73865e-06	3.24093e-06	3.87306e-06	3.37116e-06	3.77497e-06	4.59116e-06	4.43612e-06	4.43353e-06	4.37451e-06	0.861538	0.0110373
UGAGCGA	1.27638e-06	1.36468e-06	1.39173e-06	1.32011e-06	1.20694e-06	1.23715e-06	1.27678e-06	1.25057e-06	1.38886e-06	1.46071e-06	1.32633e-06	1.424e-06	1.20097e-06	1.26782e-06	1.50083e-06	1.48293e-06	1.36036e-06	1.42748e-06	1.55527e-06	1.50162e-06	0.861378	0.148391
UACUGUC	7.02508e-06	7.05183e-06	7.22211e-06	6.55573e-06	8.48137e-06	8.74733e-06	8.55513e-06	8.4624e-06	5.79501e-06	5.79689e-06	5.63823e-06	5.73736e-06	5.80263e-06	6.10137e-06	5.37732e-06	5.61315e-06	7.14828e-06	6.99632e-06	7.08753e-06	6.45749e-06	0.861296	0.00094508
UUCAAUG	7.36022e-06	7.29021e-06	7.43612e-06	6.91194e-06	8.72806e-06	8.99297e-06	9.01432e-06	8.84206e-06	6.15857e-06	6.59064e-06	6.23632e-06	6.349e-06	4.88464e-06	5.5303e-06	4.74006e-06	5.31018e-06	7.60762e-06	7.65214e-06	7.72445e-06	6.70727e-06	0.861005	0.0156726
UUGCACA	1.08958e-05	1.0173e-05	1.0727e-05	1.02849e-05	1.27696e-05	1.41382e-05	1.33214e-05	1.48109e-05	1.00619e-05	1.43648e-05	8.90836e-06	1.13677e-05	8.55581e-06	9.93847e-06	8.76224e-06	1.00737e-05	1.19881e-05	1.38473e-05	1.19164e-05	9.78816e-06	0.860944	0.392525
UUGCAAC	7.56122e-06	6.34448e-06	1.01997e-05	1.17398e-05	7.85774e-06	7.34245e-06	9.68089e-06	1.04196e-05	7.08676e-06	5.76948e-06	8.85901e-06	9.23562e-06	1.12685e-05	8.7982e-06	1.16909e-05	1.40665e-05	6.77046e-06	6.50966e-06	7.97925e-06	6.41065e-06	0.860558	0.113494
UCUGCCA	9.09213e-06	8.64341e-06	8.52346e-06	8.73287e-06	9.88524e-06	9.97866e-06	1.02553e-05	1.02412e-05	7.86501e-06	7.84254e-06	8.1155e-06	8.09613e-06	9.01425e-06	8.2778e-06	8.31071e-06	8.52481e-06	9.38882e-06	8.52757e-06	8.98701e-06	8.05711e-06	0.860487	9.00203e-05
UUACGAG	2.99875e-06	3.14979e-06	3.28514e-06	2.89632e-06	3.57741e-06	3.65381e-06	3.77952e-06	3.52323e-06	2.71617e-06	2.98505e-06	3.00233e-06	2.7615e-06	2.35839e-06	2.89672e-06	2.54607e-06	2.5199e-06	3.4062e-06	3.63042e-06	4.00428e-06	3.16897e-06	0.860391	0.0227125
UGGAAAA	9.50983e-06	9.65477e-06	1.01708e-05	9.12251e-06	1.16116e-05	1.16863e-05	1.16883e-05	1.15851e-05	8.18916e-06	8.52829e-06	7.85622e-06	8.44668e-06	6.36239e-06	7.02425e-06	6.33685e-06	7.22696e-06	1.00938e-05	1.03245e-05	9.93852e-06	9.79489e-06	0.860254	0.0156726
UCUGUAG	1.3673e-05	1.32364e-05	1.49988e-05	1.44297e-05	1.53535e-05	1.49989e-05	1.543e-05	1.53644e-05	1.40048e-05	1.25814e-05	1.32126e-05	1.29987e-05	1.02983e-05	1.20709e-05	1.11286e-05	1.2797e-05	1.52437e-05	1.69844e-05	1.5973e-05	1.52947e-05	0.860223	0.0227125
UUAUCA	8.03204e-05	7.81795e-05	7.87731e-05	8.25644e-05	8.40893e-05	8.6912e-05	9.14341e-05	9.25543e-05	8.22093e-05	8.09824e-05	0.000102065	8.76742e-05	7.97674e-05	7.74072e-05	8.71407e-05	8.76527e-05	7.94084e-05	7.0792e-05	7.70207e-05	7.35387e-05	0.860149	0.0156726
UUGAUCA	9.70373e-06	9.52638e-06	1.05486e-05	9.35703e-06	1.12736e-05	1.18992e-05	1.18935e-05	1.26141e-05	7.9334e-06	8.16484e-06	8.01406e-06	8.22571e-06	7.65487e-06	8.09444e-06	7.51475e-06	7.65757e-06	1.1742e-05	9.47113e-06	9.52741e-06	8.81118e-06	0.860043	0.00731675
UUAUGGG	2.24106e-05	2.11783e-05	2.07024e-05	2.18466e-05	1.99264e-05	2.10479e-05	1.95815e-05	2.22097e-05	2.39461e-05	2.24853e-05	2.47441e-05	2.34264e-05	1.9626e-05	2.13671e-05	2.24569e-05	2.44862e-05	2.10021e-05	1.85745e-05	1.90363e-05	2.01618e-05	0.859732	0.000131211
UUACAUC	2.00245e-05	1.9367e-05	1.92691e-05	1.81364e-05	2.24894e-05	2.28457e-05	2.36894e-05	2.36344e-05	1.56439e-05	1.57902e-05	2.16282e-05	1.5925e-05	2.33274e-05	2.35158e-05	2.06721e-05	1.66587e-05	1.87636e-05	1.74544e-05	1.73413e-05	1.52583e-05	0.859588	0.00478338
UUUGUGG	3.61094e-05	3.30476e-05	5.21332e-05	4.69449e-05	3.7671e-05	3.06788e-05	3.62647e-05	3.52446e-05	8.37277e-05	3.77815e-05	4.37229e-05	5.19382e-05	5.87541e-05	5.36466e-05	5.68948e-05	7.03226e-05	5.12298e-05	7.45878e-05	5.72337e-05	5.05327e-05	0.859495	0.306736
UCAGGG	4.44765e-05	4.46765e-05	4.33283e-05	4.4879e-05	4.46887e-05	4.98996e-05	4.76076e-05	4.87904e-05	3.76556e-05	3.80171e-05	3.86276e-05	3.84166e-05	6.15818e-05	5.27847e-05	5.56728e-05	4.39861e-05	4.26462e-05	3.96573e-05	4.1627e-05	3.91467e-05	0.859115	4.10755e-05
UUCUUC	5.51585e-05	5.32554e-05	5.70485e-05	5.67017e-05	5.93343e-05	6.21488e-05	6.25401e-05	6.266e-05	4.76879e-05	4.57898e-05	4.82863e-05	5.13213e-05	6.13773e-05	5.59355e-05	6.09801e-05	5.68908e-05	5.37796e-05	5.09713e-05	5.28693e-05	4.84664e-05	0.859108	9.00203e-05
UUAUACG	2.86253e-06	3.03684e-06	3.0027e-06	2.68572e-06	3.41081e-06	3.60647e-06	3.66085e-06	3.57417e-06	2.63567e-06	2.65078e-06	2.5898e-06	2.46945e-06	2.17301e-06	2.47817e-06	2.13663e-06	2.24933e-06	3.05266e-06	3.10114e-06	3.13211e-06	2.72755e-06	0.858839	0.0110373
UGCGGCA	3.85931e-06	3.50878e-06	3.78225e-06	3.99048e-06	3.43331e-06	3.40898e-06	3.70098e-06	3.67276e-06	4.26074e-06	3.74271e-06	4.01945e-06	3.84249e-06	3.39981e-06	3.1197e-06	3.45847e-06	3.44289e-06	3.61869e-06	3.72621e-06	3.76245e-06	3.47165e-06	0.858824	0.000494131
UGAGCAA	1.21166e-06	1.21604e-06	1.22e-06	1.20231e-06	1.44593e-06	1.44702e-06	1.4512e-06	1.46192e-06	1.07922e-06	1.16014e-06	1.13577e-06	1.10434e-06	9.86803e-07	9.46705e-07	9.82422e-07	1.03972e-06	1.28616e-06	1.24224e-06	1.35189e-06	1.20118e-06	0.858793	0.0156726
UCAGCCA	2.29137e-06	2.26572e-06	2.35061e-06	2.35183e-06	2.48894e-06	2.59618e-06	2.7383e-06	2.75616e-06	1.87652e-06	1.92414e-06	1.8845e-06	1.91451e-06	2.27948e-06	2.17791e-06	2.20197e-06	1.87869e-06	2.2162e-06	2.21219e-06	2.24389e-06	2.0172e-06	0.858778	0.000131211
UUCAUC	5.50165e-05	5.26606e-05	5.72106e-05	5.59132e-05	5.75544e-05	5.83311e-05	6.3967e-05	6.12247e-05	4.87007e-05	4.89348e-05	5.60329e-05	5.03405e-05	5.77216e-05	5.80226e-05	5.78765e-05	5.48827e-05	5.26666e-05	4.92225e-05	5.17998e-05	4.59742e-05	0.858653	0.00312447
UUUGUGC	2.13258e-05	2.01753e-05	2.03112e-05	1.95446e-05	2.44448e-05	2.57472e-05	2.45426e-05	2.42603e-05	1.754e-05	1.87309e-05	1.73721e-05	1.76743e-05	1.63077e-05	1.83444e-05	1.62345e-05	1.73578e-05	2.22429e-05	2.14791e-05	2.26642e-05	2.07762e-05	0.858601	0.00478338
UCUGCGC	2.16979e-05	2.19633e-05	1.38769e-05	1.97442e-05	1.59699e-05	1.66883e-05	1.21968e-05	1.51973e-05	2.31357e-05	2.93759e-05	2.20328e-05	2.25958e-05	2.07832e-05	2.22441e-05	2.04766e-05	2.57193e-05	2.77253e-05	1.96616e-05	2.56743e-05	5.60728e-05	0.85822	0.00731675
UGCCAGC	1.61925e-05	1.64752e-05	1.45175e-05	1.4976e-05	1.54271e-05	1.7967e-05	1.65551e-05	1.7967e-05	1.16341e-05	1.1728e-05	1.2418e-05	1.23067e-05	3.81171e-05	3.0314e-05	3.50588e-05	1.88902e-05	1.21791e-05	9.27315e-06	1.08363e-05	8.04249e-06	0.858093	0.00731675
UUGUGCA	1.9973e-05	2.06119e-05	2.24558e-05	1.94001e-05	2.11333e-05	2.23485e-05	2.17287e-05	2.42165e-05	1.62345e-05	1.99745e-05	1.52846e-05	1.57297e-05	3.05339e-05	2.4175e-05	2.62798e-05	1.87008e-05	1.85091e-05	1.77619e-05	1.78625e-05	1.52576e-05	0.858021	0.00131936
UAUGGAA	6.85735e-06	7.07412e-06	7.36173e-06	6.62471e-06	8.58031e-06	8.88169e-06	8.84719e-06	8.67245e-06	6.04047e-06	6.47877e-06	6.08683e-06	6.28334e-06	4.77059e-06	5.25581e-06	4.79667e-06	5.11147e-06	7.21958e-06	7.35786e-06	7.3554e-06	6.5988e-06	0.857719	0.0156726
UGAGUGC	9.20401e-06	8.24518e-06	9.30263e-06	8.86589e-06	1.03685e-05	1.01172e-05	1.06154e-05	1.01482e-05	8.92786e-06	7.82106e-06	7.96041e-06	8.10939e-06	8.62537e-06	8.31334e-06	8.27573e-06	8.37303e-06	9.75427e-06	9.39188e-06	9.7264e-06	8.88497e-06	0.857376	0.000791734
UAGGUCC	1.39462e-05	1.30214e-05	2.04385e-05	1.83298e-05	1.29779e-05	1.01303e-05	1.23682e-05	1.11582e-05	3.31673e-05	1.50161e-05	1.73334e-05	2.11976e-05	2.22567e-05	1.9726e-05	2.17314e-05	2.68524e-05	1.85645e-05	2.78552e-05	2.10759e-05	1.7309e-05	0.857332	0.148391
UCGAGAG	1.5975e-06	1.5341e-06	1.62664e-06	1.47915e-06	1.86033e-06	1.83512e-06	1.8405e-06	1.81221e-06	1.66521e-06	1.59321e-06	1.45448e-06	1.60024e-06	1.63343e-06	1.77086e-06	1.50147e-06	1.64326e-06	1.76008e-06	1.77458e-06	1.71148e-06	1.66199e-06	0.857138	0.0110373
UGUGGAC	8.23106e-06	7.7299e-06	7.65252e-06	8.02877e-06	8.59264e-06	1.04776e-05	9.19675e-06	8.9298e-06	7.58957e-06	7.88227e-06	7.84652e-06	8.55697e-06	7.68236e-06	7.71059e-06	8.93869e-06	9.67658e-06	8.45878e-06	8.01393e-06	9.07407e-06	9.05049e-06	0.857041	0.0156726
UCAAGAG	5.24573e-06	3.94178e-06	4.06223e-06	3.87884e-06	5.56045e-06	4.9629e-06	4.93524e-06	4.93442e-06	6.39582e-06	3.92001e-06	3.92507e-06	3.6558e-06	4.5485e-06	3.64276e-06	3.50049e-06	3.60462e-06	5.60062e-06	4.88707e-06	4.37056e-06	3.87815e-06	0.857016	0.355588
UGCCAAA	4.1485e-06	4.06755e-06	4.21816e-06	3.82521e-06	4.9286e-06	5.10648e-06	4.97626e-06	4.94983e-06	3.6059e-06	3.82056e-06	3.69618e-06	3.91444e-06	4.22866e-06	3.93242e-06	3.72126e-06	3.36274e-06	4.23643e-06	4.12807e-06	4.27487e-06	3.7713e-06	0.856806	0.000954767
UCGGACA	2.67526e-06	2.58308e-06	2.67034e-06	2.65079e-06	2.78616e-06	2.75143e-06	2.96408e-06	2.83957e-06	2.15976e-06	2.04811e-06	2.13192e-06	2.1079e-06	3.37566e-06	2.74769e-06	3.11801e-06	2.42351e-06	2.28587e-06	2.08965e-06	2.30604e-06	2.00529e-06	0.856751	0.000791734
UGUCGA	1.30423e-05	1.30265e-05	1.40469e-05	1.39742e-05	1.32927e-05	1.32343e-05	1.47865e-05	1.41869e-05	1.42105e-05	1.29522e-05	1.41955e-05	1.39135e-05	1.39363e-05	1.41431e-05	1.50867e-05	1.56348e-05	1.24217e-05	1.20636e-05	1.30492e-05	1.33992e-05	0.856651	0.355588
UUCAGCA	9.14493e-06	7.58825e-06	8.60324e-06	7.53612e-06	9.44915e-06	9.62836e-06	9.93825e-06	9.94886e-06	7.27045e-06	7.15133e-06	6.98223e-06	7.08064e-06	5.90104e-06	6.62746e-06	5.72873e-06	6.37151e-06	8.2389e-06	8.32444e-06	9.00872e-06	7.62632e-06	0.856584	0.0156726
UACGG	8.19925e-05	7.95918e-05	8.63548e-05	8.64136e-05	6.72724e-05	6.32578e-05	6.62569e-05	6.67736e-05	0.000113882	8.47662e-05	8.64653e-05	9.29187e-05	9.14632e-05	8.72038e-05	9.19776e-05	9.68763e-05	8.05324e-05	8.96088e-05	8.91824e-05	7.80014e-05	0.85654	0.0110373
UUGUGUC	1.64428e-05	1.64611e-05	1.70667e-05	1.60816e-05	2.1125e-05	2.03402e-05	2.01874e-05	1.96348e-05	1.5293e-05	1.51721e-05	1.4275e-05	1.47175e-05	1.27165e-05	1.416e-05	1.23697e-05	1.36882e-05	1.84568e-05	1.85155e-05	1.84611e-05	1.69371e-05	0.856325	0.0156726
UUCCAGC	9.8256e-06	9.7856e-06	9.71067e-06	9.37458e-06	1.14038e-05	1.18504e-05	1.16141e-05	1.15052e-05	8.8762e-06	8.82824e-06	8.45852e-06	8.64266e-06	9.52194e-06	8.97131e-06	8.70513e-06	8.53391e-06	1.06965e-05	9.92536e-06	1.00947e-05	9.59365e-06	0.856017	0.00030208
UCGAGAA	3.47286e-07	3.18454e-07	3.35507e-07	3.55586e-07	3.87327e-07	3.89591e-07	4.42965e-07	4.42363e-07	3.26873e-07	3.18739e-07	3.748e-07	3.96343e-07	4.4264e-07	3.24859e-07	3.67991e-07	4.61165e-07	3.72681e-07	3.55828e-07	4.10145e-07	3.76889e-07	0.855748	0.113494
UUGCAGC	1.17172e-05	1.0745e-05	1.42693e-05	1.57093e-05	1.31735e-05	1.26951e-05	1.50472e-05	1.57336e-05	1.12995e-05	1.02411e-05	1.12628e-05	1.32604e-05	1.46688e-05	1.27347e-05	1.53028e-05	1.82089e-05	1.18138e-05	1.13232e-05	1.2834e-05	1.12212e-05	0.855704	0.00478338
UUCACUG	1.3275e-05	1.32296e-05	1.32007e-05	1.32391e-05	1.46759e-05	1.55892e-05	1.48331e-05	1.63766e-05	1.17724e-05	1.18208e-05	1.16084e-05	1.16615e-05	1.01171e-05	1.14491e-05	1.04834e-05	1.17465e-05	1.35678e-05	1.39221e-05	1.37044e-05	1.28342e-05	0.855467	0.00731675
UCAUCUA	1.32385e-05	1.23073e-05	1.24869e-05	1.18928e-05	1.45548e-05	1.46998e-05	1.52184e-05	1.46195e-05	1.10702e-05	1.14124e-05	1.07429e-05	1.09651e-05	9.64374e-06	9.97305e-06	9.01719e-06	9.56492e-06	1.35109e-05	1.26196e-05	1.24028e-05	1.1632e-05	0.855384	0.0156726
UUAGCG	1.77741e-05	1.55444e-05	1.59426e-05	1.6565e-05	1.73904e-05	1.70664e-05	1.85159e-05	1.87759e-05	1.54424e-05	1.54184e-05	1.60537e-05	1.82105e-05	1.71148e-05	1.78033e-05	1.60368e-05	1.63208e-05	1.63808e-05	1.51828e-05	1.60766e-05	1.58322e-05	0.855374	0.0854793
UUCUUAG	6.92294e-06	7.46849e-06	4.32436e-06	6.10852e-06	4.69037e-06	4.11639e-06	5.63878e-06	8.1187e-06	3.95096e-06	4.97005e-06	4.42099e-06	7.53451e-06	5.71143e-06	2.7078e-06	4.29758e-06	1.00673e-05	4.35132e-06	2.82877e-06	5.10204e-06	3.93944e-06	0.855368	0.492455
UUCCUAA	3.71128e-05	3.70494e-05	4.93049e-05	4.17411e-05	3.85084e-05	3.65667e-05	4.06871e-05	3.84375e-05	5.93676e-05	3.68812e-05	4.26798e-05	4.3172e-05	4.22329e-05	4.30584e-05	4.36879e-05	5.02809e-05	4.47137e-05	6.10513e-05	4.93582e-05	4.36029e-05	0.85525	0.449427
UCCGAC	3.04204e-06	2.9021e-06	3.73745e-06	3.09889e-06	2.52264e-06	2.6824e-06	2.70409e-06	2.6121e-06	3.56541e-06	3.11945e-06	3.78423e-06	3.04566e-06	2.86991e-06	3.06601e-06	2.9961e-06	3.10899e-06	2.7339e-06	2.90457e-06	2.9208e-06	2.8724e-06	0.855187	0.000494131
UGAACGG	2.66302e-06	2.96306e-06	2.63881e-06	2.40789e-06	2.52177e-06	3.40724e-06	2.85577e-06	3.40789e-06	1.67188e-06	2.01101e-06	2.20456e-06	2.13606e-06	5.78014e-06	4.5937e-06	5.80596e-06	2.99407e-06	2.22019e-06	1.79811e-06	1.95875e-06	1.83922e-06	0.855186	0.000954767
UUACCGG	3.93102e-06	3.47976e-06	3.03044e-06	3.37918e-06	3.48366e-06	3.97881e-06	3.85411e-06	3.87011e-06	3.44235e-06	3.20385e-06	3.21101e-06	3.42945e-06	3.20869e-06	3.25897e-06	2.99796e-06	3.30349e-06	3.47188e-06	3.15876e-06	3.42985e-06	3.16751e-06	0.855184	0.251325
UCCGGUC	1.18792e-05	1.26013e-05	1.16073e-05	1.16038e-05	1.09277e-05	1.25346e-05	1.11687e-05	1.22564e-05	8.43585e-06	8.20277e-06	8.41018e-06	8.67942e-06	2.93981e-05	2.4636e-05	2.68648e-05	1.47134e-05	8.35282e-06	6.40097e-06	7.55553e-06	5.44172e-06	0.855079	0.0110373
UUGCCUG	1.61393e-05	1.5817e-05	1.5852e-05	1.61542e-05	1.83462e-05	1.86435e-05	1.90285e-05	1.85494e-05	1.38459e-05	1.43434e-05	1.34915e-05	1.39067e-05	1.331e-05	1.4105e-05	1.31295e-05	1.38482e-05	1.7812e-05	1.78935e-05	1.76114e-05	1.6376e-05	0.855048	0.00202545
UGACC	6.92912e-05	6.54519e-05	6.8769e-05	6.85554e-05	6.4555e-05	6.79574e-05	6.7737e-05	6.78209e-05	7.15444e-05	6.09692e-05	6.34098e-05	6.72243e-05	7.30869e-05	6.78879e-05	7.71574e-05	6.99789e-05	6.81776e-05	6.60337e-05	6.97511e-05	6.47659e-05	0.854971	0.0325414
UCCUGGA	7.98014e-06	7.94179e-06	7.93548e-06	7.58244e-06	9.6618e-06	1.07724e-05	9.32248e-06	9.27364e-06	7.77979e-06	7.98023e-06	7.59392e-06	7.72052e-06	7.96401e-06	7.6842e-06	7.80578e-06	8.21398e-06	1.01964e-05	9.14704e-06	9.66344e-06	8.57182e-06	0.854857	0.00312447
UCCAGGG	1.61149e-05	1.53331e-05	1.44122e-05	1.49543e-05	1.51043e-05	1.67129e-05	1.68002e-05	1.69766e-05	1.33034e-05	1.2948e-05	1.41983e-05	1.4037e-05	3.40213e-05	2.7785e-05	3.22457e-05	2.123e-05	1.37837e-05	1.09075e-05	1.22676e-05	1.03049e-05	0.854409	0.00731675
UAUCGUA	3.92603e-06	4.29727e-06	3.96689e-06	4.02611e-06	3.89344e-06	4.07865e-06	4.21597e-06	4.06621e-06	4.55328e-06	4.61263e-06	4.98107e-06	4.22452e-06	3.26441e-06	3.9005e-06	3.85883e-06	4.05288e-06	3.82626e-06	3.58836e-06	3.70901e-06	3.60221e-06	0.854122	5.88115e-05
UGAGAGA	4.63206e-06	4.57108e-06	4.86941e-06	4.46534e-06	5.73142e-06	6.01732e-06	5.85282e-06	5.60984e-06	4.09193e-06	4.22331e-06	3.89297e-06	4.06633e-06	2.86874e-06	3.23762e-06	2.76708e-06	3.13039e-06	5.33126e-06	5.24079e-06	5.23455e-06	4.56814e-06	0.854002	0.0156726
UCUCUGC	2.50661e-05	2.43004e-05	2.45844e-05	2.44239e-05	2.6395e-05	2.71747e-05	2.7009e-05	2.76994e-05	2.14465e-05	2.04677e-05	2.03688e-05	2.13012e-05	3.62566e-05	3.07663e-05	3.3473e-05	2.57669e-05	2.38163e-05	2.11415e-05	2.25835e-05	1.96214e-05	0.853508	0.000494131
UUGCUCG	5.13953e-06	4.96723e-06	4.75608e-06	5.79396e-06	6.08518e-06	5.87069e-06	5.4113e-06	5.67479e-06	5.17437e-06	5.07893e-06	4.31023e-06	4.94964e-06	5.68009e-06	6.86178e-06	5.39204e-06	5.72195e-06	6.01245e-06	5.57444e-06	6.05287e-06	6.01661e-06	0.85344	0.000494131
UAGAAAG	6.39544e-06	6.50373e-06	6.90977e-06	6.14321e-06	7.90882e-06	8.22855e-06	8.28602e-06	8.30725e-06	5.69582e-06	5.82831e-06	5.60788e-06	5.73097e-06	4.93849e-06	5.58434e-06	5.04294e-06	5.49537e-06	6.74473e-06	6.81347e-06	6.74773e-06	5.95947e-06	0.853241	0.0156726
UGGUGGG	2.96856e-05	2.88361e-05	2.83607e-05	2.94484e-05	2.99057e-05	3.11678e-05	3.03915e-05	3.06893e-05	2.50008e-05	2.4845e-05	2.4763e-05	2.75746e-05	4.83374e-05	4.12478e-05	4.76877e-05	3.81571e-05	2.91414e-05	2.53679e-05	2.97719e-05	2.70684e-05	0.852852	9.00203e-05
UGUCGC	1.69224e-05	1.69107e-05	1.7019e-05	1.75345e-05	1.54935e-05	1.63079e-05	1.73712e-05	1.74964e-05	1.89278e-05	1.80212e-05	1.83956e-05	1.75943e-05	1.57148e-05	1.65747e-05	1.67649e-05	1.69442e-05	1.68709e-05	1.71645e-05	1.65117e-05	1.64218e-05	0.85267	4.10755e-05
UUGAAUC	8.50111e-06	8.45262e-06	8.84507e-06	8.43243e-06	1.07813e-05	1.07042e-05	1.06791e-05	1.00286e-05	7.7611e-06	7.65089e-06	7.08089e-06	7.49352e-06	5.96876e-06	6.63265e-06	6.04519e-06	6.36781e-06	9.02844e-06	8.83586e-06	8.85156e-06	8.00317e-06	0.852374	0.0156726
UGGCAC	2.82544e-05	2.75236e-05	2.78727e-05	2.87714e-05	2.9639e-05	3.111e-05	3.0568e-05	3.24981e-05	2.27529e-05	2.1974e-05	2.20185e-05	2.43074e-05	4.88689e-05	4.05711e-05	4.44577e-05	3.25921e-05	2.51122e-05	2.26238e-05	2.39862e-05	2.00776e-05	0.852314	0.000791734
UUCUGAA	1.71353e-05	1.77484e-05	1.88737e-05	1.73864e-05	2.01749e-05	2.00779e-05	2.07785e-05	2.01192e-05	1.71405e-05	1.69391e-05	1.71499e-05	1.65681e-05	1.20971e-05	1.37757e-05	1.34753e-05	1.46096e-05	1.76943e-05	1.76504e-05	1.73697e-05	1.60065e-05	0.852109	0.113494
UUGAGCC	5.22001e-06	5.27157e-06	5.14168e-06	5.12572e-06	6.20326e-06	6.75315e-06	6.64692e-06	6.71808e-06	4.82355e-06	4.99703e-06	4.81084e-06	5.00953e-06	4.96535e-06	4.9799e-06	4.59452e-06	4.99385e-06	5.9152e-06	6.08391e-06	5.92222e-06	5.42827e-06	0.852097	0.00131936
UUAUGC	9.7179e-05	9.53691e-05	0.00010056	0.000104149	6.74235e-05	6.64096e-05	6.7972e-05	6.79111e-05	0.000113307	0.000107	0.000107088	0.0001114	6.34745e-05	6.86865e-05	7.25573e-05	8.8417e-05	7.17827e-05	6.55053e-05	6.86319e-05	6.96839e-05	0.852051	4.10755e-05
UUUUCUC	4.49957e-05	4.37764e-05	4.53822e-05	4.25698e-05	5.43022e-05	5.41127e-05	5.45516e-05	5.33641e-05	4.06627e-05	4.06853e-05	3.76655e-05	4.00093e-05	3.06985e-05	3.37944e-05	3.08363e-05	3.45298e-05	4.85276e-05	4.68427e-05	4.80567e-05	4.76585e-05	0.851974	0.0156726
UUCACAC	5.4831e-06	5.48925e-06	5.92476e-06	5.15924e-06	6.58118e-06	6.73204e-06	6.70459e-06	6.58427e-06	4.85942e-06	5.06916e-06	4.73848e-06	4.99692e-06	4.29615e-06	4.57772e-06	4.11292e-06	4.45368e-06	5.91543e-06	6.23788e-06	5.95845e-06	5.48641e-06	0.851872	0.0156726
UUUCAUC	2.40132e-05	2.31204e-05	2.37943e-05	2.26389e-05	2.47318e-05	2.52736e-05	2.66763e-05	2.54973e-05	1.93933e-05	2.11333e-05	2.09516e-05	1.92377e-05	2.84907e-05	2.45454e-05	2.5546e-05	2.054e-05	2.20377e-05	2.00031e-05	2.05754e-05	1.79853e-05	0.851833	0.00131936
UGAAGUA	1.19868e-05	1.22176e-05	1.74819e-05	1.58592e-05	1.35311e-05	1.32232e-05	1.584e-05	1.51194e-05	1.56727e-05	1.17624e-05	1.34402e-05	1.47599e-05	1.37511e-05	1.47813e-05	1.61927e-05	1.77175e-05	1.2785e-05	1.73623e-05	1.57561e-05	1.2395e-05	0.851481	0.0854793
UCUGCAA	4.70679e-06	4.32141e-06	4.75964e-06	4.22343e-06	5.37698e-06	5.78152e-06	5.53691e-06	5.62693e-06	4.12989e-06	4.2619e-06	4.01207e-06	4.18159e-06	3.75943e-06	4.01326e-06	3.57405e-06	3.98302e-06	4.91251e-06	5.0823e-06	4.88401e-06	4.26745e-06	0.851209	0.0156726
UCUCC	0.000268353	0.000259017	0.000264422	0.000276172	0.000270113	0.000273029	0.000283579	0.000278931	0.000297801	0.000272501	0.000338302	0.000302849	0.000300027	0.000283903	0.000320587	0.000322724	0.000272488	0.000245947	0.000266879	0.000257325	0.851085	0.00478338
UUGAGUG	2.13345e-05	2.29907e-05	2.39278e-05	2.43653e-05	1.32949e-05	1.28049e-05	1.30481e-05	1.29953e-05	2.70457e-05	2.48164e-05	2.56885e-05	2.61424e-05	1.29839e-05	1.37272e-05	1.40601e-05	1.83604e-05	1.39843e-05	1.38634e-05	1.36e-05	1.32145e-05	0.850669	4.10755e-05
UGGGAA	4.06472e-05	4.04757e-05	4.63564e-05	4.48684e-05	4.03941e-05	3.87482e-05	4.1043e-05	3.91923e-05	5.94786e-05	4.19886e-05	4.39791e-05	4.69664e-05	4.14544e-05	4.25203e-05	4.3482e-05	5.03942e-05	4.45731e-05	5.31811e-05	4.6239e-05	4.35198e-05	0.85066	0.0227125
UGCCGUC	3.74055e-06	3.81166e-06	3.19447e-06	3.45813e-06	3.9451e-06	4.35409e-06	4.36253e-06	4.60559e-06	3.07158e-06	3.20588e-06	3.28132e-06	3.26401e-06	5.61441e-06	4.60807e-06	5.41534e-06	3.79243e-06	3.77478e-06	3.25023e-06	3.42279e-06	3.3354e-06	0.850656	0.00030208
UGGGGGA	2.98112e-05	3.00681e-05	2.86162e-05	3.35104e-05	2.58357e-05	2.6837e-05	2.98237e-05	2.84396e-05	4.50765e-05	3.9062e-05	5.77946e-05	4.66446e-05	3.78554e-05	3.5848e-05	4.53704e-05	4.72383e-05	2.8861e-05	2.28773e-05	2.80543e-05	2.97692e-05	0.850538	0.00030208
UUGAACC	4.84609e-06	5.06584e-06	5.19206e-06	6.06488e-06	6.61931e-06	6.74313e-06	5.96928e-06	5.95748e-06	4.77411e-06	4.63191e-06	4.77478e-06	4.71893e-06	4.16322e-06	4.58566e-06	3.67704e-06	4.29604e-06	5.89759e-06	6.61692e-06	5.6691e-06	6.63987e-06	0.850501	0.0156726
UGAAAAA	5.52433e-06	5.63654e-06	6.19219e-06	5.28623e-06	7.16365e-06	7.13806e-06	7.31928e-06	7.17877e-06	4.845e-06	5.14128e-06	4.74025e-06	5.01343e-06	3.66743e-06	4.17197e-06	3.64717e-06	4.14554e-06	5.78704e-06	6.13459e-06	5.96017e-06	5.60916e-06	0.850361	0.0156726
UCGAGAC	1.69335e-06	1.523e-06	1.44913e-06	1.58559e-06	1.96546e-06	1.96702e-06	2.04456e-06	2.07113e-06	1.55527e-06	1.44139e-06	1.5106e-06	1.5259e-06	1.83687e-06	1.62572e-06	1.71497e-06	1.61133e-06	2.06166e-06	1.55684e-06	1.88999e-06	1.79276e-06	0.850342	0.00030208
UUAGAAA	9.26283e-06	9.86707e-06	9.84045e-06	9.82057e-06	1.1335e-05	1.25181e-05	1.1701e-05	1.23636e-05	7.99463e-06	8.90635e-06	7.47329e-06	8.6087e-06	6.22308e-06	7.28892e-06	5.83095e-06	7.3395e-06	9.40971e-06	1.03421e-05	9.50836e-06	8.54342e-06	0.850195	0.0325414
UGGCAGA	8.53997e-06	7.99684e-06	7.83158e-06	8.34018e-06	8.75092e-06	9.10099e-06	9.08118e-06	8.98872e-06	8.50547e-06	7.95995e-06	7.6466e-06	7.69414e-06	6.77617e-06	7.29164e-06	6.85186e-06	7.73113e-06	8.89123e-06	7.60691e-06	8.34392e-06	8.9343e-06	0.850159	0.148391
UUCCAAG	7.2135e-06	6.69478e-06	6.67767e-06	6.25882e-06	8.37765e-06	9.0095e-06	8.22823e-06	8.23324e-06	1.09322e-05	5.82268e-06	5.71728e-06	6.03254e-06	7.87278e-06	6.32361e-06	7.49262e-06	5.52818e-06	6.58536e-06	6.39939e-06	6.6263e-06	6.1776e-06	0.849867	0.0456944
UGUACAG	1.19792e-05	1.17947e-05	1.22815e-05	1.11664e-05	1.44431e-05	1.46398e-05	1.45814e-05	1.43007e-05	9.8257e-06	9.91709e-06	9.55534e-06	9.64196e-06	8.70958e-06	9.46207e-06	8.56469e-06	9.21046e-06	1.24506e-05	1.23679e-05	1.26371e-05	1.1117e-05	0.849695	0.0156726
UUGUGAC	9.88334e-06	9.89549e-06	9.87255e-06	8.99528e-06	1.13789e-05	1.18301e-05	1.17234e-05	1.14084e-05	8.39602e-06	8.55315e-06	8.81099e-06	8.46239e-06	8.85718e-06	8.39436e-06	8.04985e-06	7.91517e-06	9.71214e-06	9.5372e-06	9.81104e-06	8.95901e-06	0.849689	0.00312447
UUUUGA	9.87661e-05	0.000100534	0.000113275	0.000103924	9.77913e-05	9.63187e-05	9.86003e-05	9.71719e-05	0.000115469	9.97431e-05	9.8958e-05	0.000104936	7.53587e-05	8.0541e-05	7.65802e-05	9.15303e-05	9.33981e-05	0.000102057	9.52224e-05	8.56787e-05	0.849382	0.000954767
UUGCAUC	1.07825e-05	1.0198e-05	1.06922e-05	1.01455e-05	1.2951e-05	1.25361e-05	1.28376e-05	1.44464e-05	9.72007e-06	9.95124e-06	9.81215e-06	1.07845e-05	9.79263e-06	1.53075e-05	1.1013e-05	1.14639e-05	1.09797e-05	1.06682e-05	1.1028e-05	1.00169e-05	0.849343	0.000954767
UCAAGG	2.29869e-05	2.3819e-05	2.4033e-05	2.21004e-05	2.49578e-05	2.67677e-05	2.62557e-05	2.62992e-05	1.87175e-05	1.87605e-05	1.89359e-05	1.89751e-05	2.8299e-05	2.36694e-05	2.5019e-05	1.93269e-05	2.19215e-05	2.03022e-05	2.08598e-05	1.82525e-05	0.849335	0.000184473
UUUUGUG	4.20292e-05	4.14313e-05	4.63352e-05	4.6288e-05	4.16672e-05	4.11639e-05	4.15768e-05	4.25e-05	4.63403e-05	4.28179e-05	4.22098e-05	4.53843e-05	3.4298e-05	3.39076e-05	3.37522e-05	4.16056e-05	3.91088e-05	3.86118e-05	3.91514e-05	3.66915e-05	0.849224	0.000791734
UGCAGGC	1.23348e-05	1.13382e-05	1.13869e-05	1.18354e-05	1.41777e-05	1.42504e-05	1.43952e-05	1.39933e-05	1.13627e-05	1.1394e-05	1.06427e-05	1.09622e-05	1.13016e-05	1.16557e-05	1.07859e-05	1.1821e-05	1.39393e-05	1.31418e-05	1.33234e-05	1.25166e-05	0.849138	0.00094508
UCAGAGA	3.7463e-06	3.48185e-06	4.6715e-06	5.13606e-06	3.93782e-06	3.74322e-06	4.6646e-06	4.83961e-06	4.32528e-06	3.50961e-06	3.9484e-06	4.46884e-06	4.32959e-06	3.87414e-06	4.93864e-06	5.73384e-06	3.57358e-06	3.18217e-06	3.88849e-06	3.5579e-06	0.849099	0.392525
UCCCAAA	2.71418e-06	2.76734e-06	2.71322e-06	2.54072e-06	3.29531e-06	3.41629e-06	3.36696e-06	3.34125e-06	2.39805e-06	2.58719e-06	2.62155e-06	2.46429e-06	2.97173e-06	2.92052e-06	2.71394e-06	2.54948e-06	2.8307e-06	2.74674e-06	2.81746e-06	2.52918e-06	0.849046	0.000494131
UGAGACG	2.60876e-06	2.48761e-06	2.48508e-06	2.46141e-06	3.14581e-06	3.29191e-06	3.24892e-06	3.1544e-06	2.30988e-06	2.37301e-06	2.39043e-06	2.27415e-06	2.1525e-06	2.41974e-06	2.15962e-06	2.33196e-06	2.96009e-06	2.89349e-06	2.91812e-06	2.69856e-06	0.849006	0.00131936
UGAAAGC	5.70399e-06	6.06379e-06	5.31756e-06	5.38354e-06	6.42708e-06	7.05828e-06	6.90588e-06	7.49271e-06	4.22572e-06	4.81762e-06	4.78191e-06	4.76234e-06	8.23818e-06	6.47333e-06	7.7147e-06	4.97623e-06	5.36894e-06	4.63806e-06	5.07553e-06	4.40457e-06	0.848108	0.000494131
UUUAUGC	3.38933e-05	3.52696e-05	3.68391e-05	3.71375e-05	2.51123e-05	2.56369e-05	2.50974e-05	2.59369e-05	3.86966e-05	3.69981e-05	3.64976e-05	3.76374e-05	1.99302e-05	2.27132e-05	2.14312e-05	2.70908e-05	2.46875e-05	2.41955e-05	2.54419e-05	2.28192e-05	0.848003	0.000131211
UUGAUA	6.4137e-05	6.21396e-05	5.31103e-05	6.15048e-05	5.67317e-05	5.95974e-05	5.87756e-05	6.20917e-05	7.02644e-05	7.55833e-05	9.08039e-05	7.63655e-05	6.18957e-05	6.05445e-05	6.75254e-05	7.59905e-05	6.59272e-05	5.18487e-05	6.32238e-05	9.19938e-05	0.847995	0.000494131
UGUGA	0.000165925	0.000167112	0.000168265	0.000172807	0.000172094	0.000175959	0.000179479	0.000180491	0.000173251	0.000171036	0.000179668	0.000173848	0.000153541	0.000158604	0.00016782	0.000177161	0.000173134	0.000171104	0.000173845	0.000169374	0.847946	0.0456944
UUGGAAC	7.78884e-06	7.72492e-06	8.1782e-06	7.60081e-06	9.18437e-06	9.22044e-06	9.42481e-06	9.44118e-06	1.73293e-05	6.89996e-06	6.62604e-06	6.88053e-06	6.93695e-06	7.10793e-06	6.41602e-06	6.5096e-06	8.19349e-06	8.30967e-06	8.19662e-06	7.37554e-06	0.847778	0.113494
UUUUGAC	1.44596e-05	1.43805e-05	1.52006e-05	1.37152e-05	1.74552e-05	1.7734e-05	1.77608e-05	1.73085e-05	1.29059e-05	1.3006e-05	1.24013e-05	1.28318e-05	1.04481e-05	1.12291e-05	1.02824e-05	1.16328e-05	1.52531e-05	1.5505e-05	1.53599e-05	1.40435e-05	0.847672	0.0156726
UAUCUA	5.83937e-05	5.87464e-05	6.33318e-05	5.98782e-05	5.46089e-05	5.53869e-05	5.74095e-05	5.67252e-05	6.63227e-05	6.16153e-05	6.63665e-05	6.44056e-05	4.10578e-05	4.54294e-05	4.52292e-05	5.31936e-05	5.24328e-05	4.87494e-05	5.10208e-05	4.69143e-05	0.847542	5.88115e-05
UGUAGC	4.95561e-05	4.83622e-05	5.29008e-05	5.03502e-05	4.8497e-05	4.85837e-05	4.91425e-05	4.84275e-05	5.18447e-05	5.21391e-05	4.90485e-05	4.82703e-05	3.76566e-05	4.09808e-05	3.89492e-05	4.30907e-05	4.75746e-05	4.87216e-05	4.88225e-05	4.5413e-05	0.847407	0.0156726
UUUUCUG	3.77592e-05	3.90264e-05	4.25586e-05	3.73018e-05	4.68995e-05	4.81609e-05	4.85688e-05	4.71912e-05	3.54764e-05	3.57346e-05	3.38122e-05	3.46345e-05	3.0499e-05	3.55101e-05	3.22961e-05	3.3442e-05	4.09251e-05	4.32178e-05	4.18694e-05	3.69156e-05	0.847405	0.00478338
CGAGAGG	3.05923e-06	3.14028e-06	3.00238e-06	2.89893e-06	2.83237e-06	3.17055e-06	2.88301e-06	3.06125e-06	2.04138e-06	2.05854e-06	2.01612e-06	2.16631e-06	7.11535e-06	6.01207e-06	6.48634e-06	3.66879e-06	2.22015e-06	1.69077e-06	2.05211e-06	1.47579e-06	0.84733	0.00131936
UUGUCGC	4.18878e-06	3.46359e-06	3.85353e-06	3.86224e-06	4.16006e-06	4.19668e-06	4.80646e-06	4.24974e-06	4.02752e-06	3.31532e-06	4.06737e-06	3.80895e-06	3.56778e-06	3.13821e-06	3.30288e-06	3.69551e-06	5.12314e-06	3.93292e-06	4.19739e-06	4.00256e-06	0.846914	0.20269
UUCUCUC	2.94865e-05	2.76872e-05	2.95534e-05	2.82163e-05	3.37742e-05	3.33842e-05	3.40929e-05	3.27445e-05	2.52617e-05	2.53143e-05	2.52995e-05	2.59597e-05	2.03593e-05	2.25494e-05	2.26655e-05	2.38636e-05	3.12021e-05	3.02859e-05	3.10762e-05	2.80938e-05	0.846883	0.0156726
UUACAGG	2.34788e-05	2.33522e-05	2.28835e-05	2.25143e-05	2.45293e-05	2.55297e-05	2.66091e-05	2.57383e-05	2.52145e-05	2.16852e-05	2.00739e-05	2.0907e-05	1.8928e-05	2.22167e-05	1.96698e-05	2.17758e-05	2.51652e-05	2.67019e-05	2.51799e-05	2.42763e-05	0.846782	0.0325414
UGGGUAC	1.42908e-05	1.38881e-05	1.4451e-05	1.41403e-05	1.7977e-05	1.75438e-05	1.65045e-05	1.7174e-05	1.48669e-05	1.39843e-05	1.2048e-05	1.27702e-05	1.20527e-05	1.47613e-05	1.20767e-05	1.37028e-05	1.85818e-05	1.84301e-05	1.99548e-05	1.75934e-05	0.846729	0.00731675
UCGCACG	6.86386e-07	6.99012e-07	7.65291e-07	5.96572e-07	6.30329e-07	6.24309e-07	6.97539e-07	5.63613e-07	7.01642e-07	5.68872e-07	5.63521e-07	5.26049e-07	4.40869e-07	4.41324e-07	4.08241e-07	3.93628e-07	5.99136e-07	6.33998e-07	6.3179e-07	4.92954e-07	0.846327	0.449427
UUUACGA	5.25248e-06	4.76932e-06	6.26632e-06	4.79998e-06	5.62508e-06	5.64266e-06	5.54198e-06	5.32118e-06	4.39893e-06	4.22916e-06	4.41928e-06	4.24758e-06	4.3074e-06	4.35036e-06	3.9641e-06	4.26535e-06	5.53319e-06	4.8312e-06	5.19885e-06	4.31155e-06	0.845906	0.00312447
UAGCUGA	3.27939e-06	3.21289e-06	3.47037e-06	3.12909e-06	3.89998e-06	4.02116e-06	3.99813e-06	3.94929e-06	2.99447e-06	3.01344e-06	2.90972e-06	2.94187e-06	3.04643e-06	3.18095e-06	2.81897e-06	2.8023e-06	3.37854e-06	3.60625e-06	3.5018e-06	3.1318e-06	0.845815	0.00094508
UUCGUAC	3.82224e-06	3.58469e-06	5.85014e-06	3.58285e-06	4.38657e-06	4.61965e-06	4.90807e-06	4.72853e-06	3.42593e-06	4.33812e-06	3.44083e-06	3.5527e-06	3.42065e-06	3.80768e-06	3.17468e-06	3.4213e-06	3.77346e-06	4.0518e-06	4.47917e-06	3.87914e-06	0.845605	0.0456944
UGCCAGA	4.8487e-06	4.78353e-06	4.91614e-06	4.55678e-06	5.6026e-06	5.87624e-06	5.86503e-06	5.85018e-06	4.33544e-06	4.37927e-06	4.28589e-06	4.37215e-06	4.19205e-06	4.20089e-06	3.87295e-06	3.88073e-06	5.13413e-06	5.15964e-06	5.0888e-06	4.511e-06	0.845588	0.0156726
UUCCAAC	4.97963e-06	5.08899e-06	4.81445e-06	5.12001e-06	6.23767e-06	6.82838e-06	6.02419e-06	6.30612e-06	4.2406e-06	4.60405e-06	4.1775e-06	4.56665e-06	3.684e-06	3.9425e-06	3.27064e-06	3.74851e-06	5.15885e-06	5.52551e-06	5.03039e-06	4.61586e-06	0.84538	0.0156726
UCUGACA	5.48271e-06	5.37471e-06	5.70076e-06	5.17876e-06	6.53002e-06	6.79296e-06	7.13079e-06	6.52151e-06	5.41861e-06	4.94862e-06	5.07854e-06	4.99211e-06	4.53053e-06	4.80188e-06	4.36516e-06	4.65544e-06	5.72336e-06	5.66222e-06	5.78128e-06	5.51888e-06	0.844953	0.0325414
UCGCAGG	2.56924e-06	2.39212e-06	2.23749e-06	2.31631e-06	2.40424e-06	2.98417e-06	2.61932e-06	2.55632e-06	2.2287e-06	2.14787e-06	2.20776e-06	2.19111e-06	2.30828e-06	1.90058e-06	2.28865e-06	2.13587e-06	2.37357e-06	2.35417e-06	2.29974e-06	2.11504e-06	0.844838	0.00312447
[truncated: 871 more rows]
