# Supplementary material for: Telomeric RNA (TERRA) increases in response to spaceflight and high-altitude climbing
Source: Commun Biol. 2024 Jun 11;7:698. doi: 10.1038/s42003-024-06014-x (PMC11167063; doi:10.1038/s42003-024-06014-x)
Supplement: Supplementary file 4 — Supplementary Data 2 [file 42003_2024_6014_MOESM4_ESM.xlsx]

## Sheet: Supplemental Table SN+1
Normalized counts of k-mers in UUAGGG-containing reads, and FDR-adjusted p-values for the Mann-Whitney U test between flight (FD) and ground (GD, R) conditions in the Twins Study RNA-seq data
Timepoint	GD-114	GD-104	GD-66	FD14	FD74	FD122	GD125	FD181	GD189	FD192	GD204	FD237	GD298	FD300	FD334	GD343	GD+60	R+99	GD+132	GD+176	R+185	GD+187	R+196	correlation to UUAGGG	Space vs Control
Subject	HR	HR	HR	TW	TW	TW	HR	TW	HR	TW	HR	TW	HR	TW	TW	HR	HR	TW	HR	HR	TW	HR	TW	Pearson's r	Mann-Whitney U, FDR-adjusted p
UUAGGG	0.00111328	0.00127574	0.000822699	0.00160085	0.00102803	0.00164385	0.000808102	0.0025848	0.000918968	0.00220061	0.000987007	0.00242677	0.00138971	0.00246561	0.00256374	0.000818289	0.000918149	0.000974386	0.00103103	0.000991183	0.000968596	0.00139389	0.0014108	1	0.000954767
UUUAGG	0.000365356	0.00040592	0.000308219	0.000444646	0.000345317	0.000481516	0.000262745	0.000653179	0.000328806	0.000588354	0.000348808	0.000629288	0.000450237	0.000663851	0.000646695	0.000304215	0.000328671	0.000344791	0.000363658	0.000347992	0.000347299	0.000424506	0.000445684	0.993797	0.00216763
UAGGGC	0.000368908	0.000422428	0.000285886	0.00053049	0.000344673	0.000549619	0.000273627	0.000853704	0.000296459	0.00074075	0.000328611	0.000812295	0.000490783	0.000818721	0.000852779	0.000269466	0.000296349	0.000317394	0.000332675	0.000320633	0.000318046	0.000458412	0.000458335	0.993752	0.00094508
UCGGGC	0.000101913	0.000113701	8.74839e-05	0.000140371	0.000100211	0.000140895	0.000106426	0.000216005	8.85543e-05	0.000184013	9.36022e-05	0.000205788	0.000141607	0.000207101	0.000211727	7.94526e-05	8.33318e-05	9.11579e-05	8.79619e-05	8.96582e-05	9.46707e-05	0.000126192	0.000129967	0.993585	0.00129025
UCGGC	0.000322007	0.000356832	0.00028366	0.000420511	0.00030942	0.000436633	0.000313066	0.000658733	0.000289876	0.00057502	0.000294978	0.000635206	0.000415835	0.000641818	0.000646882	0.000257395	0.000268067	0.00029252	0.000274898	0.000285044	0.000302434	0.0003816	0.000424067	0.993264	0.00110318
UGCCG	0.000271742	0.000294827	0.000251411	0.000345194	0.000275275	0.000367071	0.000275344	0.000543086	0.000244272	0.000492446	0.000254855	0.000513699	0.000329405	0.00053508	0.000522958	0.000225199	0.000232763	0.000254103	0.00024281	0.000250524	0.000270232	0.000316517	0.000367434	0.992106	0.00110318
UUCGG	0.000241002	0.000264589	0.000208254	0.000320694	0.000235069	0.000329205	0.000203476	0.000487041	0.000220593	0.00042813	0.000232165	0.000458891	0.000305447	0.000466968	0.000481063	0.000207927	0.000208825	0.000217644	0.000219695	0.000211948	0.000220694	0.000288046	0.000283013	0.99193	0.00094508
UUCAUCC	7.16552e-05	8.41067e-05	5.36145e-05	0.000103844	6.41917e-05	0.000104965	5.19705e-05	0.000164962	6.02124e-05	0.000135787	6.41223e-05	0.000153539	9.74449e-05	0.000156537	0.00016478	5.29889e-05	5.94523e-05	6.12486e-05	6.85417e-05	6.3617e-05	5.91331e-05	9.44247e-05	8.33447e-05	0.991212	0.000954767
UUAGGC	0.00028918	0.000322288	0.000230839	0.000396736	0.000280537	0.000394606	0.000233389	0.000555076	0.000261991	0.000479369	0.00027124	0.000532231	0.000328565	0.000527387	0.000561065	0.000232794	0.000251272	0.000265848	0.000266171	0.000266928	0.000265564	0.000350714	0.00033575	0.990971	0.00094508
UGGUCGG	2.70879e-05	2.93462e-05	2.41786e-05	4.27224e-05	2.78515e-05	3.74391e-05	2.51508e-05	6.26721e-05	2.39582e-05	5.7886e-05	2.55277e-05	5.7383e-05	3.35077e-05	5.50603e-05	5.78954e-05	2.16999e-05	2.12936e-05	2.25782e-05	2.29128e-05	2.32971e-05	2.43126e-05	3.4142e-05	3.00752e-05	0.99021	0.00094508
UGACGG	2.56899e-05	2.76658e-05	2.06487e-05	3.93354e-05	2.77545e-05	3.6971e-05	2.52706e-05	5.56e-05	2.18416e-05	4.67938e-05	2.35961e-05	5.15001e-05	2.78219e-05	5.0236e-05	5.58353e-05	2.22397e-05	2.15938e-05	2.31298e-05	2.09105e-05	2.22586e-05	2.426e-05	3.1456e-05	2.88191e-05	0.989802	0.00094508
UCGGA	0.000210913	0.000227072	0.000165305	0.000305894	0.000203863	0.000287143	0.000170144	0.000443142	0.000173589	0.000387983	0.000188056	0.000416363	0.000235897	0.000405848	0.000431208	0.000166114	0.000170025	0.000178389	0.000180369	0.000175298	0.000177397	0.00024751	0.000229166	0.989368	0.00094508
UCCCCGC	5.05276e-05	5.52929e-05	3.84205e-05	7.84791e-05	5.02154e-05	7.31526e-05	5.25541e-05	0.000115371	3.95614e-05	9.93766e-05	4.1849e-05	0.000109244	4.97443e-05	0.000102665	0.000116018	3.85797e-05	3.92093e-05	4.26284e-05	3.89029e-05	4.16987e-05	4.3888e-05	5.98827e-05	6.10975e-05	0.989299	0.00094508
UCCCG	0.00026957	0.00029161	0.000233179	0.000358366	0.000265613	0.000356235	0.000258244	0.000501717	0.000228161	0.000444167	0.000241829	0.000479581	0.000295976	0.000471378	0.000500247	0.00021754	0.00023031	0.000241662	0.000235154	0.000242694	0.000243747	0.000309505	0.0003141	0.989284	0.00094508
UGCGGGA	2.1391e-05	2.37348e-05	1.475e-05	3.0889e-05	2.04175e-05	2.87066e-05	2.02824e-05	4.583e-05	1.73824e-05	3.47803e-05	1.79424e-05	4.38601e-05	2.12708e-05	4.32907e-05	4.51871e-05	1.58892e-05	1.79426e-05	1.87798e-05	1.94687e-05	1.97076e-05	1.89212e-05	2.67717e-05	2.51314e-05	0.988755	0.00094508
UGACCC	9.41649e-05	0.000103496	7.76495e-05	0.00012301	8.82622e-05	0.000124387	7.61278e-05	0.000186187	8.01117e-05	0.000153685	8.35244e-05	0.000175947	0.000111125	0.00017203	0.000185803	7.45939e-05	8.16995e-05	8.43115e-05	8.63284e-05	8.49537e-05	8.20184e-05	0.000110685	0.000105749	0.987607	0.00094508
UAGGG	0.00142135	0.00163521	0.00104411	0.0020733	0.00131694	0.00212312	0.00102871	0.00336492	0.00115736	0.00288265	0.00125626	0.00313993	0.0018026	0.00319791	0.00332194	0.00103309	0.00115274	0.00123397	0.00130069	0.00124698	0.00122698	0.0017903	0.00179911	0.987576	0.00094508
UGGGC	0.000979572	0.00105356	0.000875697	0.0012557	0.00096121	0.00125195	0.000902242	0.00177913	0.000886949	0.00150174	0.000913679	0.00170553	0.0011664	0.00166508	0.00177368	0.000835703	0.000862622	0.000904181	0.00087806	0.000891845	0.000906536	0.0011183	0.00111449	0.987427	0.00094508
UCCCUA	0.000331244	0.000362126	0.000287375	0.000404492	0.000309507	0.000423908	0.000245523	0.000578907	0.000303159	0.00050127	0.000317296	0.000548251	0.000395642	0.000565945	0.000570067	0.000283161	0.000299475	0.000308522	0.000327777	0.000310855	0.000303766	0.000382146	0.000371671	0.987168	0.00129025
UGGACC	9.90433e-05	0.000109891	8.64562e-05	0.000119449	9.97197e-05	0.000138042	9.03712e-05	0.000204314	8.96707e-05	0.000184753	9.55099e-05	0.000190119	0.000132356	0.000212435	0.000193339	7.94215e-05	8.38098e-05	9.479e-05	8.99871e-05	9.259e-05	0.000103882	0.000117793	0.000144424	0.98698	0.00129025
UCGUA	0.000204102	0.000230461	0.000156174	0.000289233	0.000193264	0.000301129	0.00014599	0.00046033	0.00016889	0.000412863	0.000185033	0.000431891	0.000253723	0.000445089	0.000452628	0.000155892	0.000165348	0.000178027	0.000184301	0.000176929	0.000182422	0.000248792	0.000256154	0.986387	0.00094508
UCGGGGC	4.1692e-05	4.78873e-05	2.82747e-05	6.99397e-05	4.39029e-05	6.54767e-05	4.43703e-05	0.000113649	3.07295e-05	9.53044e-05	3.45395e-05	0.00010706	5.63721e-05	0.000105577	0.000112969	2.77257e-05	3.08907e-05	3.49987e-05	3.23551e-05	3.43835e-05	3.65759e-05	5.6125e-05	5.71249e-05	0.986322	0.00094508
UGUGAGG	5.55853e-05	6.14538e-05	4.45801e-05	7.13599e-05	4.96285e-05	7.35362e-05	4.44869e-05	0.000110644	4.63115e-05	8.93533e-05	4.76479e-05	0.000104267	6.20102e-05	0.000104418	0.000110081	4.40259e-05	4.75089e-05	4.89591e-05	5.04256e-05	4.93207e-05	4.70581e-05	6.36388e-05	6.24489e-05	0.985784	0.000954767
UUCCC	0.00104093	0.00110194	0.000897119	0.00126884	0.000999012	0.00124681	0.000868107	0.00162753	0.000977593	0.00139732	0.00100049	0.00156082	0.00110775	0.00154026	0.00162357	0.000927221	0.000966856	0.000981881	0.000990104	0.000980153	0.000968965	0.00115966	0.00107706	0.985705	0.000954767
UCCCCG	0.000108158	0.000118793	8.48084e-05	0.000159823	0.000104807	0.000151734	0.000104215	0.000230656	8.66146e-05	0.000197133	9.21101e-05	0.000219959	0.000110302	0.000208788	0.000233137	8.30792e-05	8.68631e-05	9.32004e-05	8.86167e-05	9.25597e-05	9.26877e-05	0.000128026	0.000125427	0.98569	0.00094508
UCGGCC	0.00012661	0.000135741	0.000110666	0.000172295	0.000125041	0.000166881	0.000133092	0.000247204	0.000108067	0.000213226	0.000108458	0.000241051	0.000137206	0.000226203	0.000249064	0.000102605	0.000107346	0.000113847	0.000103294	0.000111778	0.000115062	0.000143512	0.000153281	0.985605	0.000954767
UUCGGC	0.000117246	0.000130289	9.07235e-05	0.000166433	0.000109491	0.00016353	9.56617e-05	0.000259735	9.36991e-05	0.000212943	0.000100125	0.00024532	0.000128097	0.000238798	0.000262603	9.12739e-05	9.58815e-05	9.76604e-05	9.99438e-05	9.79109e-05	9.5339e-05	0.000137468	0.000132637	0.985476	0.00094508
UAGGGCG	2.7706e-05	3.13834e-05	2.14308e-05	4.24661e-05	2.70402e-05	4.181e-05	2.49336e-05	6.9578e-05	2.14416e-05	5.91645e-05	2.40211e-05	6.56632e-05	3.7557e-05	6.53304e-05	6.88977e-05	2.03032e-05	2.16592e-05	2.33375e-05	2.34001e-05	2.31767e-05	2.3563e-05	3.5212e-05	3.52872e-05	0.985332	0.00094508
UCGGCG	4.0087e-05	4.36045e-05	3.26703e-05	6.00202e-05	3.98013e-05	5.64658e-05	3.8908e-05	9.36252e-05	3.04616e-05	8.09973e-05	3.42848e-05	8.84519e-05	5.21016e-05	8.64703e-05	8.91223e-05	3.10391e-05	3.17461e-05	3.23828e-05	3.27334e-05	3.17699e-05	3.27469e-05	4.95504e-05	4.61139e-05	0.985234	0.00094508
UUGUAC	0.000143332	0.000157417	0.000125572	0.000165982	0.000132338	0.000178913	0.000101871	0.000239144	0.000135364	0.000206709	0.000139076	0.000223967	0.000174566	0.000235914	0.000235527	0.000122405	0.000132856	0.000137105	0.000148889	0.000140315	0.000134296	0.000163954	0.000165229	0.984859	0.00313173
UUCUGGC	0.000107531	0.000115301	9.50004e-05	0.000138744	0.000111354	0.000137242	9.31683e-05	0.000173174	0.000101188	0.000158719	0.000108542	0.000168154	0.000115225	0.000166999	0.000177393	9.97777e-05	9.81539e-05	9.98797e-05	9.93364e-05	9.84072e-05	0.000103884	0.000120478	0.000114323	0.984431	0.00094508
CCGGCGG	3.66009e-05	4.28933e-05	3.23063e-05	6.00024e-05	4.09993e-05	6.17399e-05	4.65925e-05	0.000102683	2.72365e-05	9.40252e-05	3.25238e-05	9.80059e-05	4.67262e-05	0.000100286	9.98183e-05	2.43412e-05	2.60091e-05	3.00191e-05	3.19367e-05	3.28751e-05	3.5877e-05	4.77841e-05	6.15791e-05	0.984157	0.000954767
UUAGCC	0.00023095	0.000252827	0.000215636	0.000279322	0.000225739	0.000298312	0.00018777	0.000407075	0.000224985	0.00036668	0.000232258	0.000393959	0.000307825	0.000405306	0.000403257	0.000210688	0.000208698	0.000217669	0.000217766	0.000209331	0.00022211	0.000266373	0.000273698	0.984042	0.00129025
UCCCAG	9.60986e-05	0.000102319	9.26565e-05	9.91421e-05	9.69509e-05	0.000115454	8.87012e-05	0.000143824	9.18457e-05	0.000137446	9.335e-05	0.000142429	0.000118072	0.000156772	0.000136699	8.35854e-05	8.81074e-05	9.6883e-05	8.76711e-05	9.32068e-05	0.000102355	0.000103661	0.000128407	0.983644	0.00262703
CGGGGGG	5.3305e-05	6.0154e-05	4.24126e-05	7.56727e-05	5.12313e-05	7.42247e-05	5.94138e-05	0.000129598	4.01209e-05	0.000111346	4.25081e-05	0.000125126	6.54605e-05	0.000123135	0.000124756	3.67612e-05	4.15603e-05	4.62227e-05	4.26213e-05	4.63443e-05	4.74229e-05	6.40759e-05	7.87505e-05	0.983626	0.00129025
UUGGGGC	8.33693e-05	8.8249e-05	7.50057e-05	0.000103286	8.17882e-05	0.000101641	7.5527e-05	0.000141504	7.42034e-05	0.000116581	7.70334e-05	0.000135241	9.16382e-05	0.000131287	0.000141541	7.36741e-05	7.46618e-05	7.59733e-05	7.44574e-05	7.40749e-05	7.47779e-05	9.14296e-05	8.72448e-05	0.983624	0.00094508
UUGGC	0.000717582	0.000770559	0.000629834	0.000888621	0.000698072	0.000892127	0.000597392	0.00120117	0.000665798	0.00102287	0.000693386	0.00114665	0.000817635	0.0011431	0.00120528	0.00063966	0.000652741	0.00066575	0.000679252	0.000663518	0.000664632	0.000810961	0.000762778	0.983452	0.00094508
UUAGCGC	2.98398e-05	3.53579e-05	2.44373e-05	4.33445e-05	3.18584e-05	4.83148e-05	2.25711e-05	6.94054e-05	2.4885e-05	6.78804e-05	2.90936e-05	6.83124e-05	4.1849e-05	7.28517e-05	6.89682e-05	2.24048e-05	2.34525e-05	2.59527e-05	2.66693e-05	2.58647e-05	2.92585e-05	3.76425e-05	4.4899e-05	0.983318	0.00094508
UGCACCC	1.60313e-05	1.78433e-05	1.30935e-05	2.32047e-05	1.70802e-05	2.16994e-05	1.37885e-05	2.52296e-05	1.46232e-05	2.50861e-05	1.56449e-05	2.47399e-05	1.46367e-05	2.39797e-05	2.65595e-05	1.3142e-05	1.48864e-05	1.51429e-05	1.48428e-05	1.55852e-05	1.51835e-05	1.93194e-05	1.79376e-05	0.983111	0.00094508
UCGCG	8.53069e-05	9.07732e-05	7.05283e-05	0.000120138	8.34927e-05	0.000112671	8.76602e-05	0.000179382	6.73042e-05	0.000154075	7.29636e-05	0.000171215	0.000100246	0.000165778	0.000170509	6.71172e-05	6.96143e-05	7.17821e-05	7.23894e-05	7.17433e-05	7.24306e-05	9.84167e-05	9.7911e-05	0.983045	0.000954767
UGCACG	3.7678e-05	4.20747e-05	3.77934e-05	4.43206e-05	3.79662e-05	5.17349e-05	3.82673e-05	7.52523e-05	3.58446e-05	7.07899e-05	3.63661e-05	6.91893e-05	5.00475e-05	7.76131e-05	6.98561e-05	3.09565e-05	3.35635e-05	3.71472e-05	3.46165e-05	3.6599e-05	4.04128e-05	4.4476e-05	5.76871e-05	0.983006	0.00182891
UCGCGG	4.12804e-05	4.62924e-05	3.86248e-05	5.5991e-05	4.01087e-05	6.31028e-05	3.98578e-05	0.000104136	3.21143e-05	9.58789e-05	3.62475e-05	9.66586e-05	5.77778e-05	0.000102448	9.74416e-05	3.06639e-05	3.1499e-05	3.54045e-05	3.60584e-05	3.48372e-05	3.83757e-05	4.87213e-05	6.24017e-05	0.982853	0.00110318
UCCGG	0.000213445	0.000229412	0.00019582	0.00027397	0.000207476	0.000275869	0.000217546	0.000405092	0.00018468	0.000348958	0.000191097	0.00038834	0.000252229	0.000381383	0.000401066	0.00017812	0.000182441	0.000191061	0.000187589	0.000191095	0.000195864	0.000238186	0.000252629	0.982546	0.000954767
UGGCGGC	3.64876e-05	3.9275e-05	3.30113e-05	4.49617e-05	3.58203e-05	4.60922e-05	4.16733e-05	6.81623e-05	3.03881e-05	5.80742e-05	3.18838e-05	6.62714e-05	4.20278e-05	6.66037e-05	6.68284e-05	2.96444e-05	3.03986e-05	3.27279e-05	3.19241e-05	3.30075e-05	3.41198e-05	4.09433e-05	4.7347e-05	0.982546	0.00129025
UCGGAAG	2.02731e-05	1.86088e-05	1.45494e-05	2.80891e-05	2.15493e-05	2.17465e-05	1.62273e-05	3.61391e-05	1.58361e-05	3.37922e-05	1.67607e-05	3.35963e-05	1.84817e-05	3.39462e-05	2.92898e-05	1.62768e-05	1.65646e-05	1.63623e-05	1.64412e-05	1.59768e-05	1.701e-05	2.0896e-05	1.78735e-05	0.982358	0.000662863
UUUAGGG	0.000397705	0.000447737	0.000338528	0.000494661	0.000377224	0.000532347	0.000299162	0.000738602	0.000365169	0.000657143	0.00038265	0.000704574	0.000511462	0.000747332	0.000726755	0.000328814	0.000359842	0.000374665	0.000397945	0.000380767	0.000379588	0.000477654	0.000496687	0.982329	0.00216763
UGGCA	0.000393427	0.000411305	0.000370812	0.000462347	0.000380286	0.000463225	0.000334705	0.000590625	0.000385495	0.000516054	0.000396384	0.000564692	0.000446996	0.000555956	0.000590638	0.000380141	0.000374294	0.000373522	0.000378188	0.000366813	0.000372173	0.000430866	0.000393928	0.98202	0.00110318
UCCCUAG	4.03401e-05	4.502e-05	3.36993e-05	5.26594e-05	3.90657e-05	5.84283e-05	3.11533e-05	8.63468e-05	3.3772e-05	7.73995e-05	3.74158e-05	7.88779e-05	5.21677e-05	8.62684e-05	8.26584e-05	2.9891e-05	3.31145e-05	3.69644e-05	3.78596e-05	3.73084e-05	3.86613e-05	4.92645e-05	5.41e-05	0.982011	0.000954767
UGGGCG	7.87289e-05	8.32183e-05	7.27598e-05	9.66372e-05	7.56238e-05	9.36472e-05	8.56116e-05	0.000129469	7.03594e-05	0.000110367	6.90543e-05	0.000129908	7.87789e-05	0.000120038	0.000131421	6.7164e-05	7.00688e-05	7.35924e-05	6.69724e-05	7.32457e-05	7.23846e-05	8.48151e-05	9.2713e-05	0.981757	0.000954767
CGCGG	0.000199843	0.000226117	0.000169557	0.000289994	0.000196449	0.000302389	0.00022388	0.000500706	0.000153101	0.000436605	0.000170365	0.000476178	0.000251518	0.000481448	0.000489368	0.000145278	0.000154596	0.000167313	0.000170154	0.000170694	0.000178811	0.000243028	0.000293655	0.98169	0.00110318
UUAGUGC	5.62832e-05	6.52147e-05	4.9854e-05	7.36248e-05	5.69918e-05	7.85202e-05	4.16209e-05	9.98941e-05	5.57654e-05	9.54828e-05	5.84123e-05	9.88965e-05	7.71666e-05	0.000104049	0.000100874	4.54757e-05	5.06045e-05	5.40737e-05	5.57862e-05	5.52442e-05	5.63452e-05	7.0567e-05	7.33548e-05	0.981665	0.000954767
UGUGGC	0.000318539	0.000347265	0.000279334	0.000406469	0.000320417	0.000417519	0.000286198	0.000581336	0.00029153	0.000509147	0.000305708	0.000557578	0.00039338	0.000569599	0.000571744	0.000270575	0.000277824	0.000297608	0.000290155	0.000294356	0.000311083	0.000372074	0.000382919	0.981553	0.00094508
UCACC	0.00037403	0.000414246	0.000324128	0.000497992	0.000355008	0.000510475	0.00030924	0.00076806	0.000347472	0.000661691	0.000358526	0.00073723	0.000486696	0.000734579	0.00076494	0.000316204	0.000322823	0.000339551	0.000335376	0.000329181	0.000341627	0.000445509	0.000451265	0.981502	0.000954767
UGGGA	0.000691691	0.000762404	0.000562917	0.000912092	0.000650194	0.000917844	0.000551369	0.00131705	0.000609864	0.00111764	0.000637741	0.00125797	0.000792922	0.00125415	0.00132304	0.000569132	0.000602903	0.000627518	0.000637575	0.000625679	0.000617334	0.000816385	0.000775355	0.981372	0.00094508
UUGUAUC	4.56598e-05	4.9384e-05	3.88851e-05	5.15811e-05	4.19537e-05	5.35803e-05	3.11988e-05	6.81809e-05	4.24609e-05	5.83874e-05	4.30751e-05	6.54665e-05	4.74184e-05	6.7743e-05	6.93831e-05	4.01035e-05	4.31715e-05	4.35944e-05	4.74317e-05	4.46558e-05	4.17487e-05	4.98642e-05	4.83085e-05	0.981204	0.00216763
UGGCGC	0.000104311	0.00011388	9.22086e-05	0.000130833	0.000100028	0.000136284	0.00010683	0.000203393	8.74517e-05	0.000173057	9.21938e-05	0.000197801	0.000125999	0.000199257	0.000199635	8.54511e-05	8.82474e-05	9.40138e-05	9.16428e-05	9.34007e-05	9.62366e-05	0.000117837	0.000133246	0.980869	0.00110318
UUUCGG	5.41976e-05	5.786e-05	4.749e-05	6.11483e-05	5.23475e-05	6.26691e-05	4.59756e-05	7.51615e-05	5.1198e-05	7.49927e-05	5.22714e-05	7.32848e-05	6.00707e-05	7.50337e-05	7.60304e-05	4.82982e-05	5.25377e-05	5.25384e-05	5.35901e-05	5.33151e-05	5.09549e-05	6.08726e-05	5.61559e-05	0.980736	0.00150336
UUCGUCG	6.73717e-06	7.37087e-06	4.96346e-06	9.83329e-06	6.5435e-06	9.52428e-06	5.55716e-06	1.57778e-05	5.21175e-06	1.3726e-05	5.69398e-06	1.52109e-05	8.46179e-06	1.44265e-05	1.52915e-05	5.06492e-06	5.37914e-06	5.62786e-06	5.39733e-06	5.32435e-06	5.5031e-06	7.87457e-06	8.17021e-06	0.980384	0.00094508
UUGCCG	0.000102412	0.000116825	8.12409e-05	0.000154509	9.88558e-05	0.000159101	8.25312e-05	0.000261521	8.75594e-05	0.000229628	9.51041e-05	0.000241721	0.000133921	0.000248523	0.00025502	7.86191e-05	7.98412e-05	8.86232e-05	8.78134e-05	8.53742e-05	9.24322e-05	0.000129228	0.000138625	0.980344	0.00094508
UGCCC	0.00103933	0.00112235	0.000923791	0.00133341	0.00100499	0.00133976	0.000960825	0.0018933	0.000945522	0.0016365	0.000966935	0.00182121	0.00117689	0.00178568	0.00189834	0.000884492	0.000914138	0.000960809	0.000927689	0.000944681	0.000964175	0.00118109	0.0012041	0.980277	0.00094508
UGUCCC	0.000233351	0.000244876	0.000216161	0.000263087	0.00022739	0.000266965	0.000221014	0.00032249	0.000227768	0.000277135	0.00022655	0.000314868	0.000251472	0.000308455	0.00032182	0.000210782	0.00022135	0.000228699	0.000218552	0.000226627	0.000227268	0.000253674	0.000246419	0.980211	0.00110318
UCUGC	0.000723303	0.000754183	0.000648508	0.00084244	0.00070235	0.000832762	0.000640855	0.00102718	0.000685789	0.000923746	0.000692349	0.000999724	0.000769925	0.000980332	0.00102556	0.000648137	0.000676569	0.000696119	0.000675868	0.000688817	0.000687581	0.000777838	0.000754965	0.980091	0.00094508
UUUCGGC	1.91258e-05	2.01529e-05	1.63996e-05	2.19711e-05	1.75249e-05	2.22937e-05	1.71772e-05	2.9415e-05	1.70933e-05	2.45278e-05	1.70924e-05	2.87795e-05	2.04645e-05	2.76565e-05	2.95707e-05	1.65984e-05	1.75887e-05	1.76673e-05	1.72683e-05	1.77052e-05	1.70148e-05	2.059e-05	1.96194e-05	0.980078	0.00129025
UGCGGC	9.85005e-05	0.000104944	9.40177e-05	0.000122463	9.40357e-05	0.000119051	0.000112979	0.000175052	8.62818e-05	0.000141273	8.62886e-05	0.000168753	0.000105487	0.000163264	0.000176849	8.32645e-05	8.50634e-05	8.89182e-05	8.75125e-05	9.00419e-05	8.93692e-05	0.000107297	0.00011598	0.979816	0.000954767
UUGGGC	0.000263413	0.000285677	0.000219229	0.000349903	0.000250546	0.000346284	0.00021433	0.000510265	0.000225426	0.000418414	0.000238765	0.000483486	0.000292633	0.000470847	0.000516322	0.000220078	0.000227148	0.000232691	0.000239047	0.000230799	0.000226806	0.000298285	0.000282076	0.979784	0.00094508
CCGGG	0.000449365	0.000499175	0.000374283	0.000659507	0.000441338	0.000651579	0.000462968	0.00104231	0.000359292	0.000896169	0.000382995	0.000995153	0.000551906	0.000957413	0.00103007	0.000332809	0.000353256	0.000384809	0.000375891	0.000387371	0.000397622	0.000536318	0.0005923	0.979616	0.000954767
UGCCGG	0.000130912	0.000153341	0.000100931	0.000216099	0.000132137	0.000216343	0.000120247	0.000361834	0.000112109	0.000320308	0.00011962	0.000338185	0.000174895	0.000341091	0.0003556	9.28267e-05	9.5572e-05	0.000112651	0.000103836	0.000108707	0.000122425	0.00017461	0.00019217	0.979604	0.00094508
UCCCGC	9.36308e-05	9.98326e-05	8.18683e-05	0.000128077	9.73734e-05	0.000121119	0.000103005	0.000162858	8.07092e-05	0.000144671	8.43101e-05	0.000161755	9.84178e-05	0.000147029	0.000167643	7.74605e-05	8.10433e-05	8.34296e-05	7.95861e-05	8.50462e-05	8.52124e-05	0.000105537	0.000106453	0.979363	0.00094508
UGGGCA	0.000180137	0.000196746	0.000167442	0.000231944	0.00017415	0.000239097	0.000152027	0.000348315	0.000168353	0.000305316	0.000174682	0.000325063	0.000232667	0.000332023	0.000338372	0.000154583	0.000159194	0.00016707	0.000164214	0.000163634	0.000171163	0.000213098	0.000217263	0.979271	0.00110318
UGGGGC	0.000347603	0.000375929	0.000289809	0.000471563	0.000340124	0.000456138	0.000329872	0.000680863	0.000296378	0.000560992	0.00030436	0.000653014	0.000400696	0.000618825	0.000680162	0.000274079	0.000295728	0.000314194	0.000297857	0.000312971	0.00031196	0.000403177	0.00040173	0.979028	0.00094508
UUGGA	0.000440435	0.000472238	0.000401598	0.000498134	0.000416274	0.000513996	0.000342752	0.000623987	0.00043423	0.000528884	0.000442368	0.000605319	0.00050765	0.000617119	0.000626858	0.0004096	0.000427619	0.000425344	0.000450782	0.00043045	0.00041627	0.000496773	0.000449782	0.978709	0.00262703
UGAAG	0.000323193	0.00034518	0.000285107	0.000394238	0.000317635	0.000395734	0.000257431	0.000505216	0.000317297	0.000435163	0.00032888	0.000487944	0.000375549	0.000485321	0.000511097	0.00030418	0.00030624	0.000305807	0.000318221	0.000303853	0.000305729	0.000366943	0.000328861	0.978064	0.00110318
UCGCGC	4.04531e-05	4.69599e-05	3.2142e-05	6.06211e-05	3.8501e-05	6.36996e-05	4.17932e-05	0.000104	3.25776e-05	9.27598e-05	3.47124e-05	0.000101498	5.71369e-05	0.000101863	0.000103251	2.76576e-05	3.00712e-05	3.48382e-05	3.29836e-05	3.39292e-05	3.75923e-05	5.00826e-05	6.32072e-05	0.978064	0.00110318
UUGGUUC	7.28648e-05	8.0247e-05	6.06712e-05	9.17005e-05	6.85101e-05	9.37235e-05	5.48449e-05	0.000127929	6.97596e-05	0.000103805	7.08894e-05	0.000122208	8.56104e-05	0.000124351	0.000129798	6.38993e-05	6.75068e-05	6.79457e-05	7.3616e-05	6.85614e-05	6.67506e-05	8.69904e-05	7.81679e-05	0.978016	0.00150336
UUUGUCA	6.1917e-05	6.60512e-05	5.12882e-05	7.5819e-05	6.06308e-05	7.53804e-05	4.42406e-05	8.98168e-05	5.95559e-05	7.96397e-05	6.29217e-05	8.45398e-05	6.51659e-05	8.64495e-05	9.08869e-05	5.68091e-05	5.98133e-05	6.10135e-05	6.42302e-05	6.21344e-05	6.01475e-05	7.11095e-05	6.21598e-05	0.977303	0.00150336
UUUGC	0.000774847	0.000820572	0.000739282	0.000858077	0.000754546	0.000904652	0.000614528	0.00108054	0.000774587	0.000982192	0.000798216	0.00104141	0.000921497	0.00108824	0.00107195	0.000737912	0.000751276	0.000760696	0.000787138	0.000757033	0.00076433	0.00085377	0.000830345	0.977249	0.00313173
UUCUAA	0.000162761	0.00018133	0.000129695	0.000199147	0.000150924	0.000217381	0.000107679	0.000298642	0.000144283	0.000265904	0.000152416	0.00028103	0.000201252	0.000306056	0.000290469	0.000125026	0.000145649	0.000155297	0.000167604	0.000161286	0.000156869	0.000194412	0.000206556	0.977246	0.00262703
UUAGGCC	7.97371e-05	8.74503e-05	7.063e-05	0.000106416	7.62225e-05	0.000106071	6.8008e-05	0.000154973	7.57429e-05	0.000130877	7.552e-05	0.000149516	0.00010931	0.00014024	0.000155158	6.6497e-05	6.97337e-05	7.31342e-05	7.09159e-05	7.21707e-05	7.23955e-05	9.40867e-05	8.93654e-05	0.977219	0.00110318
UCGACG	7.58451e-06	7.79761e-06	7.45687e-06	9.02498e-06	7.3106e-06	8.86077e-06	7.76846e-06	1.19837e-05	6.65328e-06	1.05989e-05	6.83401e-06	1.18097e-05	8.42537e-06	1.1381e-05	1.20292e-05	6.86325e-06	6.79185e-06	6.78435e-06	6.79289e-06	6.64605e-06	6.63982e-06	7.56104e-06	7.7487e-06	0.976975	0.00110318
UCUGUA	0.000158994	0.000169899	0.000150721	0.000160461	0.000151854	0.000182282	0.00011982	0.000207338	0.000160138	0.000197275	0.000163628	0.000202322	0.000196765	0.00022602	0.000201143	0.000144158	0.000154867	0.000161846	0.000166794	0.000163575	0.00016496	0.000173038	0.000187769	0.976853	0.017703
UCUGGC	0.00022867	0.000241995	0.000219852	0.000252576	0.000230717	0.000262886	0.000219335	0.000315265	0.000228879	0.000283871	0.000229418	0.000307686	0.000274363	0.00031831	0.000309748	0.000208086	0.000215549	0.000228346	0.000213459	0.000224118	0.000234026	0.000253481	0.00026074	0.97682	0.00150336
UUAAUCC	8.45934e-05	9.24078e-05	7.44641e-05	0.000104724	8.12346e-05	0.0001162	6.19981e-05	0.000167918	7.59556e-05	0.000146747	8.22145e-05	0.000153659	0.000110593	0.000168883	0.000163412	7.14358e-05	7.50511e-05	7.81663e-05	8.49778e-05	7.88969e-05	8.08104e-05	0.000101362	0.000105208	0.976654	0.00150336
UUUGCA	0.000202808	0.00021408	0.000177369	0.000244316	0.000204278	0.000248735	0.000153965	0.00030205	0.000198559	0.000274358	0.000211169	0.000282979	0.000221119	0.000296481	0.000301027	0.000192941	0.00019542	0.000199344	0.000207343	0.000200211	0.000202583	0.000231043	0.000212313	0.976379	0.000954767
UGAGUCA	3.46527e-05	3.86073e-05	2.63159e-05	4.62424e-05	3.09487e-05	4.68569e-05	2.38134e-05	7.29599e-05	2.83677e-05	5.9398e-05	2.98151e-05	6.83931e-05	3.73359e-05	6.89091e-05	7.37151e-05	2.60464e-05	2.90634e-05	3.05587e-05	3.26576e-05	3.09783e-05	2.90246e-05	4.02296e-05	3.97854e-05	0.976334	0.00110318
UGUAC	0.00046339	0.000489567	0.000421729	0.000500229	0.000437407	0.000530988	0.000351233	0.000638672	0.000446326	0.000567468	0.00046035	0.000613746	0.000523642	0.00064163	0.000634849	0.000424751	0.00044656	0.000454185	0.00048319	0.000460123	0.000448963	0.000502841	0.000495124	0.97623	0.00380874
UCCUGCC	0.000102191	0.000106377	9.23502e-05	0.000119948	9.83399e-05	0.000115813	0.000103345	0.000142551	9.30806e-05	0.000120873	9.18724e-05	0.000138833	9.77386e-05	0.000131591	0.000143667	8.77626e-05	9.50961e-05	9.77592e-05	8.96208e-05	9.75432e-05	9.62399e-05	0.00011064	0.000105941	0.976109	0.00094508
UGUCGG	0.000109811	0.000120506	8.56463e-05	0.000165508	0.000103611	0.000158368	8.66116e-05	0.000251786	9.44295e-05	0.000217389	0.000102025	0.000238515	0.000124313	0.000226601	0.000255022	9.2833e-05	8.78641e-05	9.13147e-05	9.35969e-05	8.82672e-05	9.08119e-05	0.000129239	0.000122767	0.976105	0.00094508
UUCUGGG	9.89622e-05	0.000105688	9.60461e-05	0.000113234	9.44458e-05	0.000120631	8.28514e-05	0.000159839	9.65366e-05	0.000137117	0.000100297	0.000155991	0.000130258	0.000155954	0.000158797	9.41729e-05	9.20302e-05	9.23054e-05	9.64513e-05	9.05096e-05	9.32756e-05	0.000109742	0.000106225	0.976103	0.00216763
UUCGGCG	6.86885e-06	7.62527e-06	5.33282e-06	1.0112e-05	6.60381e-06	9.7903e-06	6.29788e-06	1.63998e-05	5.34688e-06	1.4134e-05	5.84149e-06	1.59137e-05	9.07179e-06	1.52107e-05	1.60096e-05	5.28281e-06	5.72658e-06	5.74428e-06	5.5775e-06	5.61597e-06	5.66391e-06	8.6099e-06	8.40236e-06	0.976085	0.00094508
UCCAC	0.000380999	0.000415867	0.000336276	0.000489968	0.000360596	0.000502456	0.000303264	0.000734814	0.000348758	0.00062878	0.000365921	0.000702523	0.000477931	0.000700881	0.000735358	0.000332814	0.000334237	0.000342381	0.000357638	0.000336631	0.000342649	0.000435597	0.000429935	0.97597	0.000954767
UGGCC	0.000761597	0.000792748	0.000757692	0.000858556	0.000763095	0.000858987	0.000782207	0.00105495	0.000761837	0.000921578	0.00075222	0.0010431	0.000870078	0.00100457	0.00105267	0.000719935	0.000719001	0.000746185	0.000695736	0.000727462	0.000755129	0.000819931	0.000824344	0.975855	0.00110318
CCGCGGG	4.02798e-05	4.77808e-05	3.39116e-05	5.92735e-05	4.16181e-05	7.18509e-05	4.32406e-05	0.00012801	2.86257e-05	0.000118316	3.402e-05	0.000118552	6.10818e-05	0.000131791	0.000118552	2.34301e-05	2.6794e-05	3.48455e-05	3.38756e-05	3.479e-05	4.16899e-05	5.24939e-05	8.10223e-05	0.975846	0.00150336
UUCCCUA	0.000101771	0.000113095	8.43231e-05	0.000126929	9.37261e-05	0.000133297	7.27513e-05	0.000181003	9.23012e-05	0.000159996	9.53917e-05	0.000170781	0.00012201	0.000178907	0.000176179	8.10804e-05	9.15864e-05	9.58002e-05	0.000101396	9.87436e-05	9.39331e-05	0.00012096	0.000118113	0.975615	0.00182891
UCGUCA	6.5367e-05	7.00867e-05	6.01193e-05	7.74793e-05	6.04831e-05	8.02198e-05	5.42715e-05	0.000109357	5.99877e-05	9.25516e-05	6.32542e-05	0.000103191	7.93277e-05	0.000103534	0.0001089	6.1807e-05	6.08135e-05	5.80977e-05	6.31628e-05	5.77296e-05	5.69713e-05	7.21856e-05	6.33125e-05	0.97554	0.00182891
UUAGAGG	6.54353e-05	7.49864e-05	5.76747e-05	8.60385e-05	6.37582e-05	9.61295e-05	4.94105e-05	0.00014451	5.94141e-05	0.000133067	6.28718e-05	0.000135662	9.0802e-05	0.000148134	0.00013831	4.95122e-05	5.54408e-05	6.22369e-05	6.18734e-05	6.18209e-05	6.52913e-05	8.27456e-05	9.47106e-05	0.975484	0.00129025
CGAGG	0.000108539	0.000123379	8.56435e-05	0.000153707	0.000105233	0.000159484	0.000104525	0.000258181	8.72476e-05	0.000220609	9.14843e-05	0.000244843	0.000134169	0.00024916	0.000251591	7.90031e-05	8.62991e-05	9.54818e-05	9.23401e-05	9.45475e-05	9.93184e-05	0.000132876	0.000152974	0.975327	0.00094508
UUCCUGC	0.000109066	0.000113552	9.22847e-05	0.000139251	0.000105591	0.000132794	9.59939e-05	0.00017308	9.82551e-05	0.0001519	0.000100256	0.000167116	0.000103132	0.00015722	0.000177696	9.62141e-05	9.83405e-05	0.000100388	9.68318e-05	9.93007e-05	9.90635e-05	0.000117624	0.000110769	0.975292	0.00094508
UCCUGUA	4.88984e-05	5.2088e-05	4.56893e-05	5.65625e-05	4.78818e-05	6.12654e-05	3.72763e-05	8.23168e-05	4.59652e-05	7.46722e-05	4.90225e-05	7.55712e-05	5.91726e-05	8.50663e-05	7.92187e-05	4.29613e-05	4.57361e-05	4.72901e-05	4.93711e-05	4.81873e-05	4.90448e-05	5.69712e-05	5.91489e-05	0.975281	0.00262703
UUUGGGC	0.000147017	0.000165018	0.000107626	0.000226813	0.000140109	0.000221897	0.000107839	0.000353422	0.00012204	0.000293298	0.000132896	0.000327506	0.000166394	0.000322901	0.000356897	0.000114987	0.000117071	0.000124472	0.000127651	0.000121692	0.000123365	0.000181105	0.00016951	0.975236	0.00094508
UUAGGGA	0.000363707	0.000396588	0.000304007	0.000455585	0.00034801	0.000471729	0.000268921	0.000631748	0.000331856	0.00055706	0.00035097	0.000601619	0.000414545	0.000623894	0.000631096	0.000308727	0.000329438	0.00034131	0.000356736	0.000345391	0.000341445	0.000424321	0.000415187	0.975171	0.00110318
CGAGGG	5.51178e-05	6.39101e-05	4.21255e-05	7.74114e-05	5.43382e-05	8.57469e-05	5.41649e-05	0.000144631	4.14671e-05	0.000125367	4.51675e-05	0.000136983	7.29382e-05	0.000145732	0.000137851	3.68429e-05	4.13228e-05	4.86815e-05	4.69128e-05	4.83615e-05	5.32345e-05	6.90544e-05	8.95967e-05	0.974985	0.00110318
UGGGUC	0.000248554	0.000267601	0.000232138	0.000293611	0.000237996	0.000303658	0.000221268	0.000408748	0.000234611	0.000346621	0.000239155	0.00039516	0.000303041	0.000399237	0.000407801	0.000219173	0.000224092	0.000232747	0.000231707	0.000229714	0.000233815	0.000279634	0.000275248	0.974708	0.00110318
UUGCAC	9.98979e-05	0.000106057	9.76563e-05	0.000102461	9.79349e-05	0.000116893	8.45925e-05	0.000140997	0.000104605	0.000133066	0.000103802	0.000134023	0.000127676	0.000148584	0.000134526	9.0581e-05	9.60981e-05	0.000102808	9.91958e-05	0.000100995	0.000106393	0.000111792	0.0001252	0.974701	0.0132692
UGCCCG	0.000136897	0.000152963	0.000111235	0.000198669	0.000136507	0.000210044	0.000124217	0.000340757	0.000112135	0.000301247	0.000123703	0.000311859	0.000178682	0.000327955	0.000327729	0.00010187	0.000105655	0.000120494	0.000115649	0.000117471	0.000130563	0.00016964	0.000197896	0.974581	0.00094508
UGAACC	5.29712e-05	5.82078e-05	4.98404e-05	6.36904e-05	5.2366e-05	6.82424e-05	4.50475e-05	9.47832e-05	5.45356e-05	8.401e-05	5.45536e-05	8.82068e-05	7.32852e-05	9.48288e-05	9.24333e-05	4.68353e-05	4.83001e-05	5.2077e-05	5.01619e-05	5.03197e-05	5.36363e-05	6.31624e-05	6.61942e-05	0.974562	0.00216763
CGGCGG	4.76669e-05	5.58777e-05	3.62399e-05	8.29843e-05	5.18119e-05	7.65041e-05	5.47968e-05	0.000119503	3.70597e-05	0.000104896	4.31527e-05	0.000115316	4.94343e-05	0.000108788	0.000124503	3.5751e-05	3.72311e-05	3.69829e-05	4.0995e-05	3.97401e-05	3.90799e-05	6.22681e-05	6.1475e-05	0.974395	0.00094508
UUGGCA	0.000122301	0.00012969	0.000105443	0.000150146	0.000119165	0.000146559	9.95888e-05	0.000183391	0.000118935	0.000157705	0.000122689	0.000173863	0.000130816	0.000172859	0.000184381	0.00011425	0.000116725	0.000116782	0.000119959	0.000116854	0.000116745	0.000137489	0.000119225	0.97434	0.00110318
UCGCCAG	1.37491e-05	1.57578e-05	1.30123e-05	1.35687e-05	1.37381e-05	1.9209e-05	1.27185e-05	2.59802e-05	1.20377e-05	2.67206e-05	1.30272e-05	2.67112e-05	2.25602e-05	3.19089e-05	2.39887e-05	1.03661e-05	1.13576e-05	1.36778e-05	1.25274e-05	1.3111e-05	1.59729e-05	1.62127e-05	2.42788e-05	0.974265	0.00551113
UGGAAGG	5.44276e-05	5.59015e-05	5.25794e-05	6.24463e-05	5.18475e-05	6.36238e-05	4.69282e-05	8.17552e-05	5.20112e-05	6.89627e-05	5.32817e-05	8.05277e-05	6.50812e-05	7.43765e-05	8.256e-05	5.26641e-05	5.21886e-05	5.03925e-05	5.13944e-05	4.95539e-05	4.95585e-05	5.65591e-05	5.1199e-05	0.974265	0.00216763
UUUAGGA	8.95438e-05	9.4828e-05	8.48243e-05	9.43011e-05	8.2688e-05	9.97609e-05	6.59555e-05	0.000111206	8.78012e-05	9.78358e-05	9.02767e-05	0.000106179	0.000103991	0.000111475	0.000110039	8.49477e-05	8.93579e-05	8.82761e-05	9.57176e-05	9.02425e-05	8.53227e-05	9.87247e-05	8.76409e-05	0.973797	0.0132692
UUCCUUA	6.53148e-05	7.06372e-05	5.70129e-05	7.19231e-05	6.17445e-05	8.37841e-05	4.79662e-05	0.000106994	6.15553e-05	9.85872e-05	6.51907e-05	0.000100245	7.9174e-05	0.000110834	0.000102886	5.51751e-05	6.12772e-05	6.48097e-05	6.8078e-05	6.59771e-05	6.64749e-05	7.41186e-05	8.27487e-05	0.973782	0.00313173
UUGCG	0.000302457	0.000346545	0.000210479	0.000481441	0.000286103	0.000464697	0.000222939	0.00076392	0.000242213	0.000644889	0.000266759	0.000715488	0.000372887	0.000699338	0.000765614	0.000225299	0.000239162	0.00025146	0.000257529	0.000249032	0.000248659	0.000386898	0.000362737	0.973483	0.00094508
UUUCC	0.000965825	0.0010131	0.000916791	0.00103984	0.000930012	0.0010958	0.000779112	0.00127183	0.000977323	0.00115197	0.000999659	0.00123258	0.00111429	0.00128293	0.00126236	0.000926325	0.000941938	0.000950415	0.0009838	0.000947612	0.000954258	0.00104681	0.00101618	0.973342	0.00463295
UUAGG	0.00142334	0.00164007	0.00100924	0.0021016	0.00129772	0.00214547	0.000987356	0.00341725	0.00114592	0.00290045	0.00124069	0.00320908	0.00175651	0.00323205	0.00341031	0.00101824	0.00114898	0.00122892	0.00130216	0.00124964	0.00120962	0.00178924	0.00179882	0.973331	0.000954767
UCGGG	0.000358677	0.000406865	0.000269626	0.000536174	0.000339005	0.000527766	0.000299797	0.00087095	0.000283328	0.000723287	0.000308757	0.00081362	0.000454734	0.000809447	0.000861262	0.000266156	0.000284077	0.000301187	0.000306165	0.000300093	0.000301128	0.000452591	0.000436029	0.97327	0.00094508
UCCGAG	1.90212e-05	2.02439e-05	1.86807e-05	2.24037e-05	1.92557e-05	2.47663e-05	1.91679e-05	3.48795e-05	1.67151e-05	3.20461e-05	1.74613e-05	3.43781e-05	2.18261e-05	3.5207e-05	3.32662e-05	1.62806e-05	1.63344e-05	1.7583e-05	1.61921e-05	1.6942e-05	1.88492e-05	2.03896e-05	2.52459e-05	0.973199	0.000954767
UCCGAGC	3.46546e-06	3.59406e-06	2.85586e-06	4.55685e-06	3.51877e-06	4.35778e-06	3.87643e-06	5.53713e-06	3.03129e-06	4.35588e-06	3.25919e-06	5.1342e-06	3.35795e-06	5.02374e-06	5.30775e-06	2.94947e-06	3.02476e-06	3.22646e-06	2.98966e-06	3.16251e-06	3.31565e-06	3.83989e-06	3.60615e-06	0.9731	0.00094508
UCGGAC	5.65204e-05	6.53013e-05	4.37173e-05	8.17301e-05	5.03052e-05	8.11563e-05	4.59823e-05	0.000137369	4.67787e-05	0.000110642	4.80882e-05	0.000129664	6.6529e-05	0.000127866	0.000138803	4.04484e-05	4.43505e-05	4.74818e-05	4.94788e-05	4.77724e-05	4.58157e-05	6.81408e-05	7.14553e-05	0.972765	0.00094508
CGAGCGG	1.05084e-05	1.27372e-05	9.19962e-06	1.14253e-05	1.06138e-05	1.71925e-05	1.02044e-05	2.63808e-05	8.04903e-06	2.69176e-05	9.49555e-06	2.67559e-05	1.97935e-05	3.18977e-05	2.41135e-05	6.45652e-06	7.26554e-06	9.93815e-06	9.18702e-06	9.53567e-06	1.24567e-05	1.30147e-05	2.27275e-05	0.972678	0.00262703
UCUGGUA	5.62496e-05	6.1519e-05	5.05442e-05	6.24094e-05	5.24631e-05	7.00197e-05	4.10111e-05	9.43196e-05	5.11621e-05	8.41062e-05	5.43572e-05	9.17265e-05	6.98152e-05	9.91816e-05	9.32934e-05	4.89696e-05	5.10747e-05	5.31947e-05	5.61808e-05	5.3241e-05	5.38042e-05	6.21088e-05	6.86388e-05	0.97266	0.00262703
UUGCGC	6.09778e-05	6.21673e-05	6.16449e-05	6.76315e-05	5.82862e-05	6.67529e-05	6.2348e-05	8.6518e-05	5.70875e-05	7.01752e-05	5.75898e-05	8.3579e-05	6.62524e-05	8.20622e-05	8.6121e-05	6.06016e-05	5.83829e-05	5.61241e-05	5.64732e-05	5.55208e-05	5.59619e-05	6.36129e-05	5.93284e-05	0.972577	0.00150336
UCGGCCG	2.05347e-05	2.42262e-05	1.74101e-05	2.94967e-05	2.11575e-05	3.57437e-05	2.08318e-05	6.24152e-05	1.50936e-05	5.79724e-05	1.75836e-05	5.80574e-05	3.06336e-05	6.45325e-05	5.8081e-05	1.26686e-05	1.42568e-05	1.79574e-05	1.74075e-05	1.78471e-05	2.12287e-05	2.6617e-05	3.9142e-05	0.972319	0.00129025
GGGGGGG	3.46586e-05	4.09821e-05	2.21026e-05	5.25942e-05	2.96302e-05	4.82689e-05	2.47431e-05	9.63735e-05	2.45279e-05	8.01205e-05	2.58621e-05	8.99669e-05	4.00125e-05	8.92777e-05	9.28445e-05	2.13191e-05	2.674e-05	2.80749e-05	2.90294e-05	2.85131e-05	2.70263e-05	4.24126e-05	4.86022e-05	0.972305	0.000954767
UUCGGCC	2.28478e-05	2.39509e-05	2.07247e-05	2.56974e-05	2.19138e-05	2.58736e-05	2.39202e-05	3.28708e-05	2.09301e-05	2.70732e-05	2.06889e-05	3.26411e-05	2.35518e-05	3.05133e-05	3.29662e-05	2.04041e-05	2.14492e-05	2.17593e-05	2.00742e-05	2.13615e-05	2.13107e-05	2.41784e-05	2.40796e-05	0.972117	0.000954767
CCAGGCG	7.43283e-06	8.7489e-06	6.67119e-06	8.20276e-06	7.37305e-06	1.11393e-05	7.86307e-06	1.64852e-05	5.87819e-06	1.62553e-05	6.60012e-06	1.6852e-05	1.23058e-05	1.91656e-05	1.51164e-05	4.85991e-06	5.50104e-06	7.08384e-06	6.35123e-06	6.91722e-06	8.23149e-06	8.82031e-06	1.41948e-05	0.972058	0.00380874
UGCCGA	1.71449e-05	1.88028e-05	1.57332e-05	2.04203e-05	1.72529e-05	2.28837e-05	1.76113e-05	3.31858e-05	1.48547e-05	3.08748e-05	1.54822e-05	3.27573e-05	2.07434e-05	3.40787e-05	3.14372e-05	1.3813e-05	1.47807e-05	1.62946e-05	1.52703e-05	1.59287e-05	1.72193e-05	1.92436e-05	2.47331e-05	0.971994	0.00129025
UUCUCGC	4.42049e-05	4.75302e-05	4.20029e-05	5.72574e-05	4.3588e-05	5.62586e-05	4.05811e-05	8.18066e-05	4.22159e-05	6.76736e-05	4.44155e-05	7.68228e-05	5.45001e-05	7.70456e-05	8.14282e-05	4.1395e-05	4.03348e-05	3.98608e-05	4.14721e-05	3.94045e-05	4.11854e-05	5.16186e-05	4.92152e-05	0.971871	0.000954767
UGUCC	0.000629979	0.000655656	0.000607771	0.000681345	0.000609922	0.000697485	0.000579929	0.000811643	0.000635139	0.000713615	0.000629574	0.000797981	0.000696274	0.000787728	0.000814065	0.000593244	0.000609051	0.000623477	0.000601186	0.000613772	0.000618875	0.000671345	0.000656041	0.971863	0.00216763
UUACGGC	8.42039e-06	8.82781e-06	7.44519e-06	9.0219e-06	7.90428e-06	9.55318e-06	7.17351e-06	1.13824e-05	7.80039e-06	9.42141e-06	7.6868e-06	1.1437e-05	9.16321e-06	1.01727e-05	1.11238e-05	7.33365e-06	8.00611e-06	8.30659e-06	8.18298e-06	8.07112e-06	7.71583e-06	8.99791e-06	8.70939e-06	0.97179	0.00182891
UUUAGA	0.000223081	0.000237105	0.00020731	0.000232447	0.000211483	0.000257451	0.000155988	0.000286451	0.00021873	0.000269802	0.000228239	0.000278681	0.000268215	0.000304277	0.000281322	0.000206632	0.000218645	0.000222145	0.000241013	0.000227469	0.000222582	0.000242543	0.000244108	0.971642	0.00786427
UUCGA	0.000214778	0.000238873	0.000160023	0.000307191	0.000205517	0.000303436	0.00015991	0.000453861	0.000184351	0.000387953	0.000201341	0.000425853	0.000245269	0.00042449	0.000456938	0.000177292	0.000181832	0.000187676	0.00019952	0.000188726	0.000188549	0.000260283	0.00024031	0.97151	0.00094508
UGCGUCA	1.88945e-05	2.15789e-05	1.37054e-05	2.6039e-05	1.68923e-05	2.91005e-05	1.48103e-05	4.82046e-05	1.4427e-05	4.0861e-05	1.59166e-05	4.40795e-05	2.52783e-05	4.67358e-05	4.66158e-05	1.2943e-05	1.45394e-05	1.613e-05	1.59991e-05	1.62252e-05	1.67655e-05	2.32743e-05	2.66421e-05	0.971426	0.000954767
UGGGGAG	8.47853e-05	9.41754e-05	7.49513e-05	0.000115208	7.92136e-05	0.000115244	7.17789e-05	0.000172453	7.75985e-05	0.000144999	7.94832e-05	0.000166214	0.000113147	0.000157926	0.000173213	7.04077e-05	7.34212e-05	7.55466e-05	7.5511e-05	7.47846e-05	7.45623e-05	0.000100751	9.50421e-05	0.971385	0.000954767
UUGGUC	0.000181835	0.000196377	0.000157772	0.000219516	0.000180866	0.000223062	0.000151089	0.000281626	0.00017269	0.000243321	0.000178432	0.000270445	0.000202827	0.000283935	0.000280177	0.000159893	0.000170565	0.000175462	0.000180289	0.000178315	0.000177977	0.000212665	0.000202573	0.971227	0.00094508
UGGUCGC	3.06896e-05	3.25171e-05	2.77408e-05	3.92178e-05	2.82891e-05	3.8338e-05	2.76843e-05	6.04528e-05	2.51131e-05	5.00728e-05	2.65776e-05	5.67449e-05	3.29791e-05	5.56863e-05	5.9964e-05	2.57352e-05	2.54815e-05	2.62407e-05	2.73233e-05	2.60338e-05	2.54445e-05	3.32401e-05	3.3543e-05	0.971193	0.00094508
UUGCGA	1.53485e-05	1.67801e-05	1.26928e-05	1.95793e-05	1.42604e-05	1.98445e-05	1.32092e-05	2.83632e-05	1.31119e-05	2.41496e-05	1.35176e-05	2.81027e-05	1.76496e-05	2.71696e-05	2.86557e-05	1.2395e-05	1.4193e-05	1.41402e-05	1.41989e-05	1.41835e-05	1.3517e-05	1.84194e-05	1.75245e-05	0.971044	0.00094508
UUCCUCG	1.92754e-05	2.0501e-05	1.37255e-05	2.44636e-05	1.80557e-05	2.34721e-05	1.593e-05	3.30497e-05	1.69488e-05	2.57908e-05	1.7062e-05	3.24414e-05	1.8612e-05	3.18151e-05	3.29076e-05	1.56987e-05	1.73675e-05	1.77051e-05	1.82346e-05	1.81615e-05	1.73496e-05	2.17876e-05	2.04687e-05	0.970862	0.00110318
UGACG	0.000152076	0.000159514	0.000135659	0.000192997	0.000155018	0.000191923	0.000135609	0.000263306	0.000140297	0.000236586	0.000148468	0.000247554	0.000175209	0.00025126	0.000255646	0.000137329	0.000136756	0.00014269	0.0001409	0.000139521	0.000146732	0.000171653	0.000166309	0.970818	0.00094508
CGGCGGG	3.29741e-05	3.87649e-05	2.43745e-05	5.79683e-05	3.71603e-05	5.55254e-05	3.90942e-05	8.55605e-05	2.57384e-05	7.82661e-05	3.05616e-05	8.14968e-05	3.61916e-05	8.02492e-05	8.79033e-05	2.34036e-05	2.52755e-05	2.65863e-05	2.76586e-05	2.81046e-05	2.9277e-05	4.41396e-05	4.911e-05	0.970771	0.00094508
UGAAGC	0.00010231	0.000112231	7.88626e-05	0.000145432	0.000103855	0.000141464	7.9576e-05	0.000197174	9.11329e-05	0.000170433	9.89592e-05	0.000187909	0.000109582	0.000187205	0.000201312	8.83973e-05	8.9006e-05	9.09451e-05	9.38664e-05	9.0199e-05	9.30297e-05	0.000122769	0.000109354	0.970761	0.00094508
UUUGUC	0.000212484	0.000224831	0.000203055	0.000226756	0.000203032	0.000231405	0.000164473	0.00025125	0.000219301	0.000224621	0.000220043	0.000243106	0.000241583	0.00025564	0.000251778	0.000204062	0.000215848	0.000215224	0.000226659	0.000218897	0.000211023	0.000235596	0.000212841	0.97037	0.0156726
UUUACG	6.65746e-05	7.29532e-05	5.48944e-05	8.21978e-05	6.1154e-05	8.84224e-05	4.70813e-05	0.000130476	5.77076e-05	0.000116025	6.17656e-05	0.000124986	7.91352e-05	0.000127252	0.000128466	5.49065e-05	5.85986e-05	6.02185e-05	6.56526e-05	6.12432e-05	5.98534e-05	7.5903e-05	7.90403e-05	0.970355	0.00129025
UGGUCCC	6.33282e-05	6.45029e-05	6.27454e-05	6.6607e-05	6.59712e-05	7.11011e-05	6.88152e-05	8.2856e-05	6.11744e-05	7.51241e-05	6.13752e-05	7.93635e-05	6.8105e-05	8.48924e-05	8.05658e-05	5.84796e-05	6.03573e-05	6.45113e-05	5.71531e-05	6.31279e-05	6.7828e-05	6.75253e-05	7.43957e-05	0.970346	0.00216763
UUCGGUA	1.19923e-05	1.28012e-05	1.01907e-05	1.53339e-05	1.20241e-05	1.53341e-05	8.86854e-06	2.16171e-05	1.06206e-05	1.90391e-05	1.1497e-05	2.05168e-05	1.58529e-05	2.12653e-05	2.19181e-05	1.05e-05	1.06349e-05	1.07525e-05	1.13115e-05	1.07777e-05	1.0676e-05	1.38695e-05	1.27577e-05	0.970265	0.000954767
UCGUGC	8.37334e-05	9.30038e-05	7.92998e-05	0.000103417	8.44871e-05	0.00011539	7.81508e-05	0.000169927	8.17783e-05	0.000161205	8.36285e-05	0.000163907	0.000124104	0.000176164	0.000160855	6.95881e-05	6.98349e-05	7.988e-05	7.34749e-05	7.50121e-05	8.65162e-05	0.000100004	0.000122282	0.970194	0.00150336
UGUGC	0.000677993	0.000700403	0.000665819	0.000730574	0.000668609	0.00074173	0.000624762	0.000845208	0.000684439	0.000762679	0.000690535	0.000825251	0.000756317	0.000836327	0.000836812	0.000655695	0.000661667	0.000669439	0.000658842	0.000664171	0.000676329	0.000718729	0.000698126	0.970185	0.00216763
UACGUAG	5.33165e-06	5.75885e-06	4.94966e-06	5.96806e-06	4.79014e-06	6.71496e-06	3.79846e-06	7.80358e-06	4.85205e-06	6.77101e-06	5.064e-06	7.61186e-06	6.43819e-06	7.64454e-06	7.74994e-06	4.65891e-06	4.9582e-06	4.9881e-06	5.52213e-06	5.06156e-06	4.65563e-06	5.82157e-06	5.27613e-06	0.970079	0.00313173
UUCGGGG	2.03476e-05	2.273e-05	1.66241e-05	2.69841e-05	2.0012e-05	2.81888e-05	2.03537e-05	4.29459e-05	1.67496e-05	3.74764e-05	1.78421e-05	4.16415e-05	2.61728e-05	4.22283e-05	4.26025e-05	1.52873e-05	1.71256e-05	1.88294e-05	1.76299e-05	1.85873e-05	1.92284e-05	2.46663e-05	2.72866e-05	0.969854	0.00110318
UUCUUA	0.000230948	0.000250893	0.000203309	0.00026594	0.000214128	0.000277472	0.000160471	0.000336835	0.000220994	0.000297739	0.000231453	0.000317602	0.000278924	0.000338282	0.000340608	0.00020615	0.00022447	0.000223376	0.000251064	0.000234762	0.000216942	0.000269086	0.000237964	0.969829	0.00463295
UUGCUC	0.00017116	0.000174404	0.000163857	0.000184035	0.000168449	0.000181582	0.000147325	0.000207471	0.000173999	0.000196449	0.000171387	0.000197446	0.000198039	0.000206299	0.000194112	0.000157265	0.000166291	0.000171806	0.000165749	0.000170328	0.000171884	0.000184001	0.000178065	0.969725	0.00551113
UUCGGUG	1.29299e-05	1.33563e-05	1.14569e-05	1.4751e-05	1.3068e-05	1.50249e-05	1.13264e-05	1.977e-05	1.18494e-05	1.70158e-05	1.22257e-05	1.95835e-05	1.49976e-05	1.88545e-05	1.95464e-05	1.16696e-05	1.19619e-05	1.2057e-05	1.176e-05	1.1884e-05	1.19225e-05	1.38346e-05	1.34687e-05	0.969527	0.00094508
UCCGGA	3.76924e-05	4.19773e-05	2.99714e-05	5.5757e-05	3.57725e-05	5.38471e-05	3.51076e-05	8.40518e-05	2.96927e-05	7.12237e-05	3.20302e-05	8.10726e-05	4.00977e-05	7.71671e-05	8.60475e-05	2.81792e-05	2.94961e-05	3.1693e-05	3.21282e-05	3.20971e-05	3.14843e-05	4.4829e-05	4.47924e-05	0.969488	0.00094508
UUAGGGG	0.000496578	0.000576799	0.00033292	0.000775994	0.000453175	0.000782075	0.000350557	0.00131011	0.00037519	0.00109705	0.000415231	0.00122447	0.00061469	0.00121856	0.00130002	0.000335929	0.000380553	0.000411629	0.000436311	0.000418217	0.00040589	0.000634885	0.000638515	0.96944	0.00094508
UCCACC	0.000103576	0.000105561	9.93263e-05	0.000112765	9.98373e-05	0.000112981	9.4436e-05	0.000140949	0.000101012	0.000112572	0.000103396	0.000138424	0.0001137	0.000134159	0.000140721	0.000105503	0.000100842	9.7193e-05	0.000101414	9.53154e-05	9.61176e-05	0.000108155	9.55274e-05	0.969352	0.00262703
UGGCGAG	1.38647e-05	1.62632e-05	1.27674e-05	1.4484e-05	1.43145e-05	2.03698e-05	1.3169e-05	2.91957e-05	1.15889e-05	2.92703e-05	1.29105e-05	2.99164e-05	2.24733e-05	3.55787e-05	2.70371e-05	1.043e-05	1.10641e-05	1.35244e-05	1.2468e-05	1.28331e-05	1.58766e-05	1.63215e-05	2.52959e-05	0.969062	0.00262703
UUCGGG	8.57627e-05	9.48684e-05	7.05012e-05	0.000118398	8.33233e-05	0.000121603	7.35529e-05	0.000192236	7.1053e-05	0.000165002	7.82075e-05	0.000179201	0.000112772	0.000184218	0.000188111	6.80519e-05	7.12912e-05	7.54093e-05	7.68323e-05	7.43032e-05	7.72218e-05	0.000105428	0.000106753	0.968911	0.00094508
UCCACG	2.75896e-05	2.91682e-05	3.13394e-05	3.0423e-05	2.82629e-05	3.5025e-05	2.9514e-05	5.08957e-05	2.86961e-05	4.55995e-05	2.97813e-05	4.58698e-05	4.00283e-05	5.07534e-05	4.64508e-05	2.64691e-05	2.49966e-05	2.66099e-05	2.4745e-05	2.56256e-05	2.96679e-05	3.14716e-05	3.75116e-05	0.968835	0.00463295
UGCGCA	2.35869e-05	2.49228e-05	2.26908e-05	2.55592e-05	2.16147e-05	2.66414e-05	2.45185e-05	3.42451e-05	2.20948e-05	2.87945e-05	2.24639e-05	3.37833e-05	2.58804e-05	3.26542e-05	3.40153e-05	2.23677e-05	2.28348e-05	2.25851e-05	2.24525e-05	2.25789e-05	2.24216e-05	2.4907e-05	2.60155e-05	0.968814	0.0066776
UUCCCC	0.000397368	0.000435385	0.000298218	0.000556863	0.000379056	0.000533092	0.000323705	0.000786566	0.000340451	0.000656312	0.000357709	0.000739282	0.000414492	0.000724908	0.000783899	0.000316414	0.000343372	0.000356722	0.000356261	0.000358231	0.000352318	0.000473267	0.000437243	0.968759	0.00094508
UUUGCCC	7.8508e-05	8.71232e-05	7.65463e-05	9.59102e-05	7.84931e-05	0.000102047	7.01601e-05	0.000139345	8.13509e-05	0.000125684	8.16047e-05	0.000131974	0.000110121	0.000140076	0.000135651	6.91395e-05	7.16546e-05	7.74431e-05	7.49661e-05	7.57599e-05	8.05891e-05	9.49786e-05	0.000100472	0.968686	0.00216763
UUUCAG	0.000193407	0.000210537	0.000161204	0.000232754	0.000187769	0.000243892	0.00014056	0.000302874	0.000182376	0.000276612	0.000191034	0.000289548	0.000226555	0.000306132	0.000301259	0.000166774	0.000179558	0.000187031	0.00019629	0.000189656	0.000189554	0.000223094	0.000218166	0.968682	0.00150336
UGGCCC	0.000298267	0.000308226	0.000307273	0.000340778	0.000296802	0.00033394	0.000322996	0.000410647	0.000301468	0.000354675	0.000292261	0.000408819	0.000329886	0.00037874	0.000414861	0.000286136	0.000279493	0.000289538	0.000265295	0.000279443	0.000291639	0.000314543	0.00031534	0.968681	0.00129025
UUGUUAC	4.61543e-05	4.92324e-05	4.50917e-05	4.70442e-05	4.52955e-05	5.49339e-05	3.50734e-05	6.28401e-05	4.77613e-05	6.11976e-05	4.8694e-05	5.93996e-05	5.81158e-05	6.80479e-05	6.0051e-05	4.24556e-05	4.53364e-05	4.74172e-05	4.90628e-05	4.81443e-05	4.91761e-05	5.08274e-05	5.65127e-05	0.968669	0.0209383
UGGUGC	0.000212246	0.000221752	0.000223458	0.000221753	0.000210639	0.000230198	0.000212543	0.000259133	0.000218003	0.000234741	0.000218109	0.000254174	0.000256805	0.000257941	0.000255003	0.000209582	0.000209451	0.000210407	0.000207049	0.000208825	0.000213386	0.000227668	0.000225193	0.968635	0.00786427
UGCCCCA	1.20913e-05	1.23527e-05	1.16859e-05	1.39013e-05	1.20515e-05	1.29661e-05	1.24692e-05	1.5687e-05	1.14278e-05	1.28408e-05	1.12794e-05	1.51399e-05	1.14132e-05	1.49027e-05	1.55052e-05	1.08451e-05	1.17561e-05	1.20448e-05	1.10852e-05	1.20171e-05	1.17631e-05	1.33816e-05	1.23099e-05	0.96856	0.00110318
UGUCCA	0.000131856	0.000140123	0.000127584	0.000151368	0.000124304	0.000152881	0.000110472	0.000196705	0.000136842	0.000163891	0.000135413	0.000191939	0.000163391	0.000186499	0.000199824	0.000128351	0.000126409	0.000125991	0.000129163	0.000123504	0.000123471	0.000145192	0.000130377	0.968421	0.00380874
UGGCGUC	3.70767e-05	4.27181e-05	2.90038e-05	5.20645e-05	3.73211e-05	5.65022e-05	3.15372e-05	9.05001e-05	2.93594e-05	8.14513e-05	3.34245e-05	8.64122e-05	5.60911e-05	9.22789e-05	8.76417e-05	2.69042e-05	2.83278e-05	3.2697e-05	3.18589e-05	3.15223e-05	3.54211e-05	4.73665e-05	5.39202e-05	0.96841	0.000954767
UGAAGCC	1.98091e-05	2.16456e-05	1.65013e-05	2.74729e-05	2.14327e-05	2.56321e-05	1.60117e-05	3.07865e-05	1.85919e-05	2.84725e-05	2.02405e-05	2.99349e-05	1.90685e-05	2.88204e-05	3.24818e-05	1.78768e-05	1.84692e-05	1.84122e-05	1.88825e-05	1.88157e-05	1.86191e-05	2.32201e-05	2.0141e-05	0.968046	0.00094508
UUCUGC	0.000261248	0.000264225	0.000247326	0.000287081	0.000261087	0.000281285	0.000226586	0.000302378	0.000261709	0.000284997	0.000269548	0.000297018	0.000261684	0.00028777	0.000308724	0.000260797	0.000257154	0.000255444	0.000256893	0.00025337	0.000255097	0.000269129	0.000242147	0.967953	0.000954767
UGGAC	0.000286007	0.000299857	0.000276198	0.0003204	0.000275556	0.00031462	0.000257605	0.000377234	0.000300303	0.000328442	0.000294523	0.000374882	0.000320145	0.000356755	0.000385513	0.000281576	0.000277663	0.000276987	0.000277	0.000272337	0.000274061	0.000306832	0.000280919	0.967676	0.00313173
UUAGGCG	1.87053e-05	2.13315e-05	1.3046e-05	2.67899e-05	1.73103e-05	2.61315e-05	1.52992e-05	4.19994e-05	1.49507e-05	3.43607e-05	1.56035e-05	3.98605e-05	2.10199e-05	3.88229e-05	4.10048e-05	1.37111e-05	1.56473e-05	1.64457e-05	1.7092e-05	1.67855e-05	1.56407e-05	2.27267e-05	2.26887e-05	0.967598	0.00094508
UUCUG	0.000792997	0.000829299	0.000756621	0.000837382	0.000757041	0.000891273	0.000637479	0.00102376	0.00079576	0.00093773	0.000813247	0.00100572	0.000916174	0.00103519	0.00102021	0.000764759	0.000771917	0.000778246	0.000800556	0.000773351	0.000781853	0.00084026	0.000830398	0.967491	0.00551113
UGGGGCC	8.93438e-05	9.16018e-05	8.72461e-05	0.0001019	9.25471e-05	9.56663e-05	0.00010668	0.000121558	8.64315e-05	0.000102497	8.3274e-05	0.000121047	9.97557e-05	0.000113506	0.000118737	7.93514e-05	8.26598e-05	8.77362e-05	7.48968e-05	8.53059e-05	8.95822e-05	9.65724e-05	0.000100302	0.967325	0.00182891
UCAGCC	8.9447e-05	9.30526e-05	8.5323e-05	0.000102695	8.77363e-05	0.000101292	8.06497e-05	0.000121765	8.84258e-05	0.000104518	8.75075e-05	0.00012005	0.000102942	0.000111659	0.000123071	8.35134e-05	8.577e-05	8.69295e-05	8.28048e-05	8.56004e-05	8.49808e-05	9.67199e-05	9.02901e-05	0.96731	0.00129025
UGCCUCA	5.61665e-05	6.09525e-05	4.89872e-05	7.22628e-05	5.36188e-05	7.39304e-05	4.20978e-05	0.000106899	4.8995e-05	9.29725e-05	5.17231e-05	9.95547e-05	6.84258e-05	9.97549e-05	0.000103124	4.50869e-05	4.91418e-05	5.17048e-05	5.25745e-05	5.22143e-05	5.1704e-05	6.64515e-05	6.65346e-05	0.967239	0.00094508
UCACCG	4.92622e-05	4.95831e-05	5.11346e-05	5.52156e-05	5.16397e-05	5.45647e-05	4.7338e-05	6.96478e-05	4.75395e-05	5.96854e-05	4.94859e-05	7.16332e-05	6.07327e-05	6.61211e-05	6.97495e-05	5.00294e-05	4.70203e-05	4.63191e-05	4.64004e-05	4.4492e-05	4.72094e-05	5.14104e-05	4.74956e-05	0.967229	0.00094508
UGACGGC	1.62378e-05	1.86095e-05	1.04104e-05	2.72348e-05	1.60219e-05	2.60017e-05	1.2977e-05	4.70519e-05	1.16763e-05	3.92078e-05	1.34205e-05	4.36289e-05	2.38753e-05	4.33666e-05	4.55531e-05	1.07546e-05	1.18196e-05	1.3041e-05	1.22881e-05	1.24358e-05	1.3385e-05	2.18202e-05	2.12798e-05	0.967165	0.00094508
UGUGGGC	0.000137662	0.000154185	0.000102853	0.000213351	0.000137797	0.000206557	0.000115936	0.00032736	0.000113778	0.000274141	0.000125269	0.000305174	0.00016669	0.000300339	0.000325099	0.000105647	0.000108684	0.000118859	0.000116578	0.000118352	0.000123783	0.000173351	0.000166175	0.966889	0.00094508
UGGUC	0.000581602	0.000592249	0.000587056	0.000607062	0.000578006	0.000619331	0.000534166	0.000676679	0.000592464	0.000609921	0.000599204	0.000671801	0.000634525	0.000676986	0.00067862	0.000585181	0.000573609	0.000574455	0.000568322	0.000563928	0.000578194	0.000604911	0.00056942	0.966502	0.00262703
UUAGAGA	6.204e-05	6.98635e-05	5.11821e-05	7.17561e-05	5.9662e-05	8.47744e-05	4.35238e-05	0.000114248	5.58962e-05	0.000108446	5.92933e-05	0.000110398	8.17521e-05	0.000125227	0.000109997	4.70892e-05	5.47637e-05	6.19862e-05	6.21137e-05	6.29114e-05	6.4771e-05	7.45198e-05	8.92034e-05	0.966464	0.00313173
UUCUAAC	2.78672e-05	2.97216e-05	2.31666e-05	3.11606e-05	2.68564e-05	3.17369e-05	2.01972e-05	3.42771e-05	2.73807e-05	2.91242e-05	2.79137e-05	3.30363e-05	2.8884e-05	3.49162e-05	3.44664e-05	2.53969e-05	2.78501e-05	2.78865e-05	3.0103e-05	2.90937e-05	2.70951e-05	3.19084e-05	2.7384e-05	0.966421	0.0066776
UCGUCC	0.00010143	0.000112503	8.38898e-05	0.000140722	9.75708e-05	0.000146154	9.04031e-05	0.0002265	8.10943e-05	0.000195694	8.73422e-05	0.000211696	0.000120736	0.000215883	0.000221893	7.66677e-05	8.21268e-05	8.85705e-05	8.9206e-05	8.86381e-05	9.05925e-05	0.000119038	0.00013026	0.966392	0.00094508
UGUCCG	6.28231e-05	6.36318e-05	6.24246e-05	6.33745e-05	5.93786e-05	6.49735e-05	6.25726e-05	7.69299e-05	6.07931e-05	6.39555e-05	6.2324e-05	7.60641e-05	6.44338e-05	7.37176e-05	7.83825e-05	6.37446e-05	6.1551e-05	5.97353e-05	6.1735e-05	5.87608e-05	5.82966e-05	6.24848e-05	5.89477e-05	0.966263	0.00551113
UUGCC	0.000614361	0.00063772	0.00063155	0.000656328	0.000598747	0.000664937	0.000561444	0.000762048	0.000658537	0.000658978	0.000651707	0.000743967	0.000731598	0.000733359	0.000758676	0.000621407	0.000608155	0.000609795	0.000604808	0.000596371	0.000607674	0.000662468	0.000605618	0.966234	0.00948098
UGUAGGG	9.1983e-05	0.000105982	6.32471e-05	0.000140752	8.54677e-05	0.000136197	6.53101e-05	0.000216705	7.15403e-05	0.000184668	7.83011e-05	0.000201674	0.000108568	0.000203359	0.000212072	6.37888e-05	7.45052e-05	7.7825e-05	8.51997e-05	8.15096e-05	7.51756e-05	0.00011787	0.00010876	0.966189	0.00094508
UCGCGCC	1.06605e-05	1.16251e-05	9.04413e-06	1.56945e-05	1.03139e-05	1.54837e-05	1.13012e-05	2.46986e-05	8.41488e-06	2.04851e-05	9.03044e-06	2.41375e-05	1.46779e-05	2.28342e-05	2.51544e-05	8.44931e-06	8.66509e-06	8.81741e-06	8.73728e-06	8.93171e-06	9.05766e-06	1.24735e-05	1.27042e-05	0.96604	0.000954767
UGGGGA	0.000291094	0.000333535	0.000212675	0.000430837	0.000268379	0.00042252	0.000226693	0.000669606	0.000241672	0.00054187	0.000255837	0.000626728	0.000350549	0.000622662	0.000667684	0.000213515	0.000236868	0.000251444	0.000259138	0.000253267	0.000245338	0.000369134	0.000339417	0.965986	0.00094508
UCGUAC	4.34566e-05	4.81968e-05	3.72243e-05	5.19673e-05	3.98515e-05	5.81153e-05	3.3455e-05	8.43874e-05	3.64094e-05	7.83106e-05	3.93317e-05	8.15341e-05	5.5185e-05	8.72657e-05	8.16954e-05	3.4062e-05	3.63534e-05	3.90111e-05	4.10586e-05	3.92676e-05	4.01522e-05	4.86319e-05	5.62113e-05	0.965892	0.00150336
UUGCGAA	4.80787e-06	5.55034e-06	3.69248e-06	5.89671e-06	4.88665e-06	6.07849e-06	3.56277e-06	8.47139e-06	4.25021e-06	7.11759e-06	4.3821e-06	7.88721e-06	5.12032e-06	8.33302e-06	8.50606e-06	4.04363e-06	4.30388e-06	4.33823e-06	4.69634e-06	4.33628e-06	4.11614e-06	5.49446e-06	5.14959e-06	0.965759	0.00094508
UUUGCC	0.000225583	0.000239439	0.000230233	0.000238688	0.000224134	0.00025906	0.000195426	0.000310317	0.000247741	0.000288719	0.000246269	0.000303287	0.000302329	0.00032098	0.000300491	0.000219218	0.000220473	0.000230234	0.000223635	0.000223609	0.000237199	0.000252529	0.000264034	0.965552	0.011099
UUUCGGG	3.02919e-05	3.39339e-05	2.17017e-05	4.44515e-05	2.90549e-05	4.36821e-05	2.37876e-05	7.1382e-05	2.4565e-05	6.43817e-05	2.70521e-05	6.66063e-05	4.04712e-05	6.73059e-05	7.04165e-05	2.29383e-05	2.4971e-05	2.63229e-05	2.63062e-05	2.57708e-05	2.62343e-05	3.83599e-05	3.69317e-05	0.965356	0.00094508
UUUGCAG	4.76502e-05	5.17203e-05	4.5373e-05	4.38772e-05	4.72632e-05	5.64125e-05	3.82239e-05	6.1073e-05	4.67235e-05	6.45703e-05	4.89592e-05	6.3309e-05	6.51269e-05	7.46888e-05	5.75587e-05	4.1613e-05	4.48812e-05	4.97658e-05	4.95209e-05	4.9329e-05	5.3593e-05	5.18744e-05	6.64796e-05	0.965301	0.0757025
UCCCGG	7.24917e-05	7.56919e-05	7.06387e-05	8.84109e-05	7.32569e-05	9.02209e-05	8.07331e-05	0.000125522	6.29387e-05	0.000113343	6.52374e-05	0.000118062	8.30709e-05	0.000120701	0.000121904	6.10006e-05	6.25893e-05	6.61185e-05	6.15434e-05	6.61232e-05	7.00474e-05	7.85297e-05	8.94039e-05	0.965102	0.000954767
UCAGAGC	1.89155e-05	1.95523e-05	1.80418e-05	2.12831e-05	1.80953e-05	2.13983e-05	1.77588e-05	2.55269e-05	1.72407e-05	2.26495e-05	1.73559e-05	2.39911e-05	2.06913e-05	2.38216e-05	2.46211e-05	1.59039e-05	1.75788e-05	1.81518e-05	1.77436e-05	1.84779e-05	1.79084e-05	1.9982e-05	1.98697e-05	0.965083	0.00110318
UUAGC	0.000843349	0.000962012	0.00064828	0.00118409	0.000805918	0.00121931	0.000610778	0.00181242	0.000724467	0.00158938	0.00077989	0.00172389	0.00103702	0.00176869	0.00182239	0.000651111	0.000706032	0.000751234	0.000784869	0.000753738	0.000759393	0.00104183	0.00104522	0.965045	0.00094508
UUUAUCG	2.57444e-05	2.85401e-05	1.88241e-05	3.84202e-05	2.58535e-05	3.89905e-05	1.80423e-05	5.81983e-05	2.15682e-05	5.13239e-05	2.4792e-05	5.41318e-05	3.12429e-05	5.58686e-05	5.80809e-05	2.06489e-05	2.09567e-05	2.25471e-05	2.32632e-05	2.23783e-05	2.38646e-05	3.2178e-05	3.11906e-05	0.964856	0.00094508
UUUGGGA	6.69593e-05	7.24804e-05	5.66807e-05	7.14457e-05	6.30542e-05	7.93732e-05	5.1022e-05	9.59937e-05	6.21899e-05	8.53447e-05	6.35716e-05	9.38609e-05	7.78386e-05	0.000100487	9.38388e-05	5.65981e-05	6.29247e-05	6.64132e-05	6.59908e-05	6.67606e-05	6.6366e-05	7.48698e-05	7.95266e-05	0.964802	0.00463295
UCUCA	0.000501132	0.000549244	0.000408077	0.000648182	0.000464007	0.000654792	0.00038147	0.000917519	0.000451974	0.000777077	0.000473562	0.00087434	0.000577685	0.000867734	0.000929069	0.000426905	0.000448717	0.000456675	0.000479472	0.00045943	0.000444758	0.000585549	0.000536121	0.964613	0.00110318
UUAUCC	0.000212389	0.000235916	0.000166832	0.000275178	0.000193744	0.000288277	0.000148794	0.000422692	0.00018408	0.000358586	0.000195249	0.000395124	0.000251183	0.000407268	0.000418539	0.000170545	0.000186254	0.000192654	0.000208777	0.00019713	0.000188652	0.000251885	0.000247202	0.964458	0.00129025
UCGCCC	8.09967e-05	9.19927e-05	6.48716e-05	0.000122789	7.67392e-05	0.000121832	7.55669e-05	0.000199437	6.2988e-05	0.000166415	6.73117e-05	0.000191636	0.000107032	0.000179781	0.000199777	5.73664e-05	6.36431e-05	6.82515e-05	6.89647e-05	6.94584e-05	6.78911e-05	9.90595e-05	0.000102628	0.964433	0.00094508
UCCCGUA	1.36733e-05	1.49202e-05	1.22006e-05	1.70309e-05	1.21154e-05	1.79659e-05	9.98587e-06	2.51632e-05	1.1479e-05	2.39533e-05	1.19313e-05	2.33978e-05	1.69418e-05	2.27337e-05	2.34233e-05	1.0883e-05	1.17094e-05	1.18789e-05	1.25845e-05	1.20271e-05	1.14532e-05	1.50087e-05	1.45512e-05	0.9644	0.00110318
UUGACCC	2.91798e-05	3.18947e-05	2.38504e-05	3.66299e-05	2.71764e-05	3.68594e-05	2.20609e-05	5.42918e-05	2.49581e-05	4.43622e-05	2.58736e-05	5.08088e-05	3.06441e-05	5.1263e-05	5.46189e-05	2.35004e-05	2.59122e-05	2.65413e-05	2.77821e-05	2.65792e-05	2.53302e-05	3.35924e-05	3.19845e-05	0.96426	0.000954767
UUGGGA	0.000135897	0.000141451	0.000133212	0.000130023	0.000132041	0.000146107	0.000115381	0.000148619	0.000134949	0.000139117	0.000136514	0.00015054	0.00015244	0.000162477	0.000145656	0.000126897	0.000135015	0.000139896	0.000137642	0.000139168	0.000140644	0.00014358	0.000152332	0.964163	0.168323
UUAGGCA	7.59967e-05	8.56945e-05	6.33132e-05	0.000101537	6.89438e-05	0.00010277	5.32307e-05	0.000149567	7.10087e-05	0.000128769	7.24024e-05	0.000144524	0.000104261	0.000137109	0.000149313	6.10703e-05	6.79044e-05	6.98698e-05	7.35699e-05	7.13615e-05	6.82257e-05	9.20021e-05	8.8606e-05	0.964112	0.00262703
UUGUUC	0.000241747	0.000252855	0.000245914	0.000239369	0.000232833	0.000267475	0.000197841	0.000297545	0.000256793	0.000273672	0.000258666	0.000290768	0.000300418	0.000316957	0.000294085	0.000244319	0.000241681	0.000242834	0.000252663	0.000239717	0.000247135	0.000257887	0.000262062	0.964083	0.0757025
UUUCAAC	3.16986e-05	3.38624e-05	2.83936e-05	3.25606e-05	2.94086e-05	3.47754e-05	2.36739e-05	3.83348e-05	3.08966e-05	3.37687e-05	3.18826e-05	3.70961e-05	3.74319e-05	3.88262e-05	3.84477e-05	2.86989e-05	3.1584e-05	3.09787e-05	3.53004e-05	3.30138e-05	3.03397e-05	3.51768e-05	3.12397e-05	0.964073	0.024097
UUCCCGC	3.54316e-05	3.73748e-05	3.03144e-05	4.39494e-05	3.29122e-05	4.19447e-05	3.71044e-05	6.16439e-05	3.03138e-05	4.888e-05	3.02694e-05	5.84449e-05	3.70975e-05	5.71031e-05	6.05474e-05	2.95771e-05	3.1894e-05	3.15804e-05	3.06119e-05	3.22443e-05	3.13796e-05	4.03511e-05	3.80518e-05	0.964031	0.000954767
UUCAUGG	4.22951e-05	4.52965e-05	3.69524e-05	4.97091e-05	4.1625e-05	5.07283e-05	3.52771e-05	6.32135e-05	4.05813e-05	5.41678e-05	4.23009e-05	5.9632e-05	4.82371e-05	6.27412e-05	6.43122e-05	3.91891e-05	4.06723e-05	4.09467e-05	4.28412e-05	4.13844e-05	4.09084e-05	4.8704e-05	4.28678e-05	0.963986	0.00110318
UUCCGAG	1.15798e-05	1.26535e-05	1.09586e-05	1.40304e-05	1.11429e-05	1.67343e-05	1.01918e-05	2.65363e-05	9.43767e-06	2.46314e-05	1.00599e-05	2.55856e-05	1.51927e-05	2.74824e-05	2.48555e-05	8.8382e-06	9.07672e-06	1.02673e-05	9.54034e-06	9.73913e-06	1.13859e-05	1.29423e-05	1.77557e-05	0.963927	0.00150336
UUCGCC	7.32697e-05	7.77193e-05	7.61721e-05	8.77033e-05	7.08603e-05	8.74735e-05	6.66207e-05	0.000109471	7.44406e-05	9.42107e-05	7.65245e-05	0.000105982	9.27551e-05	0.000101288	0.000109512	7.24623e-05	6.86252e-05	6.78345e-05	7.00493e-05	6.6024e-05	6.62747e-05	8.25753e-05	7.00492e-05	0.963858	0.00182891
UUUUGGA	8.71089e-05	9.52236e-05	6.85438e-05	0.000110053	8.12628e-05	0.000110333	5.93038e-05	0.000148645	7.92931e-05	0.000121879	8.28241e-05	0.000141666	9.88037e-05	0.000146229	0.000149365	7.41271e-05	8.126e-05	8.09009e-05	9.06797e-05	8.47728e-05	7.94723e-05	0.000104639	9.30967e-05	0.963681	0.00129025
UCGAC	5.12739e-05	5.72881e-05	4.13213e-05	6.7457e-05	4.59014e-05	6.90247e-05	4.48732e-05	0.000109306	4.20482e-05	8.89373e-05	4.42674e-05	0.000104299	5.81546e-05	0.000102377	0.000110107	4.1289e-05	4.3143e-05	4.33541e-05	4.62488e-05	4.40085e-05	4.19904e-05	5.87578e-05	5.81708e-05	0.963679	0.000954767
UCGACCG	1.00115e-06	1.055e-06	1.02554e-06	1.04166e-06	9.02791e-07	1.17827e-06	1.2506e-06	1.33391e-06	8.993e-07	1.24549e-06	8.84926e-07	1.47855e-06	9.63937e-07	1.25058e-06	1.34236e-06	9.35546e-07	9.52388e-07	9.54388e-07	8.63672e-07	9.37698e-07	8.85992e-07	9.11365e-07	1.04579e-06	0.963663	0.0066776
UUAGAG	0.000148935	0.000162038	0.000121565	0.000173144	0.000139772	0.000183495	0.00010727	0.000233919	0.000137046	0.000207943	0.000141822	0.000221679	0.000174673	0.000233773	0.000229683	0.000122951	0.00013936	0.000145954	0.000152478	0.000150238	0.000143214	0.000170813	0.000171632	0.963365	0.00216763
UUGGCGA	4.66274e-06	4.94524e-06	4.55988e-06	4.51038e-06	4.30405e-06	4.87441e-06	4.87137e-06	5.13738e-06	4.32488e-06	4.82711e-06	4.10297e-06	5.42902e-06	4.82843e-06	5.2774e-06	5.2046e-06	4.27427e-06	5.0246e-06	4.59282e-06	4.38806e-06	4.61125e-06	4.2342e-06	5.54567e-06	4.51724e-06	0.963315	0.0854793
UCCGAGG	7.1671e-06	7.35429e-06	7.2576e-06	9.42194e-06	7.97368e-06	8.77542e-06	7.73631e-06	1.03637e-05	6.68166e-06	9.34065e-06	7.06726e-06	1.04085e-05	6.86492e-06	9.55406e-06	1.06925e-05	6.88925e-06	6.62004e-06	6.5375e-06	5.82724e-06	6.38393e-06	6.85102e-06	7.79999e-06	7.10325e-06	0.963306	0.000662863
UUUGGC	0.000371934	0.00041015	0.000293158	0.000526001	0.000362344	0.000519734	0.000278746	0.00076768	0.000327881	0.000653094	0.000357331	0.000717239	0.000430985	0.00072033	0.000772315	0.000317148	0.000317159	0.00032877	0.000344004	0.000325029	0.000332246	0.000447088	0.000409697	0.963238	0.00094508
UGGCGGA	1.73847e-05	1.84639e-05	1.62099e-05	2.22676e-05	1.72474e-05	2.19555e-05	1.91455e-05	3.05604e-05	1.51448e-05	2.55812e-05	1.52164e-05	3.02749e-05	2.05608e-05	2.81969e-05	3.10481e-05	1.49219e-05	1.53535e-05	1.59957e-05	1.5086e-05	1.60842e-05	1.59473e-05	1.894e-05	1.85911e-05	0.963236	0.000954767
UAGGUCG	6.1491e-06	6.48835e-06	5.72976e-06	6.25097e-06	5.54093e-06	7.01669e-06	5.7717e-06	7.61088e-06	5.81517e-06	6.78682e-06	5.78245e-06	7.99104e-06	6.16851e-06	7.33285e-06	7.59636e-06	5.55947e-06	5.94869e-06	5.96044e-06	6.0081e-06	6.04641e-06	5.58582e-06	5.96479e-06	6.07793e-06	0.963226	0.00551113
UUCUCG	7.40302e-05	7.29723e-05	7.63734e-05	7.49776e-05	7.27385e-05	7.74468e-05	6.88365e-05	8.96284e-05	7.36964e-05	8.03724e-05	7.52763e-05	8.74062e-05	8.30227e-05	8.81223e-05	8.73607e-05	7.67252e-05	7.33891e-05	7.10744e-05	7.3091e-05	6.95761e-05	7.23319e-05	7.38996e-05	7.1624e-05	0.963194	0.00551113
UUUCCC	0.000314891	0.000322453	0.000284038	0.000339859	0.00030405	0.000337668	0.000255333	0.000367046	0.00031298	0.000337453	0.000318746	0.000359395	0.000309851	0.000354899	0.000366522	0.000302595	0.000310577	0.000311217	0.000317819	0.000311443	0.000306988	0.000327476	0.000303485	0.963148	0.00216763
UUCAC	0.000470206	0.000519011	0.000405484	0.000593321	0.00044756	0.000625598	0.000354152	0.000889477	0.000440562	0.000777969	0.00045749	0.000843261	0.000609577	0.000867764	0.000880679	0.000391387	0.000417735	0.000440302	0.000455067	0.000440835	0.00044505	0.000553774	0.000566717	0.96309	0.00129025
UUGAGG	0.00018931	0.000221315	0.000163554	0.000242289	0.000177573	0.000272138	0.000145667	0.000411091	0.000173232	0.000364828	0.000181798	0.00039327	0.000294415	0.000423964	0.000399279	0.000145073	0.000159177	0.00017608	0.000179435	0.000174077	0.000183236	0.000241992	0.000266052	0.962995	0.00216763
UACGUA	1.7249e-05	1.96064e-05	1.45997e-05	2.15962e-05	1.5184e-05	2.29493e-05	1.12216e-05	2.92677e-05	1.48999e-05	2.87345e-05	1.5506e-05	2.82306e-05	2.07504e-05	2.90637e-05	2.91485e-05	1.3212e-05	1.616e-05	1.64349e-05	1.78705e-05	1.73297e-05	1.56908e-05	2.03664e-05	2.07862e-05	0.962966	0.00216763
UGCUCAC	5.83029e-05	6.26615e-05	5.0899e-05	7.03534e-05	5.37394e-05	6.97476e-05	4.75522e-05	9.56628e-05	5.45557e-05	7.89519e-05	5.44675e-05	9.3818e-05	6.5338e-05	9.13846e-05	9.7901e-05	5.02771e-05	5.34755e-05	5.44961e-05	5.45425e-05	5.40612e-05	5.24743e-05	6.57036e-05	6.2307e-05	0.962903	0.00182891
UUCGCCC	1.43927e-05	1.54688e-05	1.45438e-05	1.65108e-05	1.37736e-05	1.62346e-05	1.50392e-05	2.05697e-05	1.47667e-05	1.78979e-05	1.40652e-05	2.08068e-05	1.76035e-05	1.94847e-05	2.04141e-05	1.30839e-05	1.3372e-05	1.39499e-05	1.29938e-05	1.35985e-05	1.36738e-05	1.59235e-05	1.61701e-05	0.962884	0.00262703
UUCACUC	6.35917e-05	6.67262e-05	5.58515e-05	7.74685e-05	6.14571e-05	7.90573e-05	4.90248e-05	0.000112528	5.79747e-05	9.9141e-05	6.10802e-05	0.000105921	7.79269e-05	0.000109047	0.000109414	5.67606e-05	5.76426e-05	5.86233e-05	6.04002e-05	5.75727e-05	5.89059e-05	7.12766e-05	6.95157e-05	0.962808	0.000954767
UUACUG	0.000175122	0.000187758	0.000156389	0.000204218	0.000166283	0.000212532	0.000126358	0.000262626	0.000172508	0.000238298	0.000178165	0.000257499	0.000215171	0.00025637	0.000263916	0.000160174	0.000165943	0.000169713	0.000180034	0.000171136	0.000168383	0.000195827	0.000188201	0.962649	0.00313173
UUCGAGG	2.28498e-05	2.74081e-05	1.59525e-05	3.61947e-05	2.12201e-05	3.44779e-05	1.80348e-05	5.7519e-05	2.17241e-05	4.50655e-05	2.1784e-05	5.38609e-05	3.25459e-05	5.40505e-05	5.69458e-05	1.70928e-05	1.88978e-05	2.01252e-05	2.11872e-05	2.02143e-05	2.00175e-05	3.23798e-05	2.86891e-05	0.962593	0.00110318
UAAGUC	6.95894e-05	7.53847e-05	6.72718e-05	8.12322e-05	7.08973e-05	7.98727e-05	5.54625e-05	8.04041e-05	7.49949e-05	7.76847e-05	7.51907e-05	7.92183e-05	7.83377e-05	8.1661e-05	8.53607e-05	6.62766e-05	7.06556e-05	7.0599e-05	7.3516e-05	7.31547e-05	7.04543e-05	8.08906e-05	6.82549e-05	0.96257	0.00262703
UUAUAC	9.40856e-05	0.000103338	8.40305e-05	0.000106791	8.51174e-05	0.000113104	6.02961e-05	0.000130668	9.09122e-05	0.000121564	9.30823e-05	0.000124044	0.000109491	0.000134111	0.000130141	8.08788e-05	9.19021e-05	9.28753e-05	0.000103897	9.77626e-05	9.00753e-05	0.000107853	0.000103693	0.962498	0.00380874
UUCGC	0.000383709	0.000429602	0.000297023	0.00055938	0.00036467	0.000546403	0.000306493	0.000869324	0.00031591	0.000723922	0.000341979	0.000818817	0.000456226	0.000809155	0.000871195	0.00030197	0.000316518	0.000325638	0.000337815	0.00032447	0.000323099	0.00046971	0.000442547	0.962449	0.00094508
UGUGCC	0.000205655	0.000212807	0.000196855	0.000213805	0.000202641	0.000223191	0.00019572	0.000254389	0.000205009	0.000223922	0.000204693	0.000251534	0.000225292	0.000255636	0.000247876	0.000192089	0.000201077	0.000207244	0.000196306	0.000204365	0.000208709	0.000220977	0.000221877	0.962441	0.00463295
UCCAAAC	2.33626e-05	2.6993e-05	2.01656e-05	2.67811e-05	2.28769e-05	3.31111e-05	1.78704e-05	4.46682e-05	2.04869e-05	4.26297e-05	2.23573e-05	4.40269e-05	3.48172e-05	5.01188e-05	4.29264e-05	1.7668e-05	1.972e-05	2.26712e-05	2.30245e-05	2.24899e-05	2.43899e-05	2.83496e-05	3.49098e-05	0.962433	0.00313173
UUGACG	3.49032e-05	3.83285e-05	2.93355e-05	4.15377e-05	3.42485e-05	4.37306e-05	3.06272e-05	5.87794e-05	3.2099e-05	5.03976e-05	3.32382e-05	5.68193e-05	4.14527e-05	5.9282e-05	5.86579e-05	3.08927e-05	3.30505e-05	3.35012e-05	3.4014e-05	3.34082e-05	3.35398e-05	4.11427e-05	3.9692e-05	0.962399	0.00094508
UGAGC	0.000393423	0.000399805	0.000407047	0.000411599	0.000388591	0.000410932	0.0003734	0.000454969	0.000415222	0.000383242	0.000411283	0.000453115	0.000453989	0.000440198	0.000460876	0.000405535	0.000395251	0.000391325	0.000386248	0.000380097	0.000387326	0.000414406	0.000372685	0.962294	0.0583806
UUGGGAG	5.1197e-05	5.51703e-05	4.0327e-05	6.41674e-05	4.75354e-05	6.46428e-05	3.94229e-05	8.76499e-05	4.48802e-05	7.60971e-05	4.57774e-05	8.45426e-05	4.86558e-05	8.16167e-05	8.90047e-05	4.23272e-05	4.50945e-05	4.76781e-05	4.6104e-05	4.70763e-05	4.56938e-05	5.63704e-05	5.68935e-05	0.962191	0.000954767
UUCUUUC	0.000130582	0.000139254	0.000120903	0.000144163	0.000124019	0.000145114	0.000101103	0.000148469	0.000137779	0.000144139	0.000138045	0.000142465	0.000141281	0.000151479	0.000150232	0.000124559	0.000132949	0.000132625	0.000137803	0.000136029	0.000132837	0.000148056	0.000136399	0.962095	0.0066776
UCGGGCA	1.81374e-05	1.78969e-05	2.01529e-05	1.70524e-05	1.78462e-05	1.99681e-05	1.94314e-05	2.38385e-05	1.83927e-05	2.18847e-05	1.91083e-05	2.20552e-05	2.21048e-05	2.46898e-05	2.26317e-05	1.95794e-05	1.75511e-05	1.73896e-05	1.74735e-05	1.67838e-05	1.8935e-05	1.76875e-05	1.97261e-05	0.962061	0.0381121
UUCCGC	8.10962e-05	7.92892e-05	7.77504e-05	8.99211e-05	8.02914e-05	8.18116e-05	8.50987e-05	0.000103281	7.36671e-05	9.10829e-05	7.32758e-05	9.99765e-05	7.91814e-05	9.65053e-05	9.56701e-05	7.54263e-05	7.7001e-05	7.40247e-05	7.15236e-05	7.43542e-05	7.46483e-05	8.27271e-05	7.26478e-05	0.962022	0.00094508
UGCAC	0.000147576	0.000157322	0.000144324	0.000148994	0.000141211	0.000159737	0.000137117	0.000169187	0.000156137	0.000160525	0.000149424	0.000166577	0.000170048	0.000176717	0.000166482	0.000135616	0.00014917	0.000155188	0.000147502	0.000154998	0.000154862	0.00016256	0.00017121	0.962007	0.0972417
UGCGGCC	2.76143e-05	3.06896e-05	2.27198e-05	3.74359e-05	2.56375e-05	3.68496e-05	3.23019e-05	5.79002e-05	2.1011e-05	4.69512e-05	2.14959e-05	5.5548e-05	2.78596e-05	5.42231e-05	5.84489e-05	1.9008e-05	2.18727e-05	2.41824e-05	2.3909e-05	2.53261e-05	2.39136e-05	3.1818e-05	3.63198e-05	0.961661	0.000954767
UUUGCAC	4.46976e-05	4.81035e-05	4.53202e-05	4.6626e-05	4.45114e-05	5.38344e-05	3.7321e-05	6.7021e-05	4.92755e-05	6.40225e-05	4.80146e-05	6.39896e-05	6.23298e-05	7.18783e-05	6.40795e-05	4.12576e-05	4.32376e-05	4.65425e-05	4.42994e-05	4.50614e-05	4.90877e-05	5.24363e-05	5.97359e-05	0.961643	0.011099
UUGCUAA	2.74998e-05	2.90518e-05	2.3403e-05	2.91021e-05	2.52535e-05	3.08392e-05	1.85678e-05	3.36316e-05	2.68801e-05	2.8732e-05	2.71124e-05	3.21965e-05	2.92435e-05	3.3609e-05	3.33488e-05	2.48948e-05	2.72013e-05	2.75515e-05	2.96488e-05	2.81749e-05	2.63014e-05	3.00862e-05	2.74817e-05	0.961604	0.00948098
UUCCCCC	0.00011446	0.000123633	9.27185e-05	0.00014615	0.000109125	0.000139499	9.8721e-05	0.000200331	0.000101344	0.000160542	0.000103057	0.000192006	0.000114662	0.0001897	0.000198627	9.46182e-05	0.000104772	0.000106094	0.000107848	0.000108498	0.000103586	0.000133142	0.000124051	0.961588	0.00094508
UGUACGA	1.10001e-05	1.11001e-05	1.07405e-05	1.16708e-05	1.06572e-05	1.22551e-05	9.05803e-06	1.32385e-05	1.07695e-05	1.18671e-05	1.10802e-05	1.34285e-05	1.28133e-05	1.21328e-05	1.32179e-05	1.12705e-05	1.07878e-05	1.04688e-05	1.0708e-05	1.00615e-05	1.0151e-05	1.08823e-05	9.60851e-06	0.961517	0.00380874
UUGAUGC	6.95173e-05	7.61e-05	6.86813e-05	8.32072e-05	6.60113e-05	8.89601e-05	5.53312e-05	0.000119697	6.95368e-05	0.000109434	7.22274e-05	0.000113077	9.27963e-05	0.000117302	0.000116781	6.56476e-05	6.42058e-05	6.44933e-05	6.74897e-05	6.25211e-05	6.4985e-05	8.07493e-05	7.73296e-05	0.961493	0.00216763
UGAACG	1.099e-05	1.23827e-05	1.07869e-05	1.41663e-05	1.11189e-05	1.42087e-05	9.76386e-06	1.61387e-05	1.20572e-05	1.5564e-05	1.1956e-05	1.62303e-05	1.33937e-05	1.5021e-05	1.6776e-05	1.06637e-05	1.06508e-05	1.07685e-05	1.07926e-05	1.0575e-05	1.0595e-05	1.27393e-05	1.18154e-05	0.961481	0.000954767
UGGUGCC	5.61162e-05	5.86688e-05	5.71353e-05	5.88571e-05	5.73509e-05	6.2966e-05	5.97735e-05	7.33868e-05	5.91984e-05	6.80332e-05	5.76196e-05	7.23134e-05	6.62811e-05	7.46669e-05	6.97778e-05	5.21081e-05	5.38912e-05	5.85891e-05	5.17311e-05	5.62403e-05	6.07014e-05	6.10812e-05	6.89616e-05	0.961238	0.00786427
UUUGGCC	9.45031e-05	9.99951e-05	8.27688e-05	0.000125684	9.43088e-05	0.000119658	7.70974e-05	0.000170019	9.15781e-05	0.000144058	9.72464e-05	0.000159349	0.000114108	0.000155451	0.000168741	8.91109e-05	8.52734e-05	8.60856e-05	8.57037e-05	8.34805e-05	8.77113e-05	0.000109619	9.59377e-05	0.961121	0.000954767
UUAAGUC	4.1844e-05	4.39034e-05	3.94909e-05	4.53885e-05	4.21446e-05	4.63671e-05	3.0461e-05	4.35925e-05	4.2836e-05	4.23386e-05	4.44767e-05	4.31127e-05	4.44341e-05	4.54346e-05	4.57437e-05	4.01619e-05	4.28286e-05	4.23659e-05	4.5726e-05	4.37525e-05	4.20225e-05	4.61219e-05	3.96056e-05	0.961117	0.0972417
UCAGCG	4.71149e-05	5.08805e-05	3.75133e-05	6.44468e-05	4.70722e-05	6.22684e-05	4.27127e-05	9.5859e-05	4.01239e-05	8.08982e-05	4.28666e-05	9.0708e-05	6.01232e-05	8.93557e-05	9.32607e-05	3.84738e-05	4.04539e-05	4.27605e-05	4.00897e-05	4.14354e-05	4.33366e-05	5.61107e-05	5.46496e-05	0.961054	0.00094508
UGAGCCC	2.92003e-05	3.36625e-05	2.1803e-05	4.34718e-05	2.86703e-05	4.21475e-05	2.51919e-05	6.37201e-05	2.42684e-05	5.30596e-05	2.61956e-05	5.86361e-05	3.62017e-05	6.18518e-05	6.49163e-05	2.10604e-05	2.45928e-05	2.61796e-05	2.74816e-05	2.71917e-05	2.57466e-05	3.90918e-05	3.3726e-05	0.961031	0.00094508
UCGCGUA	1.96447e-06	2.05574e-06	1.94787e-06	2.02726e-06	1.79678e-06	2.36874e-06	1.8668e-06	2.54527e-06	1.85323e-06	2.40179e-06	1.81408e-06	2.6549e-06	1.92071e-06	2.41093e-06	2.5324e-06	1.82846e-06	1.90135e-06	1.90802e-06	1.82294e-06	1.82782e-06	1.83498e-06	1.88532e-06	1.98368e-06	0.96102	0.00551113
UUCUCA	0.000222697	0.000243304	0.000185219	0.000271527	0.000202208	0.000277375	0.00015985	0.000375776	0.000201599	0.000313106	0.000210396	0.000354773	0.000255677	0.000362195	0.000376228	0.00018882	0.000205648	0.000207187	0.000226415	0.000213799	0.000199682	0.00025834	0.000237563	0.961011	0.00182891
UUGAG	0.000390928	0.000436645	0.000330357	0.000468553	0.000365432	0.00050458	0.000294975	0.000693432	0.000363722	0.000607934	0.000375817	0.000667315	0.000508856	0.000705131	0.000682649	0.000320013	0.000353157	0.00037189	0.000388129	0.000376699	0.000372433	0.00046554	0.000475745	0.960971	0.00313173
UCGUCCC	4.38205e-05	4.93878e-05	3.56193e-05	6.29441e-05	4.31881e-05	6.66578e-05	3.9521e-05	0.000107676	3.44763e-05	9.18225e-05	3.73706e-05	9.93814e-05	5.47471e-05	0.00010457	0.000104274	3.24037e-05	3.42591e-05	3.78383e-05	3.78328e-05	3.76626e-05	3.99703e-05	5.44077e-05	5.96985e-05	0.960891	0.00094508
UGCGAAG	3.02533e-06	3.08293e-06	2.92591e-06	3.07451e-06	2.81893e-06	3.38567e-06	3.04982e-06	3.36667e-06	2.90702e-06	3.15639e-06	2.95565e-06	3.62397e-06	3.17166e-06	3.10357e-06	3.32495e-06	2.75369e-06	2.945e-06	2.97238e-06	3.04778e-06	3.02146e-06	2.86816e-06	2.96835e-06	2.95539e-06	0.960634	0.00786427
UUGGUGG	6.17647e-05	6.89738e-05	5.50935e-05	7.5833e-05	5.73362e-05	7.772e-05	5.2487e-05	0.000109811	6.1778e-05	8.87083e-05	6.03525e-05	0.000106682	7.67065e-05	0.000104236	0.000109283	5.43331e-05	5.75628e-05	5.89744e-05	5.98875e-05	5.86243e-05	5.72783e-05	7.27484e-05	6.96947e-05	0.96061	0.00262703
UGCGAC	1.83082e-05	2.02457e-05	1.34242e-05	2.50302e-05	1.79466e-05	2.31157e-05	1.76781e-05	3.60769e-05	1.598e-05	2.76522e-05	1.66844e-05	3.49088e-05	1.85604e-05	3.4553e-05	3.57475e-05	1.546e-05	1.69738e-05	1.65847e-05	1.71178e-05	1.70355e-05	1.66452e-05	2.26189e-05	2.02001e-05	0.960549	0.00094508
UCCGAAC	1.3232e-06	1.36913e-06	1.1537e-06	1.25926e-06	1.21758e-06	1.41718e-06	1.2578e-06	1.43331e-06	1.21858e-06	1.33714e-06	1.24697e-06	1.52881e-06	1.29007e-06	1.37961e-06	1.41388e-06	1.23978e-06	1.30595e-06	1.28596e-06	1.27925e-06	1.26235e-06	1.20365e-06	1.25131e-06	1.31946e-06	0.960394	0.0156726
CCGGCG	2.65321e-05	2.8393e-05	2.50348e-05	3.6334e-05	2.66185e-05	3.4251e-05	3.46043e-05	5.17481e-05	2.21851e-05	4.40412e-05	2.38865e-05	5.15661e-05	2.95816e-05	4.68373e-05	5.23829e-05	2.32558e-05	2.2706e-05	2.22003e-05	2.27205e-05	2.27672e-05	2.27834e-05	2.94076e-05	3.18235e-05	0.960197	0.000954767
UCCCGUC	2.11123e-05	2.31765e-05	1.64386e-05	3.18048e-05	2.34069e-05	2.89324e-05	1.81338e-05	3.60683e-05	1.87975e-05	3.42915e-05	2.06502e-05	3.54245e-05	1.97081e-05	3.30798e-05	3.83816e-05	1.7459e-05	1.87502e-05	1.90318e-05	1.88049e-05	1.95624e-05	1.9264e-05	2.56752e-05	2.25887e-05	0.960164	0.000791734
UCAGCCC	6.05498e-05	6.78428e-05	4.6511e-05	9.28156e-05	5.63166e-05	9.21035e-05	4.58443e-05	0.000152788	4.74961e-05	0.000125918	5.1865e-05	0.000146497	8.51436e-05	0.000135961	0.000153364	4.38025e-05	4.76973e-05	4.96643e-05	5.20209e-05	5.05127e-05	4.88019e-05	7.36324e-05	7.09451e-05	0.960086	0.00094508
UGGGCGC	3.51177e-05	3.77296e-05	2.96346e-05	4.70354e-05	3.38562e-05	4.51872e-05	3.86407e-05	7.02136e-05	2.80001e-05	5.60888e-05	2.88429e-05	6.6651e-05	3.55447e-05	6.41638e-05	6.98974e-05	2.70191e-05	2.86831e-05	3.11109e-05	2.97266e-05	3.12277e-05	3.07503e-05	3.96348e-05	4.41118e-05	0.959979	0.000954767
UCCUGA	0.000115819	0.000126543	0.00010257	0.000139922	0.000107051	0.000138537	9.77924e-05	0.000186001	0.000116293	0.00015631	0.000113447	0.000181993	0.000136517	0.000176342	0.000189773	0.000100553	0.000107665	0.000111587	0.000108532	0.000111376	0.000108343	0.000134077	0.000127807	0.959939	0.00262703
UUUCGC	8.69018e-05	9.13377e-05	9.37948e-05	9.41798e-05	8.54791e-05	9.8174e-05	7.73745e-05	0.000122847	9.20561e-05	0.000109231	9.32378e-05	0.000120952	0.000119195	0.000122993	0.000121513	9.10636e-05	8.582e-05	8.42532e-05	8.57259e-05	8.06495e-05	8.51472e-05	9.63303e-05	9.11783e-05	0.959798	0.00463295
UUAAGGG	7.68375e-05	8.78912e-05	5.0186e-05	0.000114786	7.06226e-05	0.000111406	5.20934e-05	0.000180931	6.13457e-05	0.000144906	6.68901e-05	0.000170243	9.19251e-05	0.000172782	0.000179357	5.49928e-05	6.4524e-05	6.60296e-05	7.28667e-05	6.87489e-05	6.44978e-05	0.000100707	9.04331e-05	0.959658	0.000954767
UAGGGUC	6.69374e-05	7.52623e-05	4.93695e-05	9.16546e-05	6.46785e-05	9.16028e-05	5.12051e-05	0.000129123	5.73433e-05	0.000109086	6.10346e-05	0.000120914	7.54529e-05	0.000123764	0.000127865	5.15981e-05	5.81862e-05	6.06251e-05	6.38321e-05	6.23574e-05	6.03214e-05	8.36284e-05	7.59398e-05	0.959602	0.00094508
UGCAG	0.000366093	0.000380097	0.000353525	0.000376533	0.000357587	0.000392934	0.000336632	0.000431888	0.000367832	0.000386765	0.000365093	0.000428024	0.000401371	0.000436847	0.000431474	0.000343494	0.000361247	0.000371019	0.000365892	0.000370454	0.000369824	0.000387688	0.000390987	0.95953	0.011099
UUUGUCG	2.11733e-05	2.18322e-05	2.11973e-05	2.14729e-05	1.99051e-05	2.289e-05	2.02631e-05	2.68241e-05	2.17445e-05	2.22095e-05	2.32366e-05	2.60786e-05	2.503e-05	2.55745e-05	2.69228e-05	2.33901e-05	2.15723e-05	1.98602e-05	2.38376e-05	2.03187e-05	2.00276e-05	2.1458e-05	1.82404e-05	0.959431	0.0381121
UCGACGC	2.62422e-06	1.75066e-06	1.64352e-06	4.32086e-06	3.30063e-06	2.10734e-06	2.05038e-06	5.13531e-06	1.3892e-06	6.26362e-06	1.70526e-06	4.39951e-06	1.88446e-06	4.43302e-06	2.24403e-06	1.61604e-06	1.58895e-06	1.6217e-06	1.54359e-06	1.4507e-06	1.82307e-06	2.01607e-06	1.82114e-06	0.959307	0.00094508
UUAAGG	0.000194207	0.000219535	0.000157293	0.000256522	0.000182678	0.000272349	0.000138361	0.000404093	0.000176377	0.000348423	0.000186193	0.00037649	0.00025203	0.000399089	0.000395188	0.00015246	0.0001697	0.000181371	0.000190505	0.000183366	0.00018317	0.000241294	0.000246921	0.959248	0.00150336
UCUCCGC	3.23847e-05	3.50939e-05	2.53987e-05	4.33985e-05	3.04369e-05	4.23852e-05	3.26483e-05	6.37033e-05	2.65412e-05	5.11002e-05	2.67975e-05	6.14664e-05	3.53292e-05	5.96184e-05	6.35426e-05	2.55289e-05	2.75502e-05	2.77302e-05	2.70477e-05	2.82531e-05	2.76844e-05	3.81123e-05	3.50677e-05	0.959114	0.000954767
UACGGG	7.31162e-05	8.65688e-05	5.54889e-05	0.000104807	6.73222e-05	0.000114933	5.48645e-05	0.000189029	5.49778e-05	0.000169201	6.10731e-05	0.000175647	0.000103687	0.000185005	0.000181121	4.77574e-05	5.74058e-05	6.281e-05	6.45984e-05	6.30853e-05	6.38736e-05	9.55371e-05	0.00010686	0.959046	0.000954767
UGAGCAG	2.08016e-05	2.2543e-05	2.07836e-05	1.87513e-05	2.10808e-05	2.49065e-05	1.92819e-05	2.85446e-05	1.9944e-05	2.9292e-05	2.08764e-05	2.97546e-05	2.89269e-05	3.48526e-05	2.6672e-05	1.817e-05	1.93233e-05	2.15544e-05	2.01387e-05	2.05653e-05	2.37112e-05	2.24604e-05	2.99981e-05	0.958978	0.0381121
UUUAC	0.000761751	0.000842538	0.000635311	0.000942883	0.00071316	0.00099297	0.00051992	0.00134744	0.000703441	0.00118764	0.000736134	0.00128095	0.000901596	0.00133721	0.00134546	0.000632792	0.00069378	0.000718382	0.000776443	0.000737251	0.000716049	0.00089014	0.000893689	0.958824	0.00182891
UAUGUGG	4.82902e-05	5.42712e-05	3.7646e-05	6.36095e-05	4.54928e-05	6.54106e-05	3.54673e-05	9.04422e-05	4.2398e-05	7.76642e-05	4.52121e-05	8.44506e-05	5.64314e-05	8.42509e-05	8.90309e-05	4.00767e-05	4.31972e-05	4.50261e-05	4.83272e-05	4.61862e-05	4.33745e-05	5.83398e-05	5.35871e-05	0.958818	0.00110318
UCCAG	0.000289915	0.000301883	0.000279997	0.000307179	0.000288194	0.000327845	0.000258685	0.000391385	0.00028847	0.000363523	0.000293717	0.000381949	0.000330525	0.000396882	0.000380673	0.000276452	0.000277066	0.000285926	0.000280708	0.000279572	0.000291743	0.000305175	0.000320316	0.958781	0.00216763
UCGAG	0.000172448	0.000195197	0.000127469	0.000244425	0.000159008	0.000242933	0.000137139	0.000379866	0.000143974	0.00031466	0.000151144	0.00035722	0.000192585	0.000357728	0.000380148	0.000130453	0.000142506	0.000151232	0.00015608	0.000151922	0.000148195	0.000208678	0.000207323	0.958699	0.00094508
UGCGGG	0.00010194	0.000115508	7.50696e-05	0.000160458	9.98704e-05	0.000152987	9.69778e-05	0.00024556	7.87386e-05	0.000210993	8.55108e-05	0.000230208	0.000116096	0.000224483	0.000244738	7.27924e-05	7.96686e-05	8.6589e-05	8.40855e-05	8.73141e-05	8.81009e-05	0.000128153	0.000130524	0.958592	0.00094508
UCGGGA	5.62249e-05	5.79386e-05	5.31583e-05	7.14028e-05	5.64764e-05	6.54674e-05	5.2087e-05	8.92856e-05	5.26007e-05	8.14317e-05	5.43563e-05	8.47736e-05	6.87239e-05	8.30015e-05	8.10879e-05	4.91865e-05	4.91053e-05	5.0747e-05	4.94003e-05	4.90838e-05	5.12325e-05	6.32486e-05	5.63691e-05	0.958545	0.00094508
UUAGUC	0.000187843	0.000206463	0.000160456	0.000224593	0.000178275	0.000242763	0.000139947	0.000314405	0.000174448	0.000285677	0.000184144	0.00030712	0.000228444	0.000320486	0.000315826	0.000161261	0.000170563	0.000178517	0.000188072	0.000179954	0.000179863	0.000215819	0.000221917	0.958505	0.00216763
UUAGGGC	0.000280104	0.000301743	0.000254562	0.000334377	0.000276446	0.000343193	0.000247877	0.000426119	0.000269123	0.00038434	0.000276945	0.000419912	0.000320664	0.000428276	0.000433971	0.000249849	0.000260193	0.000268837	0.000268366	0.00026888	0.000272218	0.000317971	0.000311622	0.9585	0.000954767
UUGUCC	0.000170448	0.000177332	0.000175113	0.000169923	0.000165161	0.000179663	0.000152759	0.000185006	0.000179322	0.000162064	0.000177717	0.000184394	0.000198694	0.000187175	0.000183464	0.0001694	0.000170979	0.000172073	0.00017113	0.00016972	0.000169203	0.000181074	0.000167019	0.95848	0.215414
UUGGGCC	5.64423e-05	5.82021e-05	5.41194e-05	5.96532e-05	5.71475e-05	5.79476e-05	6.00206e-05	6.63513e-05	5.73254e-05	5.54923e-05	5.44519e-05	6.73987e-05	5.9259e-05	6.28117e-05	6.65344e-05	5.26522e-05	5.49841e-05	5.67396e-05	5.0909e-05	5.50974e-05	5.64125e-05	5.89358e-05	5.75963e-05	0.958465	0.011099
UCCCCGG	2.67488e-05	2.85846e-05	2.56176e-05	3.52331e-05	2.55291e-05	3.36517e-05	2.98741e-05	5.10949e-05	2.14877e-05	4.43464e-05	2.1978e-05	4.7508e-05	3.18185e-05	4.6013e-05	4.94657e-05	2.09027e-05	2.21324e-05	2.29603e-05	2.22447e-05	2.32983e-05	2.33365e-05	2.92307e-05	3.13597e-05	0.958363	0.00110318
UUGCA	0.000450459	0.000473794	0.000410389	0.000514873	0.000440428	0.000524036	0.000356183	0.000619445	0.000444505	0.000550544	0.000462475	0.000591027	0.000498536	0.000607856	0.000622162	0.00043479	0.000441562	0.000437883	0.000463288	0.000440767	0.000437531	0.000495057	0.000446324	0.958253	0.00182891
UCCGUGC	2.61726e-05	2.8714e-05	1.91242e-05	3.9074e-05	2.43859e-05	3.72632e-05	2.4381e-05	5.79226e-05	2.06569e-05	5.01729e-05	2.17595e-05	5.54124e-05	2.50725e-05	5.19276e-05	5.91941e-05	1.97661e-05	2.06296e-05	2.21751e-05	2.15915e-05	2.18027e-05	2.19344e-05	3.01588e-05	3.19378e-05	0.958048	0.00094508
UUCCGGC	3.11705e-05	3.1107e-05	3.2232e-05	3.54457e-05	3.07776e-05	3.24963e-05	3.54798e-05	4.26357e-05	2.87935e-05	3.48829e-05	2.79606e-05	4.09969e-05	3.13673e-05	3.95633e-05	4.25863e-05	3.04147e-05	2.94356e-05	2.81e-05	2.67266e-05	2.82661e-05	2.8646e-05	3.18124e-05	2.79162e-05	0.957907	0.00150336
UCGGUGA	2.1044e-05	2.3029e-05	1.64344e-05	3.07321e-05	2.17219e-05	3.04006e-05	1.71102e-05	5.04642e-05	1.71168e-05	4.26121e-05	1.9482e-05	4.72365e-05	3.12274e-05	4.81995e-05	4.99666e-05	1.68488e-05	1.72089e-05	1.7947e-05	1.78382e-05	1.72589e-05	1.87465e-05	2.65919e-05	2.5574e-05	0.957903	0.000954767
UCCCCCG	2.61637e-05	2.8272e-05	2.35882e-05	3.38949e-05	2.46598e-05	3.29098e-05	2.82484e-05	4.63796e-05	2.1404e-05	3.90684e-05	2.2145e-05	4.45695e-05	2.78583e-05	4.24215e-05	4.57458e-05	2.05176e-05	2.20394e-05	2.30445e-05	2.23369e-05	2.36643e-05	2.25772e-05	2.98879e-05	2.90706e-05	0.957903	0.000954767
UGAGG	0.000504518	0.000569838	0.000408649	0.000685169	0.000468504	0.000702153	0.00040566	0.00106338	0.000440177	0.000896151	0.000457076	0.00101333	0.000645247	0.00101541	0.00105713	0.000386385	0.000426748	0.000455713	0.000461106	0.000457893	0.000452479	0.00061624	0.00061787	0.95788	0.00094508
UCUCGA	4.35866e-05	3.96427e-05	3.5003e-05	5.14408e-05	4.66222e-05	4.23472e-05	3.62903e-05	5.28954e-05	3.82511e-05	4.75079e-05	3.9685e-05	5.01792e-05	3.86698e-05	5.05458e-05	4.22142e-05	3.84306e-05	3.9493e-05	3.95733e-05	3.84281e-05	3.84012e-05	4.02518e-05	4.34538e-05	3.69937e-05	0.957848	0.00094508
UGCGC	0.000230635	0.000233927	0.000237037	0.000247569	0.000226809	0.000242178	0.000273754	0.000290531	0.000223408	0.000243427	0.000218311	0.000289915	0.000239796	0.000274471	0.000291071	0.00022208	0.000221986	0.000223724	0.000210066	0.000220718	0.000224629	0.000235323	0.000244363	0.957739	0.00262703
UGUGUCC	6.35966e-05	6.46445e-05	6.17612e-05	6.19814e-05	6.11758e-05	6.55401e-05	6.21211e-05	7.057e-05	6.29116e-05	6.07902e-05	6.33182e-05	6.88406e-05	6.6305e-05	6.96083e-05	6.99981e-05	6.14066e-05	6.34174e-05	6.38761e-05	6.13775e-05	6.40427e-05	6.40048e-05	6.43857e-05	6.38652e-05	0.957693	0.196581
UUGUC	0.00056346	0.000584263	0.00055121	0.000574279	0.00054371	0.000604011	0.000469024	0.000652504	0.00058078	0.000587704	0.000583629	0.000637466	0.000624165	0.000668046	0.00064997	0.000555692	0.000566342	0.000567921	0.000581879	0.000567698	0.000564693	0.000598732	0.000572744	0.957513	0.017703
UUGGAGG	5.58733e-05	6.11319e-05	4.84379e-05	7.20557e-05	5.27613e-05	7.07458e-05	4.58151e-05	0.000103348	5.33781e-05	8.45318e-05	5.4913e-05	9.83273e-05	7.12342e-05	9.74614e-05	0.000103263	4.87798e-05	5.09384e-05	5.1664e-05	5.29682e-05	5.17473e-05	5.08868e-05	6.71018e-05	6.07367e-05	0.95745	0.00150336
UGUACGC	1.25735e-05	1.32418e-05	1.20719e-05	1.60152e-05	1.25969e-05	1.48975e-05	1.07853e-05	2.06358e-05	1.18345e-05	1.68947e-05	1.22431e-05	1.9653e-05	1.4428e-05	1.96613e-05	2.03202e-05	1.16074e-05	1.19454e-05	1.16812e-05	1.23425e-05	1.20578e-05	1.17147e-05	1.51037e-05	1.24306e-05	0.957397	0.00094508
UUUUCC	0.000406628	0.000423857	0.000395143	0.000418744	0.000391665	0.000449994	0.000312872	0.000495941	0.000415714	0.000453491	0.000431477	0.000477757	0.000471728	0.0005135	0.000493482	0.00040462	0.000404017	0.00040098	0.000430677	0.00040081	0.000402187	0.000433808	0.000414789	0.957394	0.0132692
UCUCGGC	2.17889e-05	2.25845e-05	1.91109e-05	2.6017e-05	2.04494e-05	2.51107e-05	2.35442e-05	3.36462e-05	1.88203e-05	2.74468e-05	1.85859e-05	3.27611e-05	2.18718e-05	3.08196e-05	3.33652e-05	1.78979e-05	1.9232e-05	1.96005e-05	1.8143e-05	2.01834e-05	1.94587e-05	2.34369e-05	2.31333e-05	0.957385	0.000954767
UUUUC	0.00109275	0.00113674	0.0010607	0.00108299	0.00103477	0.00113693	0.000816058	0.00107921	0.00114612	0.0010463	0.00115822	0.00105649	0.00119061	0.00114801	0.00109521	0.00109262	0.00113696	0.00111188	0.00119499	0.00113676	0.00109728	0.00115892	0.00107229	0.957239	0.0854793
UCACAG	8.9808e-05	9.69224e-05	7.44351e-05	0.00012033	8.85253e-05	0.000115635	7.53075e-05	0.000160008	8.34218e-05	0.000135748	8.53286e-05	0.000152749	9.66729e-05	0.000149789	0.000162221	7.67251e-05	8.04124e-05	8.36721e-05	8.31221e-05	8.35961e-05	8.39157e-05	0.000105073	9.61623e-05	0.9572	0.00094508
UGCGG	0.000416917	0.000477221	0.000334682	0.00061943	0.000402468	0.000637242	0.000365011	0.00104311	0.00034041	0.000907356	0.000373918	0.000974161	0.000556512	0.000992491	0.00102047	0.000312502	0.000325887	0.000356687	0.000360366	0.000352001	0.000373026	0.000525407	0.000564932	0.957164	0.00094508
UCACCA	2.97482e-05	3.19947e-05	2.56501e-05	3.58521e-05	2.96138e-05	3.69005e-05	2.69909e-05	4.74844e-05	2.7803e-05	4.09964e-05	2.83457e-05	4.59179e-05	3.53476e-05	4.65168e-05	4.81219e-05	2.6226e-05	2.8333e-05	2.90965e-05	2.852e-05	2.91255e-05	2.88438e-05	3.46896e-05	3.25577e-05	0.957106	0.00094508
UCGAGCG	3.53951e-06	2.56783e-06	2.54223e-06	5.15976e-06	4.17844e-06	2.83874e-06	3.20328e-06	5.54771e-06	2.28223e-06	6.6432e-06	2.52742e-06	4.88774e-06	2.5704e-06	4.8222e-06	2.5538e-06	2.47811e-06	2.52296e-06	2.60592e-06	2.33701e-06	2.44479e-06	2.81601e-06	2.85334e-06	2.55898e-06	0.957054	0.00216763
UCGACGA	3.39925e-07	3.27143e-07	3.04611e-07	3.41016e-07	3.47719e-07	3.49383e-07	3.576e-07	3.90152e-07	2.86594e-07	3.37796e-07	2.89895e-07	4.10609e-07	2.72831e-07	3.64853e-07	3.69288e-07	2.98408e-07	2.93533e-07	3.16528e-07	2.96982e-07	2.92042e-07	3.0164e-07	3.08469e-07	3.14279e-07	0.956865	0.00094508
UGACGC	3.58155e-05	4.01138e-05	2.30649e-05	6.00509e-05	3.58648e-05	5.56863e-05	2.91155e-05	0.000101272	2.5179e-05	8.67553e-05	2.90863e-05	9.36774e-05	5.0472e-05	9.3348e-05	9.53054e-05	2.31744e-05	2.57424e-05	2.86491e-05	2.73051e-05	2.76906e-05	2.97086e-05	4.70289e-05	4.67981e-05	0.956842	0.00094508
UUUUUAC	0.000151446	0.000163758	0.000142341	0.00016935	0.000145993	0.000197586	0.000104943	0.000264962	0.00014173	0.000248726	0.000152189	0.000251918	0.000194482	0.000277834	0.000254236	0.000134542	0.000138405	0.000145465	0.000155192	0.000144789	0.000151859	0.000169346	0.000196283	0.956768	0.00182891
UCCCAC	8.89631e-05	9.66208e-05	7.7088e-05	0.000107663	8.44777e-05	0.000113956	7.31072e-05	0.000153816	7.9382e-05	0.000138276	8.22851e-05	0.000150616	9.84272e-05	0.000151333	0.000153681	7.55238e-05	7.85671e-05	8.27759e-05	8.12067e-05	8.13078e-05	8.30039e-05	9.85353e-05	0.000104393	0.956636	0.00094508
UUCACG	4.17506e-05	4.31059e-05	4.21247e-05	4.1314e-05	4.05281e-05	4.5261e-05	3.93087e-05	5.21964e-05	4.27336e-05	5.46185e-05	4.36168e-05	4.80747e-05	4.84037e-05	5.12712e-05	4.89705e-05	4.1871e-05	4.15678e-05	4.185e-05	4.25025e-05	4.15687e-05	4.26139e-05	4.33866e-05	4.35058e-05	0.956567	0.0504929
CCGCGG	7.81841e-05	9.37328e-05	6.55011e-05	0.000116808	8.05629e-05	0.00014213	7.88727e-05	0.000254641	5.46937e-05	0.000235475	6.56294e-05	0.00023536	0.000119772	0.000262405	0.00023593	4.38162e-05	5.10532e-05	6.71098e-05	6.63377e-05	6.80693e-05	8.10823e-05	0.000103564	0.000157053	0.956412	0.00129025
UGCAAAG	2.67206e-05	2.9728e-05	2.28487e-05	3.2964e-05	2.72133e-05	4.01359e-05	2.08011e-05	6.14393e-05	2.3286e-05	5.7662e-05	2.55678e-05	5.67567e-05	3.63986e-05	6.5043e-05	5.78152e-05	2.04479e-05	2.21533e-05	2.56618e-05	2.53418e-05	2.51162e-05	2.8348e-05	3.20446e-05	4.24756e-05	0.956397	0.00129025
UUGGCCG	3.44566e-05	3.90234e-05	2.949e-05	4.73213e-05	3.53058e-05	5.27491e-05	3.16734e-05	8.75123e-05	2.74171e-05	7.76074e-05	3.09555e-05	8.14701e-05	4.63068e-05	8.80457e-05	8.31094e-05	2.52923e-05	2.64258e-05	3.04603e-05	3.08213e-05	3.05184e-05	3.3959e-05	4.21457e-05	5.33294e-05	0.956288	0.000954767
UCAAA	0.000149394	0.000161398	0.000124391	0.000177928	0.000144056	0.000182798	0.000105295	0.00021835	0.000143132	0.000194481	0.000150462	0.000207852	0.000161875	0.000216875	0.000219785	0.000133242	0.000143818	0.000145984	0.000156196	0.000150935	0.000144971	0.000172015	0.000157123	0.956285	0.00182891
UUCAUCG	1.6929e-05	1.88025e-05	1.30396e-05	2.05976e-05	1.55354e-05	2.19812e-05	1.35366e-05	3.15084e-05	1.49211e-05	2.55601e-05	1.50357e-05	3.03245e-05	1.86861e-05	2.94135e-05	3.15207e-05	1.45192e-05	1.52295e-05	1.53051e-05	1.53015e-05	1.49392e-05	1.44468e-05	1.90982e-05	1.84069e-05	0.956206	0.00094508
UUCCUCC	9.38101e-05	9.49987e-05	8.78506e-05	9.35246e-05	9.02579e-05	9.38656e-05	8.86024e-05	9.41978e-05	9.24032e-05	8.13171e-05	9.1983e-05	9.35653e-05	8.83138e-05	9.2896e-05	9.55856e-05	8.97601e-05	9.41903e-05	9.38224e-05	9.13895e-05	9.48486e-05	9.18443e-05	9.61123e-05	8.69902e-05	0.955888	0.355588
UGGGAG	0.000220204	0.000247463	0.000172947	0.000310403	0.000198724	0.000309802	0.000170685	0.00048092	0.000189076	0.000405313	0.000193814	0.000460787	0.000262277	0.000439813	0.000485499	0.000168626	0.000182062	0.000192797	0.000191098	0.000190985	0.000185759	0.000261021	0.000260316	0.955792	0.00094508
UCAACCC	4.7176e-05	5.66071e-05	3.65443e-05	7.36241e-05	4.2326e-05	7.36342e-05	3.40036e-05	0.000129069	4.10422e-05	0.000106267	4.37925e-05	0.000118811	7.74107e-05	0.000119894	0.000126147	3.36197e-05	3.64571e-05	3.90189e-05	4.25507e-05	3.91145e-05	3.86157e-05	6.4847e-05	6.14858e-05	0.955649	0.00150336
UGGCCA	0.000143402	0.000153207	0.000133477	0.000180644	0.000134026	0.000180027	0.000123498	0.000257293	0.000139416	0.000217283	0.000141633	0.000249913	0.000175315	0.000236018	0.000262197	0.000135447	0.000128921	0.000129558	0.000131957	0.000125231	0.000127447	0.00015763	0.000149227	0.955329	0.00129025
UUCACCG	1.21412e-05	1.21799e-05	1.30051e-05	1.3418e-05	1.19158e-05	1.3455e-05	1.12555e-05	1.66963e-05	1.20066e-05	1.48044e-05	1.22211e-05	1.75858e-05	1.58411e-05	1.57823e-05	1.66647e-05	1.22485e-05	1.16758e-05	1.12198e-05	1.12352e-05	1.08162e-05	1.13045e-05	1.23885e-05	1.15835e-05	0.955274	0.00262703
UCGAGUA	2.61949e-06	2.83963e-06	2.29971e-06	2.7134e-06	2.3466e-06	2.97631e-06	2.07496e-06	3.23057e-06	2.4e-06	2.86705e-06	2.38897e-06	3.39239e-06	2.39444e-06	3.05446e-06	3.2289e-06	2.12639e-06	2.50103e-06	2.51352e-06	2.66196e-06	2.56513e-06	2.31729e-06	2.62502e-06	2.57106e-06	0.955254	0.00262703
UUACAG	0.000145609	0.000151586	0.000141327	0.000133189	0.000140461	0.000153613	0.000109732	0.000143568	0.000149632	0.000144514	0.000152378	0.000146775	0.000172985	0.000165041	0.000140189	0.000140012	0.000149068	0.000153012	0.000159334	0.000153908	0.000154386	0.000153381	0.00015965	0.955227	0.153647
UUAGCCG	2.26516e-05	2.64467e-05	1.89504e-05	3.08885e-05	2.30009e-05	3.77101e-05	1.8135e-05	6.26941e-05	1.80241e-05	5.87617e-05	2.02839e-05	5.82291e-05	3.30738e-05	6.52739e-05	5.85568e-05	1.54395e-05	1.71725e-05	2.08868e-05	1.98198e-05	1.991e-05	2.31275e-05	2.88996e-05	3.98958e-05	0.955227	0.00129025
UUGCUCC	6.14341e-05	6.49758e-05	5.52192e-05	7.00695e-05	5.76175e-05	7.09049e-05	5.34665e-05	8.65297e-05	5.62048e-05	7.43109e-05	5.72629e-05	8.27962e-05	6.61934e-05	8.12508e-05	8.52303e-05	5.33368e-05	5.70029e-05	5.82485e-05	5.80773e-05	5.85897e-05	5.60911e-05	6.65871e-05	6.17151e-05	0.955223	0.00129025
UGUGGA	0.00017273	0.000186256	0.000143051	0.000213585	0.00016574	0.000213105	0.000140068	0.000283838	0.000161212	0.000235455	0.000165904	0.000271216	0.000194787	0.000269241	0.000282399	0.00015229	0.000160329	0.000162132	0.000165681	0.000161614	0.000159486	0.000199169	0.000176867	0.955195	0.000954767
UGGUCA	0.000190023	0.000215029	0.00015185	0.000271689	0.000177154	0.000275812	0.000143673	0.000429918	0.000165193	0.000358178	0.000174182	0.000407755	0.000260157	0.00039739	0.000433061	0.000147652	0.000161041	0.000166693	0.000174801	0.000168808	0.00016507	0.000235197	0.000221036	0.955187	0.00094508
UUUAGGC	0.000145632	0.000168118	9.78791e-05	0.000219392	0.00013249	0.000219274	9.70015e-05	0.000362603	0.00011212	0.000300084	0.000124445	0.000336878	0.000165058	0.000340672	0.000363585	0.000101481	0.000113864	0.000122248	0.000131704	0.000124279	0.000120302	0.00018113	0.000181224	0.955067	0.00094508
UUGGAA	0.000112156	0.000118079	0.000101613	0.000119326	0.000108304	0.000122164	8.18458e-05	0.00012678	0.000111738	0.000113381	0.000113851	0.000123092	0.000120589	0.000128768	0.00012811	0.000104729	0.000113383	0.000113077	0.00012112	0.000117066	0.000110055	0.000121425	0.000109646	0.954838	0.0156726
UGGCAG	0.000128193	0.000131718	0.000122829	0.000143917	0.000123507	0.000143125	0.000114286	0.000177189	0.000122556	0.000151664	0.00012446	0.000175129	0.000133875	0.000169066	0.00018306	0.000123847	0.000122811	0.00012222	0.000122834	0.000119601	0.000119014	0.000134168	0.000125557	0.954821	0.00110318
UCGUGGA	2.30147e-05	2.42337e-05	2.32632e-05	2.59836e-05	2.26649e-05	3.11362e-05	2.01675e-05	4.6368e-05	2.22821e-05	4.32473e-05	2.34765e-05	4.22444e-05	3.36434e-05	4.81407e-05	4.35512e-05	2.02541e-05	1.96245e-05	2.15416e-05	2.03977e-05	2.02244e-05	2.3932e-05	2.64062e-05	3.31258e-05	0.954742	0.00313173
UCUGUC	0.000241595	0.000247316	0.000231835	0.000249607	0.000235113	0.000261711	0.000209467	0.000287586	0.000243615	0.000263631	0.000245635	0.000279687	0.000253303	0.000290704	0.000285981	0.000232244	0.000238188	0.000244862	0.000236287	0.000242012	0.000246016	0.000253354	0.000256746	0.954721	0.00463295
UCUGGGC	7.16862e-05	7.06659e-05	7.63597e-05	7.02339e-05	7.40054e-05	6.85661e-05	7.80856e-05	6.9174e-05	7.56859e-05	5.94349e-05	7.38717e-05	7.014e-05	8.50156e-05	6.68562e-05	6.93723e-05	7.3716e-05	7.25297e-05	7.40029e-05	6.60273e-05	7.04041e-05	7.37582e-05	7.24123e-05	6.86934e-05	0.954689	0.0132692
UGGUGG	0.000136894	0.000143774	0.000142264	0.000148981	0.000132402	0.000151963	0.00013468	0.000192449	0.000143414	0.000157288	0.0001407	0.000189489	0.000166699	0.000182122	0.000191485	0.000138822	0.000133501	0.00013193	0.000135434	0.00012977	0.000131787	0.00014666	0.000137047	0.954658	0.00463295
UCACCCC	2.2454e-05	2.46719e-05	2.0259e-05	2.7183e-05	2.08924e-05	2.74538e-05	2.01315e-05	3.55648e-05	2.04995e-05	3.02777e-05	2.0684e-05	3.44809e-05	2.4597e-05	3.28771e-05	3.49771e-05	1.83503e-05	2.05626e-05	2.12932e-05	2.10597e-05	2.14498e-05	2.04249e-05	2.54112e-05	2.41578e-05	0.954591	0.00129025
UUCGAC	5.79969e-05	6.16317e-05	5.19517e-05	7.00004e-05	5.39381e-05	7.06389e-05	4.84855e-05	0.000101965	5.23809e-05	8.18439e-05	5.45862e-05	9.78165e-05	6.37824e-05	9.72259e-05	0.000103284	5.31098e-05	5.24403e-05	5.16338e-05	5.59139e-05	5.15039e-05	5.0514e-05	6.2784e-05	5.95402e-05	0.954583	0.00110318
UUCCCG	0.000118413	0.000129647	9.21722e-05	0.000174456	0.000114621	0.000166865	9.50708e-05	0.000253368	0.000101788	0.000215578	0.000109117	0.000237729	0.000127567	0.000228497	0.000256004	9.9837e-05	9.86081e-05	0.000102313	0.000102751	9.88989e-05	0.000101136	0.000138886	0.000130787	0.954553	0.00094508
UUACCGC	1.25749e-05	1.38906e-05	9.61674e-06	1.83221e-05	1.2004e-05	1.78532e-05	1.08575e-05	2.91533e-05	9.80453e-06	2.47262e-05	1.06907e-05	2.80045e-05	1.59407e-05	2.70898e-05	2.84427e-05	9.00604e-06	1.00972e-05	1.08321e-05	1.0678e-05	1.09424e-05	1.09281e-05	1.51696e-05	1.53898e-05	0.954387	0.00094508
UGCGGAG	1.54579e-05	1.72798e-05	1.18085e-05	2.01043e-05	1.35765e-05	2.05117e-05	1.50171e-05	3.11034e-05	1.23886e-05	2.55461e-05	1.26534e-05	2.99304e-05	1.70478e-05	2.87713e-05	3.07821e-05	1.10787e-05	1.31803e-05	1.37917e-05	1.32281e-05	1.42521e-05	1.34621e-05	1.80209e-05	1.98123e-05	0.954169	0.00129025
UCCGUCA	1.41826e-05	1.51916e-05	1.39463e-05	1.7484e-05	1.41151e-05	1.79032e-05	1.24103e-05	2.28219e-05	1.31214e-05	2.02017e-05	1.3808e-05	2.13218e-05	1.82724e-05	2.27433e-05	2.3607e-05	1.33573e-05	1.30121e-05	1.27725e-05	1.32866e-05	1.27953e-05	1.28003e-05	1.65739e-05	1.30515e-05	0.954143	0.000954767
UCCCUGA	2.78617e-05	2.88784e-05	2.483e-05	2.90037e-05	2.69043e-05	2.87057e-05	2.55471e-05	3.01914e-05	2.74289e-05	2.52834e-05	2.66177e-05	2.98619e-05	2.65334e-05	2.98641e-05	3.0211e-05	2.56998e-05	2.8043e-05	2.84117e-05	2.76861e-05	2.87339e-05	2.74102e-05	2.99016e-05	2.75324e-05	0.953971	0.0504929
UGCACGC	4.35976e-06	4.85701e-06	4.62568e-06	4.83359e-06	4.25678e-06	5.13593e-06	5.25957e-06	6.35116e-06	5.01707e-06	5.20318e-06	4.43401e-06	6.2407e-06	5.59835e-06	5.81738e-06	6.30317e-06	3.92606e-06	4.21641e-06	4.59105e-06	4.14273e-06	4.36916e-06	4.46212e-06	5.19095e-06	5.74502e-06	0.953964	0.024097
UUCGGCA	9.73575e-06	9.88061e-06	9.60878e-06	1.04562e-05	9.80283e-06	1.00338e-05	9.98552e-06	1.11602e-05	9.58466e-06	9.71216e-06	9.58092e-06	1.12881e-05	1.08892e-05	1.08423e-05	1.1228e-05	9.65715e-06	9.7613e-06	9.71403e-06	9.60315e-06	9.83653e-06	9.58946e-06	1.04887e-05	9.41697e-06	0.953926	0.00786427
UUCGAA	4.14793e-05	4.40869e-05	3.57029e-05	5.42973e-05	4.25544e-05	5.22414e-05	3.05701e-05	6.76854e-05	3.9644e-05	5.77878e-05	4.29197e-05	6.50028e-05	4.76861e-05	6.52319e-05	6.93524e-05	4.00289e-05	3.86466e-05	3.67851e-05	4.06734e-05	3.76311e-05	3.76648e-05	4.8187e-05	3.955e-05	0.953916	0.00094508
UGUCGGG	2.77586e-05	2.89245e-05	2.79072e-05	3.3781e-05	2.67164e-05	3.24617e-05	2.45507e-05	4.73084e-05	2.59695e-05	3.83697e-05	2.74568e-05	4.53773e-05	3.2569e-05	4.45846e-05	4.65173e-05	2.76862e-05	2.60739e-05	2.46184e-05	2.70872e-05	2.49412e-05	2.46953e-05	3.16257e-05	2.68926e-05	0.953841	0.00182891
UUGCACG	2.37992e-05	2.79625e-05	1.99064e-05	3.18374e-05	2.37304e-05	3.93535e-05	1.89178e-05	6.41436e-05	1.98345e-05	6.10943e-05	2.20298e-05	5.89956e-05	3.53838e-05	6.83831e-05	6.02284e-05	1.60631e-05	1.85026e-05	2.22443e-05	2.15271e-05	2.17845e-05	2.5095e-05	3.04611e-05	4.28453e-05	0.953717	0.00150336
UUGCGGC	2.74727e-05	2.63211e-05	3.12571e-05	2.82995e-05	2.69597e-05	2.78653e-05	2.625e-05	3.4305e-05	2.71318e-05	2.72726e-05	2.82836e-05	3.3347e-05	3.17677e-05	3.21645e-05	3.46574e-05	3.19996e-05	2.64466e-05	2.4264e-05	2.52426e-05	2.27972e-05	2.44136e-05	2.57905e-05	2.14588e-05	0.953649	0.00786427
UCGUC	0.000308755	0.000333089	0.000251133	0.000409464	0.000297604	0.000416865	0.00025777	0.000622734	0.000260977	0.000556683	0.000279055	0.000588731	0.000344835	0.000600716	0.000612286	0.000251046	0.00026199	0.000277187	0.00027761	0.000274766	0.000284147	0.000354579	0.000378506	0.953524	0.00094508
UUUCUCG	2.09262e-05	2.12557e-05	1.98891e-05	2.07681e-05	2.04507e-05	2.22829e-05	1.865e-05	2.31383e-05	2.0555e-05	2.17699e-05	2.08223e-05	2.23192e-05	2.25264e-05	2.35162e-05	2.25429e-05	1.92224e-05	2.0465e-05	2.11863e-05	2.08878e-05	2.12314e-05	2.14873e-05	2.1645e-05	2.25174e-05	0.953475	0.0381121
UGGGAAG	5.86124e-05	6.24924e-05	4.97593e-05	7.43165e-05	5.56392e-05	7.40489e-05	4.66554e-05	0.000104085	5.28258e-05	8.60322e-05	5.48933e-05	0.000101849	6.94912e-05	9.6277e-05	0.000105169	5.09377e-05	5.36188e-05	5.34084e-05	5.51845e-05	5.35018e-05	5.23897e-05	6.5835e-05	6.00223e-05	0.953418	0.00094508
UUGGUCC	6.03801e-05	6.55969e-05	5.16565e-05	7.23968e-05	5.82517e-05	7.6148e-05	5.08992e-05	0.000100916	5.43939e-05	8.53668e-05	5.74707e-05	9.74134e-05	7.20003e-05	9.99976e-05	9.87702e-05	5.2047e-05	5.44391e-05	5.67182e-05	5.7175e-05	5.64549e-05	5.70211e-05	7.01567e-05	6.76078e-05	0.953396	0.00094508
UGUCG	0.000314669	0.000333976	0.0002759	0.000394515	0.000298741	0.000405448	0.000259393	0.000602205	0.000275403	0.000523756	0.000299167	0.000565104	0.000375711	0.000574343	0.000583159	0.000280618	0.000272619	0.00027532	0.000295896	0.000271133	0.00027806	0.000346711	0.000344931	0.953378	0.000954767
UUACUAA	1.48077e-05	1.5813e-05	1.24914e-05	1.53964e-05	1.339e-05	1.75135e-05	9.5972e-06	1.7303e-05	1.47636e-05	1.53834e-05	1.47237e-05	1.72089e-05	1.54147e-05	1.79764e-05	1.81508e-05	1.32734e-05	1.51063e-05	1.52064e-05	1.68674e-05	1.59323e-05	1.46283e-05	1.59277e-05	1.52958e-05	0.953181	0.0156726
UCCUCGA	1.2557e-05	1.38583e-05	9.24845e-06	1.6602e-05	1.10298e-05	1.67221e-05	1.06906e-05	2.53307e-05	1.01146e-05	2.03355e-05	1.04381e-05	2.41533e-05	1.38675e-05	2.32144e-05	2.53668e-05	9.36797e-06	1.05707e-05	1.09616e-05	1.05883e-05	1.10269e-05	1.03289e-05	1.46156e-05	1.42829e-05	0.953165	0.00094508
UCAGA	0.000111897	0.000114904	0.000109856	0.000112083	0.000108522	0.000115225	9.32777e-05	0.000114459	0.000119599	0.000107062	0.000118808	0.000114579	0.000127401	0.000117996	0.00011326	0.000110344	0.000113666	0.000114638	0.00011546	0.000114408	0.00011473	0.000116041	0.000109993	0.953104	0.306736
UUGGAG	0.000162039	0.00017923	0.000128197	0.000205985	0.000149687	0.000214556	0.000119871	0.00031648	0.000137862	0.000273312	0.000146347	0.000299731	0.000197424	0.000303794	0.000312057	0.00012693	0.000139465	0.000145998	0.000153698	0.000148169	0.000142704	0.000187722	0.000187552	0.953076	0.000954767
UCGGAGC	1.45591e-05	1.42558e-05	1.51003e-05	1.63295e-05	1.65024e-05	1.51622e-05	1.68776e-05	1.40038e-05	1.4829e-05	1.28738e-05	1.54757e-05	1.45935e-05	1.35934e-05	1.30305e-05	1.46134e-05	1.52749e-05	1.43336e-05	1.43458e-05	1.34229e-05	1.39705e-05	1.49991e-05	1.45891e-05	1.36329e-05	0.953041	0.46346
UGUACG	5.36168e-05	5.52356e-05	5.00999e-05	6.06264e-05	5.01009e-05	6.05985e-05	4.3623e-05	8.1597e-05	4.86004e-05	7.52818e-05	5.22234e-05	7.67382e-05	6.66845e-05	7.6693e-05	7.5249e-05	4.99989e-05	4.97566e-05	4.76398e-05	5.44713e-05	4.81559e-05	4.68054e-05	5.61008e-05	4.95503e-05	0.952877	0.00129025
UGGGCCC	9.36776e-05	9.63035e-05	0.000102288	0.00010433	9.82583e-05	0.00010006	0.000115081	0.000116194	9.76297e-05	9.8373e-05	9.04436e-05	0.000117614	0.00010864	0.000104171	0.000115658	8.86597e-05	8.88208e-05	9.43415e-05	8.09499e-05	9.09685e-05	9.60643e-05	9.88952e-05	0.000100969	0.952691	0.00786427
UGCCCUA	6.74828e-05	7.40616e-05	6.16771e-05	8.28232e-05	6.31927e-05	8.4795e-05	5.40299e-05	0.000110119	6.24687e-05	9.51689e-05	6.49137e-05	0.000103148	8.14748e-05	0.000104013	0.000107691	5.70609e-05	6.22113e-05	6.35309e-05	6.64696e-05	6.42369e-05	6.19518e-05	7.90931e-05	7.16576e-05	0.952668	0.00150336
UUGUCGG	1.57864e-05	1.8595e-05	1.52226e-05	2.35013e-05	1.48361e-05	2.24944e-05	1.26403e-05	3.7034e-05	1.67924e-05	2.97513e-05	1.62403e-05	3.49406e-05	2.44607e-05	3.42787e-05	3.65338e-05	1.2987e-05	1.35639e-05	1.43703e-05	1.46258e-05	1.41034e-05	1.3983e-05	2.18374e-05	1.92598e-05	0.952661	0.00182891
UUGCGUC	1.67233e-05	1.77675e-05	1.5878e-05	1.89112e-05	1.6933e-05	2.20372e-05	1.56116e-05	3.05085e-05	1.53816e-05	2.82716e-05	1.64964e-05	2.74289e-05	2.0475e-05	3.20726e-05	2.87821e-05	1.45661e-05	1.51206e-05	1.67564e-05	1.60286e-05	1.64798e-05	1.84177e-05	1.8767e-05	2.40931e-05	0.952659	0.00129025
UCAAGCC	1.40858e-05	1.53841e-05	1.19377e-05	1.83325e-05	1.3178e-05	1.83046e-05	1.11444e-05	2.42036e-05	1.20846e-05	2.01828e-05	1.29125e-05	2.27555e-05	1.74675e-05	2.21394e-05	2.41858e-05	1.11026e-05	1.23519e-05	1.26911e-05	1.33776e-05	1.29727e-05	1.22698e-05	1.67497e-05	1.43749e-05	0.952628	0.000954767
UUAGGAG	0.000118084	0.000136681	8.20852e-05	0.000170647	0.000104657	0.000173835	7.8133e-05	0.00027863	9.28598e-05	0.000229569	0.00010109	0.000259044	0.00015343	0.000258228	0.00027736	8.20468e-05	9.59061e-05	0.000101227	0.000111789	0.000105288	9.6293e-05	0.00014767	0.000142627	0.952536	0.00110318
UUGGUGC	6.14199e-05	6.46459e-05	6.3561e-05	6.91878e-05	6.35354e-05	7.10218e-05	5.76054e-05	8.26398e-05	6.04153e-05	7.4261e-05	6.40388e-05	8.10099e-05	7.46664e-05	8.27706e-05	8.24897e-05	6.173e-05	6.00758e-05	5.88356e-05	6.25556e-05	5.96721e-05	6.12077e-05	6.73225e-05	6.2813e-05	0.952482	0.00129025
UUUCCCC	0.000153088	0.0001645	0.000120553	0.000211098	0.000148258	0.000203283	0.000118958	0.000288073	0.000135142	0.000253809	0.000145465	0.000268796	0.00015977	0.00026295	0.00028646	0.000131122	0.00013318	0.000137351	0.000140689	0.000135508	0.000137555	0.000176023	0.000161454	0.952477	0.00094508
UCUGCC	0.0002354	0.000237813	0.000241798	0.00022567	0.000237897	0.000237228	0.000238345	0.000237906	0.000243933	0.000218212	0.000239411	0.000238031	0.000248226	0.000242632	0.00023085	0.000230792	0.000238236	0.000243976	0.000227613	0.000240762	0.000246818	0.000240044	0.00024749	0.952472	0.032643
UUGCCC	0.000218033	0.000229544	0.00024234	0.000237575	0.000213843	0.000235804	0.000216456	0.000264595	0.000245293	0.000227895	0.00024036	0.000259994	0.000280227	0.000252556	0.000267996	0.000226622	0.00021577	0.000216488	0.000217164	0.000211575	0.000216684	0.00024005	0.000210517	0.952389	0.0757025
UUGCCUC	6.02906e-05	6.37353e-05	6.30354e-05	6.24986e-05	6.1382e-05	7.02424e-05	5.83915e-05	8.39002e-05	6.45492e-05	7.92819e-05	6.35441e-05	8.08209e-05	7.64682e-05	8.87387e-05	7.93255e-05	5.60048e-05	5.8111e-05	6.29246e-05	5.87646e-05	6.22998e-05	6.67914e-05	6.7167e-05	7.74702e-05	0.952336	0.0132692
UGGGUCC	6.68233e-05	6.86753e-05	7.00619e-05	6.80846e-05	6.56449e-05	6.65113e-05	7.15201e-05	7.19749e-05	7.08525e-05	5.97375e-05	6.66946e-05	7.17062e-05	7.05735e-05	6.82077e-05	7.27319e-05	6.47986e-05	6.53099e-05	6.72895e-05	5.97825e-05	6.51052e-05	6.67672e-05	6.94223e-05	6.66253e-05	0.952297	0.330995
UGCUGAC	3.30456e-05	3.34293e-05	3.00251e-05	3.60135e-05	3.20069e-05	3.53127e-05	2.87828e-05	3.99409e-05	3.20897e-05	3.50567e-05	3.20222e-05	4.0699e-05	3.07924e-05	3.8235e-05	4.19409e-05	3.1824e-05	3.23938e-05	3.20088e-05	3.09259e-05	3.18519e-05	3.12685e-05	3.36499e-05	3.13331e-05	0.952261	0.00110318
UUCAG	0.000476467	0.000513802	0.000409506	0.000569982	0.000467141	0.000592475	0.000367623	0.000748158	0.000453353	0.000670825	0.000474791	0.000715575	0.000556418	0.000750379	0.000742073	0.000425053	0.000445649	0.000458735	0.000478826	0.000461054	0.000465492	0.000546547	0.000525878	0.95223	0.00110318
UUGCCA	0.000198326	0.000211758	0.000185029	0.000255117	0.000192782	0.000253626	0.00015768	0.000359025	0.000198677	0.000307029	0.000206576	0.000340253	0.000244292	0.000339742	0.000361868	0.00019529	0.000181692	0.000181766	0.000188742	0.000173986	0.000183226	0.000225217	0.000208726	0.952227	0.00129025
UUUUCGG	1.64357e-05	1.75797e-05	1.5497e-05	1.63524e-05	1.58543e-05	1.76244e-05	1.33844e-05	1.65657e-05	1.65815e-05	1.62978e-05	1.66765e-05	1.65947e-05	1.72812e-05	1.84854e-05	1.71306e-05	1.56143e-05	1.71759e-05	1.67622e-05	1.73914e-05	1.74063e-05	1.63039e-05	1.80827e-05	1.68034e-05	0.952203	0.488712
CGCGGGG	1.87288e-05	2.11036e-05	1.37311e-05	2.9434e-05	1.89155e-05	2.75176e-05	2.68494e-05	4.85529e-05	1.34802e-05	4.07465e-05	1.45935e-05	4.67827e-05	2.46441e-05	4.53691e-05	4.81671e-05	1.22563e-05	1.40598e-05	1.60327e-05	1.42079e-05	1.59183e-05	1.68345e-05	2.40944e-05	2.9061e-05	0.952029	0.000954767
UUAUGAG	4.36708e-05	4.89569e-05	3.18555e-05	5.81358e-05	4.06817e-05	5.91329e-05	3.01444e-05	8.4784e-05	3.90915e-05	6.962e-05	4.12265e-05	8.04649e-05	4.97411e-05	8.49854e-05	8.50146e-05	3.63578e-05	3.94081e-05	4.03637e-05	4.62898e-05	4.23988e-05	4.02609e-05	5.39921e-05	5.05307e-05	0.951732	0.00129025
UCCGCG	2.22391e-05	2.47093e-05	1.99056e-05	3.10615e-05	2.12127e-05	3.04836e-05	2.8948e-05	4.5274e-05	1.70794e-05	3.87745e-05	1.83269e-05	4.36348e-05	2.60003e-05	4.21673e-05	4.51191e-05	1.61362e-05	1.80103e-05	1.91693e-05	1.90899e-05	1.99543e-05	1.91606e-05	2.68116e-05	2.80354e-05	0.951713	0.000954767
UUUUGCA	7.40196e-05	7.69115e-05	6.7893e-05	8.20541e-05	7.3879e-05	8.26419e-05	5.5381e-05	8.54646e-05	7.65597e-05	7.92935e-05	8.07006e-05	8.12417e-05	7.77363e-05	8.4552e-05	8.65485e-05	7.55576e-05	7.55291e-05	7.47199e-05	8.03061e-05	7.61449e-05	7.54475e-05	8.08719e-05	6.98384e-05	0.951659	0.00463295
UGGCCCG	2.76406e-05	2.90712e-05	3.23134e-05	3.2937e-05	3.06825e-05	3.37794e-05	4.11972e-05	4.69908e-05	2.31928e-05	4.03964e-05	2.42542e-05	4.27316e-05	3.19276e-05	4.37522e-05	4.26739e-05	2.19181e-05	2.31077e-05	2.58107e-05	2.57745e-05	2.86998e-05	3.03244e-05	3.02923e-05	3.69592e-05	0.951654	0.00150336
UUAGAUA	6.3666e-05	7.34233e-05	5.60511e-05	6.91596e-05	6.18361e-05	8.96835e-05	4.5014e-05	0.000119399	5.92275e-05	0.00011873	6.31589e-05	0.000117406	9.57164e-05	0.000138405	0.000112664	4.90924e-05	5.61724e-05	6.43647e-05	6.5438e-05	6.45313e-05	7.03479e-05	7.70746e-05	0.000101701	0.951527	0.0066776
UCCUCAC	4.23235e-05	4.7823e-05	3.70994e-05	5.25574e-05	3.72516e-05	5.37028e-05	3.76655e-05	7.73327e-05	4.21849e-05	6.36018e-05	4.1212e-05	7.56447e-05	5.6313e-05	7.17426e-05	7.70119e-05	3.49905e-05	3.83625e-05	3.99532e-05	3.91644e-05	3.99298e-05	3.84817e-05	5.08111e-05	4.86182e-05	0.951405	0.00463295
UGGGCAG	7.19116e-05	7.61358e-05	7.05381e-05	8.35454e-05	6.95047e-05	8.90551e-05	6.3541e-05	0.000127905	6.74195e-05	0.000110849	6.92387e-05	0.00012402	8.76885e-05	0.000126418	0.000126575	6.53954e-05	6.43461e-05	6.72785e-05	6.63437e-05	6.41812e-05	6.79623e-05	7.79842e-05	8.57336e-05	0.951392	0.00129025
UUCCUC	0.000383648	0.000403365	0.000317613	0.000475065	0.000368903	0.000466819	0.000310591	0.000642901	0.000342214	0.000561969	0.000356994	0.000615932	0.000398047	0.000616505	0.000635537	0.000330179	0.000346205	0.000352763	0.000357789	0.000353154	0.000351538	0.000423318	0.000409708	0.951336	0.00094508
UUGAAG	0.000115649	0.000119977	0.000109438	0.000125096	0.000113962	0.000126144	9.19485e-05	0.000134411	0.000120377	0.000115811	0.000123795	0.000133133	0.000127334	0.000132249	0.000137833	0.000119618	0.000117023	0.000112527	0.00012109	0.000112651	0.000111478	0.000124071	0.000102917	0.951313	0.00948098
UCCGCGG	2.0184e-05	2.40561e-05	1.67127e-05	2.96742e-05	2.06298e-05	3.64212e-05	1.93213e-05	6.45928e-05	1.43329e-05	5.99426e-05	1.70857e-05	5.95709e-05	3.08315e-05	6.67832e-05	5.98633e-05	1.16465e-05	1.35139e-05	1.75434e-05	1.69791e-05	1.73338e-05	2.09285e-05	2.63726e-05	3.96885e-05	0.951238	0.00129025
UCCGCUA	6.48355e-06	6.75823e-06	6.149e-06	6.46628e-06	5.86949e-06	7.19459e-06	5.86644e-06	7.53346e-06	6.16512e-06	7.31704e-06	6.09515e-06	7.76276e-06	6.37758e-06	7.65474e-06	7.35988e-06	6.00945e-06	6.44228e-06	6.45685e-06	6.4128e-06	6.36434e-06	6.0717e-06	6.47423e-06	6.97188e-06	0.951236	0.00786427
UUCCCAG	4.0651e-05	4.52835e-05	3.86185e-05	4.10326e-05	4.12989e-05	5.23209e-05	3.45359e-05	6.64999e-05	3.91977e-05	6.62922e-05	4.05509e-05	6.73477e-05	5.92837e-05	7.78227e-05	6.2864e-05	3.37568e-05	3.57855e-05	4.15395e-05	3.82256e-05	3.94165e-05	4.5339e-05	4.57592e-05	6.15439e-05	0.951234	0.00380874
UGCCGGC	2.50112e-05	2.62256e-05	2.44381e-05	3.17737e-05	2.67738e-05	2.8349e-05	3.31869e-05	3.73949e-05	2.36564e-05	3.14361e-05	2.29756e-05	3.68743e-05	2.42682e-05	3.448e-05	3.80102e-05	2.24768e-05	2.30504e-05	2.39579e-05	2.19953e-05	2.40422e-05	2.4506e-05	2.76395e-05	2.82363e-05	0.951122	0.000954767
UGAGCG	5.6044e-05	6.04559e-05	5.17705e-05	7.52555e-05	5.2225e-05	7.27564e-05	4.87096e-05	0.000110688	5.35192e-05	9.45978e-05	5.31667e-05	0.000107335	7.82602e-05	0.000100276	0.000108644	4.73894e-05	4.84089e-05	4.99737e-05	4.8692e-05	4.87742e-05	4.94595e-05	6.49247e-05	6.2679e-05	0.951097	0.00150336
UCUGA	0.000430494	0.000437668	0.000408883	0.000462057	0.000416643	0.000458435	0.000352195	0.00051245	0.000437133	0.000463759	0.000445283	0.000507954	0.000458966	0.000502042	0.00051342	0.00042828	0.000425642	0.000419652	0.000434379	0.000417505	0.000415721	0.000447385	0.000402659	0.950947	0.00262703
UCCCCUA	9.03321e-05	0.000101587	6.70808e-05	0.000133193	8.55813e-05	0.000129442	6.81868e-05	0.000193288	7.74391e-05	0.000166538	8.23606e-05	0.000180317	0.00010037	0.00017622	0.000192652	7.00937e-05	7.615e-05	8.05119e-05	8.11918e-05	8.05563e-05	7.91505e-05	0.000110015	0.000103151	0.950687	0.00094508
CCGGGG	0.000191116	0.000219638	0.000131575	0.000322446	0.000185615	0.000303501	0.000185941	0.000522693	0.000136516	0.000442752	0.00015118	0.000499724	0.000230263	0.000470009	0.000525962	0.000122609	0.000137776	0.0001524	0.000150296	0.000156192	0.000155089	0.000243343	0.000260376	0.950617	0.000954767
UCGACUA	1.97171e-06	2.07931e-06	1.75549e-06	1.89676e-06	1.86533e-06	2.11261e-06	1.73614e-06	1.92232e-06	2.00381e-06	1.81469e-06	2.06465e-06	2.08409e-06	2.016e-06	1.94345e-06	1.99637e-06	1.95429e-06	2.05228e-06	2.00586e-06	2.05752e-06	2.04276e-06	1.87985e-06	1.89295e-06	1.8652e-06	0.95058	0.440435
UCCGC	0.000387609	0.000430576	0.000292242	0.000577507	0.000364477	0.000566552	0.000344838	0.000909229	0.000300563	0.000776359	0.000323757	0.00086144	0.000448385	0.000829281	0.000905408	0.0002842	0.000303604	0.000324975	0.000320773	0.00032374	0.000324965	0.000461787	0.000477965	0.95042	0.00094508
UUACGUG	1.69067e-05	1.67831e-05	1.76101e-05	1.64434e-05	1.59892e-05	1.76744e-05	1.43898e-05	1.85824e-05	1.73412e-05	1.64863e-05	1.8614e-05	1.85573e-05	2.14181e-05	1.73865e-05	1.84855e-05	1.89208e-05	1.73332e-05	1.59291e-05	1.81856e-05	1.57959e-05	1.56859e-05	1.60278e-05	1.32534e-05	0.950257	0.257609
UCAGUA	0.000101458	0.000107003	9.0937e-05	0.000110551	9.7865e-05	0.000115066	7.56518e-05	0.000137297	0.000101601	0.000119729	0.000103976	0.00013431	0.000113185	0.000143464	0.000136174	9.63407e-05	0.000101538	0.000100906	0.000108761	0.000103122	0.000101377	0.000113937	0.000108252	0.950255	0.00380874
UUCAGUG	4.83812e-05	5.34437e-05	4.22547e-05	5.53494e-05	4.79185e-05	6.02511e-05	3.76726e-05	7.06703e-05	4.95215e-05	6.49003e-05	5.0717e-05	6.92747e-05	6.14818e-05	7.56349e-05	7.10122e-05	4.38236e-05	4.66273e-05	4.88811e-05	5.08115e-05	4.91318e-05	5.02481e-05	5.75633e-05	5.64968e-05	0.950217	0.00463295
UGCUGUA	4.94684e-05	5.49771e-05	4.66835e-05	5.58663e-05	4.59918e-05	6.33191e-05	3.7991e-05	8.65042e-05	5.07261e-05	7.87278e-05	5.18871e-05	8.05038e-05	7.19971e-05	8.84003e-05	8.30864e-05	4.28033e-05	4.57317e-05	4.83666e-05	5.03704e-05	4.83872e-05	4.9759e-05	5.84305e-05	6.37592e-05	0.950124	0.0066776
UGUGUCG	2.75725e-05	2.6627e-05	2.91501e-05	2.8701e-05	2.64666e-05	2.85346e-05	2.39383e-05	3.58276e-05	2.65762e-05	3.22395e-05	2.87126e-05	3.38899e-05	3.2972e-05	3.27317e-05	3.31087e-05	2.95519e-05	2.61109e-05	2.40278e-05	2.7978e-05	2.36852e-05	2.4153e-05	2.55077e-05	2.15384e-05	0.949841	0.00786427
UGAAGAG	4.85886e-05	5.51241e-05	3.40912e-05	7.44611e-05	4.77227e-05	7.53833e-05	3.55633e-05	0.000128268	3.81212e-05	0.00010965	4.29891e-05	0.000117873	6.97811e-05	0.000121911	0.000124524	3.48377e-05	3.78162e-05	4.14522e-05	4.11214e-05	4.01842e-05	4.31292e-05	6.3411e-05	6.43357e-05	0.949747	0.00094508
UUAGAAC	2.7146e-05	3.04169e-05	2.25861e-05	3.17551e-05	2.35136e-05	3.39802e-05	1.91399e-05	4.62446e-05	2.44097e-05	3.93725e-05	2.51741e-05	4.28973e-05	3.58094e-05	4.44084e-05	4.54805e-05	2.19153e-05	2.49166e-05	2.47881e-05	2.79906e-05	2.63279e-05	2.36158e-05	3.2066e-05	2.91198e-05	0.949488	0.00463295
UCUCGAA	1.41933e-05	1.54814e-05	1.18363e-05	1.8116e-05	1.25387e-05	1.80553e-05	1.11212e-05	2.81409e-05	1.28485e-05	2.20224e-05	1.43055e-05	2.60997e-05	1.83845e-05	2.60392e-05	2.77381e-05	1.40178e-05	1.26172e-05	1.15719e-05	1.46043e-05	1.1768e-05	1.16648e-05	1.59963e-05	1.30498e-05	0.94933	0.00262703
UCUCACA	4.35806e-05	4.6768e-05	3.47217e-05	6.08739e-05	4.44332e-05	5.91674e-05	3.46653e-05	8.68745e-05	3.89385e-05	7.33589e-05	4.26268e-05	8.02397e-05	5.32851e-05	8.00444e-05	8.5594e-05	3.86965e-05	3.84675e-05	3.96845e-05	3.93701e-05	3.79644e-05	4.03911e-05	5.27191e-05	4.64346e-05	0.949299	0.00094508
UGAGUAC	4.38924e-05	4.92818e-05	3.43494e-05	5.75072e-05	3.92415e-05	5.82164e-05	3.09174e-05	8.8471e-05	3.90424e-05	7.19547e-05	3.9884e-05	8.28536e-05	5.11576e-05	8.42505e-05	8.97399e-05	3.38666e-05	3.80507e-05	3.98512e-05	4.28861e-05	4.06426e-05	3.7952e-05	5.20833e-05	5.08987e-05	0.949092	0.00150336
UGAGGCC	3.6907e-05	3.83299e-05	3.57241e-05	4.17642e-05	3.79601e-05	3.92005e-05	4.10882e-05	4.49562e-05	3.673e-05	3.72541e-05	3.53393e-05	4.45686e-05	3.76825e-05	4.30558e-05	4.52097e-05	3.33808e-05	3.59628e-05	3.74061e-05	3.36988e-05	3.73005e-05	3.75593e-05	4.13705e-05	3.87947e-05	0.948797	0.00380874
UUUCUC	0.000288895	0.000296873	0.000277021	0.000281321	0.00027742	0.000290488	0.000228571	0.000271575	0.000304691	0.000262833	0.000302712	0.000267992	0.000306588	0.000288481	0.000269617	0.000283221	0.000301679	0.000300038	0.000308378	0.000306694	0.00029643	0.000305231	0.000286293	0.948678	0.0066776
UGCGGUC	1.15527e-05	1.19347e-05	1.18859e-05	1.26814e-05	1.16395e-05	1.22418e-05	1.45488e-05	1.3429e-05	1.04841e-05	1.11272e-05	1.03177e-05	1.40233e-05	1.1406e-05	1.29321e-05	1.34626e-05	1.01954e-05	1.06943e-05	1.12704e-05	1.06006e-05	1.16592e-05	1.125e-05	1.16882e-05	1.16728e-05	0.948399	0.0156726
UCAAGC	4.03298e-05	4.15758e-05	3.91188e-05	4.04925e-05	3.80435e-05	4.12714e-05	3.52703e-05	4.13279e-05	4.05311e-05	3.964e-05	4.04215e-05	4.01394e-05	4.52467e-05	4.02108e-05	4.09405e-05	3.81483e-05	4.04787e-05	4.0124e-05	4.06646e-05	4.06176e-05	3.88763e-05	4.29729e-05	3.73405e-05	0.948318	0.414962
UCGACGG	1.43374e-06	1.43625e-06	1.52252e-06	1.39934e-06	1.34347e-06	1.47858e-06	1.7092e-06	1.55334e-06	1.32908e-06	1.46285e-06	1.29078e-06	1.74945e-06	1.34066e-06	1.45269e-06	1.48404e-06	1.36124e-06	1.36855e-06	1.43436e-06	1.29661e-06	1.3992e-06	1.38312e-06	1.2817e-06	1.54977e-06	0.948108	0.0443446
CCCGGG	5.78923e-05	6.3599e-05	5.0415e-05	8.0663e-05	5.58794e-05	7.89378e-05	6.72413e-05	0.000121191	4.57314e-05	0.000101691	4.66162e-05	0.000116451	7.1204e-05	0.000106893	0.000118501	4.17119e-05	4.64949e-05	5.04897e-05	4.8522e-05	5.13078e-05	5.07423e-05	6.63805e-05	7.34408e-05	0.948107	0.000954767
UCUCGCC	1.91967e-05	1.96926e-05	1.88912e-05	2.08163e-05	1.97926e-05	2.3184e-05	2.11163e-05	3.05093e-05	1.74081e-05	2.79387e-05	1.78766e-05	2.85744e-05	2.12336e-05	3.10636e-05	2.87689e-05	1.69547e-05	1.74267e-05	1.88805e-05	1.69907e-05	1.87019e-05	2.02024e-05	2.04464e-05	2.55136e-05	0.948095	0.00150336
UCGAACC	1.7651e-06	1.7197e-06	1.82316e-06	1.68384e-06	1.65528e-06	1.72444e-06	1.55988e-06	1.6191e-06	1.78405e-06	1.51973e-06	1.7156e-06	1.75835e-06	1.65089e-06	1.56424e-06	1.72533e-06	1.79093e-06	1.7906e-06	1.71613e-06	1.79305e-06	1.67963e-06	1.61739e-06	1.64695e-06	1.57312e-06	0.948019	0.177421
UUGUGGC	7.05965e-05	7.94234e-05	5.91322e-05	8.51422e-05	6.9503e-05	9.28729e-05	5.81046e-05	0.000126225	6.73044e-05	0.000109245	6.89122e-05	0.000123293	9.21211e-05	0.000132455	0.000123736	5.87609e-05	6.29494e-05	6.80614e-05	6.77992e-05	6.73138e-05	7.1037e-05	8.52725e-05	9.00824e-05	0.947814	0.00150336
UUAAGGC	3.57446e-05	3.58163e-05	3.63487e-05	3.30564e-05	3.50861e-05	3.48592e-05	2.97496e-05	3.12419e-05	3.73061e-05	2.7373e-05	3.71746e-05	3.13007e-05	3.75943e-05	3.12252e-05	3.10841e-05	3.64009e-05	3.74512e-05	3.68888e-05	3.80308e-05	3.70473e-05	3.6084e-05	3.65092e-05	3.22852e-05	0.947806	0.00182891
UUCUAGG	5.00263e-05	5.6548e-05	3.88812e-05	7.52008e-05	4.93877e-05	7.27912e-05	3.64811e-05	0.000108602	4.61667e-05	9.39947e-05	4.9224e-05	9.90811e-05	6.68104e-05	9.93443e-05	0.000105971	3.97936e-05	4.27738e-05	4.58061e-05	4.57255e-05	4.54148e-05	4.6432e-05	6.45516e-05	5.87895e-05	0.947594	0.00094508
UGGCG	0.000411723	0.000462755	0.000328623	0.000598676	0.000402477	0.000597169	0.000372593	0.000957591	0.000338219	0.000815708	0.000364901	0.000903239	0.000520691	0.000906384	0.000944619	0.000315025	0.000329656	0.000356986	0.000352577	0.000354502	0.000369979	0.000509073	0.000525496	0.947545	0.00094508
UGGGCAA	1.64633e-05	1.77184e-05	1.48779e-05	1.97766e-05	1.65068e-05	1.95214e-05	1.38241e-05	2.31822e-05	1.60087e-05	2.07449e-05	1.65497e-05	2.19026e-05	1.83783e-05	2.32649e-05	2.40775e-05	1.49318e-05	1.59187e-05	1.6285e-05	1.67054e-05	1.65159e-05	1.61493e-05	1.92982e-05	1.63882e-05	0.947514	0.000954767
UCCUCA	0.000170166	0.00019777	0.000126732	0.000253535	0.00015531	0.00025593	0.00012338	0.000396978	0.000135623	0.000330112	0.000149301	0.000370148	0.000225398	0.000373456	0.000398569	0.000121644	0.000137723	0.000144744	0.000159249	0.000149741	0.000139814	0.00022148	0.000196595	0.947452	0.000954767
CGCAGG	1.5027e-05	1.49777e-05	1.52033e-05	1.53523e-05	1.43461e-05	1.51346e-05	2.18446e-05	1.69968e-05	1.3423e-05	1.46926e-05	1.27156e-05	1.79134e-05	1.33251e-05	1.59011e-05	1.67236e-05	1.31919e-05	1.41241e-05	1.45913e-05	1.2792e-05	1.47902e-05	1.48097e-05	1.46651e-05	1.74989e-05	0.94737	0.0381121
UGUGCGA	9.44622e-06	9.95089e-06	8.45322e-06	1.16103e-05	8.86725e-06	1.19367e-05	8.56859e-06	1.61364e-05	8.1958e-06	1.40912e-05	8.73628e-06	1.60594e-05	1.16698e-05	1.46295e-05	1.61015e-05	8.3587e-06	8.41627e-06	8.35374e-06	8.20062e-06	8.3321e-06	8.12256e-06	1.01053e-05	9.39592e-06	0.947332	0.000954767
UUGAAC	7.2869e-05	7.42374e-05	6.48764e-05	7.64708e-05	6.90684e-05	7.56339e-05	5.61096e-05	7.77168e-05	7.23815e-05	7.543e-05	7.17762e-05	7.7102e-05	6.83685e-05	7.43267e-05	7.78628e-05	6.87226e-05	7.25598e-05	7.26799e-05	7.33773e-05	7.32407e-05	7.04782e-05	7.43783e-05	6.85735e-05	0.947114	0.00216763
UUCCAG	0.000104187	0.000105637	0.000106614	9.63548e-05	0.000106352	0.0001045	9.14901e-05	9.65526e-05	0.000109925	9.66812e-05	0.000112061	9.96134e-05	0.000117898	0.000107053	9.47545e-05	0.00010788	0.000106371	0.000106841	0.000106347	0.000105173	0.000109483	0.000104584	0.000104761	0.947094	0.0209383
UGCCCGC	3.03228e-05	3.14708e-05	3.00971e-05	3.41003e-05	3.10189e-05	3.83908e-05	3.91104e-05	5.32099e-05	2.6589e-05	4.81988e-05	2.74639e-05	4.90582e-05	3.5205e-05	5.41787e-05	4.98057e-05	2.47473e-05	2.59581e-05	2.95077e-05	2.64067e-05	2.95346e-05	3.25604e-05	3.28709e-05	4.41946e-05	0.947078	0.00216763
UGGACAC	2.53875e-05	2.59448e-05	2.31735e-05	2.72108e-05	2.51208e-05	2.70262e-05	2.32619e-05	3.00333e-05	2.56136e-05	2.40464e-05	2.65593e-05	2.94033e-05	2.7434e-05	2.96773e-05	3.03304e-05	2.62792e-05	2.5583e-05	2.46372e-05	2.63964e-05	2.46495e-05	2.4932e-05	2.7846e-05	2.20347e-05	0.946917	0.024097
UUUCA	0.000779961	0.000838226	0.000671758	0.000921724	0.000730934	0.000955284	0.000553322	0.00119976	0.000741633	0.00106366	0.000772874	0.00114718	0.00089192	0.0011677	0.00120683	0.000700938	0.000742455	0.000747103	0.000808651	0.000764543	0.000732634	0.000879364	0.000822965	0.946768	0.00262703
UUGUGAG	3.27713e-05	3.67306e-05	2.62703e-05	3.81996e-05	3.08002e-05	4.27918e-05	2.39083e-05	5.63907e-05	2.95431e-05	4.92708e-05	3.09649e-05	5.47319e-05	4.05471e-05	5.90542e-05	5.61444e-05	2.63825e-05	2.93219e-05	3.17921e-05	3.23069e-05	3.20723e-05	3.18487e-05	3.75752e-05	4.01576e-05	0.946738	0.00262703
UGAAGG	9.97377e-05	0.000104023	0.000104033	0.00010611	9.84427e-05	0.000108719	9.24498e-05	0.000124528	0.000113198	0.00010993	0.000110588	0.000120352	0.000131341	0.000122496	0.000123115	0.000102507	0.000100527	0.000101293	9.8248e-05	9.74438e-05	0.00010251	0.00011052	0.000100901	0.946479	0.0381121
UCUGUGA	4.69769e-05	4.93737e-05	4.47075e-05	5.41758e-05	4.59289e-05	5.21526e-05	4.23638e-05	6.27949e-05	4.94567e-05	5.49979e-05	4.8101e-05	6.33892e-05	5.14982e-05	6.09714e-05	6.49034e-05	4.42741e-05	4.56653e-05	4.61292e-05	4.54183e-05	4.60645e-05	4.64553e-05	5.16974e-05	4.85765e-05	0.946414	0.00182891
UUCUGUG	8.8562e-05	9.25296e-05	9.29077e-05	7.16179e-05	8.63443e-05	9.46927e-05	7.82795e-05	9.24427e-05	9.13972e-05	9.63501e-05	9.58136e-05	9.72701e-05	0.000119335	0.000115057	8.71803e-05	8.95948e-05	8.80293e-05	9.09843e-05	9.342e-05	8.96577e-05	9.83465e-05	8.83676e-05	0.000107167	0.94614	0.488712
UUGAAGG	2.6742e-05	2.64396e-05	2.48781e-05	2.62719e-05	2.68151e-05	2.65283e-05	2.28385e-05	2.30068e-05	2.8094e-05	2.06192e-05	2.8921e-05	2.26125e-05	2.59337e-05	2.2282e-05	2.29237e-05	2.75679e-05	2.79154e-05	2.71055e-05	2.8267e-05	2.74094e-05	2.72724e-05	2.68452e-05	2.22587e-05	0.94608	0.0132692
UUUCCGG	1.57107e-05	1.61222e-05	1.73915e-05	1.60728e-05	1.64662e-05	1.59488e-05	1.92808e-05	1.57109e-05	1.55246e-05	1.35357e-05	1.55716e-05	1.63821e-05	1.61976e-05	1.60988e-05	1.60101e-05	1.54331e-05	1.62813e-05	1.54865e-05	1.60854e-05	1.68639e-05	1.63608e-05	1.72957e-05	1.50142e-05	0.946033	0.355588
UUCCA	0.000407211	0.000428749	0.000363802	0.000454156	0.000390905	0.000466887	0.000317786	0.000552714	0.000397593	0.000474989	0.000409194	0.000536378	0.000454667	0.000541519	0.000555698	0.000383085	0.00039958	0.000396981	0.000423591	0.000403622	0.00039062	0.000447263	0.000406295	0.945892	0.00262703
UUCUCGG	1.30021e-05	1.26723e-05	1.35517e-05	1.22707e-05	1.30572e-05	1.19549e-05	1.38174e-05	1.04943e-05	1.30127e-05	1.15525e-05	1.2516e-05	1.06252e-05	1.25047e-05	1.09034e-05	1.00956e-05	1.28189e-05	1.32074e-05	1.301e-05	1.25651e-05	1.30803e-05	1.29619e-05	1.28664e-05	1.16999e-05	0.945888	0.00313173
UCGUGCG	8.02785e-06	6.60397e-06	6.24638e-06	1.17611e-05	9.31332e-06	7.73562e-06	6.9142e-06	1.50892e-05	5.60638e-06	1.5625e-05	5.9939e-06	1.34137e-05	6.73338e-06	1.29149e-05	9.44844e-06	5.99537e-06	5.77914e-06	5.9483e-06	5.54059e-06	5.42412e-06	6.18421e-06	7.24467e-06	6.48965e-06	0.94584	0.000791734
UCCGCCC	6.21767e-06	6.23888e-06	6.29733e-06	6.39904e-06	6.01156e-06	6.1494e-06	7.97601e-06	7.72302e-06	5.65776e-06	6.74643e-06	5.36977e-06	8.11319e-06	5.72874e-06	7.12958e-06	7.46084e-06	5.7889e-06	5.91194e-06	5.9933e-06	5.17845e-06	5.84491e-06	5.83677e-06	5.97472e-06	7.08853e-06	0.945758	0.0066776
UUCCCA	0.000105082	0.000106678	9.95319e-05	0.000107069	0.000103185	0.000106963	8.95188e-05	0.000104297	0.000107958	9.18902e-05	0.000110241	0.000105083	0.000103877	0.000101828	0.000107385	0.000108293	0.000107464	0.000103776	0.000110928	0.000104802	0.000102469	0.000106766	9.05567e-05	0.945662	0.355588
UUAGAGC	4.36609e-05	4.49774e-05	4.6628e-05	4.31802e-05	4.24796e-05	4.36206e-05	3.72989e-05	4.1939e-05	5.049e-05	3.53994e-05	4.79404e-05	4.26827e-05	4.99264e-05	4.26083e-05	4.29362e-05	4.71649e-05	4.6182e-05	4.47722e-05	4.53669e-05	4.38149e-05	4.39634e-05	4.72271e-05	3.83337e-05	0.945583	0.00380874
UCCCGGC	2.27253e-05	2.19711e-05	2.3268e-05	2.49244e-05	2.53683e-05	2.2188e-05	3.22654e-05	2.11292e-05	2.21146e-05	1.94078e-05	2.18815e-05	2.31691e-05	1.95778e-05	1.92278e-05	2.22922e-05	2.25951e-05	2.15745e-05	2.22422e-05	1.96343e-05	2.2342e-05	2.31832e-05	2.2295e-05	2.37869e-05	0.945534	0.36756
UGACA	8.00359e-05	8.47523e-05	7.05474e-05	8.64336e-05	7.51043e-05	8.94063e-05	6.26392e-05	0.000102	7.69623e-05	8.79937e-05	7.74395e-05	9.83595e-05	8.1075e-05	0.000102048	0.000104589	7.17307e-05	7.8049e-05	7.9159e-05	8.1657e-05	8.077e-05	7.65148e-05	8.61486e-05	7.97771e-05	0.945526	0.00262703
UCAGGCG	3.50677e-05	4.0397e-05	2.32494e-05	5.58106e-05	3.29258e-05	5.32928e-05	2.76729e-05	9.34034e-05	2.63471e-05	7.60465e-05	2.87891e-05	8.67055e-05	4.5809e-05	8.68045e-05	9.1322e-05	2.41009e-05	2.74878e-05	2.883e-05	2.84209e-05	2.85542e-05	2.83908e-05	4.6856e-05	4.40139e-05	0.9455	0.00094508
UGACUCA	1.68111e-05	1.71309e-05	1.71256e-05	1.52172e-05	1.56909e-05	1.66952e-05	1.48733e-05	1.65579e-05	1.76407e-05	1.38865e-05	1.8312e-05	1.57764e-05	2.01872e-05	1.65443e-05	1.66373e-05	1.8372e-05	1.71737e-05	1.6354e-05	1.8741e-05	1.67007e-05	1.62794e-05	1.67609e-05	1.39692e-05	0.945494	0.0156726
UUUAAA	0.000174959	0.000185965	0.000165145	0.000168861	0.000162875	0.000190844	0.000117595	0.000191635	0.000177171	0.000184333	0.000179853	0.000185885	0.000206387	0.000213007	0.000189054	0.000163546	0.000179699	0.000180542	0.000198613	0.000188051	0.000178382	0.000192794	0.0001899	0.945465	0.306736
UGACCG	4.2424e-05	4.22422e-05	4.7398e-05	4.43385e-05	4.13655e-05	4.51937e-05	3.83017e-05	5.31137e-05	4.16127e-05	4.71728e-05	4.32471e-05	5.05412e-05	5.14851e-05	4.92985e-05	5.19637e-05	4.47147e-05	4.19298e-05	3.97103e-05	4.21121e-05	3.83506e-05	3.89991e-05	4.2133e-05	3.73332e-05	0.945454	0.00948098
UUGCGG	6.71014e-05	7.11819e-05	6.99763e-05	7.5999e-05	6.26918e-05	7.84658e-05	6.20371e-05	0.000104574	7.0011e-05	8.73146e-05	7.1377e-05	9.98843e-05	9.15177e-05	9.7729e-05	0.000102852	7.05127e-05	6.44224e-05	6.25302e-05	6.52967e-05	5.98233e-05	6.14991e-05	7.35852e-05	6.631e-05	0.94545	0.00380874
UCUCAGC	5.90735e-05	6.31772e-05	4.96757e-05	7.71202e-05	5.66654e-05	7.58214e-05	4.98697e-05	0.000107509	5.26017e-05	8.81359e-05	5.44738e-05	0.000104063	7.32455e-05	9.9047e-05	0.000108307	4.95999e-05	5.28872e-05	5.37035e-05	5.49479e-05	5.40578e-05	5.27111e-05	6.793e-05	6.26679e-05	0.945405	0.00094508
UCGAA	4.42924e-05	5.00239e-05	3.5956e-05	6.39682e-05	4.15862e-05	6.34344e-05	3.22227e-05	9.58621e-05	3.6797e-05	8.01202e-05	4.20798e-05	8.86813e-05	5.74682e-05	8.92095e-05	9.56054e-05	3.71842e-05	3.64776e-05	3.59551e-05	4.25271e-05	3.70765e-05	3.55188e-05	5.4973e-05	4.51337e-05	0.945307	0.00110318
UGCCUGA	4.33446e-05	4.69543e-05	4.17389e-05	4.70201e-05	3.95487e-05	4.79832e-05	3.95002e-05	5.89957e-05	4.69619e-05	4.91876e-05	4.44457e-05	5.85428e-05	5.41398e-05	5.57034e-05	5.95667e-05	4.21601e-05	4.3389e-05	4.21314e-05	3.95554e-05	4.08147e-05	4.11477e-05	4.90853e-05	4.20052e-05	0.945288	0.00948098
CCGGGGG	5.95871e-05	6.83671e-05	4.01436e-05	0.000104382	5.98967e-05	9.44974e-05	6.3238e-05	0.000160265	4.32367e-05	0.000137212	4.78313e-05	0.000149821	6.33582e-05	0.000142143	0.000160232	3.91767e-05	4.27808e-05	4.79046e-05	4.59862e-05	4.93133e-05	5.0173e-05	7.71187e-05	8.04671e-05	0.945138	0.00094508
UAUCCCA	1.06482e-05	1.18679e-05	9.01707e-06	1.49003e-05	1.01659e-05	1.40088e-05	7.0686e-06	2.13213e-05	9.50875e-06	1.73859e-05	1.00822e-05	2.00114e-05	1.23767e-05	2.02235e-05	2.10364e-05	8.54331e-06	9.7123e-06	9.77331e-06	1.08274e-05	1.05338e-05	9.60323e-06	1.36166e-05	1.1761e-05	0.945132	0.00110318
UUUGAGG	7.0581e-05	8.39404e-05	6.372e-05	8.10391e-05	6.82567e-05	0.000103465	5.54504e-05	0.000146866	6.77127e-05	0.000141345	7.15367e-05	0.000145322	0.000122571	0.000166979	0.000140126	5.33001e-05	5.88084e-05	6.9538e-05	6.74213e-05	6.73146e-05	7.71081e-05	8.95997e-05	0.000115491	0.945106	0.00380874
UUGGCUC	6.28713e-05	6.71752e-05	5.20439e-05	7.71191e-05	6.0646e-05	7.5873e-05	5.25428e-05	0.000104724	5.60329e-05	8.8178e-05	5.77176e-05	0.000100081	7.07496e-05	9.96752e-05	0.000104297	5.21404e-05	5.71803e-05	5.9167e-05	5.80025e-05	5.9384e-05	5.81746e-05	7.14442e-05	6.81042e-05	0.945064	0.00094508
UGGGAGG	0.000115103	0.000128499	8.34138e-05	0.000168199	0.000106283	0.000164033	9.10474e-05	0.000257204	9.20853e-05	0.000216244	9.72575e-05	0.000243295	0.000121683	0.00023375	0.000258076	8.69663e-05	9.32482e-05	9.91737e-05	9.71335e-05	9.8188e-05	9.58552e-05	0.000138385	0.000135005	0.94491	0.00094508
UCUCGUC	2.04076e-05	2.06309e-05	2.0263e-05	2.10237e-05	2.06085e-05	2.34888e-05	1.99039e-05	2.88679e-05	1.94149e-05	2.67073e-05	2.05407e-05	2.65758e-05	2.352e-05	3.01814e-05	2.73714e-05	1.88053e-05	1.91922e-05	2.04307e-05	1.98931e-05	2.05292e-05	2.22153e-05	2.13805e-05	2.61391e-05	0.944805	0.00216763
UGUCA	0.000559821	0.000621512	0.000461201	0.000718542	0.00052303	0.000756082	0.000410555	0.00109559	0.000497856	0.000942222	0.000526528	0.00103293	0.000697657	0.00106544	0.00108742	0.000454429	0.000495145	0.000515185	0.000546865	0.00052328	0.000514749	0.000662941	0.000664627	0.944792	0.00129025
UGGUAG	0.000207412	0.000234696	0.00016237	0.00027746	0.000191172	0.000297069	0.000151519	0.000445816	0.000176474	0.000381942	0.000193019	0.000422636	0.000272785	0.00043601	0.000443107	0.00016675	0.000175603	0.000183154	0.000200658	0.000184408	0.000183651	0.000249879	0.000249033	0.944683	0.00110318
UGGGCC	0.000226929	0.000226424	0.00024692	0.000223611	0.000239088	0.000219721	0.000270688	0.000217644	0.000244481	0.000191985	0.00022981	0.00022363	0.000244369	0.000211223	0.000212345	0.000226817	0.000226133	0.000238238	0.000203257	0.000227823	0.000242047	0.000232262	0.000241351	0.944617	0.00463295
UGAUCA	6.23573e-05	6.40196e-05	5.80962e-05	6.1738e-05	5.91365e-05	6.42667e-05	4.89283e-05	6.58496e-05	6.31891e-05	5.6507e-05	6.38406e-05	6.49711e-05	6.47063e-05	6.55795e-05	6.69821e-05	6.2124e-05	6.37521e-05	6.22323e-05	6.50627e-05	6.28148e-05	6.03947e-05	6.38653e-05	5.70063e-05	0.944515	0.168323
UCGCCGG	8.0812e-06	8.13982e-06	8.17116e-06	9.85486e-06	7.41095e-06	9.15769e-06	9.37286e-06	1.36918e-05	6.46358e-06	1.47577e-05	6.48896e-06	1.28607e-05	8.43241e-06	1.20042e-05	1.22143e-05	6.87966e-06	6.63597e-06	6.42524e-06	6.09819e-06	6.47643e-06	6.43873e-06	8.21342e-06	7.53142e-06	0.944502	0.00129025
UUUAGC	0.00029185	0.000326549	0.000238842	0.000376465	0.000271063	0.00039238	0.000201495	0.000575495	0.000256791	0.000492264	0.000275979	0.000544422	0.000354756	0.000564251	0.000578525	0.000239501	0.000255279	0.000262086	0.000286971	0.000264995	0.000259805	0.000342048	0.000341027	0.944475	0.00110318
UUGGGAA	4.34035e-05	4.66458e-05	3.63259e-05	5.25281e-05	4.12076e-05	5.28431e-05	3.15872e-05	6.83443e-05	3.93451e-05	5.83871e-05	4.03122e-05	6.49178e-05	4.8114e-05	6.69167e-05	6.84257e-05	3.59496e-05	4.0514e-05	4.15529e-05	4.40892e-05	4.25733e-05	4.03601e-05	4.85158e-05	4.64105e-05	0.944415	0.00129025
UCCGAA	1.5483e-05	1.66554e-05	1.49327e-05	1.95695e-05	1.47889e-05	2.02098e-05	1.22864e-05	2.7942e-05	1.39635e-05	2.38162e-05	1.60666e-05	2.59049e-05	2.1196e-05	2.61763e-05	2.80731e-05	1.52681e-05	1.33038e-05	1.25608e-05	1.58074e-05	1.27902e-05	1.25585e-05	1.7719e-05	1.34076e-05	0.94437	0.00182891
UUUCUAC	4.48497e-05	4.95031e-05	3.544e-05	5.89072e-05	4.41617e-05	5.89444e-05	3.00492e-05	7.57021e-05	4.15783e-05	6.81607e-05	4.41132e-05	7.25399e-05	5.06174e-05	7.37137e-05	7.83611e-05	3.77068e-05	4.16369e-05	4.2488e-05	4.63364e-05	4.41137e-05	4.20049e-05	5.41519e-05	4.91843e-05	0.944206	0.000954767
UUACGA	9.03211e-05	0.000102818	5.78121e-05	0.000150494	8.86075e-05	0.000145033	6.20606e-05	0.000232287	7.13372e-05	0.00020129	8.19583e-05	0.000215973	0.00010285	0.000212585	0.00023315	6.7127e-05	6.97396e-05	7.54776e-05	7.6478e-05	7.45279e-05	7.7589e-05	0.000117829	0.000109384	0.944151	0.00094508
UGGAGA	0.000105493	0.000109632	9.18779e-05	0.000110161	0.000100597	0.000111979	9.18813e-05	0.000122803	0.00010268	0.000102989	0.00010283	0.00012193	0.000104754	0.000119897	0.000123103	9.82944e-05	0.000104436	0.000104969	0.000103945	0.000105744	0.000102292	0.000111728	0.000101653	0.944077	0.0132692
UUUUU	0.000517675	0.000597407	0.000437904	0.000617792	0.000466857	0.000663781	0.000317323	0.000725157	0.000476165	0.000817335	0.000487727	0.000676816	0.00054454	0.000820127	0.000724744	0.000420302	0.000513556	0.000518358	0.000553955	0.000542083	0.000512803	0.000620124	0.000653258	0.94406	0.00380874
UUCGUCA	2.28158e-05	2.37869e-05	2.36448e-05	2.31136e-05	2.07409e-05	2.51971e-05	1.88417e-05	2.76476e-05	2.31789e-05	2.51159e-05	2.55374e-05	2.63318e-05	2.92918e-05	2.70434e-05	2.77242e-05	2.55575e-05	2.25819e-05	2.05852e-05	2.57376e-05	2.07938e-05	2.04194e-05	2.38256e-05	1.82768e-05	0.94403	0.0583806
UUUGAG	0.000182354	0.000209493	0.000144078	0.000228652	0.000170406	0.000251734	0.000130642	0.000362029	0.000164548	0.000318561	0.000172613	0.000349528	0.000252246	0.000377171	0.000355787	0.000138387	0.000158704	0.000171253	0.000179658	0.000174452	0.000176024	0.000227067	0.000242577	0.944011	0.00313173
UUUUAUC	9.54778e-05	0.000102626	8.25509e-05	0.000105565	8.54103e-05	0.000111015	6.12119e-05	0.000135158	8.94648e-05	0.000119338	9.18696e-05	0.000129077	0.000101376	0.000136709	0.000138021	8.37503e-05	9.14988e-05	9.17987e-05	0.000102211	9.52748e-05	8.80566e-05	0.000103699	0.000101385	0.943941	0.00262703
UCGCCG	2.69239e-05	2.48395e-05	3.31262e-05	2.36794e-05	2.59484e-05	2.31606e-05	3.0891e-05	2.48099e-05	2.7076e-05	2.92279e-05	2.74058e-05	2.48968e-05	2.82003e-05	2.21703e-05	2.25654e-05	3.17655e-05	2.77616e-05	2.45038e-05	2.49236e-05	2.27914e-05	2.37086e-05	2.36395e-05	1.98257e-05	0.94374	0.122877
UCAGGC	0.000157827	0.000165659	0.000147008	0.000177043	0.000153855	0.000176509	0.000149892	0.000219714	0.000152478	0.000181515	0.000151019	0.000215118	0.000169677	0.000212544	0.000220577	0.000145507	0.000151033	0.000153873	0.000147376	0.000150982	0.000151284	0.000173314	0.000164835	0.943656	0.000954767
UUCGGUC	1.23396e-05	1.24626e-05	1.2411e-05	1.14755e-05	1.26753e-05	1.23214e-05	1.34077e-05	1.19687e-05	1.22398e-05	1.18418e-05	1.21902e-05	1.19106e-05	1.26743e-05	1.26046e-05	1.16633e-05	1.19678e-05	1.24207e-05	1.26711e-05	1.21247e-05	1.28215e-05	1.31133e-05	1.26242e-05	1.32439e-05	0.943505	0.0209383
UGGACA	4.86851e-05	5.23574e-05	4.01491e-05	5.7029e-05	4.43781e-05	5.80926e-05	3.77086e-05	7.83229e-05	4.34257e-05	6.44458e-05	4.37776e-05	7.43898e-05	4.87084e-05	7.53534e-05	7.92499e-05	4.0164e-05	4.42319e-05	4.56349e-05	4.66187e-05	4.61917e-05	4.37411e-05	5.29148e-05	5.14626e-05	0.943438	0.00129025
CGGGG	0.000630469	0.000727401	0.000429502	0.00103863	0.000613907	0.00100866	0.000565694	0.00173465	0.000459038	0.00148673	0.000514862	0.00163473	0.000755339	0.00160432	0.00172549	0.000416145	0.000458671	0.000515078	0.000499524	0.000512388	0.000530702	0.000809591	0.000874259	0.943391	0.00094508
UUUUAGA	8.04413e-05	8.62297e-05	6.72155e-05	8.78669e-05	7.36367e-05	9.14163e-05	5.17044e-05	0.000100921	7.74681e-05	9.00008e-05	7.84891e-05	9.70989e-05	8.83154e-05	0.00010359	0.000100748	6.91369e-05	8.02754e-05	8.03752e-05	8.93278e-05	8.58269e-05	7.77883e-05	9.08422e-05	8.41576e-05	0.943277	0.00551113
UGGAGG	0.00026629	0.000298099	0.000202065	0.000388213	0.000249155	0.000389262	0.000209526	0.000622259	0.00021199	0.000528606	0.000230272	0.000585313	0.000313907	0.000577552	0.00061913	0.000197698	0.000212466	0.000227167	0.000230954	0.000226785	0.000226119	0.000321075	0.000326772	0.943274	0.00094508
UUUCCUC	0.000108112	0.000114173	9.17455e-05	0.00012043	0.000101645	0.000121339	8.31198e-05	0.000148163	0.000101269	0.000131755	0.000103107	0.000141025	0.000107594	0.000145897	0.000144495	9.52371e-05	0.000103618	0.000105239	0.00010845	0.000106656	0.000102836	0.000116223	0.000113414	0.943159	0.00216763
UCCAGG	9.19164e-05	9.58835e-05	9.37727e-05	9.4842e-05	9.1733e-05	9.59163e-05	9.58417e-05	0.000101902	0.000102011	9.24753e-05	9.56428e-05	0.000104829	0.000102379	9.92943e-05	0.000103227	9.09786e-05	8.99916e-05	9.52499e-05	8.48324e-05	9.10943e-05	9.52721e-05	9.64838e-05	9.88555e-05	0.943027	0.138553
UGGGAGA	4.73603e-05	5.03511e-05	3.97722e-05	5.4086e-05	4.4291e-05	5.47009e-05	3.95386e-05	6.87522e-05	4.3341e-05	5.86845e-05	4.36208e-05	6.7324e-05	4.78035e-05	6.53174e-05	6.88637e-05	4.10525e-05	4.44458e-05	4.56508e-05	4.41677e-05	4.54741e-05	4.36664e-05	5.16852e-05	4.9293e-05	0.942988	0.00129025
UCGUAGC	2.76683e-05	3.3912e-05	2.19689e-05	3.3537e-05	2.59946e-05	4.49918e-05	2.10774e-05	7.03839e-05	2.07941e-05	6.77744e-05	2.42236e-05	6.86056e-05	4.94745e-05	7.8329e-05	6.54807e-05	1.67865e-05	1.97908e-05	2.50163e-05	2.51929e-05	2.45212e-05	2.86387e-05	3.54325e-05	5.10716e-05	0.942965	0.00262703
UUUGGA	0.000205409	0.000226661	0.000165301	0.000256495	0.000191325	0.000262318	0.000146342	0.000356031	0.000187597	0.000297086	0.000195128	0.00033865	0.000234667	0.000346912	0.00035555	0.00017385	0.000190005	0.00019147	0.000206911	0.000197309	0.000187424	0.000243585	0.000224351	0.942928	0.00150336
UUCCACC	5.88975e-05	6.1149e-05	5.27739e-05	7.10708e-05	5.63361e-05	6.92343e-05	4.74175e-05	9.64898e-05	5.57466e-05	7.48864e-05	5.84898e-05	9.32291e-05	6.56448e-05	9.17504e-05	9.64231e-05	5.83734e-05	5.57282e-05	5.32459e-05	5.78479e-05	5.2037e-05	5.2429e-05	6.52752e-05	5.43981e-05	0.942923	0.00110318
UGACUGA	2.88217e-05	2.99314e-05	2.4963e-05	3.22408e-05	2.81118e-05	3.13001e-05	2.2222e-05	3.74015e-05	2.86979e-05	2.94423e-05	2.94992e-05	3.66699e-05	2.97578e-05	3.70193e-05	3.75047e-05	2.84229e-05	2.88794e-05	2.80671e-05	3.06073e-05	2.83849e-05	2.75514e-05	3.17496e-05	2.65436e-05	0.942922	0.00551113
UGCGACC	2.34297e-06	2.35521e-06	2.46475e-06	2.17773e-06	2.31226e-06	2.26136e-06	3.3721e-06	2.27345e-06	2.28704e-06	2.02397e-06	2.21034e-06	2.47969e-06	2.19282e-06	2.2241e-06	2.14807e-06	2.23909e-06	2.37301e-06	2.42288e-06	2.20877e-06	2.44745e-06	2.402e-06	2.23834e-06	2.57957e-06	0.942922	0.0660327
UAGACGG	2.93001e-06	2.94621e-06	2.97394e-06	2.82129e-06	2.78515e-06	2.85608e-06	3.08172e-06	2.78507e-06	2.82911e-06	2.67182e-06	2.7458e-06	3.11017e-06	2.57456e-06	2.58096e-06	2.71553e-06	2.83664e-06	2.95738e-06	2.90159e-06	2.65342e-06	2.84136e-06	2.87491e-06	2.73022e-06	2.77375e-06	0.942678	0.196581
UGGCCG	7.02877e-05	7.09145e-05	9.07127e-05	7.25507e-05	8.37872e-05	7.30258e-05	0.000118221	8.58188e-05	6.67389e-05	7.60706e-05	6.57276e-05	8.52877e-05	7.36371e-05	8.42991e-05	7.95317e-05	6.57536e-05	6.60085e-05	7.07052e-05	6.75511e-05	7.72973e-05	8.32074e-05	7.29741e-05	8.92876e-05	0.942668	0.0854793
UCCCCAA	5.77533e-06	6.38519e-06	5.10754e-06	6.27882e-06	5.44925e-06	6.9928e-06	4.73268e-06	8.33898e-06	5.41226e-06	7.18922e-06	5.51824e-06	8.52863e-06	6.2734e-06	8.49784e-06	8.43945e-06	4.93181e-06	5.49565e-06	5.64024e-06	5.61759e-06	5.6031e-06	5.58172e-06	6.52544e-06	6.38796e-06	0.942649	0.00380874
UUUACCC	4.9067e-05	5.31315e-05	4.81065e-05	5.42858e-05	4.64499e-05	5.73511e-05	3.66553e-05	6.44986e-05	5.02725e-05	5.87498e-05	5.13326e-05	6.06558e-05	6.30391e-05	6.28812e-05	6.32533e-05	4.55619e-05	4.80375e-05	4.82788e-05	5.17822e-05	4.92008e-05	4.74671e-05	5.54667e-05	4.94464e-05	0.942617	0.00948098
UGCCGGG	1.39912e-05	1.42061e-05	1.39023e-05	1.64148e-05	1.60165e-05	1.49531e-05	2.03039e-05	1.516e-05	1.34285e-05	1.39659e-05	1.30321e-05	1.5962e-05	1.16779e-05	1.40804e-05	1.57706e-05	1.26897e-05	1.32249e-05	1.41577e-05	1.22194e-05	1.44223e-05	1.46508e-05	1.47022e-05	1.64091e-05	0.942583	0.028358
UCCGGGC	2.85051e-05	3.09242e-05	2.14167e-05	4.20243e-05	2.75776e-05	3.87586e-05	3.41749e-05	5.93744e-05	2.2247e-05	5.10612e-05	2.25717e-05	5.76198e-05	2.52168e-05	5.26794e-05	6.05105e-05	2.05704e-05	2.23577e-05	2.50115e-05	2.25564e-05	2.47976e-05	2.48619e-05	3.20867e-05	3.67297e-05	0.942417	0.00094508
UCGUGCC	3.8901e-05	4.33893e-05	3.47479e-05	4.95517e-05	4.00769e-05	5.97684e-05	3.52346e-05	9.62323e-05	3.20032e-05	8.95377e-05	3.48816e-05	8.849e-05	5.31938e-05	9.97324e-05	8.96779e-05	2.86565e-05	3.07606e-05	3.62741e-05	3.33039e-05	3.4674e-05	4.04712e-05	4.69404e-05	6.43335e-05	0.942391	0.00129025
UUACCCG	1.30698e-05	1.4364e-05	9.08049e-06	2.11217e-05	1.39001e-05	1.96064e-05	1.02418e-05	2.88843e-05	1.12213e-05	2.49734e-05	1.26985e-05	2.60746e-05	1.43337e-05	2.54205e-05	2.80203e-05	1.07975e-05	1.05546e-05	1.17807e-05	1.12806e-05	1.14775e-05	1.20283e-05	1.66077e-05	1.44464e-05	0.942387	0.00094508
UUCCGUC	2.02575e-05	1.7136e-05	1.86877e-05	2.15405e-05	2.19525e-05	1.54236e-05	1.92614e-05	1.76167e-05	1.7862e-05	2.7615e-05	1.79226e-05	1.63237e-05	1.60138e-05	1.57302e-05	9.65047e-06	1.83326e-05	1.88482e-05	1.85884e-05	1.72059e-05	1.83321e-05	1.89326e-05	1.8544e-05	1.49875e-05	0.942303	0.355588
UUACACG	1.30406e-05	1.44213e-05	9.37979e-06	1.71282e-05	1.22289e-05	1.6946e-05	9.61422e-06	2.26825e-05	1.17131e-05	1.85373e-05	1.23482e-05	2.18946e-05	1.38135e-05	2.23734e-05	2.30788e-05	1.07039e-05	1.19281e-05	1.22353e-05	1.32313e-05	1.25897e-05	1.1812e-05	1.57775e-05	1.36581e-05	0.942277	0.00150336
UACGCUA	1.25728e-06	1.34145e-06	1.25135e-06	1.19042e-06	1.21985e-06	1.33511e-06	1.01042e-06	1.17898e-06	1.35673e-06	1.10082e-06	1.32062e-06	1.23055e-06	1.30512e-06	1.20286e-06	1.18126e-06	1.32152e-06	1.38681e-06	1.39796e-06	1.40846e-06	1.3971e-06	1.32462e-06	1.24804e-06	1.22203e-06	0.942257	0.0066776
UUUUCA	0.000261246	0.000268218	0.000250612	0.000251899	0.000246228	0.000267019	0.000187314	0.000238661	0.000274567	0.000231717	0.00027794	0.000240905	0.000270004	0.000248676	0.000246634	0.000265929	0.000275581	0.000269157	0.000293657	0.000276799	0.000260798	0.000268034	0.000244636	0.942218	0.00786427
UUCCAUA	2.47909e-05	2.63568e-05	2.22488e-05	2.57014e-05	2.32724e-05	2.69887e-05	1.77788e-05	2.67749e-05	2.50491e-05	2.46728e-05	2.57177e-05	2.64989e-05	2.66651e-05	2.73453e-05	2.74841e-05	2.33662e-05	2.53721e-05	2.51355e-05	2.76571e-05	2.61948e-05	2.42185e-05	2.72131e-05	2.37272e-05	0.942178	0.138553
UUUGCGC	2.87522e-05	2.77055e-05	3.30567e-05	2.86477e-05	2.86157e-05	2.88945e-05	2.74231e-05	3.48293e-05	2.88639e-05	2.99135e-05	3.0323e-05	3.44657e-05	3.50138e-05	3.31134e-05	3.45429e-05	3.31513e-05	2.86168e-05	2.6676e-05	2.65709e-05	2.46992e-05	2.68822e-05	2.81676e-05	2.46715e-05	0.941813	0.028358
UGCUGCC	8.61648e-05	8.45219e-05	9.26689e-05	7.95395e-05	8.31858e-05	7.99222e-05	9.64461e-05	7.73806e-05	8.73174e-05	6.52202e-05	8.3791e-05	8.004e-05	8.8944e-05	7.37541e-05	7.77837e-05	8.82512e-05	8.6982e-05	8.51807e-05	7.96719e-05	8.40557e-05	8.36856e-05	8.32226e-05	7.62123e-05	0.941746	0.00150336
UGUGUG	0.000109789	0.000114006	0.000108889	0.000112485	0.000106741	0.000125363	8.98095e-05	0.000141878	0.00010799	0.000130893	0.000111857	0.000142041	0.000136607	0.000148236	0.000141142	0.000105295	0.000107206	0.000108951	0.000109589	0.000108433	0.000110506	0.000116192	0.00011921	0.94167	0.00948098
UAAGUA	5.03961e-05	5.57651e-05	3.82793e-05	6.41582e-05	4.48337e-05	6.58669e-05	3.13483e-05	9.57142e-05	4.35451e-05	7.91886e-05	4.58823e-05	9.02049e-05	5.55539e-05	9.26266e-05	9.73021e-05	3.98756e-05	4.43446e-05	4.58227e-05	5.20591e-05	4.79166e-05	4.38222e-05	5.76568e-05	5.66519e-05	0.941546	0.00150336
UCAGC	0.000308027	0.000319688	0.000292982	0.00034244	0.000308338	0.000356597	0.000280914	0.000436077	0.000298787	0.000385125	0.000308225	0.000420305	0.000356554	0.000428569	0.00043069	0.000291964	0.000293471	0.000299287	0.000295731	0.000294296	0.000303704	0.000330027	0.000330684	0.941494	0.00094508
UUUUCAG	5.97751e-05	6.15182e-05	5.77516e-05	5.13903e-05	5.85795e-05	5.96611e-05	4.4784e-05	4.64952e-05	6.31638e-05	5.06673e-05	6.42682e-05	4.95062e-05	6.67196e-05	5.7296e-05	4.60834e-05	5.91516e-05	6.25289e-05	6.36665e-05	6.68566e-05	6.48152e-05	6.50011e-05	6.06863e-05	6.33712e-05	0.941464	0.00216763
UUGCCAC	4.46602e-05	4.78993e-05	4.34007e-05	5.2355e-05	4.45463e-05	5.49977e-05	3.62674e-05	7.01443e-05	4.50816e-05	6.37156e-05	4.76945e-05	6.79781e-05	5.96241e-05	7.20914e-05	7.09225e-05	4.3383e-05	4.15246e-05	4.16676e-05	4.41478e-05	4.07225e-05	4.32632e-05	5.0538e-05	4.79421e-05	0.94145	0.00150336
UACCGG	4.54246e-05	5.33965e-05	3.71165e-05	6.33447e-05	4.57034e-05	7.83405e-05	3.67205e-05	0.000133964	3.46391e-05	0.000124855	4.00067e-05	0.000123497	6.80174e-05	0.000139318	0.000124563	2.89119e-05	3.28657e-05	4.06576e-05	3.93566e-05	3.95701e-05	4.64506e-05	5.86008e-05	8.38565e-05	0.941439	0.00129025
UUGACGG	4.92995e-06	4.76851e-06	5.83882e-06	4.24643e-06	5.43065e-06	4.55148e-06	5.52692e-06	3.88394e-06	5.0942e-06	3.73155e-06	4.89795e-06	4.26285e-06	5.50263e-06	3.89513e-06	4.0912e-06	5.73558e-06	5.44395e-06	5.14877e-06	4.65061e-06	4.72208e-06	5.065e-06	4.8998e-06	4.19847e-06	0.94142	0.00313173
UGUACCC	5.43215e-05	6.07133e-05	4.64664e-05	6.41639e-05	5.20404e-05	7.27014e-05	4.34875e-05	9.8015e-05	4.90017e-05	9.41534e-05	5.15763e-05	9.23084e-05	6.34978e-05	0.000104066	9.42629e-05	4.42101e-05	4.9875e-05	5.29617e-05	5.2352e-05	5.29967e-05	5.51689e-05	6.37038e-05	7.45675e-05	0.94137	0.00216763
CGACGG	2.71397e-06	2.64573e-06	2.94059e-06	2.8021e-06	2.70559e-06	2.72663e-06	5.07257e-06	3.16559e-06	2.35872e-06	3.00087e-06	2.21337e-06	3.5309e-06	2.33907e-06	2.92634e-06	3.01741e-06	2.40189e-06	2.4442e-06	2.64628e-06	2.24483e-06	2.63788e-06	2.62633e-06	2.4156e-06	3.83945e-06	0.941301	0.0132692
UGUGGCC	6.11844e-05	6.276e-05	6.86487e-05	5.60363e-05	6.28942e-05	6.02109e-05	7.17665e-05	6.03812e-05	6.60446e-05	5.3772e-05	6.29248e-05	6.24399e-05	7.24185e-05	6.24173e-05	5.73693e-05	6.10311e-05	6.12634e-05	6.43413e-05	5.74653e-05	6.2898e-05	6.71985e-05	6.28334e-05	6.8286e-05	0.941237	0.00551113
UUUUUGA	8.53105e-05	9.39643e-05	7.40112e-05	8.93833e-05	7.89772e-05	0.000102205	5.61244e-05	0.000107725	8.18895e-05	0.000106843	8.46575e-05	0.000104612	9.86648e-05	0.000121545	0.000106463	7.35414e-05	8.43485e-05	8.6148e-05	9.30537e-05	9.03157e-05	8.66554e-05	9.5857e-05	0.000101888	0.941223	0.00786427
UAAGUCC	3.26802e-05	3.56137e-05	3.49857e-05	3.79618e-05	3.35868e-05	3.70016e-05	2.93809e-05	3.68989e-05	3.80369e-05	3.54643e-05	3.64462e-05	3.68063e-05	4.01958e-05	3.69571e-05	3.9323e-05	3.23586e-05	3.32484e-05	3.34978e-05	3.32989e-05	3.38127e-05	3.37399e-05	3.83479e-05	3.24987e-05	0.941159	0.0443446
UUAACUG	8.39266e-05	9.57715e-05	7.3277e-05	0.000101533	8.61894e-05	0.0001187	5.85329e-05	0.000152916	7.67973e-05	0.000153172	8.56933e-05	0.000152604	0.000118992	0.000170087	0.000150348	6.87609e-05	7.35262e-05	8.00249e-05	8.4574e-05	8.0574e-05	8.76944e-05	0.000101649	0.000118184	0.940962	0.00150336
UAAGGUC	3.17174e-05	3.70912e-05	2.54281e-05	4.84174e-05	3.08347e-05	4.70814e-05	2.56182e-05	7.66922e-05	3.2414e-05	6.5025e-05	3.2512e-05	7.1758e-05	5.38247e-05	7.36097e-05	7.6918e-05	2.47641e-05	2.67882e-05	2.92832e-05	2.75932e-05	2.80189e-05	3.00857e-05	4.45622e-05	4.0611e-05	0.940911	0.00150336
UGCCCGG	8.84104e-05	0.000105413	5.7118e-05	0.000164183	8.81685e-05	0.000157491	7.10665e-05	0.000277196	7.04977e-05	0.000240478	7.75998e-05	0.000254842	0.000113657	0.00025268	0.000274893	5.82436e-05	5.95798e-05	7.13847e-05	6.60646e-05	6.77393e-05	7.62191e-05	0.000123649	0.000126816	0.940781	0.00094508
UUGCUG	0.000188038	0.000193539	0.000198973	0.00018083	0.000183262	0.000193342	0.000163295	0.000194129	0.000208158	0.000180701	0.00020623	0.000195629	0.00022617	0.000203516	0.000194636	0.00019684	0.000191712	0.000192021	0.000190561	0.000187228	0.000193814	0.000194248	0.000189363	0.940731	0.355588
UCGGGCG	5.93701e-06	6.12887e-06	6.11477e-06	6.30006e-06	5.97877e-06	6.02852e-06	8.64644e-06	7.54351e-06	5.34587e-06	6.37001e-06	5.01497e-06	8.02488e-06	5.70281e-06	6.9658e-06	7.3888e-06	5.5449e-06	5.82165e-06	5.7578e-06	5.11633e-06	5.66831e-06	5.60607e-06	6.11673e-06	7.03998e-06	0.940544	0.00948098
UCACUA	0.000113041	0.00013021	0.000101578	0.000145033	0.000105375	0.000158064	8.50445e-05	0.000223834	0.00011629	0.000200793	0.000115797	0.0002148	0.00016392	0.000227309	0.000220571	9.39401e-05	9.98187e-05	0.000109235	0.000109874	0.000107369	0.000112529	0.000139091	0.000152093	0.940392	0.00380874
UUGAUCC	2.73304e-05	2.81305e-05	2.53689e-05	2.68978e-05	2.56958e-05	2.77118e-05	2.38344e-05	2.81808e-05	2.72341e-05	2.44105e-05	2.72379e-05	2.82293e-05	2.77423e-05	2.77824e-05	2.88221e-05	2.64082e-05	2.75446e-05	2.73773e-05	2.75153e-05	2.77044e-05	2.63857e-05	2.80195e-05	2.57996e-05	0.940333	0.177421
UCCAAAA	1.64403e-05	1.69832e-05	1.67793e-05	1.67987e-05	1.54942e-05	1.75734e-05	1.29612e-05	1.92171e-05	1.71475e-05	1.63824e-05	1.78557e-05	1.85155e-05	1.94649e-05	1.99527e-05	1.92117e-05	1.75324e-05	1.71641e-05	1.60017e-05	1.87522e-05	1.66037e-05	1.61301e-05	1.8314e-05	1.47461e-05	0.940303	0.168323
UCGGUAC	6.23836e-06	6.58246e-06	6.34058e-06	5.9837e-06	6.33628e-06	6.15697e-06	6.61094e-06	5.57678e-06	6.24035e-06	5.36014e-06	5.8336e-06	6.17301e-06	5.98209e-06	5.81703e-06	5.71786e-06	6.17754e-06	6.78812e-06	6.50337e-06	5.799e-06	6.4914e-06	6.14185e-06	7.01671e-06	5.92873e-06	0.940281	0.017703
UCGCA	0.000192337	0.000216098	0.000148739	0.000277074	0.00018005	0.000272964	0.000154492	0.000423786	0.000167251	0.000357036	0.000177007	0.000399862	0.000225704	0.000396363	0.000425142	0.000156205	0.000161431	0.000166573	0.000173431	0.000165365	0.00016679	0.000234175	0.000221866	0.94	0.00094508
UUUGUA	0.000214387	0.000228665	0.000186503	0.000244371	0.000205535	0.000252998	0.000148342	0.000272274	0.000210362	0.000252065	0.000217168	0.000260019	0.000231001	0.000276154	0.000276777	0.000194783	0.000212921	0.000215698	0.000230884	0.000224077	0.000211808	0.000244122	0.00021908	0.939961	0.00262703
UGACGAG	3.03745e-06	3.34062e-06	3.33878e-06	2.98432e-06	3.0172e-06	3.39608e-06	3.25656e-06	2.75179e-06	2.91721e-06	3.75789e-06	2.71457e-06	2.86956e-06	2.60651e-06	3.35387e-06	2.87987e-06	3.05234e-06	3.25471e-06	3.24454e-06	2.91913e-06	3.18994e-06	3.31883e-06	3.08348e-06	3.93205e-06	0.93984	0.414962
UGGAAAC	2.59599e-05	2.69396e-05	2.50994e-05	2.64997e-05	2.50501e-05	2.73099e-05	2.18945e-05	2.7443e-05	2.54979e-05	2.53891e-05	2.57658e-05	2.64518e-05	2.8445e-05	2.67628e-05	2.68029e-05	2.39563e-05	2.57664e-05	2.6161e-05	2.72919e-05	2.69597e-05	2.58404e-05	2.68435e-05	2.49478e-05	0.939829	0.237175
UGAGCC	9.96584e-05	0.000115148	8.16817e-05	0.000142905	9.09524e-05	0.000141078	8.26409e-05	0.000219372	9.58509e-05	0.000184236	9.40429e-05	0.000210135	0.000131413	0.000205578	0.000221622	7.68691e-05	8.20249e-05	8.96811e-05	8.66768e-05	8.77649e-05	8.81854e-05	0.000127031	0.000125124	0.93976	0.00110318
UGCCGC	7.82804e-05	7.78726e-05	8.41019e-05	7.99346e-05	7.92045e-05	7.73494e-05	0.000100664	8.54333e-05	7.69989e-05	7.16645e-05	7.61059e-05	8.67307e-05	7.60875e-05	8.01154e-05	8.67215e-05	7.96518e-05	7.75311e-05	7.63284e-05	7.28957e-05	7.54747e-05	7.64877e-05	7.70973e-05	7.83131e-05	0.9397	0.0660327
UGAAGGG	4.91226e-05	5.58611e-05	4.7704e-05	6.79876e-05	4.72714e-05	6.56357e-05	4.3961e-05	0.000103646	5.59081e-05	8.76036e-05	5.37366e-05	9.86606e-05	8.52128e-05	9.7139e-05	0.000101676	4.45932e-05	4.36322e-05	4.6396e-05	4.19776e-05	4.26788e-05	4.72581e-05	6.45479e-05	5.94622e-05	0.939695	0.00182891
UGUACA	6.85301e-05	7.63857e-05	5.98845e-05	7.33693e-05	6.42088e-05	8.36037e-05	4.84624e-05	9.1635e-05	6.60466e-05	9.66202e-05	6.83248e-05	8.77485e-05	7.549e-05	0.000103614	8.9429e-05	5.95513e-05	6.92481e-05	7.1318e-05	7.47775e-05	7.38267e-05	7.2652e-05	7.80215e-05	8.86354e-05	0.939679	0.011099
UGCUGA	0.000158314	0.000166211	0.000171138	0.000159966	0.000155504	0.000171943	0.000144501	0.000189221	0.000178445	0.000173682	0.000174352	0.000187652	0.000200111	0.000193209	0.000186458	0.000166434	0.000160682	0.000161244	0.000158386	0.00015499	0.00016273	0.00016953	0.000166212	0.939411	0.0854793
UUAAUGC	5.73393e-05	6.37787e-05	4.96065e-05	6.62416e-05	5.58798e-05	7.34716e-05	4.0899e-05	9.2884e-05	5.28437e-05	8.95306e-05	5.61504e-05	9.12071e-05	7.39718e-05	0.000100272	9.11605e-05	4.6908e-05	5.36735e-05	5.5935e-05	5.88184e-05	5.7377e-05	5.82626e-05	6.82269e-05	7.34986e-05	0.93933	0.00463295
UGUGUC	0.000218635	0.000226357	0.000209157	0.000227689	0.000211404	0.000243654	0.000190584	0.000276466	0.000213985	0.000253543	0.000219087	0.000269914	0.00023129	0.000278781	0.000274081	0.000207238	0.000213196	0.000217813	0.000214496	0.000216437	0.00021914	0.000226152	0.000233326	0.939319	0.00380874
UGGAGCA	2.04474e-05	2.20277e-05	1.87805e-05	2.34458e-05	1.9512e-05	2.43486e-05	1.65099e-05	2.98131e-05	1.89118e-05	2.69661e-05	1.92755e-05	2.7783e-05	2.34959e-05	2.84104e-05	2.85941e-05	1.74437e-05	1.91912e-05	1.96504e-05	2.01044e-05	1.9899e-05	1.91576e-05	2.22012e-05	2.1451e-05	0.939254	0.00150336
UUUUCCC	0.00012176	0.000123566	0.000112886	0.000124545	0.000117732	0.000124657	9.30804e-05	0.000127757	0.000122681	0.0001131	0.000127086	0.000123709	0.000124367	0.000126524	0.00012731	0.000122118	0.000122822	0.000119845	0.00012877	0.000120931	0.000117195	0.000124855	0.000109026	0.939043	0.122877
UUCGAUG	1.18632e-05	1.24282e-05	1.06632e-05	1.17225e-05	1.1476e-05	1.20347e-05	1.10477e-05	1.18384e-05	1.2241e-05	1.04446e-05	1.22138e-05	1.20492e-05	1.12986e-05	1.17121e-05	1.20958e-05	1.16028e-05	1.2395e-05	1.2093e-05	1.2273e-05	1.23681e-05	1.19085e-05	1.21716e-05	1.09674e-05	0.938978	0.168323
UGGGGUC	5.14522e-05	5.0846e-05	5.04333e-05	4.93972e-05	5.1074e-05	4.8145e-05	5.47405e-05	4.35052e-05	5.04167e-05	3.64419e-05	4.83699e-05	4.55173e-05	4.57695e-05	4.21226e-05	4.37826e-05	4.87424e-05	5.1107e-05	5.22186e-05	4.70944e-05	5.13516e-05	5.09263e-05	5.02764e-05	4.656e-05	0.938853	0.00786427
UGGAGAG	2.57805e-05	2.7492e-05	2.22517e-05	2.86281e-05	2.40459e-05	2.92433e-05	2.13673e-05	3.69356e-05	2.39438e-05	3.12865e-05	2.40201e-05	3.69332e-05	2.65558e-05	3.54323e-05	3.76465e-05	2.28137e-05	2.44874e-05	2.48902e-05	2.51672e-05	2.49819e-05	2.3854e-05	2.73583e-05	2.6447e-05	0.938823	0.00150336
UGGGGCG	3.64241e-05	4.01428e-05	2.71791e-05	5.26985e-05	3.37036e-05	4.98266e-05	3.45575e-05	8.20493e-05	2.83036e-05	6.97018e-05	2.9085e-05	8.1087e-05	3.48174e-05	7.5073e-05	8.35892e-05	2.60364e-05	2.88658e-05	3.13906e-05	2.93406e-05	3.15244e-05	3.05187e-05	4.14242e-05	4.71763e-05	0.938753	0.000954767
UCGCGGG	1.04757e-05	1.01446e-05	1.29136e-05	1.0471e-05	1.00542e-05	1.06754e-05	1.25961e-05	1.26543e-05	1.02025e-05	1.07958e-05	1.09025e-05	1.25981e-05	1.22003e-05	1.14237e-05	1.25766e-05	1.20287e-05	9.93539e-06	9.35212e-06	9.85592e-06	8.80367e-06	9.22773e-06	9.77054e-06	9.43906e-06	0.938577	0.0660327
UUUAAC	0.000262553	0.000294856	0.000224223	0.000300887	0.000249418	0.000344666	0.000179144	0.000439862	0.00024434	0.000417991	0.000259049	0.000420894	0.000341747	0.000470457	0.000428304	0.000214748	0.000241649	0.00025637	0.000275526	0.000263749	0.000264419	0.000310596	0.000341166	0.938521	0.00313173
UUCACAG	2.88911e-05	3.11995e-05	2.60729e-05	3.41029e-05	2.74151e-05	3.43079e-05	2.31734e-05	4.25681e-05	2.83846e-05	3.68348e-05	2.84727e-05	4.06814e-05	3.41131e-05	4.11364e-05	4.20154e-05	2.51084e-05	2.74939e-05	2.78554e-05	2.93209e-05	2.84503e-05	2.75068e-05	3.27611e-05	3.01782e-05	0.93851	0.00313173
CCGGGCG	1.19402e-05	1.24527e-05	1.25742e-05	1.69504e-05	1.37071e-05	1.47874e-05	2.10616e-05	1.89846e-05	1.04092e-05	1.73256e-05	1.10725e-05	1.98138e-05	1.09724e-05	1.71489e-05	1.98953e-05	1.02303e-05	1.02479e-05	1.07764e-05	1.04944e-05	1.17322e-05	1.21075e-05	1.32796e-05	1.70254e-05	0.938499	0.00216763
UUCACC	0.000117039	0.000125985	0.000129532	0.000131487	0.000113709	0.000134837	0.000108482	0.000172184	0.000141446	0.000150731	0.00013418	0.000170023	0.000179314	0.000170726	0.000169836	0.000120716	0.000114772	0.000117032	0.000110348	0.000109969	0.000120346	0.000136944	0.000129686	0.938478	0.0209383
UGGCACC	1.74331e-05	1.87565e-05	1.81358e-05	1.81329e-05	1.67518e-05	1.81897e-05	1.87716e-05	2.00296e-05	1.98655e-05	1.70338e-05	1.80891e-05	1.97965e-05	2.29545e-05	1.91424e-05	1.97864e-05	1.6137e-05	1.73473e-05	1.84079e-05	1.66744e-05	1.79317e-05	1.79084e-05	1.96172e-05	1.89562e-05	0.938404	0.330995
UGCCAG	0.00011148	0.000114194	0.000111681	0.000117885	0.000113423	0.000125972	0.000101493	0.000149285	0.00011135	0.000136239	0.000115189	0.000143996	0.000126126	0.000150492	0.000146012	0.000111499	0.000107799	0.000109569	0.000109168	0.000106445	0.000112624	0.000115538	0.000118911	0.938384	0.00129025
CCCGGGG	4.5822e-05	5.12652e-05	3.80055e-05	7.02122e-05	4.53499e-05	6.7115e-05	5.50911e-05	0.000108092	3.47751e-05	9.05342e-05	3.66443e-05	0.000104451	5.72284e-05	9.52205e-05	0.000107512	3.13491e-05	3.50693e-05	3.80398e-05	3.76225e-05	3.96068e-05	3.94e-05	5.48928e-05	6.0929e-05	0.938371	0.000954767
UUUUUCC	0.000167913	0.000173427	0.000168094	0.000168709	0.000163748	0.000181283	0.000125433	0.000182851	0.000174705	0.000175921	0.000182871	0.000177977	0.00019226	0.00019376	0.000184692	0.000173188	0.00017088	0.000166325	0.00018317	0.000166676	0.000166884	0.000176942	0.000164163	0.938183	0.110371
UCUGAAC	2.87829e-05	2.79119e-05	2.61902e-05	2.83076e-05	2.93219e-05	2.88562e-05	2.24229e-05	3.39431e-05	2.66778e-05	4.28741e-05	2.76517e-05	3.295e-05	3.37622e-05	3.72802e-05	2.54972e-05	2.51051e-05	2.65979e-05	2.82877e-05	2.77113e-05	2.7909e-05	2.9556e-05	2.82699e-05	3.16807e-05	0.938162	0.0209383
UUGGGGA	5.79636e-05	6.62644e-05	5.25223e-05	7.64924e-05	5.27361e-05	7.69287e-05	4.67124e-05	0.000110577	5.86227e-05	9.02863e-05	5.82698e-05	0.000104854	7.94127e-05	0.000104553	0.000110183	4.78837e-05	5.10102e-05	5.42411e-05	5.48421e-05	5.35377e-05	5.28928e-05	7.222e-05	6.69123e-05	0.93809	0.00313173
UUUCCG	9.87974e-05	0.000109901	6.80465e-05	0.000153833	9.77579e-05	0.000144709	7.8912e-05	0.000217525	8.19325e-05	0.000193985	8.88829e-05	0.000203105	0.000100286	0.000197142	0.000220774	7.65828e-05	8.12544e-05	8.65614e-05	8.51107e-05	8.62417e-05	8.74277e-05	0.000123595	0.000110696	0.938008	0.00094508
UUGUGC	0.000138358	0.000139828	0.000141411	0.000130771	0.000137815	0.000133092	0.000125527	0.00011352	0.000146337	0.0001156	0.000145209	0.000116553	0.000146657	0.000119095	0.0001114	0.000140017	0.000144919	0.00014329	0.000143968	0.000144911	0.000143076	0.000138796	0.000130991	0.937925	0.00094508
UCCAGC	9.86904e-05	9.69905e-05	0.000106081	9.65925e-05	9.85973e-05	9.65505e-05	9.81842e-05	9.83741e-05	0.000101234	8.24782e-05	0.000103795	9.69121e-05	0.000108621	9.35461e-05	9.84874e-05	0.000108831	0.00010082	9.62903e-05	9.8751e-05	9.35199e-05	9.53372e-05	9.77617e-05	8.35439e-05	0.937822	0.0972417
UCAGUCC	3.57637e-05	3.71749e-05	3.08021e-05	4.26941e-05	3.44302e-05	4.12304e-05	3.41216e-05	5.18046e-05	3.23855e-05	4.50223e-05	3.28914e-05	5.16794e-05	3.44567e-05	4.88701e-05	5.40689e-05	3.03515e-05	3.30383e-05	3.39527e-05	3.34471e-05	3.49298e-05	3.42025e-05	3.77471e-05	3.80169e-05	0.937686	0.000954767
UCAACG	3.89366e-05	4.47864e-05	2.475e-05	6.72537e-05	3.87656e-05	6.32466e-05	2.79562e-05	0.00011123	2.90423e-05	9.39924e-05	3.39101e-05	0.000103121	5.21716e-05	0.00010163	0.000109395	2.77216e-05	2.92582e-05	3.10912e-05	3.01713e-05	2.98739e-05	3.17901e-05	5.28065e-05	4.87275e-05	0.937528	0.00094508
UUCCGCC	2.01652e-05	2.01874e-05	1.96692e-05	2.11295e-05	2.11644e-05	2.02786e-05	2.26498e-05	1.76452e-05	1.99577e-05	1.72838e-05	1.98693e-05	1.8602e-05	1.73731e-05	1.70805e-05	1.85236e-05	1.94213e-05	2.02725e-05	2.04029e-05	1.85108e-05	2.04273e-05	2.02837e-05	2.0601e-05	1.95831e-05	0.937227	0.196581
UCAAAA	5.52062e-05	5.95968e-05	5.06485e-05	5.58558e-05	5.08034e-05	6.26846e-05	3.9008e-05	6.79487e-05	5.47296e-05	6.24049e-05	5.65802e-05	6.59398e-05	6.74092e-05	7.30609e-05	6.73656e-05	5.11303e-05	5.57023e-05	5.52458e-05	6.19732e-05	5.7655e-05	5.44997e-05	6.22116e-05	5.9327e-05	0.937097	0.0209383
UUCGCG	1.70102e-05	1.92576e-05	1.33915e-05	2.48472e-05	1.68725e-05	2.43228e-05	1.54859e-05	3.60026e-05	1.39368e-05	3.25552e-05	1.494e-05	3.52057e-05	1.92238e-05	3.31012e-05	3.58845e-05	1.32659e-05	1.45077e-05	1.46075e-05	1.47995e-05	1.47123e-05	1.42068e-05	2.02769e-05	2.00961e-05	0.937037	0.00094508
UUCCG	0.000339549	0.000369666	0.000278004	0.000469962	0.000324254	0.000470641	0.00027198	0.000720503	0.000288195	0.000634353	0.000309033	0.000679011	0.000383944	0.000674353	0.000711298	0.000280152	0.000282608	0.00029563	0.00029987	0.000287851	0.00029644	0.000391211	0.000398031	0.937015	0.00094508
UGGUAGG	4.43199e-05	4.89674e-05	3.52547e-05	5.75409e-05	4.20786e-05	6.34212e-05	3.67135e-05	8.18712e-05	3.88676e-05	6.70033e-05	4.03557e-05	7.97156e-05	4.96029e-05	7.93941e-05	8.41517e-05	3.58269e-05	4.0132e-05	4.11153e-05	4.36539e-05	4.22294e-05	3.99427e-05	5.1361e-05	4.85953e-05	0.936997	0.00110318
UUUCGGA	1.2039e-05	1.21886e-05	1.1623e-05	1.10637e-05	1.16686e-05	1.15043e-05	1.09453e-05	9.79902e-06	1.27244e-05	1.32741e-05	1.25722e-05	9.77611e-06	1.16518e-05	1.00446e-05	9.87463e-06	1.2239e-05	1.28418e-05	1.27161e-05	1.2607e-05	1.28069e-05	1.24243e-05	1.19653e-05	1.11277e-05	0.936876	0.0156726
UUAGCCC	0.000116064	0.000138743	8.16331e-05	0.000172157	0.000111719	0.000189532	8.37614e-05	0.000300712	8.81527e-05	0.00027592	0.000100908	0.000288439	0.000159107	0.000305835	0.000297453	7.56158e-05	8.52537e-05	9.97616e-05	9.98758e-05	9.87021e-05	0.000106721	0.000148369	0.000175969	0.936875	0.000954767
CGCAGGG	5.54211e-06	5.64884e-06	5.43922e-06	5.51756e-06	5.22202e-06	5.35404e-06	8.44572e-06	5.6368e-06	4.91374e-06	5.12944e-06	4.62596e-06	6.23752e-06	4.4401e-06	5.37319e-06	5.42636e-06	4.55932e-06	5.27011e-06	5.73657e-06	4.78436e-06	5.80796e-06	5.65438e-06	5.33502e-06	7.24843e-06	0.936866	0.488712
UUUGAUC	4.81236e-05	5.02419e-05	5.11078e-05	4.9153e-05	4.72172e-05	5.03669e-05	3.9834e-05	4.91253e-05	5.3651e-05	4.6732e-05	5.41405e-05	4.73557e-05	6.00837e-05	5.0881e-05	4.99359e-05	5.07085e-05	5.04595e-05	4.91169e-05	5.19695e-05	4.92965e-05	4.88088e-05	5.20097e-05	4.46452e-05	0.936605	0.138553
UUACGUC	7.0762e-06	7.13277e-06	6.76088e-06	6.40612e-06	6.42655e-06	6.82581e-06	5.83856e-06	5.54538e-06	7.16607e-06	5.51113e-06	7.15646e-06	6.09463e-06	7.15652e-06	5.66206e-06	5.50028e-06	6.60846e-06	7.56287e-06	7.34879e-06	7.6882e-06	7.67832e-06	7.05167e-06	7.0655e-06	6.77011e-06	0.936494	0.00110318
GGGGGG	8.43284e-05	0.000100092	5.04219e-05	0.000133467	7.35936e-05	0.00012463	6.04031e-05	0.000239361	5.88089e-05	0.000194658	6.32228e-05	0.000223764	9.81814e-05	0.000222291	0.000233641	5.12499e-05	6.33112e-05	6.79281e-05	7.07369e-05	6.91781e-05	6.53101e-05	0.000106814	0.00011491	0.936492	0.00094508
UGUGAG	0.000125229	0.000137245	0.000103566	0.000158445	0.000114957	0.000160499	9.80047e-05	0.000232466	0.000110148	0.000192033	0.00011302	0.000220854	0.000139462	0.000221696	0.000231597	0.000100873	0.000110266	0.000114521	0.000117208	0.000115749	0.000110973	0.000144278	0.000139891	0.936429	0.00110318
UCUGUGG	6.9893e-05	7.74455e-05	6.11101e-05	9.47264e-05	6.85675e-05	9.25639e-05	6.13862e-05	0.000132187	6.29278e-05	0.000112394	6.45486e-05	0.00012288	8.33231e-05	0.000121262	0.000129124	5.61594e-05	6.04871e-05	6.41896e-05	6.4802e-05	6.57598e-05	6.44632e-05	8.35016e-05	7.86825e-05	0.936316	0.00094508
UUCCGAC	2.81458e-06	2.77031e-06	2.82084e-06	2.3685e-06	2.80928e-06	2.33855e-06	3.17658e-06	1.59542e-06	2.8806e-06	1.66545e-06	2.61406e-06	1.9141e-06	2.93982e-06	1.85114e-06	1.84613e-06	2.85728e-06	3.17397e-06	2.9519e-06	2.53606e-06	2.93456e-06	2.8033e-06	3.1307e-06	2.22595e-06	0.936301	0.00110318
UCCAAA	4.07331e-05	4.37101e-05	3.34287e-05	4.5989e-05	3.76106e-05	4.79254e-05	2.88536e-05	6.03997e-05	3.81763e-05	4.9666e-05	4.01378e-05	5.73274e-05	4.56042e-05	5.89429e-05	6.05093e-05	3.70063e-05	3.88396e-05	3.85224e-05	4.18818e-05	3.93737e-05	3.72552e-05	4.53357e-05	4.06662e-05	0.936262	0.00216763
UGGUCC	0.000147598	0.000144056	0.000153074	0.000132868	0.000150506	0.000133705	0.000158965	0.000109597	0.000152564	9.79431e-05	0.000148715	0.0001166	0.000141217	0.000113118	0.00011134	0.000151793	0.0001523	0.000154526	0.00014109	0.000151418	0.000154279	0.000143179	0.000136867	0.936199	0.00110318
UGGGAC	0.000103669	0.000105699	9.59078e-05	0.000116594	0.000104666	0.000111929	9.62576e-05	0.000122896	0.000100805	0.000113956	0.000100967	0.000123317	9.45097e-05	0.000114959	0.000125481	9.88191e-05	0.000101087	0.000100825	9.69391e-05	9.99771e-05	9.96896e-05	0.000105936	9.87035e-05	0.936176	0.00094508
UGGCUCC	7.36988e-05	7.43377e-05	8.20322e-05	7.02916e-05	7.58858e-05	7.47479e-05	8.15233e-05	7.74381e-05	8.23852e-05	7.24719e-05	7.92643e-05	7.69423e-05	8.9621e-05	7.99049e-05	7.41107e-05	7.48e-05	7.28397e-05	7.76661e-05	6.80199e-05	7.38127e-05	8.02456e-05	7.64635e-05	8.40635e-05	0.936159	0.168323
UCCGACA	6.52508e-07	6.83193e-07	6.71842e-07	6.11933e-07	6.5513e-07	6.32614e-07	8.9973e-07	5.45531e-07	6.65659e-07	4.99671e-07	6.13895e-07	6.01981e-07	6.07996e-07	5.284e-07	5.47303e-07	6.30215e-07	6.78825e-07	7.16486e-07	6.40936e-07	7.13664e-07	7.0559e-07	6.62338e-07	7.49691e-07	0.936129	0.00150336
UUUAUGA	7.3494e-05	8.25113e-05	5.56613e-05	9.63945e-05	7.11427e-05	0.000102882	4.88156e-05	0.000135749	6.65398e-05	0.000125227	7.13661e-05	0.000128868	8.72851e-05	0.000138415	0.000135101	5.83283e-05	6.53921e-05	7.13099e-05	7.41806e-05	7.31188e-05	7.31332e-05	9.01422e-05	9.34025e-05	0.935999	0.00182891
UGCGCCG	4.35503e-06	4.35794e-06	5.07543e-06	4.17804e-06	4.3022e-06	3.9944e-06	6.58861e-06	4.06166e-06	4.11217e-06	3.90748e-06	3.84601e-06	4.54673e-06	4.25124e-06	4.14276e-06	4.16856e-06	4.25034e-06	4.75251e-06	4.28994e-06	3.61668e-06	4.35545e-06	4.18497e-06	4.86263e-06	4.64021e-06	0.935935	0.0660327
UUUACCG	1.66958e-05	1.87283e-05	1.44221e-05	2.00037e-05	1.61744e-05	2.46027e-05	1.28945e-05	3.65746e-05	1.44629e-05	3.40619e-05	1.58611e-05	3.49509e-05	2.25582e-05	3.85447e-05	3.43255e-05	1.30718e-05	1.41893e-05	1.57805e-05	1.59449e-05	1.56943e-05	1.69438e-05	1.95517e-05	2.52845e-05	0.93591	0.00150336
UGCCAA	5.0939e-05	5.40793e-05	4.81279e-05	6.03001e-05	4.9685e-05	6.09996e-05	4.10337e-05	7.51754e-05	4.97931e-05	6.51313e-05	5.26332e-05	7.32795e-05	5.97252e-05	7.28302e-05	7.81881e-05	5.06856e-05	4.96174e-05	4.69818e-05	5.19443e-05	4.71135e-05	4.66285e-05	5.52337e-05	4.71762e-05	0.935872	0.00129025
UGGAAG	0.000146578	0.000155636	0.00012977	0.000183477	0.00014048	0.000185472	0.000113752	0.000257671	0.000135003	0.000215543	0.000141651	0.000250842	0.000182484	0.000235988	0.000260593	0.000133676	0.000135624	0.000133749	0.000141558	0.000132923	0.000130565	0.000162648	0.000148234	0.935835	0.00110318
UGCAA	6.90181e-05	7.07601e-05	6.98378e-05	7.01021e-05	6.81525e-05	7.18318e-05	5.51251e-05	6.82248e-05	7.16958e-05	6.30076e-05	7.33541e-05	6.73208e-05	7.57638e-05	6.99304e-05	7.07437e-05	7.10772e-05	7.2063e-05	6.94908e-05	7.42416e-05	7.02435e-05	6.79443e-05	7.31324e-05	6.13507e-05	0.935802	0.153647
UGGUAGC	4.31858e-05	4.68718e-05	3.70559e-05	5.02248e-05	4.01142e-05	5.16468e-05	3.50253e-05	6.46732e-05	3.9119e-05	5.59435e-05	4.0386e-05	6.12668e-05	5.10908e-05	6.17178e-05	6.40813e-05	3.68468e-05	4.05292e-05	4.18649e-05	4.31818e-05	4.22795e-05	3.96295e-05	4.95062e-05	4.62673e-05	0.935659	0.00216763
UUGUGCC	4.49337e-05	4.56009e-05	4.68783e-05	4.19722e-05	4.43594e-05	4.14687e-05	4.34972e-05	3.59912e-05	5.23415e-05	3.02998e-05	4.95087e-05	3.72653e-05	4.87256e-05	3.63997e-05	3.59702e-05	4.78039e-05	4.83597e-05	4.76975e-05	4.51258e-05	4.64538e-05	4.70169e-05	4.69612e-05	4.045e-05	0.935633	0.00094508
UGCUGGA	6.38196e-05	6.50739e-05	6.94277e-05	6.41845e-05	6.22433e-05	6.40171e-05	6.00766e-05	7.05759e-05	7.09063e-05	5.74095e-05	7.02024e-05	6.9822e-05	7.77056e-05	6.8602e-05	7.05873e-05	7.09142e-05	6.60593e-05	6.27429e-05	6.46789e-05	6.0633e-05	6.21385e-05	6.67844e-05	5.62916e-05	0.935535	0.46346
UGACAA	2.75357e-05	2.95229e-05	2.21395e-05	3.39056e-05	2.55147e-05	3.29378e-05	1.9559e-05	4.48453e-05	2.58009e-05	3.54236e-05	2.75006e-05	4.28529e-05	3.01545e-05	4.3314e-05	4.47424e-05	2.56675e-05	2.56787e-05	2.49046e-05	2.92964e-05	2.58178e-05	2.46057e-05	3.15927e-05	2.61133e-05	0.935377	0.00216763
UCGGCGC	8.04425e-06	7.55759e-06	9.39359e-06	7.82978e-06	8.48135e-06	7.59651e-06	1.21272e-05	7.80026e-06	7.97548e-06	6.56735e-06	7.82183e-06	8.17846e-06	7.57107e-06	7.22537e-06	7.76466e-06	8.87621e-06	8.22896e-06	7.82042e-06	7.07206e-06	7.30652e-06	7.80107e-06	7.62796e-06	7.99708e-06	0.935339	0.257609
UUACGC	4.21545e-05	4.63664e-05	3.31528e-05	5.50774e-05	3.74654e-05	5.62796e-05	3.1499e-05	8.57345e-05	3.42538e-05	7.13294e-05	3.63499e-05	8.2042e-05	4.7813e-05	8.00935e-05	8.56099e-05	3.12649e-05	3.56111e-05	3.71443e-05	3.93649e-05	3.77833e-05	3.55049e-05	4.82553e-05	4.90912e-05	0.935195	0.00110318
UUAGCUC	9.19043e-05	0.000107578	6.65273e-05	0.000134317	9.14334e-05	0.000142887	6.58422e-05	0.000220739	7.49137e-05	0.000198969	8.44751e-05	0.000209023	0.000134597	0.000222145	0.000218734	6.52325e-05	7.3377e-05	8.13407e-05	8.32679e-05	8.15539e-05	8.53486e-05	0.000120912	0.000126646	0.935182	0.000954767
UGCCGAC	2.73684e-06	2.98512e-06	3.18462e-06	2.4402e-06	3.00528e-06	2.33509e-06	3.70525e-06	1.58259e-06	2.78108e-06	1.94917e-06	2.46869e-06	2.03243e-06	2.78506e-06	2.14348e-06	1.98217e-06	2.86785e-06	3.48601e-06	3.00677e-06	2.45134e-06	3.00355e-06	2.75565e-06	3.82136e-06	2.47477e-06	0.935172	0.00182891
UGGCGCC	4.34618e-05	5.06331e-05	3.15118e-05	6.62964e-05	3.89098e-05	6.38962e-05	4.06413e-05	0.000109441	3.64258e-05	8.78258e-05	3.6585e-05	0.000102922	5.90137e-05	9.86619e-05	0.00010787	2.96721e-05	3.33778e-05	3.69396e-05	3.49723e-05	3.70389e-05	3.58927e-05	5.62972e-05	5.72837e-05	0.935142	0.000954767
UUCCGUA	1.18646e-05	1.33985e-05	1.01116e-05	1.47193e-05	1.03843e-05	1.61073e-05	8.04394e-06	2.1537e-05	1.0016e-05	1.95202e-05	1.05754e-05	1.99047e-05	1.51962e-05	1.98721e-05	2.02453e-05	9.08717e-06	1.04015e-05	1.07469e-05	1.16608e-05	1.10751e-05	1.04139e-05	1.34475e-05	1.31889e-05	0.935062	0.00262703
CGACGGG	1.41704e-06	1.35899e-06	1.64087e-06	1.36087e-06	1.45219e-06	1.31147e-06	2.92093e-06	1.43232e-06	1.24232e-06	1.33292e-06	1.14562e-06	1.61979e-06	1.08717e-06	1.32783e-06	1.39478e-06	1.31521e-06	1.32004e-06	1.40377e-06	1.12264e-06	1.37163e-06	1.43553e-06	1.19381e-06	1.98736e-06	0.93504	0.330995
UUCGCGC	5.60063e-06	5.06607e-06	6.88957e-06	4.75401e-06	5.42555e-06	5.02097e-06	8.0541e-06	4.70075e-06	5.41203e-06	4.28635e-06	5.04982e-06	5.30433e-06	5.44144e-06	4.45156e-06	4.64581e-06	6.12289e-06	5.58484e-06	5.2078e-06	4.56589e-06	4.96808e-06	5.3096e-06	4.60658e-06	4.91595e-06	0.934916	0.028358
UGUGUGG	6.84791e-05	7.24517e-05	6.28934e-05	7.63387e-05	6.3998e-05	7.79367e-05	5.70264e-05	9.3476e-05	6.60372e-05	7.98413e-05	6.52584e-05	9.22506e-05	7.3218e-05	9.03585e-05	9.33398e-05	6.11183e-05	6.67975e-05	6.73624e-05	6.68518e-05	6.85446e-05	6.47933e-05	7.4817e-05	7.16097e-05	0.934805	0.00262703
UCUGCCC	9.29274e-05	9.36002e-05	9.40505e-05	9.7653e-05	9.38925e-05	9.69333e-05	9.56284e-05	0.000104523	9.26808e-05	8.99334e-05	9.19922e-05	0.000104853	9.98129e-05	9.74971e-05	0.000106354	9.12753e-05	9.27506e-05	9.30604e-05	8.82564e-05	9.18364e-05	9.19484e-05	9.49692e-05	8.8784e-05	0.934785	0.011099
UUCGAUC	1.41673e-05	1.28179e-05	1.30402e-05	1.4881e-05	1.45813e-05	1.3364e-05	1.2034e-05	1.29064e-05	1.33367e-05	1.2451e-05	1.40476e-05	1.29941e-05	1.24742e-05	1.22612e-05	1.22147e-05	1.405e-05	1.34361e-05	1.26528e-05	1.24323e-05	1.23726e-05	1.2971e-05	1.29784e-05	1.09397e-05	0.934768	0.392087
UUAUGUG	7.22849e-05	8.56268e-05	5.64756e-05	0.000102565	6.45889e-05	0.000106391	4.79775e-05	0.000164628	6.51824e-05	0.000133977	6.74413e-05	0.000151754	0.000100411	0.000155852	0.000164308	5.38204e-05	6.17708e-05	6.48567e-05	7.2287e-05	6.69587e-05	6.2021e-05	9.60287e-05	8.87143e-05	0.934631	0.00182891
UCCAAC	4.12648e-05	4.38606e-05	4.28188e-05	4.12539e-05	3.80992e-05	4.44137e-05	3.58962e-05	4.66708e-05	4.65777e-05	3.93746e-05	4.38686e-05	4.719e-05	5.11553e-05	4.53601e-05	4.71018e-05	4.11839e-05	4.21122e-05	4.22633e-05	4.13403e-05	4.12678e-05	4.0938e-05	4.45015e-05	4.10142e-05	0.934585	0.281775
UCAGGAG	8.29315e-05	9.91478e-05	5.51638e-05	0.000141992	7.41472e-05	0.000135011	5.87055e-05	0.000234109	7.03695e-05	0.000194252	7.26918e-05	0.000217956	0.000106142	0.000212292	0.00023763	5.53852e-05	6.04301e-05	6.83438e-05	6.75775e-05	6.64164e-05	6.71847e-05	0.000111719	0.000108613	0.934573	0.00094508
UGGUAC	0.000139007	0.000145328	0.000137038	0.000144229	0.000135204	0.000162738	0.000114838	0.000200487	0.000136756	0.000183651	0.000142867	0.000191395	0.000166028	0.000208645	0.000193894	0.000134569	0.0001341	0.000136494	0.00014078	0.000134536	0.000139271	0.000147566	0.000159176	0.934552	0.00551113
UUGUCG	8.88008e-05	9.75402e-05	7.26732e-05	0.000126324	8.68106e-05	0.000121953	7.09526e-05	0.000189886	8.19285e-05	0.000154797	8.96129e-05	0.000177272	0.00011211	0.000173452	0.000187262	8.14753e-05	7.65791e-05	7.63604e-05	8.4964e-05	7.53856e-05	7.73573e-05	0.000108454	9.27275e-05	0.934504	0.000954767
UGUCCCC	7.20159e-05	7.31285e-05	6.95827e-05	7.74988e-05	7.12041e-05	7.78434e-05	7.10468e-05	8.93486e-05	6.94572e-05	7.56276e-05	6.87611e-05	9.01484e-05	7.63134e-05	8.14065e-05	8.9904e-05	6.73152e-05	6.99146e-05	7.07476e-05	6.63945e-05	6.93929e-05	6.87873e-05	7.34851e-05	6.97759e-05	0.93435	0.00094508
UUCGACG	2.09808e-06	2.07821e-06	2.16624e-06	1.79093e-06	1.99009e-06	1.93522e-06	2.23586e-06	1.71428e-06	2.11721e-06	1.58785e-06	2.08863e-06	1.87313e-06	2.05096e-06	1.62586e-06	1.69422e-06	2.21662e-06	2.19218e-06	2.14971e-06	2.04141e-06	2.07004e-06	1.99434e-06	1.83617e-06	1.92237e-06	0.934105	0.00094508
UUGGGUC	8.17994e-05	9.12015e-05	7.37363e-05	9.23969e-05	8.01914e-05	0.000109096	6.77767e-05	0.000150357	7.2988e-05	0.000138681	7.86179e-05	0.000148159	0.000111548	0.00016569	0.000144932	6.71327e-05	7.06332e-05	7.83099e-05	7.72002e-05	7.66609e-05	8.44366e-05	9.46012e-05	0.000114573	0.93397	0.00216763
UUAAG	0.000703636	0.000788329	0.000571848	0.000877789	0.000657893	0.00093536	0.000483023	0.00127839	0.000630952	0.00113428	0.000670003	0.00120884	0.000861374	0.00127895	0.00127154	0.000568385	0.000634996	0.00065836	0.00072313	0.0006824	0.000655697	0.000839472	0.000837792	0.93386	0.00150336
UGCCAC	0.000113165	0.000111245	0.000127511	0.000106564	0.000117199	0.000108919	0.000111123	0.000100259	0.000122758	9.25889e-05	0.000124483	0.000101688	0.000128487	0.00010401	0.000103079	0.000127434	0.000118036	0.000114299	0.000116845	0.0001106	0.000115585	0.000112023	9.93433e-05	0.933763	0.00463295
UUUGCCG	1.94666e-05	2.03976e-05	1.90345e-05	2.01147e-05	1.90906e-05	2.32871e-05	1.75301e-05	3.02138e-05	1.85152e-05	2.83218e-05	1.94429e-05	2.99545e-05	2.40893e-05	3.17932e-05	2.86711e-05	1.79197e-05	1.7752e-05	1.88281e-05	1.92244e-05	1.84758e-05	1.97916e-05	2.01828e-05	2.44232e-05	0.933718	0.00380874
UUUAG	0.00102129	0.00116414	0.000799677	0.00139076	0.000943157	0.00145183	0.000692022	0.00213046	0.000889019	0.00184784	0.000953648	0.00200789	0.00130288	0.00208179	0.00212584	0.000794944	0.000879549	0.000920935	0.00100509	0.000944437	0.000917413	0.00126254	0.00124337	0.933705	0.00129025
UGGACAA	1.93762e-05	2.06029e-05	1.48437e-05	2.45206e-05	1.81769e-05	2.33718e-05	1.42513e-05	3.41462e-05	1.81896e-05	2.56957e-05	1.94208e-05	3.2685e-05	2.0901e-05	3.28934e-05	3.40642e-05	1.86412e-05	1.79404e-05	1.71407e-05	2.06352e-05	1.76678e-05	1.72493e-05	2.23949e-05	1.82011e-05	0.933665	0.00150336
UGCUGC	0.000124404	0.000117061	0.000143518	0.000107332	0.000124908	0.000105722	0.000139752	7.96563e-05	0.000137938	7.20616e-05	0.000131929	8.83266e-05	0.000122997	7.83079e-05	8.49325e-05	0.000143302	0.00013289	0.000127249	0.000119125	0.000121703	0.000126426	0.000112212	0.000101191	0.933522	0.00150336
UUGGGCA	3.89114e-05	4.19641e-05	3.70145e-05	4.39695e-05	3.67116e-05	4.42788e-05	3.19202e-05	5.54563e-05	3.84766e-05	4.79031e-05	3.88103e-05	5.37833e-05	4.53294e-05	5.28522e-05	5.53638e-05	3.58071e-05	3.76399e-05	3.73431e-05	3.82902e-05	3.72036e-05	3.67291e-05	4.21734e-05	3.96869e-05	0.933433	0.00463295
UUGCGGG	2.79794e-05	3.12593e-05	2.7739e-05	3.98188e-05	2.73027e-05	3.86473e-05	2.60812e-05	6.38276e-05	2.99887e-05	5.35884e-05	3.02028e-05	6.04453e-05	4.87867e-05	5.96317e-05	6.28772e-05	2.65808e-05	2.40405e-05	2.51974e-05	2.3558e-05	2.28826e-05	2.59161e-05	3.59941e-05	3.39957e-05	0.933398	0.00182891
UUGGCC	0.000163695	0.00016176	0.000178068	0.000148936	0.000164236	0.000146853	0.000170492	0.000127783	0.000181698	0.000109876	0.000174993	0.000131537	0.00017858	0.000123156	0.000126837	0.000174702	0.000172434	0.000169912	0.000159105	0.00016662	0.000169992	0.000162587	0.000146329	0.933103	0.00110318
UCUAGC	0.000157349	0.00017301	0.000131835	0.000195395	0.000152428	0.000209959	0.000122426	0.000298592	0.000139221	0.000265257	0.000147886	0.000283533	0.000195235	0.000300304	0.000291344	0.000127484	0.000138527	0.00014887	0.000149931	0.000147724	0.000151195	0.000184639	0.000197199	0.933099	0.000954767
UUUAUC	0.000275126	0.000304009	0.000213748	0.000347729	0.000247122	0.00035554	0.000176735	0.000494246	0.000241513	0.000424006	0.00025329	0.0004699	0.000296429	0.000480291	0.000501262	0.000222126	0.000246768	0.000253143	0.00027899	0.000262533	0.00024332	0.000316433	0.000309468	0.933044	0.00150336
UUGGCGG	2.19762e-05	2.40061e-05	2.03309e-05	2.60515e-05	2.10476e-05	2.90116e-05	1.94753e-05	4.17365e-05	1.8694e-05	3.72573e-05	2.04676e-05	4.07974e-05	2.95038e-05	4.18858e-05	4.01523e-05	1.82228e-05	1.82946e-05	1.96728e-05	2.01755e-05	1.94319e-05	2.08489e-05	2.45198e-05	2.82935e-05	0.933033	0.00129025
UCGCGGC	4.78999e-06	4.59152e-06	5.22403e-06	4.71645e-06	4.73181e-06	4.52387e-06	8.89559e-06	4.82617e-06	4.40548e-06	4.27968e-06	4.05459e-06	5.38105e-06	4.16168e-06	4.476e-06	4.79167e-06	4.50405e-06	4.5375e-06	4.53429e-06	3.80333e-06	4.63406e-06	4.76363e-06	4.32341e-06	5.82094e-06	0.932812	0.330995
UGGGAGC	6.45677e-05	6.3139e-05	6.58289e-05	6.71667e-05	6.6819e-05	6.40843e-05	7.04219e-05	6.54285e-05	6.55355e-05	5.42496e-05	6.52952e-05	6.61828e-05	6.15702e-05	6.18805e-05	6.67644e-05	6.79446e-05	6.42949e-05	6.37725e-05	6.03225e-05	6.17995e-05	6.38188e-05	6.3955e-05	5.84358e-05	0.932695	0.237175
UUCCUGG	7.46882e-05	7.13219e-05	8.78102e-05	6.87613e-05	7.38864e-05	6.93244e-05	7.23714e-05	6.25531e-05	8.19365e-05	5.63968e-05	8.14184e-05	6.38204e-05	7.85061e-05	5.89427e-05	6.50661e-05	8.88267e-05	7.79863e-05	7.43329e-05	7.34765e-05	6.92699e-05	7.28279e-05	6.78305e-05	5.99612e-05	0.932543	0.00463295
UCGUCCG	3.11874e-06	3.07142e-06	3.5216e-06	2.88762e-06	3.32618e-06	2.84105e-06	5.15183e-06	2.55236e-06	3.09398e-06	2.50819e-06	2.92762e-06	2.88406e-06	2.74623e-06	2.37757e-06	2.46119e-06	3.27411e-06	3.19272e-06	3.17451e-06	2.73414e-06	3.1502e-06	3.14187e-06	2.69051e-06	3.58039e-06	0.932476	0.0132692
UCGAAGA	9.93911e-07	1.01952e-06	9.06138e-07	9.36623e-07	9.31886e-07	9.74676e-07	8.53539e-07	8.80422e-07	1.01842e-06	8.36413e-07	9.78822e-07	9.42607e-07	9.22096e-07	8.47039e-07	8.38286e-07	1.0066e-06	1.02712e-06	1.02063e-06	9.98113e-07	9.79539e-07	9.65538e-07	9.24924e-07	8.55179e-07	0.932189	0.017703
UUGAC	0.000358465	0.000390003	0.000293624	0.000462471	0.000343171	0.000463758	0.000268839	0.000644896	0.000326112	0.00055035	0.000343235	0.000606089	0.000399416	0.000615087	0.000649766	0.000310429	0.000324305	0.000330498	0.000350064	0.000333103	0.000326613	0.000414682	0.000384403	0.932187	0.00110318
UGUGUGC	7.46421e-05	7.43406e-05	7.30289e-05	7.8592e-05	7.33749e-05	7.99676e-05	6.74631e-05	9.25451e-05	7.20042e-05	8.75815e-05	7.41729e-05	8.90828e-05	7.74994e-05	9.32573e-05	8.97424e-05	7.12041e-05	7.22979e-05	7.30394e-05	7.07405e-05	7.27265e-05	7.52402e-05	7.5488e-05	7.77776e-05	0.932087	0.00110318
UCCGCGA	3.17608e-07	3.37555e-07	2.95855e-07	4.02894e-07	3.04573e-07	4.19388e-07	5.64458e-07	6.03754e-07	2.40246e-07	5.21442e-07	2.43746e-07	6.45625e-07	3.22411e-07	5.67318e-07	5.90214e-07	2.23472e-07	2.57147e-07	2.85179e-07	2.79626e-07	3.1793e-07	2.8933e-07	3.32924e-07	4.68657e-07	0.932046	0.00262703
UUCUGG	0.000213359	0.000206829	0.000247627	0.000170641	0.000211533	0.000196447	0.000193905	0.00015944	0.000235996	0.000154858	0.000239586	0.000166707	0.000248865	0.000178873	0.000156992	0.000249559	0.000227511	0.000218302	0.000225516	0.000209606	0.000222508	0.000196906	0.000191987	0.932023	0.00110318
UGGCGCA	4.51672e-06	4.58658e-06	5.63955e-06	4.12861e-06	4.50161e-06	4.10242e-06	7.17847e-06	3.55972e-06	4.69006e-06	3.34987e-06	4.5214e-06	4.0099e-06	4.51963e-06	3.6937e-06	3.55267e-06	4.8604e-06	4.93051e-06	4.78344e-06	4.28682e-06	4.94723e-06	5.05984e-06	4.57268e-06	5.51851e-06	0.93199	0.000791734
UCGUAGG	6.34182e-07	6.45656e-07	6.11079e-07	5.92981e-07	5.42299e-07	7.0506e-07	5.62095e-07	7.5698e-07	5.63784e-07	6.98767e-07	5.57089e-07	7.5607e-07	6.53276e-07	7.56115e-07	7.49122e-07	5.65846e-07	5.94048e-07	5.76425e-07	5.82393e-07	6.10392e-07	5.49013e-07	5.85341e-07	6.14523e-07	0.931866	0.0156726
UUUCGAA	1.77399e-05	1.7878e-05	1.7288e-05	2.1757e-05	1.98059e-05	2.03125e-05	1.29551e-05	1.9786e-05	1.8456e-05	1.91929e-05	2.08999e-05	1.97193e-05	1.9398e-05	1.90719e-05	2.11859e-05	1.94722e-05	1.78452e-05	1.63055e-05	1.8064e-05	1.69485e-05	1.73085e-05	1.93141e-05	1.43113e-05	0.931848	0.00262703
UUAGUCC	3.30655e-05	3.45934e-05	3.32021e-05	3.16933e-05	3.06767e-05	3.30615e-05	2.82337e-05	3.1625e-05	3.79714e-05	2.80061e-05	3.56884e-05	3.22807e-05	4.0261e-05	3.15483e-05	3.18465e-05	3.31906e-05	3.43895e-05	3.4689e-05	3.3632e-05	3.42168e-05	3.33981e-05	3.54166e-05	3.19968e-05	0.93147	0.00150336
UGGCAAG	4.7557e-05	4.93195e-05	5.18924e-05	5.3017e-05	4.37729e-05	5.38088e-05	3.86641e-05	7.5583e-05	5.14473e-05	6.00047e-05	5.28491e-05	7.14092e-05	6.45529e-05	7.02704e-05	7.62468e-05	5.31183e-05	4.50059e-05	4.27458e-05	4.79457e-05	4.00999e-05	4.19653e-05	4.95033e-05	4.24843e-05	0.931308	0.00380874
UACGGCG	3.04558e-06	3.00169e-06	3.01533e-06	3.45776e-06	2.79566e-06	3.36358e-06	3.05254e-06	5.03134e-06	2.54912e-06	5.9174e-06	2.65179e-06	6.13089e-06	3.25191e-06	4.39828e-06	4.28989e-06	2.81696e-06	2.68357e-06	2.60769e-06	2.64612e-06	2.58234e-06	2.58306e-06	2.74269e-06	3.01763e-06	0.930811	0.00110318
UCACG	6.61725e-05	6.26736e-05	7.67653e-05	5.83315e-05	6.47812e-05	6.09375e-05	7.24834e-05	6.4231e-05	6.97934e-05	6.53869e-05	7.03288e-05	5.79986e-05	7.36377e-05	5.97531e-05	5.44604e-05	7.35013e-05	6.74531e-05	6.4456e-05	6.45285e-05	6.3846e-05	6.68612e-05	6.16006e-05	5.79598e-05	0.930792	0.011099
UGAGUGA	2.31303e-05	2.5002e-05	2.22305e-05	2.46316e-05	2.22028e-05	2.67381e-05	1.99323e-05	2.66998e-05	2.5436e-05	2.41566e-05	2.44786e-05	2.65127e-05	2.74041e-05	2.72945e-05	2.77117e-05	2.21882e-05	2.33723e-05	2.38715e-05	2.42323e-05	2.40061e-05	2.33693e-05	2.59645e-05	2.30917e-05	0.930767	0.032643
UAGACG	1.38567e-05	1.38091e-05	1.17091e-05	1.84434e-05	1.36637e-05	1.62654e-05	1.13993e-05	2.4594e-05	1.09449e-05	2.49582e-05	1.16528e-05	2.2993e-05	1.46747e-05	2.30677e-05	2.20752e-05	1.0552e-05	1.13849e-05	1.16883e-05	1.21505e-05	1.16544e-05	1.16558e-05	1.41372e-05	1.41026e-05	0.930725	0.00094508
UCGUACG	1.84446e-06	1.83436e-06	2.16916e-06	1.68693e-06	1.78344e-06	1.74036e-06	2.01801e-06	1.3854e-06	1.97156e-06	1.41825e-06	1.88059e-06	2.60349e-06	1.82771e-06	1.33814e-06	1.355e-06	2.16574e-06	2.0007e-06	1.92218e-06	1.82074e-06	1.84335e-06	1.85007e-06	1.61293e-06	1.60613e-06	0.930694	0.0132692
UUAUAUC	6.61292e-05	7.45654e-05	4.66299e-05	9.28216e-05	5.91235e-05	9.37871e-05	4.02309e-05	0.000136872	5.54847e-05	0.000121725	5.89712e-05	0.000131911	6.74798e-05	0.000129615	0.000141046	5.11603e-05	5.65906e-05	5.9405e-05	6.39491e-05	6.08056e-05	5.64562e-05	7.74334e-05	7.94181e-05	0.930684	0.00129025
UUCGCGG	2.8901e-06	3.11129e-06	3.04929e-06	2.99436e-06	2.89018e-06	2.97142e-06	5.12123e-06	3.66989e-06	2.61741e-06	3.44608e-06	2.45761e-06	3.96549e-06	2.9285e-06	3.67297e-06	3.60059e-06	2.53993e-06	2.91683e-06	2.88213e-06	2.63661e-06	2.96828e-06	2.97431e-06	3.17368e-06	3.84669e-06	0.930658	0.0443446
UCCCGAC	2.63664e-06	2.85319e-06	2.58574e-06	2.43689e-06	2.58958e-06	2.35577e-06	3.54907e-06	2.20428e-06	2.50187e-06	2.26871e-06	2.20203e-06	2.58441e-06	2.59304e-06	2.6266e-06	2.47477e-06	2.4384e-06	3.12656e-06	2.7384e-06	2.22268e-06	2.80666e-06	2.59127e-06	3.59268e-06	2.69104e-06	0.930544	0.028358
UUGGCAG	2.69563e-05	2.84649e-05	2.39016e-05	2.82649e-05	2.48914e-05	2.95525e-05	2.26607e-05	3.41509e-05	2.55272e-05	2.93082e-05	2.57453e-05	3.33194e-05	3.12736e-05	3.28762e-05	3.38312e-05	2.37712e-05	2.60821e-05	2.67168e-05	2.78334e-05	2.70953e-05	2.54923e-05	2.9381e-05	2.69179e-05	0.929982	0.00786427
UUGCUAG	2.59428e-05	2.75153e-05	2.32314e-05	2.82203e-05	2.35735e-05	2.92247e-05	1.85204e-05	3.11288e-05	2.46194e-05	2.76192e-05	2.5453e-05	3.05263e-05	2.81615e-05	3.08485e-05	3.13798e-05	2.25981e-05	2.48652e-05	2.52756e-05	2.75832e-05	2.66586e-05	2.42152e-05	2.84781e-05	2.47291e-05	0.929948	0.00463295
UGGGGGC	0.000132924	0.000145858	0.000108654	0.000182625	0.000125119	0.000178834	0.000126717	0.000282734	0.000107472	0.000228309	0.000109034	0.000271311	0.000151449	0.000255341	0.000283134	9.73466e-05	0.000108474	0.000116394	0.000111792	0.000116945	0.000113965	0.000152411	0.000160477	0.929866	0.000954767
UCACCAA	7.03866e-06	8.51655e-06	5.60054e-06	9.33392e-06	6.7043e-06	9.82755e-06	5.04858e-06	1.4888e-05	6.26442e-06	1.13632e-05	6.44974e-06	1.41825e-05	7.69789e-06	1.37573e-05	1.50756e-05	5.77432e-06	6.22862e-06	6.38214e-06	6.98335e-06	6.34601e-06	5.89964e-06	8.85893e-06	8.20219e-06	0.929858	0.000954767
UCAGUGC	4.18847e-05	4.49748e-05	3.49783e-05	5.08742e-05	4.21436e-05	4.94048e-05	3.9021e-05	5.9882e-05	4.25525e-05	4.78803e-05	4.16625e-05	5.82165e-05	4.50309e-05	5.86953e-05	6.02901e-05	3.78217e-05	4.05874e-05	4.17568e-05	4.08635e-05	4.21914e-05	4.19508e-05	5.07284e-05	4.37959e-05	0.929783	0.00129025
UUAGA	0.000801164	0.000900206	0.000612627	0.0011054	0.000766799	0.00114516	0.000546425	0.001652	0.00069416	0.00147337	0.000756981	0.00155124	0.000976306	0.0016116	0.00164182	0.000630359	0.00068662	0.000729128	0.00077324	0.000741879	0.000738169	0.000984323	0.000976198	0.929678	0.000954767
UGAGGC	0.000181925	0.000195645	0.000148838	0.000242495	0.000175651	0.00023422	0.000160073	0.000329046	0.000159219	0.000278593	0.000163346	0.00031465	0.000191399	0.000300164	0.000331504	0.000146813	0.000159014	0.000167771	0.000160363	0.000167691	0.000165245	0.000210005	0.000202914	0.929617	0.00094508
CGAACGG	3.83524e-07	3.91668e-07	3.99072e-07	3.51633e-07	3.84761e-07	3.87147e-07	5.45556e-07	3.63418e-07	3.66527e-07	3.57108e-07	3.64607e-07	3.85797e-07	3.65829e-07	3.31264e-07	3.56446e-07	3.83303e-07	4.00361e-07	3.81629e-07	3.77013e-07	3.77682e-07	3.59214e-07	3.43457e-07	4.03432e-07	0.929608	0.0972417
UGAGA	0.000279797	0.000294021	0.000247527	0.000319842	0.000264397	0.000321788	0.000220526	0.000398657	0.000265847	0.000342008	0.000272442	0.000384586	0.000310285	0.000383599	0.000396786	0.000256223	0.000269223	0.00026879	0.000277932	0.000270777	0.000261982	0.000307794	0.000277582	0.929598	0.00216763
UGCACC	3.50515e-05	3.58571e-05	3.71055e-05	3.20804e-05	3.39314e-05	3.30082e-05	3.68673e-05	2.81608e-05	3.86103e-05	2.64924e-05	3.67177e-05	2.89186e-05	4.04318e-05	2.92004e-05	2.82159e-05	3.51919e-05	3.67756e-05	3.71322e-05	3.48674e-05	3.67226e-05	3.65205e-05	3.62832e-05	3.5016e-05	0.929456	0.000662863
UGACGUC	8.45911e-06	8.58574e-06	8.07538e-06	9.41247e-06	8.3593e-06	9.02769e-06	8.21087e-06	1.04047e-05	7.92476e-06	9.25146e-06	7.97158e-06	1.02251e-05	8.73519e-06	1.00768e-05	1.04763e-05	7.44563e-06	8.06038e-06	8.2219e-06	8.24194e-06	8.37827e-06	8.0716e-06	8.62479e-06	8.55616e-06	0.929419	0.000954767
UUCUCCG	3.38921e-05	3.21977e-05	4.01906e-05	3.2125e-05	3.29426e-05	3.29588e-05	3.24632e-05	3.28446e-05	3.50212e-05	2.85413e-05	3.6015e-05	3.25038e-05	3.84043e-05	3.05178e-05	3.29313e-05	3.95662e-05	3.43785e-05	3.14032e-05	3.31202e-05	2.95034e-05	3.07285e-05	3.16118e-05	2.47157e-05	0.929385	0.196581
UUCAGA	0.000104424	0.000107885	0.000100348	0.000102491	0.000100559	0.000111577	7.90548e-05	0.000116366	0.000104262	0.000114288	0.000107629	0.000114541	0.00012396	0.000124916	0.000109968	9.76997e-05	0.000104055	0.000105575	0.000111663	0.000107535	0.000106857	0.000109403	0.000109254	0.92926	0.0583806
UGGACGG	6.08865e-06	5.56404e-06	7.55955e-06	4.70789e-06	6.48417e-06	4.82354e-06	8.28128e-06	3.01751e-06	6.47422e-06	2.774e-06	6.00935e-06	3.68734e-06	5.27479e-06	2.8469e-06	3.11322e-06	7.27377e-06	6.55278e-06	6.16269e-06	5.17046e-06	5.83119e-06	6.37705e-06	5.01965e-06	4.83462e-06	0.929254	0.00216763
UCCGGG	4.22398e-05	4.08039e-05	5.09149e-05	3.86609e-05	4.44223e-05	3.61137e-05	6.18327e-05	2.9656e-05	4.60225e-05	2.70092e-05	4.25692e-05	3.32933e-05	4.25849e-05	2.8469e-05	3.06983e-05	4.51542e-05	4.29532e-05	4.38997e-05	3.79345e-05	4.31507e-05	4.50706e-05	3.97664e-05	4.21777e-05	0.929223	0.00216763
UGGGACC	5.45652e-05	6.10295e-05	4.87914e-05	6.53513e-05	5.63885e-05	8.23977e-05	5.02818e-05	0.000126611	4.58982e-05	0.000119771	5.13911e-05	0.000117059	7.91975e-05	0.000136275	0.000117351	4.03097e-05	4.31636e-05	5.17793e-05	4.82009e-05	5.04251e-05	6.00109e-05	6.55717e-05	9.25757e-05	0.929192	0.00150336
UCCUCCG	3.83583e-06	3.75064e-06	3.91988e-06	3.51599e-06	3.96271e-06	3.42434e-06	5.17841e-06	2.86276e-06	3.74788e-06	2.74661e-06	3.48599e-06	3.21527e-06	2.91488e-06	2.71729e-06	2.82735e-06	3.76915e-06	3.89666e-06	4.0705e-06	3.35785e-06	4.03052e-06	4.0808e-06	3.49631e-06	4.12819e-06	0.929166	0.0066776
UCACCCG	7.54471e-06	7.29977e-06	8.28844e-06	6.66037e-06	7.90726e-06	6.70571e-06	8.55642e-06	5.14455e-06	7.71016e-06	4.92999e-06	7.32283e-06	5.66226e-06	6.9754e-06	5.24705e-06	5.23581e-06	7.64153e-06	7.72067e-06	8.08651e-06	7.21531e-06	7.99695e-06	8.35048e-06	7.18535e-06	7.77897e-06	0.929142	0.00182891
UUUGGGG	0.000142156	0.000166941	9.86672e-05	0.000213444	0.00012902	0.000220008	9.97002e-05	0.000354157	0.000113642	0.000297532	0.000122017	0.000333434	0.00017836	0.00033839	0.000352095	9.75387e-05	0.00011167	0.000120421	0.000127962	0.000122837	0.000119665	0.000184142	0.000185521	0.929137	0.00094508
UGGGUA	0.000220959	0.000259726	0.000144851	0.000364403	0.000211123	0.000362589	0.000154823	0.000591729	0.000176149	0.000499357	0.000195334	0.000548611	0.00028522	0.000555422	0.000590278	0.000153076	0.000170539	0.000187717	0.000193663	0.000188951	0.000190321	0.000299882	0.000282811	0.928976	0.00094508
UCUCGAC	3.20062e-06	3.15937e-06	3.33666e-06	2.61053e-06	3.30503e-06	2.95357e-06	3.29791e-06	2.12776e-06	3.4258e-06	2.14054e-06	3.13481e-06	2.28081e-06	2.81558e-06	2.30274e-06	2.24413e-06	3.45641e-06	3.44178e-06	3.40912e-06	3.14311e-06	3.26298e-06	3.2684e-06	2.92586e-06	3.0817e-06	0.928941	0.00262703
UUUUCG	0.000108107	0.000119772	8.19732e-05	0.000136746	9.90804e-05	0.000142106	7.74721e-05	0.000201907	9.44147e-05	0.00017218	0.000100066	0.000191134	0.000128254	0.000198202	0.000198504	8.6136e-05	9.60981e-05	9.87743e-05	0.000107186	0.000101683	9.73245e-05	0.000127805	0.000126031	0.928932	0.00129025
UCUGCCG	1.51089e-06	1.40927e-06	1.61354e-06	1.26599e-06	1.58375e-06	1.24147e-06	1.9365e-06	8.36194e-07	1.5597e-06	8.01299e-07	1.39075e-06	9.92486e-07	1.24322e-06	7.84376e-07	8.54678e-07	1.5971e-06	1.59225e-06	1.62575e-06	1.32196e-06	1.48092e-06	1.59582e-06	1.31027e-06	1.39033e-06	0.9288	0.00182891
UUCGAAA	2.01516e-06	2.08643e-06	1.91045e-06	1.70736e-06	2.05367e-06	2.11916e-06	1.61434e-06	1.6522e-06	2.13311e-06	1.70302e-06	2.03779e-06	1.71967e-06	2.01485e-06	2.00414e-06	1.70236e-06	2.11983e-06	2.11476e-06	2.17499e-06	2.13163e-06	2.04752e-06	2.04821e-06	1.96111e-06	2.00289e-06	0.928798	0.0443446
UCAACUA	3.4931e-05	3.63996e-05	3.55262e-05	4.14999e-05	3.52019e-05	4.18827e-05	2.66483e-05	4.63093e-05	3.50713e-05	4.31757e-05	3.86893e-05	4.56672e-05	4.08896e-05	4.36683e-05	4.8363e-05	3.75422e-05	3.43436e-05	3.13627e-05	3.75089e-05	3.18518e-05	3.14755e-05	3.72709e-05	2.91078e-05	0.928712	0.00110318
UUCUUUA	7.8925e-05	8.41844e-05	6.83716e-05	8.37675e-05	7.38865e-05	8.63102e-05	5.28105e-05	8.75375e-05	7.95095e-05	8.07033e-05	7.98518e-05	8.66761e-05	8.27019e-05	9.50101e-05	9.04197e-05	7.16674e-05	8.06641e-05	8.10432e-05	8.81512e-05	8.56313e-05	7.94036e-05	8.91176e-05	8.25166e-05	0.928619	0.0443446
CGCGGG	3.35573e-05	3.55885e-05	3.13774e-05	4.24834e-05	3.30673e-05	4.31834e-05	5.52651e-05	6.48784e-05	2.66755e-05	5.65339e-05	2.74706e-05	6.39424e-05	3.88011e-05	6.23665e-05	6.32621e-05	2.46661e-05	2.74842e-05	3.08866e-05	2.78907e-05	3.19689e-05	3.32049e-05	3.70395e-05	5.3413e-05	0.928516	0.00216763
UUGUACC	2.61832e-05	2.61602e-05	2.62478e-05	2.23031e-05	2.51057e-05	2.37833e-05	2.10855e-05	1.76379e-05	2.81967e-05	1.60941e-05	2.77963e-05	1.88029e-05	2.55868e-05	1.89645e-05	1.78584e-05	2.69585e-05	2.83439e-05	2.7572e-05	2.88709e-05	2.84668e-05	2.69042e-05	2.57883e-05	2.36025e-05	0.928412	0.00094508
UAGCCAG	4.99113e-05	5.16473e-05	4.74434e-05	5.75688e-05	4.99804e-05	5.71083e-05	4.20741e-05	6.85118e-05	4.97425e-05	6.14444e-05	5.31693e-05	6.6551e-05	5.84836e-05	6.53964e-05	6.91778e-05	5.17917e-05	4.86266e-05	4.65558e-05	4.98572e-05	4.59997e-05	4.72432e-05	5.32881e-05	4.57593e-05	0.92831	0.00110318
UUCUUGC	7.53237e-05	7.60752e-05	8.53757e-05	7.14303e-05	7.5424e-05	7.25406e-05	6.86492e-05	6.21657e-05	9.11608e-05	5.7439e-05	8.83094e-05	6.3293e-05	9.24017e-05	6.50678e-05	6.32313e-05	8.50219e-05	8.04231e-05	7.86364e-05	7.85416e-05	7.68084e-05	7.99674e-05	7.908e-05	7.06491e-05	0.928212	0.00110318
UUGAA	0.000442359	0.000474703	0.000380493	0.000520056	0.000421346	0.000530907	0.00030888	0.000646494	0.000424033	0.000568308	0.000442271	0.000616339	0.000492332	0.000639158	0.000649252	0.000400423	0.000425966	0.000424292	0.000463792	0.000437186	0.000417847	0.000502294	0.000454736	0.928123	0.00216763
UGACGGG	4.71668e-06	4.5348e-06	5.56499e-06	4.13032e-06	5.02617e-06	4.27352e-06	6.91621e-06	3.69662e-06	4.72141e-06	3.45732e-06	4.26881e-06	4.08102e-06	4.124e-06	3.67621e-06	3.73642e-06	4.98185e-06	4.71869e-06	5.0259e-06	4.02097e-06	4.83248e-06	5.1967e-06	4.23867e-06	5.22874e-06	0.927988	0.00786427
UGGUGGC	6.06939e-05	6.29348e-05	7.35508e-05	6.03642e-05	6.31842e-05	5.69549e-05	7.14032e-05	4.89164e-05	7.61559e-05	4.54356e-05	6.77146e-05	5.26273e-05	7.66041e-05	4.65002e-05	4.99598e-05	6.45868e-05	6.32936e-05	6.60761e-05	5.76392e-05	6.41294e-05	6.71115e-05	6.55711e-05	6.33467e-05	0.927948	0.00094508
UGACGCG	1.69549e-06	1.67421e-06	1.97148e-06	1.53977e-06	1.69531e-06	1.57672e-06	3.094e-06	1.37177e-06	1.54257e-06	1.26831e-06	1.46333e-06	1.54433e-06	1.3921e-06	1.32517e-06	1.34946e-06	1.51961e-06	1.69602e-06	1.77529e-06	1.51535e-06	1.89961e-06	1.96086e-06	1.52625e-06	2.30866e-06	0.927819	0.0209383
UGCAAC	5.69422e-05	6.1721e-05	4.36686e-05	8.15131e-05	5.62995e-05	7.88713e-05	4.30886e-05	0.000112754	5.06058e-05	9.6125e-05	5.49571e-05	0.000103885	6.07331e-05	0.000104285	0.000113792	4.97955e-05	4.9657e-05	5.12754e-05	5.17527e-05	5.0243e-05	5.14059e-05	6.76042e-05	5.93018e-05	0.927677	0.00094508
UCGCGA	1.43724e-05	1.45146e-05	1.54426e-05	1.6859e-05	1.34521e-05	1.74224e-05	1.34985e-05	2.36836e-05	1.34255e-05	1.98247e-05	1.43624e-05	2.32366e-05	1.94229e-05	2.20824e-05	2.44193e-05	1.50531e-05	1.34437e-05	1.25287e-05	1.33102e-05	1.19168e-05	1.23058e-05	1.45155e-05	1.29024e-05	0.927529	0.00182891
UCCGACG	7.0734e-07	6.947e-07	8.46437e-07	6.52234e-07	7.56607e-07	7.02362e-07	1.00381e-06	6.6063e-07	7.61936e-07	5.91669e-07	6.98839e-07	7.6345e-07	7.26213e-07	6.22335e-07	6.67058e-07	8.84536e-07	7.35301e-07	7.21669e-07	6.1986e-07	6.56291e-07	7.14458e-07	5.96721e-07	6.62953e-07	0.927514	0.168323
UCCGGCG	1.6021e-05	1.85077e-05	1.28462e-05	2.59013e-05	1.47223e-05	2.53667e-05	1.54829e-05	4.19598e-05	1.11798e-05	3.51265e-05	1.32569e-05	3.91889e-05	2.12741e-05	3.84892e-05	4.1611e-05	1.07788e-05	1.15052e-05	1.21983e-05	1.37913e-05	1.26931e-05	1.21866e-05	2.07447e-05	1.96795e-05	0.927493	0.000954767
UUAGUAC	5.47356e-05	6.31128e-05	3.82738e-05	8.06496e-05	5.01087e-05	8.04987e-05	3.29232e-05	0.000127081	4.35311e-05	0.000105859	4.78867e-05	0.00011767	6.11683e-05	0.000119158	0.000128805	3.88348e-05	4.45023e-05	4.67205e-05	5.31851e-05	4.88555e-05	4.46114e-05	6.74345e-05	6.48144e-05	0.927411	0.000954767
UGCUCA	0.000126872	0.000131757	0.000137128	0.000127335	0.000123335	0.000133917	0.00011417	0.000140914	0.000141297	0.000128642	0.000140027	0.000136901	0.000161829	0.000143086	0.00013981	0.000130305	0.000129329	0.0001303	0.000128844	0.000127994	0.000131665	0.000137776	0.000128738	0.927371	0.392087
CGCGAGG	2.24144e-06	2.23918e-06	2.57646e-06	2.27077e-06	2.53522e-06	2.16296e-06	4.53421e-06	2.4186e-06	2.12314e-06	2.09735e-06	1.93185e-06	2.7502e-06	1.83101e-06	2.1736e-06	2.29362e-06	2.25318e-06	2.1629e-06	2.39419e-06	1.85352e-06	2.2854e-06	2.42741e-06	2.0398e-06	3.23953e-06	0.927273	0.330995
UUGACGC	3.61089e-06	3.64721e-06	4.0016e-06	3.17269e-06	3.67844e-06	3.48856e-06	5.13033e-06	2.73788e-06	3.63862e-06	2.64513e-06	3.50879e-06	3.07543e-06	3.14043e-06	2.7708e-06	2.7788e-06	3.72907e-06	3.84104e-06	3.84018e-06	3.6142e-06	3.9828e-06	4.09907e-06	3.5066e-06	4.35009e-06	0.927191	0.00150336
UCUAGCG	1.0919e-06	1.10062e-06	1.07436e-06	9.70759e-07	1.00072e-06	1.04327e-06	1.20913e-06	7.94837e-07	1.05838e-06	7.21942e-07	1.03264e-06	9.22503e-07	1.06109e-06	8.2897e-07	7.9433e-07	1.00575e-06	1.0673e-06	1.10342e-06	1.06396e-06	1.11108e-06	1.09869e-06	1.01427e-06	1.06017e-06	0.927141	0.00094508
UUGGAGA	2.68538e-05	2.72905e-05	2.44405e-05	2.53273e-05	2.54002e-05	2.60595e-05	2.23402e-05	2.29597e-05	2.74972e-05	1.99907e-05	2.72034e-05	2.34775e-05	2.52858e-05	2.32387e-05	2.34864e-05	2.61257e-05	2.78335e-05	2.78791e-05	2.80006e-05	2.84084e-05	2.69031e-05	2.6675e-05	2.4066e-05	0.927138	0.00551113
UUUAACA	9.72339e-05	0.000108535	8.60773e-05	0.000100833	9.06617e-05	0.00012053	6.6812e-05	0.000145834	9.3698e-05	0.000139203	9.83974e-05	0.00014265	0.000135409	0.000163436	0.000141059	8.22656e-05	9.28248e-05	9.82107e-05	0.000106571	0.000101311	0.000101718	0.000113795	0.000126678	0.927066	0.0132692
UUGUGAA	3.81245e-05	4.05358e-05	3.59969e-05	4.23064e-05	3.69121e-05	4.32996e-05	2.70818e-05	4.4431e-05	3.84411e-05	3.98631e-05	4.01766e-05	4.30096e-05	4.32101e-05	4.4336e-05	4.46866e-05	3.64993e-05	3.79227e-05	3.75495e-05	4.09966e-05	3.85597e-05	3.67509e-05	4.26556e-05	3.55569e-05	0.927042	0.00786427
UUCUC	0.00115786	0.00124937	0.000912386	0.00153784	0.00111759	0.00151092	0.000879447	0.00211725	0.00102734	0.00185328	0.00109015	0.00200129	0.00123759	0.0020089	0.00212048	0.000975432	0.0010292	0.00105872	0.00108879	0.00106534	0.00105531	0.00134807	0.00126442	0.926955	0.00094508
UUCAGGA	3.01567e-05	3.09316e-05	2.8821e-05	3.03125e-05	2.92983e-05	3.01371e-05	2.53785e-05	2.89721e-05	3.15527e-05	2.51756e-05	3.13521e-05	2.84192e-05	3.13366e-05	2.94054e-05	2.90922e-05	2.95148e-05	3.13573e-05	3.11165e-05	3.18601e-05	3.18801e-05	3.03323e-05	3.20814e-05	2.74078e-05	0.926761	0.017703
UCGCACC	1.62178e-05	1.80819e-05	1.34798e-05	2.15012e-05	1.47339e-05	2.21545e-05	1.3399e-05	3.47054e-05	1.29443e-05	2.86663e-05	1.44829e-05	3.16121e-05	2.2834e-05	3.22676e-05	3.40117e-05	1.2655e-05	1.35097e-05	1.3649e-05	1.55099e-05	1.40137e-05	1.33325e-05	1.94889e-05	1.85686e-05	0.926704	0.00129025
UUCGCAA	9.01732e-06	9.53716e-06	7.70018e-06	1.30838e-05	1.0279e-05	1.20911e-05	6.32765e-06	1.70524e-05	8.14396e-06	1.50231e-05	9.18796e-06	1.61171e-05	1.07651e-05	1.61979e-05	1.75627e-05	8.17835e-06	8.00525e-06	7.86176e-06	8.30517e-06	7.86597e-06	8.11303e-06	1.06401e-05	9.28894e-06	0.926487	0.00094508
UUGGCUG	7.20613e-05	7.76174e-05	6.01116e-05	8.92976e-05	6.75592e-05	8.88181e-05	5.58383e-05	0.000127221	6.28396e-05	0.000103811	6.60062e-05	0.000121089	7.89575e-05	0.000119717	0.000128246	6.10243e-05	6.33779e-05	6.50468e-05	6.81152e-05	6.53597e-05	6.3021e-05	8.03376e-05	7.5909e-05	0.926472	0.000954767
UGUAGGC	6.03862e-05	6.84716e-05	4.42333e-05	8.80609e-05	5.57074e-05	8.59783e-05	4.34016e-05	0.00013601	4.79774e-05	0.000111547	5.19951e-05	0.000126546	7.3739e-05	0.000125761	0.000133437	4.34504e-05	4.92763e-05	5.188e-05	5.37599e-05	5.28307e-05	5.01582e-05	7.67659e-05	6.90743e-05	0.926463	0.00094508
UGGACG	4.05474e-05	3.74028e-05	5.20872e-05	3.28401e-05	4.1339e-05	3.19775e-05	4.71071e-05	2.22588e-05	4.97279e-05	2.34302e-05	4.75213e-05	2.47065e-05	4.85699e-05	2.12861e-05	2.03673e-05	5.12513e-05	4.3825e-05	4.09184e-05	3.99833e-05	3.84662e-05	4.19853e-05	3.51206e-05	2.94949e-05	0.926354	0.00150336
UCGGCCC	2.92742e-05	3.35449e-05	2.25837e-05	4.7009e-05	2.81824e-05	4.60465e-05	2.87837e-05	7.89288e-05	2.18337e-05	6.48863e-05	2.3205e-05	7.61006e-05	4.02409e-05	6.98239e-05	7.90761e-05	1.98267e-05	2.18758e-05	2.39775e-05	2.41967e-05	2.454e-05	2.41169e-05	3.62467e-05	3.8401e-05	0.926313	0.000954767
UCGGCGG	4.78703e-06	4.89523e-06	5.48512e-06	4.74351e-06	4.86692e-06	4.771e-06	7.89922e-06	5.39772e-06	4.47993e-06	4.91665e-06	4.36313e-06	5.93964e-06	4.81567e-06	5.11744e-06	5.3682e-06	4.89902e-06	4.84353e-06	4.70305e-06	4.23227e-06	4.78477e-06	4.65033e-06	5.01844e-06	5.41728e-06	0.926296	0.168323
UGGCCUA	3.16955e-05	3.55597e-05	3.35438e-05	3.85447e-05	3.20531e-05	4.04276e-05	2.94904e-05	4.78099e-05	3.50523e-05	4.3379e-05	3.48898e-05	4.45589e-05	4.62944e-05	4.96336e-05	4.94009e-05	2.9974e-05	3.06596e-05	3.22387e-05	3.24132e-05	3.21556e-05	3.25878e-05	3.9615e-05	3.45263e-05	0.926197	0.00551113
UGCGACG	2.24454e-06	2.11972e-06	2.69533e-06	1.82484e-06	2.32262e-06	1.85905e-06	3.15697e-06	1.50364e-06	2.4862e-06	1.33363e-06	2.50706e-06	1.66305e-06	2.21704e-06	1.42038e-06	1.45199e-06	2.69612e-06	2.4791e-06	2.3282e-06	2.17502e-06	2.18717e-06	2.38175e-06	1.87697e-06	1.90972e-06	0.926122	0.00110318
UUCAGAA	1.81174e-05	1.84663e-05	1.72389e-05	1.83769e-05	1.79406e-05	1.79246e-05	1.30107e-05	1.69316e-05	1.89447e-05	1.46411e-05	1.91858e-05	1.69454e-05	1.83578e-05	1.75175e-05	1.7057e-05	1.77887e-05	1.90321e-05	1.89011e-05	2.02798e-05	1.97272e-05	1.85978e-05	1.97037e-05	1.68745e-05	0.925904	0.0209383
UCCGGAA	1.46123e-06	1.45667e-06	1.49891e-06	1.32753e-06	1.50016e-06	1.3301e-06	1.46124e-06	9.50037e-07	1.54011e-06	8.68718e-07	1.53836e-06	1.0673e-06	1.30512e-06	9.80123e-07	9.6253e-07	1.55398e-06	1.61798e-06	1.58947e-06	1.49331e-06	1.5632e-06	1.49006e-06	1.3685e-06	1.31314e-06	0.925875	0.00313173
UCAAG	0.000190364	0.000189565	0.000202075	0.000167661	0.000184891	0.000179678	0.000160425	0.000154198	0.000209428	0.000146214	0.000207643	0.000154144	0.000211383	0.000161002	0.000153326	0.000204537	0.000201603	0.000197269	0.000202983	0.000194875	0.00019477	0.000187362	0.000171172	0.92574	0.000954767
UUCAGUC	4.54165e-05	4.73713e-05	4.06653e-05	4.92188e-05	4.52917e-05	4.84268e-05	3.69524e-05	5.1828e-05	4.63208e-05	4.3457e-05	4.68562e-05	5.05465e-05	4.74242e-05	5.33823e-05	5.30651e-05	4.46266e-05	4.63789e-05	4.59437e-05	4.91927e-05	4.68439e-05	4.52441e-05	5.06592e-05	4.20727e-05	0.925714	0.028358
UGCGUC	5.94622e-05	5.93401e-05	5.61144e-05	6.70437e-05	5.88598e-05	6.37825e-05	5.84683e-05	7.9175e-05	5.51664e-05	7.20892e-05	5.52735e-05	8.00405e-05	5.584e-05	7.38841e-05	7.9428e-05	5.67704e-05	5.57943e-05	5.60361e-05	5.38124e-05	5.48387e-05	5.50009e-05	5.82302e-05	5.7815e-05	0.925713	0.00094508
UCUGGCA	4.21491e-05	4.40119e-05	3.60919e-05	5.0554e-05	4.00539e-05	4.86037e-05	3.61035e-05	6.01077e-05	4.17499e-05	5.16908e-05	4.20985e-05	5.84147e-05	4.19442e-05	5.64347e-05	6.23666e-05	3.98678e-05	3.97902e-05	4.00195e-05	3.95647e-05	3.90343e-05	3.96131e-05	4.44621e-05	3.95138e-05	0.925707	0.000954767
UCGUGAC	8.35447e-06	6.44232e-06	7.58396e-06	5.27986e-06	6.61446e-06	5.9336e-06	7.28184e-06	5.12607e-06	7.11178e-06	7.80126e-06	6.90121e-06	3.64509e-06	5.86029e-06	5.98765e-06	3.10862e-06	7.35514e-06	7.61384e-06	7.28849e-06	6.9153e-06	7.55602e-06	7.00203e-06	6.56999e-06	5.62849e-06	0.925652	0.0156726
UCGCGCA	1.19535e-06	1.17295e-06	1.32458e-06	1.13048e-06	1.13697e-06	1.1319e-06	1.70531e-06	1.041e-06	1.16776e-06	9.6177e-07	1.12942e-06	1.20587e-06	1.00248e-06	9.87304e-07	1.01724e-06	1.17711e-06	1.19336e-06	1.22756e-06	1.09729e-06	1.197e-06	1.17281e-06	1.08182e-06	1.26218e-06	0.925545	0.024097
UUGUCA	0.000176966	0.000188563	0.000160948	0.000204836	0.000166294	0.000212564	0.000134129	0.000270639	0.000172887	0.000229839	0.000180728	0.000260143	0.000215241	0.000263689	0.000273494	0.00016975	0.00017088	0.000167676	0.000186129	0.000169857	0.000165505	0.000197291	0.000176212	0.925474	0.00380874
UUUUUU	0.000274924	0.000332487	0.000219745	0.000354274	0.000239987	0.000372468	0.000155059	0.00041724	0.000240141	0.000509558	0.000245858	0.000381435	0.000278128	0.000482817	0.000416724	0.000203286	0.000269726	0.00027385	0.000289837	0.000288905	0.000270546	0.000347344	0.000375681	0.92534	0.00380874
UGGUGUA	3.01723e-05	3.2415e-05	2.66105e-05	3.22722e-05	2.79046e-05	3.60432e-05	2.44573e-05	3.99206e-05	2.88637e-05	3.44215e-05	2.90328e-05	4.00348e-05	3.24473e-05	4.00594e-05	3.9995e-05	2.70361e-05	2.99936e-05	3.01032e-05	3.18217e-05	3.10168e-05	2.84679e-05	3.29032e-05	3.19544e-05	0.925081	0.00463295
UGAAAG	6.54694e-05	6.77838e-05	6.87795e-05	6.00333e-05	6.31104e-05	6.51217e-05	5.38289e-05	5.8079e-05	7.40117e-05	5.72037e-05	7.19981e-05	6.00721e-05	8.13809e-05	6.43126e-05	5.7953e-05	6.61229e-05	6.83265e-05	6.85152e-05	7.01951e-05	6.88238e-05	6.92742e-05	6.81411e-05	6.66835e-05	0.925044	0.00129025
UGAGUCC	3.46452e-05	3.95692e-05	3.59245e-05	4.21222e-05	3.3207e-05	4.20879e-05	3.20705e-05	5.80434e-05	4.05851e-05	4.85144e-05	3.76075e-05	5.66456e-05	5.06652e-05	5.66931e-05	5.85346e-05	3.18178e-05	3.28043e-05	3.50602e-05	3.25446e-05	3.36793e-05	3.49552e-05	4.33344e-05	4.26085e-05	0.924958	0.00786427
UGGCCGA	3.45423e-06	3.26623e-06	3.67258e-06	3.10682e-06	3.61287e-06	2.81908e-06	5.62946e-06	1.97525e-06	3.45816e-06	1.83786e-06	3.29756e-06	2.47116e-06	2.90643e-06	1.87419e-06	2.00274e-06	3.4705e-06	3.49679e-06	3.5641e-06	3.18553e-06	3.66851e-06	3.63675e-06	3.07307e-06	3.6769e-06	0.924887	0.00262703
UGUGAC	9.99147e-05	0.000104277	8.52626e-05	0.00012279	9.83547e-05	0.000118314	8.10303e-05	0.000146761	9.55657e-05	0.000135508	9.74454e-05	0.000139872	0.000102413	0.000135221	0.000146479	8.97338e-05	9.29312e-05	9.68338e-05	9.5636e-05	9.63576e-05	9.54024e-05	0.000110701	9.9827e-05	0.924826	0.00094508
UUAGUUC	5.98926e-05	6.59775e-05	4.87802e-05	7.61795e-05	5.66505e-05	7.75326e-05	4.23314e-05	0.000100465	5.45025e-05	8.74382e-05	5.75916e-05	9.74074e-05	6.41025e-05	9.85685e-05	0.000104405	5.03078e-05	5.49702e-05	5.57795e-05	6.1093e-05	5.82541e-05	5.49493e-05	6.94103e-05	6.54877e-05	0.924715	0.00129025
UUCUACA	2.87447e-05	3.15077e-05	2.17696e-05	3.66474e-05	2.78216e-05	3.69788e-05	1.99205e-05	5.07488e-05	2.63874e-05	4.41031e-05	2.78229e-05	4.80142e-05	3.61722e-05	4.98253e-05	5.08338e-05	2.36362e-05	2.65827e-05	2.77388e-05	2.89162e-05	2.81925e-05	2.75704e-05	3.50122e-05	3.23096e-05	0.924681	0.00129025
UCGAACG	3.33865e-07	3.28376e-07	3.19205e-07	2.77082e-07	3.01025e-07	3.19711e-07	3.80873e-07	2.40604e-07	3.35292e-07	2.50713e-07	3.37429e-07	2.71279e-07	2.92463e-07	2.50185e-07	2.63315e-07	3.31322e-07	3.57727e-07	3.32961e-07	3.43403e-07	3.4018e-07	3.18978e-07	2.94063e-07	3.12323e-07	0.924544	0.00110318
UGGAAGC	2.51717e-05	2.38113e-05	2.72168e-05	2.16194e-05	2.65864e-05	2.12715e-05	2.56896e-05	1.26599e-05	2.72332e-05	1.21666e-05	2.7092e-05	1.42465e-05	2.32553e-05	1.26289e-05	1.35035e-05	2.82763e-05	2.73663e-05	2.60654e-05	2.51156e-05	2.54985e-05	2.618e-05	2.32099e-05	1.93216e-05	0.924511	0.00262703
UUCUAUA	3.84395e-05	4.04726e-05	3.33172e-05	3.7189e-05	3.56993e-05	3.99392e-05	2.5043e-05	3.25703e-05	4.00566e-05	3.18062e-05	4.01289e-05	3.32595e-05	3.85893e-05	3.77354e-05	3.40752e-05	3.58901e-05	4.09984e-05	4.08669e-05	4.47432e-05	4.39263e-05	3.96634e-05	4.16216e-05	3.89393e-05	0.924392	0.011099
UUGUCUG	4.89041e-05	5.00702e-05	4.84087e-05	4.83407e-05	4.67849e-05	4.91745e-05	3.88123e-05	4.74101e-05	5.0123e-05	4.16697e-05	5.03536e-05	4.6927e-05	4.96095e-05	4.80813e-05	4.78664e-05	4.8872e-05	5.05219e-05	4.94635e-05	5.12187e-05	5.02862e-05	4.83077e-05	5.14046e-05	4.44355e-05	0.924031	0.011099
UCCAAAG	2.07928e-05	2.21475e-05	1.8962e-05	2.40175e-05	2.04031e-05	2.277e-05	1.60535e-05	2.71714e-05	2.06098e-05	2.27405e-05	2.03671e-05	2.59933e-05	2.19358e-05	2.65743e-05	2.70025e-05	1.84594e-05	2.06027e-05	2.07523e-05	2.13539e-05	2.14557e-05	2.04264e-05	2.46377e-05	2.13108e-05	0.924016	0.00380874
UGCGGCG	6.56868e-06	6.25696e-06	7.98808e-06	5.79156e-06	6.55811e-06	5.57972e-06	9.85781e-06	5.1886e-06	6.55158e-06	4.64662e-06	6.33751e-06	5.98062e-06	6.3045e-06	5.08629e-06	5.21378e-06	7.47733e-06	6.91443e-06	6.40489e-06	5.63439e-06	6.29689e-06	6.4787e-06	5.96673e-06	6.32009e-06	0.924008	0.00313173
UUCAGAG	2.4954e-05	2.57216e-05	2.39603e-05	2.58466e-05	2.39551e-05	2.65403e-05	1.98086e-05	2.76178e-05	2.4665e-05	2.52202e-05	2.4927e-05	2.64523e-05	2.83462e-05	2.66518e-05	2.69456e-05	2.34239e-05	2.52803e-05	2.5242e-05	2.63095e-05	2.55841e-05	2.43485e-05	2.57957e-05	2.36484e-05	0.923985	0.028358
UCCGGC	0.000185466	0.00021029	0.000131009	0.000295557	0.000171974	0.000290886	0.000155388	0.000494238	0.000136757	0.00042208	0.000150369	0.000467992	0.000221852	0.000449032	0.00049522	0.000128733	0.000136012	0.000148549	0.000148652	0.00014737	0.00014922	0.000226241	0.000242404	0.92389	0.00094508
UUUUUUG	0.000221355	0.000251058	0.000181659	0.000260225	0.000201059	0.000291805	0.000145095	0.000344369	0.000202495	0.000334334	0.000208688	0.000329823	0.000246548	0.000381119	0.000344131	0.000180637	0.000212721	0.000216153	0.000234135	0.00022564	0.000215853	0.000261281	0.000278293	0.923822	0.00380874
UUCUAGA	5.07088e-05	5.44875e-05	4.54369e-05	6.08708e-05	4.90715e-05	6.20661e-05	3.60654e-05	7.76263e-05	4.86701e-05	7.02643e-05	5.20615e-05	7.24403e-05	6.41518e-05	7.58326e-05	7.76132e-05	4.66452e-05	4.8133e-05	4.84071e-05	5.38069e-05	4.96592e-05	4.80754e-05	5.86443e-05	5.03294e-05	0.923589	0.00182891
UCGCCGA	1.20141e-06	1.21994e-06	1.25984e-06	1.28928e-06	1.23248e-06	1.31558e-06	1.46655e-06	1.54688e-06	1.15869e-06	1.46004e-06	1.14604e-06	1.66916e-06	1.27388e-06	1.44192e-06	1.54366e-06	1.24574e-06	1.16078e-06	1.16461e-06	9.97975e-07	1.07022e-06	1.10425e-06	1.09187e-06	1.22698e-06	0.923526	0.00129025
UGUGG	0.000791591	0.000865265	0.000687981	0.00100727	0.000746904	0.00102733	0.000650347	0.00145572	0.000723534	0.00124023	0.000746828	0.00139408	0.000950401	0.00138254	0.00144522	0.000679094	0.000708033	0.000726521	0.000743711	0.000724144	0.000717044	0.000914677	0.000886415	0.92345	0.00094508
UCAAAG	6.49132e-05	6.65035e-05	6.98293e-05	5.61906e-05	6.35998e-05	6.25355e-05	5.37594e-05	5.07501e-05	7.38056e-05	5.07522e-05	7.24503e-05	5.27427e-05	7.93291e-05	5.70891e-05	4.97073e-05	6.85879e-05	6.94271e-05	6.918e-05	7.05736e-05	6.87516e-05	7.00244e-05	6.63792e-05	6.44824e-05	0.923433	0.00094508
UAGCGC	1.00471e-05	9.6056e-06	1.08986e-05	8.46197e-06	9.88568e-06	8.7822e-06	1.09507e-05	6.23061e-06	1.04553e-05	5.81797e-06	1.01334e-05	7.02376e-06	9.61525e-06	6.5136e-06	6.22923e-06	1.05114e-05	1.06695e-05	1.07356e-05	9.91453e-06	1.05304e-05	1.04564e-05	9.19833e-06	9.29968e-06	0.923432	0.00094508
UCAACAG	2.77302e-05	3.29796e-05	2.43567e-05	2.82582e-05	2.7566e-05	4.20707e-05	2.12221e-05	5.90757e-05	2.35581e-05	6.0812e-05	2.70137e-05	5.98553e-05	4.95878e-05	7.31421e-05	5.44582e-05	1.95475e-05	2.17686e-05	2.75039e-05	2.64932e-05	2.66966e-05	3.28193e-05	3.37327e-05	5.2901e-05	0.923379	0.00313173
UUGCUGC	4.99001e-05	4.87073e-05	5.59234e-05	4.28756e-05	5.23121e-05	4.43349e-05	5.39726e-05	3.21204e-05	5.61138e-05	3.36044e-05	5.35611e-05	3.38828e-05	5.18059e-05	3.3941e-05	3.18206e-05	5.43834e-05	5.37376e-05	5.36027e-05	5.05736e-05	5.2653e-05	5.44329e-05	4.84779e-05	4.63553e-05	0.923376	0.000954767
UGUGGCA	4.37413e-05	4.33291e-05	4.77021e-05	4.31975e-05	4.25564e-05	4.40553e-05	3.93853e-05	4.77302e-05	4.75515e-05	4.02419e-05	4.76081e-05	4.83539e-05	5.35295e-05	4.21733e-05	4.82301e-05	4.77291e-05	4.41018e-05	4.23514e-05	4.47433e-05	4.12121e-05	4.16645e-05	4.37295e-05	3.77353e-05	0.92326	0.36756
UCGUGAG	6.43389e-06	6.19901e-06	6.71153e-06	5.18773e-06	6.32124e-06	5.62699e-06	6.35943e-06	3.67536e-06	6.73327e-06	3.61287e-06	6.28752e-06	4.14185e-06	5.79007e-06	4.02358e-06	3.89554e-06	6.72408e-06	6.76411e-06	6.81117e-06	6.12312e-06	6.5909e-06	6.57426e-06	5.94118e-06	5.65564e-06	0.923136	0.000954767
UCGGGGA	2.12366e-05	2.42451e-05	2.28933e-05	2.79459e-05	2.05127e-05	2.79064e-05	2.22356e-05	3.92425e-05	2.2848e-05	3.36012e-05	2.24919e-05	3.79565e-05	3.32005e-05	3.6786e-05	3.87005e-05	1.90334e-05	1.85494e-05	1.97551e-05	1.90311e-05	1.9045e-05	2.03654e-05	2.64753e-05	2.50464e-05	0.92312	0.00216763
UCCGCCG	4.70456e-06	4.47918e-06	5.19245e-06	4.24803e-06	5.04376e-06	4.18784e-06	8.81183e-06	4.01357e-06	4.56613e-06	3.64939e-06	4.27243e-06	4.70387e-06	3.9006e-06	3.66116e-06	4.13536e-06	5.00978e-06	4.78583e-06	5.02185e-06	4.07179e-06	4.8038e-06	5.03191e-06	4.03867e-06	5.575e-06	0.923107	0.0381121
UGGAAAG	3.2877e-05	3.61811e-05	3.43457e-05	3.34974e-05	3.17412e-05	3.74852e-05	2.81337e-05	4.25548e-05	3.81652e-05	4.00119e-05	3.69135e-05	4.27726e-05	4.91476e-05	4.6334e-05	4.16256e-05	3.16691e-05	3.22772e-05	3.41826e-05	3.392e-05	3.35374e-05	3.54966e-05	3.78138e-05	3.98678e-05	0.923091	0.0757025
UGCUGGC	8.04583e-05	7.59215e-05	9.8002e-05	6.85939e-05	8.29103e-05	6.66638e-05	9.39782e-05	4.79792e-05	9.50348e-05	4.19372e-05	8.95805e-05	5.31871e-05	8.68668e-05	4.63833e-05	5.02293e-05	9.75192e-05	8.7385e-05	8.47621e-05	7.69615e-05	7.94691e-05	8.47652e-05	7.29817e-05	6.58498e-05	0.922993	0.00129025
UUGCCCC	6.70133e-05	6.71362e-05	7.32953e-05	6.82712e-05	6.56338e-05	6.83658e-05	6.85803e-05	7.02574e-05	6.79355e-05	6.00711e-05	6.9246e-05	7.01391e-05	7.44887e-05	6.60229e-05	7.01728e-05	6.9853e-05	6.61928e-05	6.46661e-05	6.63745e-05	6.39444e-05	6.42602e-05	6.77653e-05	5.82524e-05	0.922959	0.355588
UGCCAGG	3.44885e-05	3.47415e-05	4.03729e-05	2.95484e-05	3.52917e-05	3.20961e-05	3.76614e-05	2.79876e-05	4.03273e-05	2.69499e-05	3.82218e-05	3.02474e-05	4.3821e-05	3.10683e-05	2.70553e-05	3.77166e-05	3.58155e-05	3.72478e-05	3.38073e-05	3.49406e-05	3.78346e-05	3.44406e-05	3.64382e-05	0.922813	0.00094508
UCUGUGC	5.70699e-05	5.39383e-05	5.62787e-05	5.45575e-05	5.811e-05	5.05195e-05	5.34439e-05	4.45223e-05	5.61707e-05	4.79902e-05	5.52066e-05	4.38148e-05	5.19003e-05	4.32123e-05	3.76315e-05	5.37847e-05	5.7195e-05	5.8077e-05	5.45728e-05	5.7489e-05	5.70688e-05	5.36713e-05	5.01208e-05	0.9228	0.0156726
UAGCGUA	2.77054e-06	2.86675e-06	2.51596e-06	2.53724e-06	2.50017e-06	2.82602e-06	2.01282e-06	2.17746e-06	2.74044e-06	2.09806e-06	2.75901e-06	2.29315e-06	2.74723e-06	2.35521e-06	2.22053e-06	2.4588e-06	2.84246e-06	2.95974e-06	3.08016e-06	3.0889e-06	2.79086e-06	2.80007e-06	2.71037e-06	0.922619	0.011099
UCCAAGC	1.08596e-05	1.02698e-05	1.17702e-05	8.44605e-06	1.08759e-05	8.50966e-06	1.13298e-05	4.72659e-06	1.1745e-05	3.90748e-06	1.12047e-05	5.33041e-06	9.25965e-06	4.61788e-06	5.01802e-06	1.20904e-05	1.20214e-05	1.13049e-05	1.03637e-05	1.10779e-05	1.10887e-05	9.70395e-06	8.26098e-06	0.9225	0.00129025
UCUCGC	9.17008e-05	9.99894e-05	7.22887e-05	0.000128632	8.99911e-05	0.000123292	8.39987e-05	0.000191601	7.7589e-05	0.000160751	8.17262e-05	0.000179589	0.000115907	0.000180862	0.000187796	7.20048e-05	7.73464e-05	8.1257e-05	7.99611e-05	8.04783e-05	8.14674e-05	0.000112856	0.000106164	0.922445	0.00094508
CGCGCG	2.12149e-06	1.93804e-06	2.72874e-06	2.0662e-06	2.26008e-06	1.82111e-06	4.89554e-06	1.94342e-06	2.01921e-06	1.76753e-06	2.00657e-06	2.36084e-06	2.27589e-06	1.82261e-06	1.9296e-06	2.30443e-06	2.01488e-06	1.99742e-06	1.83911e-06	2.04938e-06	2.33455e-06	1.78985e-06	3.28256e-06	0.922439	0.110371
UUCCAAA	2.02746e-05	2.1877e-05	1.66369e-05	2.1912e-05	1.86982e-05	2.32528e-05	1.45735e-05	2.74143e-05	1.96292e-05	2.33381e-05	2.0039e-05	2.65431e-05	2.22065e-05	2.74203e-05	2.77354e-05	1.82874e-05	2.00556e-05	1.99592e-05	2.11053e-05	2.06895e-05	1.92225e-05	2.27871e-05	2.09173e-05	0.922399	0.00380874
UCGCGCG	1.7781e-06	1.67819e-06	1.93221e-06	1.89962e-06	1.79849e-06	1.7148e-06	4.44951e-06	2.28538e-06	1.41405e-06	2.14651e-06	1.33202e-06	2.6479e-06	1.45501e-06	2.08152e-06	2.20164e-06	1.43556e-06	1.51728e-06	1.61525e-06	1.41673e-06	1.74022e-06	1.71811e-06	1.51995e-06	3.01602e-06	0.922395	0.0156726
UUUUUC	0.00040491	0.000417394	0.000415627	0.000350449	0.000382454	0.000380594	0.000297024	0.000228239	0.000447964	0.000293364	0.000443815	0.000237983	0.000417082	0.00029495	0.000238015	0.000420811	0.000449791	0.000434964	0.000465685	0.000449615	0.00043061	0.000415492	0.000398038	0.922361	0.00094508
UAGGGUA	5.98462e-05	7.0412e-05	4.82607e-05	8.2011e-05	5.50941e-05	9.43885e-05	3.98349e-05	0.000145945	4.72223e-05	0.000135286	5.27385e-05	0.000132589	8.42393e-05	0.000144811	0.000137192	4.04013e-05	4.77533e-05	5.35307e-05	5.69559e-05	5.43808e-05	5.55259e-05	7.46024e-05	8.94022e-05	0.922315	0.00150336
UUUCCAG	4.0393e-05	4.21233e-05	4.19647e-05	3.35765e-05	4.05847e-05	4.18471e-05	3.44669e-05	3.79901e-05	4.3569e-05	3.99108e-05	4.4304e-05	4.04709e-05	5.35883e-05	4.83575e-05	3.63429e-05	3.98687e-05	4.06729e-05	4.302e-05	4.25074e-05	4.24398e-05	4.58034e-05	4.18204e-05	4.9301e-05	0.922268	0.0381121
UGGCCGC	1.74079e-05	1.70446e-05	1.80164e-05	1.88067e-05	1.89955e-05	1.66902e-05	2.77968e-05	1.64292e-05	1.64323e-05	1.38552e-05	1.59302e-05	1.73819e-05	1.40504e-05	1.47261e-05	1.61874e-05	1.61689e-05	1.66691e-05	1.77148e-05	1.54416e-05	1.83414e-05	1.85531e-05	1.73279e-05	1.97636e-05	0.921996	0.330995
UCUGGCC	6.46416e-05	6.37434e-05	7.07767e-05	5.73214e-05	6.70925e-05	5.57821e-05	7.37783e-05	3.68674e-05	7.18165e-05	3.47564e-05	6.84138e-05	3.98091e-05	6.21181e-05	3.88676e-05	3.90612e-05	6.72307e-05	6.88347e-05	6.93565e-05	6.17108e-05	6.83799e-05	7.01027e-05	6.42653e-05	5.80443e-05	0.921942	0.000954767
UUUUGC	0.000241591	0.000243031	0.000248983	0.000215838	0.000230925	0.00022826	0.000189297	0.000189317	0.000256183	0.000179719	0.000259121	0.00019093	0.000256148	0.000200548	0.000193805	0.000258186	0.000259578	0.000248317	0.000268586	0.000251308	0.000241381	0.000240144	0.000212243	0.921922	0.00182891
UUGCCUA	3.18167e-05	3.44932e-05	2.9647e-05	3.70037e-05	3.02282e-05	3.80311e-05	2.50043e-05	4.7137e-05	3.10612e-05	4.19839e-05	3.1053e-05	4.68402e-05	3.91593e-05	4.23087e-05	4.65776e-05	2.83383e-05	3.03556e-05	3.09562e-05	3.33671e-05	3.23749e-05	3.04203e-05	3.59076e-05	3.42692e-05	0.921895	0.00380874
UGAGCA	2.20328e-05	2.36437e-05	2.24934e-05	2.46157e-05	2.04035e-05	2.57322e-05	1.77374e-05	3.10204e-05	2.21754e-05	2.86753e-05	2.19277e-05	2.93791e-05	2.85461e-05	3.00634e-05	2.9974e-05	1.99731e-05	2.14059e-05	2.14345e-05	2.17485e-05	2.14532e-05	2.10343e-05	2.45409e-05	2.31241e-05	0.921626	0.00463295
UUACA	0.000602517	0.000660055	0.000476831	0.000753073	0.000563652	0.000766021	0.000411717	0.000985447	0.000557354	0.000864899	0.000581945	0.000941736	0.000669862	0.000962458	0.00099588	0.000509583	0.000566432	0.000579615	0.000625469	0.000600734	0.000567671	0.000709402	0.000661037	0.921603	0.00216763
UUAAGUG	4.60929e-05	4.96094e-05	3.89767e-05	5.58067e-05	4.55453e-05	5.54997e-05	3.07634e-05	5.81196e-05	4.47809e-05	5.63936e-05	4.69607e-05	5.7965e-05	4.68244e-05	5.66498e-05	6.1045e-05	4.09959e-05	4.54479e-05	4.47901e-05	4.90508e-05	4.69924e-05	4.35625e-05	5.24552e-05	4.54057e-05	0.921502	0.00110318
UUUCGAC	9.33685e-06	9.52031e-06	1.02342e-05	8.25573e-06	9.09618e-06	8.82616e-06	9.54144e-06	6.93814e-06	1.08216e-05	6.23588e-06	1.02953e-05	7.27441e-06	1.07083e-05	7.43409e-06	7.19575e-06	1.01717e-05	9.77086e-06	9.64703e-06	9.68194e-06	9.69113e-06	9.64333e-06	9.41485e-06	8.66084e-06	0.921344	0.00094508
UGGCGCG	1.30406e-05	1.38896e-05	1.21701e-05	1.79438e-05	1.24513e-05	1.75356e-05	1.4984e-05	2.70856e-05	1.06245e-05	2.24912e-05	1.13979e-05	2.66872e-05	1.72668e-05	2.50692e-05	2.73167e-05	1.05989e-05	1.0947e-05	1.10485e-05	1.06706e-05	1.13927e-05	1.1439e-05	1.46045e-05	1.52571e-05	0.921103	0.000954767
UUCACA	0.000102956	0.000106046	9.80608e-05	0.000105163	9.83377e-05	0.000110474	7.86308e-05	0.000114729	0.000104379	0.00010191	0.000105834	0.000114472	0.000113111	0.000109861	0.000116324	0.000101111	0.000105345	0.000103742	0.000109808	0.00010425	0.00010018	0.000106444	9.75154e-05	0.920975	0.0504929
UGCCGUA	7.19207e-06	6.6463e-06	6.5961e-06	6.97067e-06	6.24119e-06	6.91971e-06	5.71215e-06	8.64471e-06	6.17721e-06	2.12601e-05	5.91311e-06	7.27352e-06	6.15404e-06	6.64334e-06	5.36444e-06	6.01237e-06	6.44816e-06	6.39175e-06	6.2037e-06	6.32012e-06	6.03147e-06	6.17907e-06	5.55728e-06	0.920857	0.024097
UCCACCG	1.26644e-05	1.12066e-05	1.6091e-05	8.41066e-06	1.23287e-05	8.92018e-06	1.4801e-05	4.54618e-06	1.46125e-05	4.0086e-06	1.46656e-05	5.55881e-06	1.34643e-05	4.43082e-06	4.71889e-06	1.71607e-05	1.4013e-05	1.23293e-05	1.29282e-05	1.16674e-05	1.26387e-05	9.78228e-06	7.37738e-06	0.920758	0.000954767
UUCAAAA	2.24622e-05	2.36212e-05	2.0856e-05	2.20295e-05	2.1179e-05	2.29616e-05	1.53068e-05	2.06221e-05	2.33211e-05	1.8931e-05	2.31976e-05	2.04255e-05	2.33867e-05	2.31191e-05	2.09553e-05	2.12807e-05	2.42936e-05	2.37229e-05	2.57044e-05	2.51115e-05	2.31348e-05	2.53709e-05	2.22995e-05	0.920729	0.011099
UGGGGAC	3.76446e-05	3.69421e-05	3.79291e-05	3.71688e-05	3.86738e-05	3.5967e-05	4.08224e-05	3.49678e-05	3.75358e-05	3.02773e-05	3.59548e-05	3.56243e-05	3.20792e-05	3.26423e-05	3.55491e-05	3.78376e-05	3.77494e-05	3.83119e-05	3.41536e-05	3.71414e-05	3.78529e-05	3.56015e-05	3.5029e-05	0.920722	0.110371
UGAGAAG	4.84038e-05	5.4021e-05	3.52348e-05	7.26421e-05	4.68366e-05	6.99926e-05	3.40767e-05	0.000105539	4.07953e-05	8.79663e-05	4.55638e-05	9.97078e-05	5.29532e-05	9.85558e-05	0.000108163	3.95865e-05	4.08641e-05	4.08158e-05	4.52896e-05	4.15222e-05	4.05497e-05	5.97409e-05	5.21781e-05	0.920585	0.00094508
UGACGAA	7.66014e-07	7.07852e-07	8.58111e-07	5.70262e-07	7.67394e-07	6.4957e-07	7.08467e-07	3.65392e-07	8.70864e-07	3.90818e-07	8.3121e-07	4.12009e-07	8.59763e-07	3.84428e-07	3.68662e-07	9.53643e-07	8.78515e-07	8.23681e-07	7.94523e-07	7.33814e-07	7.6065e-07	6.40304e-07	5.67933e-07	0.92037	0.00182891
UACGAGG	6.65056e-06	6.64685e-06	6.68818e-06	5.77489e-06	6.39618e-06	6.16841e-06	6.64957e-06	4.56646e-06	6.90624e-06	4.43173e-06	6.60033e-06	4.98011e-06	6.26208e-06	4.63259e-06	4.50789e-06	6.57093e-06	7.08349e-06	7.17434e-06	6.7978e-06	7.2525e-06	6.90581e-06	6.34808e-06	6.38589e-06	0.92032	0.00094508
UCGCUGA	2.32651e-05	2.42523e-05	2.12808e-05	3.053e-05	2.29405e-05	3.02432e-05	1.91842e-05	4.69335e-05	2.06312e-05	3.95137e-05	2.27637e-05	4.41767e-05	3.19832e-05	4.35262e-05	4.56743e-05	2.23195e-05	2.02869e-05	2.03065e-05	2.01468e-05	1.86291e-05	2.03074e-05	2.63724e-05	2.43578e-05	0.92029	0.00110318
UCGUCG	1.29292e-05	1.10978e-05	1.50826e-05	1.09712e-05	1.34709e-05	9.49689e-06	1.38973e-05	8.72494e-06	1.34237e-05	1.00992e-05	1.43693e-05	8.97217e-06	1.41777e-05	8.37681e-06	6.34058e-06	1.63374e-05	1.35926e-05	1.13989e-05	1.31902e-05	1.09238e-05	1.1908e-05	1.08666e-05	7.36122e-06	0.92019	0.0066776
UUGCAG	0.000151537	0.000166421	0.000124529	0.000193228	0.000147356	0.000198355	0.000116587	0.000262801	0.000137225	0.000235856	0.000146239	0.000250022	0.000177028	0.000255072	0.000262575	0.000127621	0.000135968	0.000142091	0.000146479	0.000142789	0.000142301	0.000177308	0.000171322	0.920167	0.00094508
UUUAGCG	1.1813e-05	1.29552e-05	9.47186e-06	1.41565e-05	1.05376e-05	1.41718e-05	9.23322e-06	1.85829e-05	1.05591e-05	1.58929e-05	1.07627e-05	1.80235e-05	1.28085e-05	1.78125e-05	1.85236e-05	9.54857e-06	1.12917e-05	1.12011e-05	1.171e-05	1.19208e-05	1.05415e-05	1.39775e-05	1.22578e-05	0.920059	0.00262703
UCAGG	0.000496232	0.000551294	0.000380996	0.000681861	0.000472267	0.0006756	0.000396244	0.00100782	0.000431877	0.000848791	0.000452019	0.000948036	0.000559917	0.000952746	0.00100719	0.00039487	0.000426804	0.000449264	0.000450169	0.000448391	0.000445475	0.000598397	0.000577995	0.919948	0.00094508
UCGGGAA	1.04304e-05	1.04934e-05	1.04345e-05	1.14545e-05	1.01081e-05	1.14419e-05	8.5374e-06	1.30618e-05	1.00137e-05	1.17309e-05	1.07128e-05	1.26618e-05	1.22139e-05	1.29248e-05	1.36041e-05	1.01249e-05	1.00197e-05	9.91464e-06	1.05936e-05	1.0033e-05	9.88951e-06	1.08505e-05	9.92037e-06	0.919699	0.00216763
UUGGG	0.00101978	0.00118133	0.00071174	0.00155024	0.00093628	0.00155299	0.000729294	0.00254146	0.000819785	0.00210216	0.000885873	0.00238462	0.00128602	0.00238702	0.00253961	0.000726124	0.000810191	0.000863385	0.000908659	0.000872175	0.000851117	0.00131066	0.00127202	0.919515	0.00094508
UUGGAUG	5.48966e-05	6.2414e-05	3.83645e-05	7.15949e-05	4.77709e-05	7.48758e-05	4.04014e-05	0.000112159	4.60796e-05	9.08843e-05	4.76314e-05	0.000107121	6.20634e-05	0.00010487	0.000112135	4.21395e-05	4.80731e-05	4.88061e-05	5.01017e-05	4.94425e-05	4.61174e-05	6.50824e-05	6.22403e-05	0.919449	0.00150336
UGGACCG	8.05844e-06	7.10112e-06	9.98397e-06	5.71632e-06	7.87405e-06	5.5453e-06	1.06228e-05	3.0987e-06	8.52258e-06	2.7445e-06	7.81235e-06	3.74511e-06	7.11898e-06	2.96898e-06	3.20311e-06	9.5159e-06	8.49505e-06	7.83154e-06	6.43553e-06	7.3972e-06	8.07862e-06	6.35389e-06	5.70959e-06	0.919377	0.00150336
UGUCCGA	2.54826e-06	2.43919e-06	2.53586e-06	2.21118e-06	2.41785e-06	2.16707e-06	2.65584e-06	1.59766e-06	2.57878e-06	1.42914e-06	2.4802e-06	1.80925e-06	2.25229e-06	1.54014e-06	1.52121e-06	2.58924e-06	2.66127e-06	2.59037e-06	2.48151e-06	2.54554e-06	2.46831e-06	2.21945e-06	2.12851e-06	0.919253	0.00094508
UUUUAGG	0.000169913	0.000193231	0.000123117	0.000246189	0.000156916	0.000250213	0.000111759	0.000386375	0.000139871	0.000336382	0.000152442	0.000363304	0.000217312	0.000368747	0.000387483	0.000128104	0.000143294	0.000149601	0.000159848	0.000151361	0.00014775	0.000211684	0.000208397	0.919074	0.000954767
UGCACGA	4.57835e-06	4.43288e-06	5.41481e-06	4.67044e-06	5.31683e-06	4.76163e-06	4.97947e-06	5.71476e-06	4.78903e-06	4.38011e-06	5.07252e-06	5.62358e-06	5.45992e-06	5.10331e-06	5.86184e-06	5.69744e-06	4.67349e-06	4.30094e-06	4.44357e-06	3.93984e-06	4.3659e-06	4.92776e-06	3.74558e-06	0.919058	0.0757025
UUACGGG	7.2336e-06	7.00536e-06	7.6296e-06	5.9619e-06	7.1569e-06	6.39139e-06	6.752e-06	4.83254e-06	7.63839e-06	4.52548e-06	7.40575e-06	5.41312e-06	6.95376e-06	4.9854e-06	5.1454e-06	7.60133e-06	7.64667e-06	7.71424e-06	7.52538e-06	7.44533e-06	7.37091e-06	6.53343e-06	6.52059e-06	0.919027	0.00094508
UGCACA	2.42025e-05	2.75956e-05	1.82259e-05	2.96471e-05	2.22406e-05	2.99623e-05	1.79373e-05	3.389e-05	2.22805e-05	3.32906e-05	2.26007e-05	3.21632e-05	2.33121e-05	3.66621e-05	3.37085e-05	1.95777e-05	2.40889e-05	2.43507e-05	2.55214e-05	2.5734e-05	2.42128e-05	2.9312e-05	2.92785e-05	0.918855	0.00262703
CGCACGG	1.01327e-06	1.03897e-06	1.01546e-06	1.08344e-06	9.93198e-07	1.09593e-06	1.56094e-06	1.5145e-06	8.55191e-07	1.18018e-06	8.33661e-07	1.61164e-06	9.01175e-07	1.45235e-06	1.53896e-06	8.61096e-07	9.21148e-07	9.50596e-07	8.84747e-07	9.43855e-07	9.3761e-07	1.09502e-06	1.40839e-06	0.918769	0.00551113
UUGCCCG	2.06099e-05	2.19859e-05	2.56592e-05	2.02017e-05	1.98892e-05	2.33244e-05	2.19684e-05	2.84599e-05	2.67765e-05	2.66613e-05	2.57711e-05	2.69137e-05	3.48501e-05	2.95393e-05	2.69671e-05	2.30827e-05	2.04336e-05	2.14526e-05	2.076e-05	1.97808e-05	2.29708e-05	2.33745e-05	2.53896e-05	0.918653	0.168323
UGUCGAA	2.53259e-06	2.50043e-06	2.65898e-06	2.18994e-06	2.42665e-06	2.3618e-06	2.27744e-06	1.81817e-06	2.74178e-06	1.68757e-06	2.70764e-06	2.03116e-06	2.67558e-06	1.85728e-06	2.15465e-06	2.90028e-06	2.71432e-06	2.56421e-06	2.63138e-06	2.5836e-06	2.51331e-06	2.31328e-06	1.99496e-06	0.918568	0.00150336
UGACCCG	7.22045e-06	6.46506e-06	8.55564e-06	5.40739e-06	7.24873e-06	5.26605e-06	8.35736e-06	2.58564e-06	7.68071e-06	2.36387e-06	7.02292e-06	3.25955e-06	5.85284e-06	2.52085e-06	2.62699e-06	8.04742e-06	7.54009e-06	7.41275e-06	6.19943e-06	7.07843e-06	7.33213e-06	6.1068e-06	5.4182e-06	0.918357	0.00129025
UGACCGC	2.92764e-06	2.76949e-06	3.45314e-06	2.38711e-06	3.07298e-06	2.34767e-06	4.09273e-06	1.44434e-06	3.0305e-06	1.47373e-06	2.87081e-06	1.79754e-06	2.89726e-06	1.61161e-06	1.55243e-06	3.16699e-06	3.26206e-06	3.03571e-06	2.78882e-06	3.03839e-06	3.03943e-06	2.95576e-06	2.51619e-06	0.918208	0.00216763
UUUUGUC	8.2964e-05	8.38328e-05	8.39333e-05	7.72252e-05	7.9255e-05	8.01716e-05	6.34582e-05	7.08267e-05	8.86096e-05	6.62554e-05	8.97968e-05	7.01939e-05	8.75254e-05	7.61552e-05	7.21696e-05	8.88174e-05	8.84675e-05	8.4669e-05	9.38137e-05	8.63223e-05	8.37536e-05	8.44309e-05	7.37132e-05	0.918107	0.00262703
UCGGUCG	1.30075e-05	1.35307e-05	1.41148e-05	1.58623e-05	1.25421e-05	1.58657e-05	1.12476e-05	2.30131e-05	1.14133e-05	2.05511e-05	1.24832e-05	2.14323e-05	1.83536e-05	2.13454e-05	2.27596e-05	1.28011e-05	1.21999e-05	1.06143e-05	1.22053e-05	1.0498e-05	1.07242e-05	1.47047e-05	1.20346e-05	0.91809	0.00129025
UACCUGA	2.11716e-05	2.53561e-05	1.32556e-05	3.34747e-05	1.80805e-05	3.35282e-05	1.24705e-05	6.0103e-05	1.47133e-05	4.86886e-05	1.62088e-05	5.56994e-05	2.41529e-05	5.64894e-05	6.08684e-05	1.27779e-05	1.55618e-05	1.68247e-05	1.91728e-05	1.75487e-05	1.56266e-05	2.7238e-05	2.79544e-05	0.917869	0.000954767
UGCUCUA	3.57452e-05	3.9719e-05	3.24169e-05	3.8397e-05	3.39761e-05	4.65342e-05	2.63066e-05	5.86165e-05	3.25525e-05	5.74049e-05	3.45759e-05	5.71913e-05	4.95947e-05	6.47534e-05	5.52059e-05	2.8509e-05	3.2016e-05	3.53838e-05	3.60412e-05	3.55546e-05	3.71574e-05	4.05159e-05	4.86409e-05	0.917829	0.00551113
UGCUGUC	6.69196e-05	6.79352e-05	6.74756e-05	6.81982e-05	6.60467e-05	7.15301e-05	6.17799e-05	8.00959e-05	6.86536e-05	7.31005e-05	6.85778e-05	7.86004e-05	7.26209e-05	8.06724e-05	8.02772e-05	6.60283e-05	6.57345e-05	6.72626e-05	6.39918e-05	6.56445e-05	6.7965e-05	6.7938e-05	7.02523e-05	0.917763	0.00463295
UUCAGC	0.00014843	0.000145389	0.000162148	0.000125673	0.000149888	0.000141631	0.000138516	0.000122995	0.000159977	0.000119904	0.000161834	0.000123671	0.000165304	0.000135167	0.00011903	0.000162998	0.000156326	0.000154419	0.000153264	0.000149136	0.000157729	0.000140753	0.000144538	0.917642	0.00129025
UGGCGGG	6.3913e-05	7.25764e-05	4.51567e-05	0.000103552	6.30304e-05	9.90389e-05	5.50728e-05	0.000178743	4.79029e-05	0.000149362	5.46876e-05	0.00016663	9.3679e-05	0.000166271	0.000175762	4.56728e-05	4.84457e-05	5.25149e-05	5.10815e-05	5.01381e-05	5.35408e-05	8.44035e-05	8.36016e-05	0.917625	0.00094508
UUUUAAA	0.000128888	0.000136232	0.000117608	0.000118744	0.000117116	0.000129908	8.15175e-05	0.000105263	0.000134218	0.000104815	0.00013217	0.000104229	0.00013572	0.00011977	0.000107453	0.000120572	0.000138308	0.000137543	0.000151514	0.000146493	0.000132535	0.000140225	0.000130434	0.917578	0.00313173
UUCUUCC	0.000119131	0.000119144	0.000119535	0.000124215	0.000118955	0.000123864	0.000106932	0.000120766	0.000124116	0.0001109	0.000127031	0.000118354	0.000120096	0.000117095	0.000123402	0.000126368	0.000122824	0.000119441	0.000121618	0.000119104	0.000120463	0.000122822	0.000108203	0.917343	0.36756
UUUUAC	0.000336669	0.000369941	0.000290579	0.000403945	0.000317554	0.000448217	0.0002271	0.000621992	0.000305124	0.000559992	0.000326549	0.000586307	0.000418428	0.000633758	0.000609964	0.000280505	0.00030292	0.000317705	0.000345915	0.000324616	0.000325489	0.000389861	0.00042264	0.917221	0.00262703
UUCAAA	6.47007e-05	6.6658e-05	6.09076e-05	6.22794e-05	6.25349e-05	6.49415e-05	4.54667e-05	5.37739e-05	6.89174e-05	5.00771e-05	7.00636e-05	5.36669e-05	6.65683e-05	5.82274e-05	5.61329e-05	6.52827e-05	6.94332e-05	6.78208e-05	7.42004e-05	7.04849e-05	6.65315e-05	6.86755e-05	5.85507e-05	0.917189	0.00463295
UGCCGCG	3.82445e-06	3.75694e-06	4.15842e-06	3.65333e-06	3.97038e-06	3.54174e-06	7.30523e-06	3.74399e-06	3.49163e-06	3.37655e-06	3.18416e-06	4.19554e-06	3.16522e-06	3.52981e-06	3.57094e-06	3.36386e-06	3.60631e-06	3.91008e-06	3.25647e-06	3.97735e-06	3.99411e-06	3.5129e-06	5.1236e-06	0.917138	0.488712
UUUGAA	0.000157702	0.000165996	0.000142207	0.000170764	0.000152416	0.000172953	0.000107674	0.000177804	0.000160202	0.000160088	0.000164945	0.000172895	0.000166948	0.000183083	0.000180769	0.000151054	0.000161333	0.000158428	0.000172665	0.000165191	0.000156368	0.000175352	0.000152532	0.917095	0.0209383
UGACCCA	4.28483e-06	3.74914e-06	5.43762e-06	2.7513e-06	4.17688e-06	2.89204e-06	4.83251e-06	9.00606e-07	4.81489e-06	9.53694e-07	4.34e-06	1.26936e-06	3.81448e-06	1.06966e-06	1.01546e-06	5.43766e-06	4.81315e-06	4.25328e-06	3.64891e-06	4.035e-06	4.24519e-06	3.34898e-06	2.3541e-06	0.91708	0.00129025
UUGAGGC	5.17045e-05	5.7503e-05	3.85585e-05	7.78894e-05	5.15137e-05	7.33219e-05	4.25129e-05	0.000107496	4.7579e-05	9.21972e-05	4.94522e-05	0.000100209	5.72721e-05	9.70787e-05	0.000108226	4.14539e-05	4.38362e-05	4.74553e-05	4.46013e-05	4.64714e-05	4.79141e-05	6.49823e-05	5.9218e-05	0.917061	0.00094508
UCGUAGA	1.24345e-05	1.0119e-05	1.29104e-05	9.47195e-06	1.20858e-05	8.86431e-06	1.10172e-05	7.12357e-06	1.25575e-05	8.39784e-06	1.33421e-05	7.01064e-06	1.24936e-05	6.69639e-06	4.68517e-06	1.47816e-05	1.21039e-05	1.09972e-05	1.26617e-05	1.03178e-05	1.11444e-05	9.09258e-06	6.81003e-06	0.916986	0.00313173
UUCGCGA	1.4166e-06	1.38666e-06	1.34793e-06	1.28643e-06	1.30969e-06	1.38404e-06	1.56035e-06	1.20894e-06	1.35684e-06	1.16648e-06	1.29536e-06	1.28591e-06	1.25181e-06	1.15548e-06	1.20737e-06	1.25108e-06	1.41903e-06	1.45092e-06	1.29551e-06	1.43404e-06	1.39278e-06	1.31475e-06	1.44715e-06	0.916739	0.00463295
UCAAC	0.000308097	0.000349551	0.000243117	0.000423572	0.000292924	0.000441986	0.000221527	0.000652453	0.000265161	0.00056964	0.000290186	0.000616734	0.000391269	0.000633625	0.000652398	0.000247902	0.000260315	0.00027258	0.000292799	0.000273859	0.00027463	0.000375848	0.000369174	0.916722	0.00094508
UCGGCA	3.55912e-05	3.3062e-05	4.20009e-05	2.61482e-05	3.47405e-05	2.74221e-05	3.97238e-05	1.49322e-05	3.99712e-05	1.73566e-05	3.90956e-05	1.74661e-05	3.49597e-05	1.53133e-05	1.52514e-05	4.40851e-05	4.0086e-05	3.60496e-05	3.61562e-05	3.47571e-05	3.59938e-05	3.11357e-05	2.36751e-05	0.916686	0.00094508
UUUCAGA	5.12029e-05	5.50889e-05	4.61902e-05	5.56939e-05	4.80028e-05	6.11696e-05	3.50602e-05	7.17703e-05	4.80346e-05	6.81786e-05	5.0274e-05	6.88053e-05	6.4708e-05	7.46709e-05	6.8777e-05	4.26874e-05	4.85039e-05	5.03634e-05	5.40473e-05	5.23524e-05	5.081e-05	5.66371e-05	5.86229e-05	0.916667	0.00551113
UCCGGAC	3.16382e-06	3.00019e-06	3.47039e-06	2.8625e-06	3.16807e-06	2.86019e-06	4.26604e-06	2.34728e-06	3.14167e-06	2.17952e-06	3.04177e-06	2.60489e-06	2.87978e-06	2.25085e-06	2.36305e-06	3.29731e-06	3.16871e-06	3.1448e-06	2.90549e-06	3.21093e-06	3.27422e-06	2.86642e-06	3.31086e-06	0.916651	0.00129025
UCGAGGA	3.6641e-06	3.42665e-06	4.26164e-06	2.88476e-06	3.98216e-06	3.0869e-06	4.46817e-06	2.12911e-06	3.94436e-06	1.92775e-06	3.62593e-06	2.41352e-06	3.17854e-06	2.14765e-06	2.15027e-06	4.32625e-06	3.96342e-06	4.00388e-06	3.44353e-06	3.60162e-06	3.99279e-06	3.079e-06	3.27485e-06	0.916614	0.00216763
UCGGUCA	8.34619e-06	7.75349e-06	9.40818e-06	6.36068e-06	8.09319e-06	6.5711e-06	8.92182e-06	4.0613e-06	8.91598e-06	3.76316e-06	8.55552e-06	4.76177e-06	7.75793e-06	3.9403e-06	4.1504e-06	9.6127e-06	8.98398e-06	8.27082e-06	7.55252e-06	7.9873e-06	8.189e-06	6.94117e-06	5.90181e-06	0.916565	0.00129025
UAGCACG	1.72416e-06	1.67325e-06	1.65838e-06	1.50163e-06	1.64435e-06	1.58443e-06	2.0199e-06	1.17566e-06	1.76401e-06	1.09591e-06	1.61297e-06	1.3592e-06	1.5278e-06	1.16463e-06	1.2081e-06	1.58835e-06	1.79096e-06	1.82598e-06	1.66866e-06	1.90002e-06	1.74392e-06	1.58811e-06	1.70955e-06	0.916362	0.00094508
UUAGGA	0.000428577	0.000497783	0.000300578	0.000640486	0.000392565	0.000656656	0.000280501	0.00103185	0.000339257	0.000883312	0.00037595	0.000966623	0.000547019	0.000983325	0.00103203	0.000299859	0.000342778	0.000366766	0.000397757	0.000377498	0.0003619	0.000548826	0.000539512	0.916345	0.000954767
UUGACCA	1.37745e-05	1.4235e-05	1.30187e-05	1.38332e-05	1.34367e-05	1.41765e-05	1.17377e-05	1.39986e-05	1.41069e-05	1.28166e-05	1.42244e-05	1.39495e-05	1.51327e-05	1.45371e-05	1.47378e-05	1.36209e-05	1.47457e-05	1.41348e-05	1.40835e-05	1.42899e-05	1.39297e-05	1.53513e-05	1.23063e-05	0.916262	0.392087
UUUUUUC	0.000189738	0.00020484	0.000179229	0.000182653	0.000175266	0.0001989	0.000126091	0.000138499	0.000193855	0.000189516	0.000195566	0.000136694	0.000183394	0.000179886	0.000142673	0.0001776	0.000205974	0.000201107	0.00021657	0.00021208	0.000199767	0.000205399	0.00021194	0.916251	0.0132692
UCCCACG	4.2402e-06	3.78393e-06	5.46018e-06	3.11081e-06	4.66028e-06	3.0729e-06	5.95315e-06	1.4656e-06	4.64282e-06	1.3101e-06	3.95291e-06	1.87783e-06	3.52617e-06	1.45953e-06	1.55776e-06	5.10937e-06	4.52721e-06	4.47602e-06	3.55428e-06	4.20138e-06	4.51003e-06	3.41072e-06	3.21503e-06	0.916228	0.00262703
UCACGG	3.69962e-05	4.09011e-05	3.22427e-05	4.70845e-05	3.65114e-05	5.74887e-05	3.2705e-05	9.493e-05	2.90159e-05	9.02931e-05	3.25886e-05	8.48752e-05	5.00613e-05	9.76903e-05	8.65725e-05	2.53513e-05	2.82501e-05	3.36096e-05	3.15935e-05	3.35548e-05	3.77075e-05	4.50628e-05	6.17561e-05	0.916209	0.00150336
UUGGGG	0.000396485	0.000464363	0.000267573	0.000615168	0.000360384	0.000614167	0.000284	0.00104126	0.000308737	0.000849278	0.000337666	0.00097086	0.000514664	0.000977351	0.00103298	0.000271552	0.000306206	0.000328712	0.0003459	0.000331499	0.00032378	0.000518954	0.000504267	0.916129	0.00094508
UUCAAAG	2.70183e-05	2.81089e-05	2.59126e-05	2.69203e-05	2.54722e-05	2.82815e-05	1.93632e-05	2.76877e-05	2.74225e-05	2.5761e-05	2.76443e-05	2.6501e-05	3.03347e-05	2.76661e-05	2.71475e-05	2.56738e-05	2.76243e-05	2.7243e-05	2.96049e-05	2.81035e-05	2.6767e-05	2.81166e-05	2.57159e-05	0.915962	0.355588
UGCGCGC	7.12956e-06	6.45506e-06	9.32725e-06	5.80857e-06	7.07586e-06	5.54607e-06	1.59284e-05	3.96791e-06	6.80436e-06	3.96752e-06	6.07223e-06	5.15991e-06	5.71742e-06	3.97933e-06	4.04129e-06	7.22859e-06	7.06769e-06	7.09294e-06	5.8592e-06	7.34906e-06	8.04646e-06	5.74058e-06	9.877e-06	0.915946	0.00150336
UUGCUCA	3.19708e-05	3.10179e-05	3.51932e-05	2.5264e-05	3.12796e-05	2.7136e-05	2.80909e-05	1.63944e-05	3.53714e-05	1.6783e-05	3.52088e-05	1.7971e-05	3.19807e-05	1.89129e-05	1.65994e-05	3.51418e-05	3.53917e-05	3.43007e-05	3.51477e-05	3.43263e-05	3.41901e-05	3.05316e-05	2.72545e-05	0.915929	0.00094508
UGUGCG	4.69897e-05	4.36462e-05	5.01637e-05	4.20673e-05	4.72453e-05	3.93311e-05	5.1173e-05	3.43589e-05	4.6867e-05	3.8792e-05	4.61102e-05	3.56989e-05	4.3394e-05	3.41442e-05	2.84532e-05	4.81235e-05	4.84938e-05	4.70008e-05	4.39046e-05	4.66912e-05	4.70346e-05	4.20458e-05	4.09945e-05	0.915729	0.00313173
UACGCG	3.92214e-06	3.90928e-06	4.35871e-06	3.5677e-06	3.82872e-06	3.85409e-06	4.28562e-06	3.81726e-06	3.80184e-06	3.69861e-06	3.77892e-06	5.30228e-06	4.19091e-06	3.86364e-06	3.80134e-06	4.03816e-06	4.21334e-06	3.83291e-06	3.76085e-06	3.81821e-06	3.76561e-06	3.93651e-06	3.75709e-06	0.915724	0.215414
UGGAA	0.000247566	0.000272972	0.000202827	0.000301902	0.000227826	0.000314491	0.000177499	0.000428838	0.000221702	0.000370409	0.000232234	0.000401754	0.000294722	0.000417028	0.000424125	0.000201275	0.000227392	0.000233179	0.000252096	0.000242089	0.000227217	0.000290872	0.000280045	0.915675	0.00150336
UGCAACC	1.07372e-05	1.14004e-05	8.20645e-06	1.39622e-05	1.04436e-05	1.34193e-05	8.41796e-06	1.65939e-05	9.74049e-06	1.44961e-05	1.01819e-05	1.52573e-05	1.05394e-05	1.50428e-05	1.60838e-05	8.84755e-06	9.74648e-06	1.03013e-05	9.72671e-06	1.02947e-05	1.02544e-05	1.24213e-05	1.13235e-05	0.915594	0.00094508
UGCCUA	0.000148882	0.000168174	0.000124492	0.000191372	0.000139475	0.000202063	0.000110817	0.000287499	0.000132481	0.000254043	0.000138242	0.000275153	0.000192352	0.000274354	0.000281749	0.000117569	0.000130143	0.000137088	0.000144919	0.000140588	0.000136215	0.000182025	0.000178263	0.91559	0.00129025
UUGGGAC	4.11488e-05	4.15461e-05	4.16091e-05	4.50395e-05	4.2713e-05	4.3687e-05	3.5689e-05	4.16642e-05	4.30243e-05	3.99168e-05	4.51188e-05	4.23838e-05	4.19914e-05	3.87962e-05	4.40344e-05	4.52117e-05	4.15277e-05	3.92041e-05	4.22084e-05	3.88853e-05	3.91466e-05	4.11019e-05	3.32693e-05	0.915584	0.168323
UGUGCA	0.00017335	0.000190893	0.000143427	0.000221991	0.000164414	0.000231227	0.000131009	0.000321318	0.000155078	0.000284658	0.000163655	0.000304014	0.000203807	0.000309939	0.000318908	0.000145643	0.000156289	0.00016159	0.000166324	0.000162212	0.00016097	0.000202096	0.000202699	0.915516	0.000954767
UGUGAGA	3.02422e-05	3.13139e-05	2.80725e-05	3.03681e-05	2.84454e-05	3.16899e-05	2.63716e-05	3.39743e-05	2.99675e-05	2.89662e-05	2.95756e-05	3.37476e-05	3.12187e-05	3.30701e-05	3.40319e-05	2.8759e-05	3.05366e-05	3.02818e-05	2.96971e-05	3.0406e-05	2.93367e-05	3.16079e-05	2.87457e-05	0.915497	0.0443446
UUCCGG	4.52457e-05	4.39858e-05	5.61012e-05	3.98851e-05	4.59469e-05	3.93983e-05	5.57535e-05	3.15384e-05	4.96748e-05	2.87764e-05	4.81047e-05	3.46285e-05	5.08202e-05	3.17169e-05	3.22695e-05	5.10357e-05	4.82103e-05	4.61857e-05	4.51574e-05	4.60739e-05	4.69297e-05	4.33372e-05	3.87759e-05	0.915496	0.00110318
UUCAGUA	3.95816e-05	4.18592e-05	3.69333e-05	3.95815e-05	3.84923e-05	4.65178e-05	2.91899e-05	5.37249e-05	3.93675e-05	5.24795e-05	4.08663e-05	5.20354e-05	4.66433e-05	5.90461e-05	5.10329e-05	3.62151e-05	3.90075e-05	4.10775e-05	4.29194e-05	4.16e-05	4.23484e-05	4.31903e-05	4.96259e-05	0.915407	0.0209383
UCCCGCC	7.92795e-05	9.15026e-05	6.09599e-05	0.000125578	8.42565e-05	0.00012619	7.1751e-05	0.00019333	6.29211e-05	0.000175145	7.23053e-05	0.000181314	9.3092e-05	0.000185987	0.000192501	5.587e-05	6.22229e-05	6.8411e-05	6.73094e-05	7.00409e-05	7.32969e-05	0.000103437	0.000112686	0.915347	0.00094508
UGACCA	1.69704e-05	1.7993e-05	1.40173e-05	1.94331e-05	1.63405e-05	1.91944e-05	1.46818e-05	2.23635e-05	1.63791e-05	1.84505e-05	1.63344e-05	2.2168e-05	1.65387e-05	2.24089e-05	2.30933e-05	1.54997e-05	1.69488e-05	1.67471e-05	1.70189e-05	1.71667e-05	1.64843e-05	1.95223e-05	1.66845e-05	0.915276	0.00380874
UCACGCA	7.73994e-07	8.01967e-07	7.41362e-07	7.22675e-07	7.67819e-07	7.35117e-07	8.82128e-07	5.46518e-07	7.61824e-07	5.13365e-07	7.21966e-07	6.38372e-07	6.52703e-07	5.56662e-07	5.69959e-07	6.54627e-07	7.72054e-07	8.3923e-07	7.53062e-07	8.64653e-07	7.79048e-07	7.48414e-07	7.89953e-07	0.915237	0.00313173
UAUCUCA	4.15848e-05	4.10784e-05	4.99926e-05	3.06316e-05	4.05472e-05	4.10344e-05	3.55073e-05	3.68866e-05	4.62257e-05	3.77949e-05	5.02692e-05	3.89306e-05	5.87059e-05	4.55833e-05	3.53976e-05	5.20656e-05	4.3411e-05	4.15945e-05	4.70529e-05	3.94407e-05	4.42854e-05	3.82529e-05	4.036e-05	0.915205	0.0132692
UCCACGA	2.27218e-06	1.97163e-06	3.12545e-06	1.60164e-06	2.17402e-06	1.67267e-06	2.88585e-06	9.85563e-07	2.47456e-06	9.15771e-07	2.18093e-06	1.19226e-06	2.08693e-06	9.71204e-07	1.04459e-06	2.88765e-06	2.47089e-06	2.09927e-06	1.65668e-06	1.9567e-06	2.17104e-06	1.73205e-06	1.29243e-06	0.915173	0.00216763
UUAUCGC	7.53673e-06	7.26689e-06	7.97614e-06	6.12424e-06	7.18131e-06	6.87514e-06	6.50084e-06	4.70165e-06	8.10254e-06	4.59887e-06	7.95602e-06	5.19655e-06	7.13904e-06	4.92934e-06	4.98346e-06	8.22013e-06	8.11012e-06	7.76404e-06	7.87126e-06	7.58107e-06	7.35291e-06	6.70098e-06	6.08127e-06	0.915152	0.00129025
UGCCCGA	6.98442e-06	6.14435e-06	9.03564e-06	4.31961e-06	6.64625e-06	5.00273e-06	7.60187e-06	2.55362e-06	8.21864e-06	2.20129e-06	8.73895e-06	3.0678e-06	8.34686e-06	2.47243e-06	2.66009e-06	1.01408e-05	7.71662e-06	6.5045e-06	7.94978e-06	6.19054e-06	6.69523e-06	5.06686e-06	3.27427e-06	0.915024	0.00110318
UCGUGA	5.17758e-05	4.75222e-05	5.77473e-05	4.24692e-05	4.88095e-05	4.4988e-05	4.71741e-05	4.07742e-05	5.36622e-05	3.46125e-05	5.50636e-05	4.11614e-05	5.52462e-05	4.10322e-05	4.05255e-05	6.03373e-05	5.28524e-05	4.92086e-05	5.16339e-05	4.67196e-05	4.85833e-05	4.45625e-05	3.89814e-05	0.914924	0.00313173
UUAUUUC	8.11091e-05	8.30968e-05	8.09865e-05	7.23195e-05	7.82428e-05	7.77297e-05	5.81034e-05	5.07363e-05	8.82991e-05	5.63241e-05	8.94864e-05	5.19671e-05	8.38541e-05	6.31262e-05	5.47635e-05	8.32037e-05	8.9678e-05	8.78344e-05	9.60646e-05	9.25941e-05	8.60247e-05	8.4896e-05	7.56343e-05	0.914752	0.000954767
UGCCGGA	4.20709e-06	4.24451e-06	4.37812e-06	4.02734e-06	4.18753e-06	4.09228e-06	5.91228e-06	3.92709e-06	3.93574e-06	3.44608e-06	3.71172e-06	4.27011e-06	4.0363e-06	3.79007e-06	4.01905e-06	4.00391e-06	4.32434e-06	4.30916e-06	3.78625e-06	4.27834e-06	4.20482e-06	4.46639e-06	4.3494e-06	0.914623	0.0504929
UGUCGAC	6.01845e-06	5.772e-06	6.603e-06	4.5919e-06	5.9836e-06	4.80607e-06	6.21105e-06	2.59372e-06	6.53221e-06	2.6202e-06	6.22166e-06	3.17926e-06	5.58172e-06	2.83833e-06	2.7196e-06	6.83399e-06	6.64209e-06	6.35698e-06	5.83619e-06	6.15906e-06	6.12637e-06	5.58623e-06	4.5942e-06	0.914589	0.000954767
UUUGCUC	8.56367e-05	9.12203e-05	7.09725e-05	0.000108959	8.31839e-05	0.000106364	6.34702e-05	0.000150312	7.69661e-05	0.000134666	8.10076e-05	0.000140544	0.00010595	0.000144748	0.000144951	7.25587e-05	7.75177e-05	7.98904e-05	8.07638e-05	7.89479e-05	7.92726e-05	9.95212e-05	9.32422e-05	0.91455	0.00094508
UUUGUCC	5.6354e-05	6.12826e-05	6.73007e-05	4.69611e-05	5.47787e-05	5.7242e-05	5.15946e-05	4.83989e-05	7.27256e-05	5.06265e-05	6.73238e-05	5.26979e-05	8.66304e-05	6.05099e-05	4.63756e-05	5.90884e-05	5.97954e-05	6.32524e-05	5.94362e-05	6.0955e-05	6.54096e-05	6.25216e-05	6.84439e-05	0.914527	0.00150336
UCGCGAG	1.2997e-06	1.25254e-06	1.25188e-06	1.17226e-06	1.19984e-06	1.18854e-06	1.75221e-06	1.07779e-06	1.13238e-06	1.0492e-06	1.10917e-06	1.24824e-06	1.02527e-06	1.01209e-06	1.06652e-06	1.11262e-06	1.21162e-06	1.22655e-06	1.18517e-06	1.28515e-06	1.24362e-06	1.11899e-06	1.38849e-06	0.914507	0.0443446
UGAGCCG	3.01409e-05	3.26968e-05	3.04823e-05	3.65796e-05	2.62031e-05	3.6632e-05	2.6895e-05	5.46881e-05	3.08002e-05	4.40813e-05	3.01722e-05	5.28553e-05	4.23223e-05	5.01002e-05	5.48486e-05	2.90398e-05	2.76412e-05	2.69055e-05	2.6893e-05	2.57111e-05	2.57565e-05	3.43638e-05	3.18595e-05	0.914481	0.00463295
UCGUGCA	1.12979e-05	9.69375e-06	1.55975e-05	7.38555e-06	1.20396e-05	7.76825e-06	1.38705e-05	2.49297e-06	1.34626e-05	2.51591e-06	1.25041e-05	3.53032e-06	1.09582e-05	2.76964e-06	2.7196e-06	1.59073e-05	1.31389e-05	1.16138e-05	1.04799e-05	1.05078e-05	1.19094e-05	8.66402e-06	6.42822e-06	0.914364	0.00216763
UCCACGG	6.56558e-06	5.64884e-06	8.50974e-06	4.66873e-06	6.77285e-06	4.54776e-06	8.21299e-06	2.02567e-06	7.20403e-06	2.06189e-06	7.10029e-06	2.824e-06	6.60742e-06	2.14696e-06	2.30354e-06	8.16912e-06	7.22205e-06	6.39958e-06	6.12202e-06	6.13919e-06	6.71125e-06	5.50923e-06	4.52828e-06	0.914362	0.00216763
UUUACUG	6.60559e-05	6.68332e-05	6.78691e-05	6.23836e-05	6.46234e-05	7.20254e-05	4.98266e-05	7.89201e-05	6.76839e-05	7.63878e-05	7.14235e-05	7.75309e-05	8.01482e-05	8.61369e-05	7.49871e-05	6.72316e-05	6.59108e-05	6.65088e-05	7.13278e-05	6.62675e-05	6.93322e-05	6.72903e-05	7.2705e-05	0.914353	0.0854793
UUGGACG	7.04605e-06	6.98646e-06	1.01089e-05	5.29002e-06	7.13277e-06	5.38833e-06	8.60934e-06	2.2835e-06	1.03486e-05	2.41829e-06	8.88848e-06	3.2341e-06	9.77049e-06	2.48355e-06	2.46391e-06	9.07527e-06	8.23337e-06	7.8543e-06	6.96337e-06	7.34374e-06	8.14705e-06	6.7948e-06	5.98545e-06	0.914344	0.00094508
UUGCCGC	4.73106e-05	5.35726e-05	3.64687e-05	7.03147e-05	4.22457e-05	6.95873e-05	3.7088e-05	0.000122984	3.50408e-05	9.69779e-05	3.89988e-05	0.00011304	5.50432e-05	0.000113525	0.00012289	3.5427e-05	3.57874e-05	3.69366e-05	4.22964e-05	3.74066e-05	3.56603e-05	5.68563e-05	5.63855e-05	0.914334	0.000954767
UUUUCGA	1.51632e-05	1.61446e-05	1.30659e-05	1.68504e-05	1.48521e-05	1.73281e-05	1.11304e-05	1.77711e-05	1.52253e-05	1.65158e-05	1.58573e-05	1.75949e-05	1.5768e-05	1.8069e-05	1.85231e-05	1.45452e-05	1.54285e-05	1.51846e-05	1.62799e-05	1.57609e-05	1.48455e-05	1.65796e-05	1.50831e-05	0.914298	0.00262703
UUCCGGA	7.08729e-06	6.81933e-06	7.31093e-06	5.63789e-06	6.99113e-06	5.61004e-06	7.68528e-06	2.68971e-06	7.6085e-06	6.70605e-06	7.50125e-06	3.36071e-06	6.3141e-06	3.22333e-06	2.93405e-06	7.53307e-06	7.7976e-06	7.59023e-06	7.32895e-06	7.76914e-06	7.47957e-06	6.49166e-06	6.14857e-06	0.914227	0.00110318
UUAGCAC	2.24113e-05	2.49396e-05	2.21644e-05	2.5621e-05	2.06052e-05	2.5378e-05	1.89064e-05	3.0868e-05	2.71096e-05	2.53154e-05	2.47465e-05	2.98418e-05	3.16384e-05	2.99987e-05	3.05192e-05	2.09862e-05	2.2518e-05	2.37611e-05	2.28738e-05	2.33522e-05	2.29773e-05	2.78093e-05	2.60206e-05	0.913934	0.0504929
UUGAUG	0.000273171	0.000305589	0.000223855	0.000349433	0.00025636	0.000382627	0.000198262	0.000554125	0.000237137	0.000492004	0.000260433	0.000529696	0.00034289	0.000553467	0.000547161	0.000227964	0.000233857	0.000244253	0.000260256	0.000241629	0.000250273	0.000318598	0.00033702	0.913927	0.00110318
UCCGCAC	2.58535e-06	2.43714e-06	2.84074e-06	2.02372e-06	2.51691e-06	2.07742e-06	3.34788e-06	1.50597e-06	2.70372e-06	1.32695e-06	2.59509e-06	1.74398e-06	2.38154e-06	1.42976e-06	1.48937e-06	2.83907e-06	2.8051e-06	2.63158e-06	2.40258e-06	2.50202e-06	2.5738e-06	2.12345e-06	2.13312e-06	0.91392	0.000954767
UGCACCG	5.47398e-06	5.49897e-06	6.28963e-06	4.43549e-06	5.52276e-06	4.70832e-06	6.73876e-06	2.74345e-06	5.71956e-06	3.07212e-06	5.3589e-06	3.36822e-06	5.26848e-06	3.27905e-06	3.05214e-06	5.83189e-06	6.3107e-06	5.79105e-06	5.11316e-06	5.79943e-06	5.65875e-06	5.82472e-06	5.01972e-06	0.913896	0.000954767
UGACGCA	7.69413e-07	7.16483e-07	7.32075e-07	5.33957e-07	7.08494e-07	6.04227e-07	7.17563e-07	3.3202e-07	8.31906e-07	3.2375e-07	8.17887e-07	3.80071e-07	6.90963e-07	3.43773e-07	3.45484e-07	8.72755e-07	8.23386e-07	7.59213e-07	8.00309e-07	8.09239e-07	7.71768e-07	6.46236e-07	5.63447e-07	0.91386	0.00094508
UCUGUCG	3.10289e-05	3.22654e-05	2.71751e-05	3.89642e-05	2.8593e-05	3.84414e-05	2.48565e-05	5.55447e-05	2.79724e-05	4.80927e-05	3.00829e-05	5.47867e-05	3.21375e-05	5.14472e-05	5.8057e-05	3.0084e-05	2.74748e-05	2.6894e-05	2.89636e-05	2.60903e-05	2.63532e-05	3.21076e-05	3.09696e-05	0.913805	0.00129025
UCUAGUC	2.86275e-05	3.02878e-05	2.21151e-05	3.34038e-05	2.77797e-05	3.20746e-05	2.08553e-05	3.82328e-05	2.76122e-05	3.12103e-05	2.7882e-05	3.73594e-05	2.89204e-05	3.87321e-05	3.80498e-05	2.47854e-05	2.79781e-05	2.88665e-05	2.99139e-05	2.99779e-05	2.82265e-05	3.3032e-05	2.99561e-05	0.913611	0.00313173
UUUCACC	4.88106e-05	5.12832e-05	6.0771e-05	5.12134e-05	4.6588e-05	4.97967e-05	4.62884e-05	5.65113e-05	6.65381e-05	4.71966e-05	6.07701e-05	5.74376e-05	7.68993e-05	5.52091e-05	5.73714e-05	5.73726e-05	5.12505e-05	4.93946e-05	4.76507e-05	4.58616e-05	5.03919e-05	5.57856e-05	4.58203e-05	0.913565	0.488712
UGUCAC	0.000154615	0.000169297	0.000136101	0.000185015	0.000153091	0.000204478	0.000127693	0.000286344	0.00014213	0.000258976	0.000148588	0.000271005	0.000190373	0.00029462	0.000275783	0.000125531	0.000136928	0.000150421	0.000149305	0.000149179	0.000157619	0.000180401	0.000205857	0.913563	0.00150336
UAUGUCG	7.01058e-06	6.78247e-06	6.95458e-06	5.87159e-06	6.46089e-06	6.2799e-06	5.79568e-06	4.86591e-06	7.14145e-06	7.96664e-06	7.07866e-06	4.96459e-06	6.39979e-06	4.80077e-06	4.22787e-06	7.04411e-06	7.20747e-06	7.05577e-06	7.31601e-06	7.17708e-06	6.69536e-06	6.26067e-06	5.67657e-06	0.913488	0.0209383
UUCGUG	8.79329e-05	9.39455e-05	8.05247e-05	0.000101367	8.45162e-05	0.000111589	7.07151e-05	0.000152928	7.95187e-05	0.000136681	8.62021e-05	0.000148537	0.00011476	0.000157237	0.000146806	8.02304e-05	7.84114e-05	8.02494e-05	8.44645e-05	7.80664e-05	8.29368e-05	9.5879e-05	0.000100593	0.913474	0.00129025
UGCGUCC	2.22982e-05	2.47388e-05	1.91855e-05	2.98362e-05	2.117e-05	2.96056e-05	2.34868e-05	4.16545e-05	1.81037e-05	3.50577e-05	1.92185e-05	3.96919e-05	2.54586e-05	3.88533e-05	4.14591e-05	1.70147e-05	1.89833e-05	1.98085e-05	1.98788e-05	2.06564e-05	1.95012e-05	2.72534e-05	2.53376e-05	0.913306	0.000954767
UUGCUUA	4.68083e-05	4.99221e-05	4.3506e-05	5.05234e-05	4.36463e-05	5.24673e-05	3.36774e-05	5.47835e-05	4.61402e-05	4.95805e-05	4.71595e-05	5.34275e-05	5.37035e-05	5.54741e-05	5.54486e-05	4.29037e-05	4.65561e-05	4.65155e-05	5.10698e-05	4.84022e-05	4.47029e-05	5.25472e-05	4.46628e-05	0.913294	0.0156726
UGACCGA	1.48976e-06	1.32364e-06	1.64113e-06	1.15228e-06	1.62619e-06	1.19047e-06	1.63159e-06	7.87391e-07	1.58309e-06	7.99193e-07	1.5341e-06	9.0189e-07	1.43351e-06	7.94917e-07	8.46638e-07	1.76264e-06	1.53321e-06	1.48038e-06	1.38683e-06	1.38591e-06	1.45234e-06	1.18763e-06	1.11666e-06	0.913276	0.00463295
UGUCGCG	2.84916e-06	2.90333e-06	2.78263e-06	2.848e-06	2.76131e-06	2.96256e-06	3.60093e-06	3.24609e-06	2.53781e-06	3.03138e-06	2.39867e-06	3.53172e-06	2.54375e-06	3.05851e-06	3.12773e-06	2.42807e-06	2.71456e-06	2.85368e-06	2.45906e-06	2.84402e-06	2.71317e-06	2.65492e-06	3.22849e-06	0.913172	0.0156726
UUUCCA	0.000127598	0.000126484	0.000125318	0.000107874	0.000124444	0.00011305	0.000101509	7.33202e-05	0.000140782	6.89213e-05	0.000139507	7.881e-05	0.000124902	8.28276e-05	7.6595e-05	0.000136834	0.000141147	0.0001368	0.000146465	0.000140202	0.000134099	0.000126547	0.000108667	0.913068	0.00094508
UCUGGGA	4.7736e-05	4.90869e-05	5.79223e-05	3.83626e-05	4.85195e-05	4.40189e-05	4.94306e-05	3.48746e-05	6.05424e-05	3.6076e-05	5.68993e-05	3.86264e-05	6.6806e-05	4.24307e-05	3.25594e-05	5.31865e-05	5.09866e-05	5.27243e-05	4.64116e-05	4.93854e-05	5.55105e-05	4.90527e-05	5.34743e-05	0.913063	0.00094508
UCAGCCG	7.02108e-06	6.50068e-06	7.57892e-06	5.24527e-06	7.35276e-06	5.21017e-06	8.00354e-06	2.2129e-06	7.58645e-06	1.99693e-06	7.10477e-06	2.88661e-06	5.86244e-06	2.23788e-06	2.32588e-06	7.73128e-06	7.62315e-06	7.61185e-06	6.65744e-06	7.39887e-06	7.43788e-06	5.88525e-06	5.69084e-06	0.913011	0.00110318
UCCGGGA	1.19444e-05	1.11577e-05	1.39596e-05	1.09939e-05	1.30075e-05	1.05009e-05	1.68028e-05	9.02087e-06	1.20741e-05	8.0295e-06	1.17417e-05	9.62075e-06	1.08029e-05	8.64911e-06	9.3882e-06	1.27326e-05	1.17929e-05	1.21812e-05	1.08539e-05	1.19339e-05	1.27402e-05	1.06755e-05	1.1681e-05	0.913004	0.00551113
UGGCAA	3.78498e-05	3.7094e-05	4.15406e-05	3.39521e-05	3.76785e-05	3.49958e-05	3.33871e-05	2.81243e-05	4.14606e-05	2.63282e-05	4.1775e-05	2.85533e-05	4.06589e-05	2.94963e-05	2.95595e-05	4.31426e-05	4.10707e-05	3.89098e-05	4.08247e-05	3.82567e-05	3.83366e-05	3.70494e-05	3.02952e-05	0.912938	0.00129025
UCGCGAA	5.77429e-07	8.28818e-07	5.93036e-07	4.82811e-07	5.63588e-07	5.03009e-07	6.03561e-07	3.86384e-07	5.61657e-07	3.64482e-07	5.57941e-07	4.21043e-07	5.09123e-07	3.74351e-07	3.80564e-07	5.69489e-07	6.01766e-07	5.91468e-07	5.88592e-07	5.98078e-07	5.61322e-07	5.18756e-07	5.07885e-07	0.912911	0.000954767
UGUACC	0.000163336	0.00017494	0.000140639	0.000191203	0.000155594	0.000202403	0.000128995	0.000266786	0.000151475	0.000236348	0.000158453	0.000250228	0.00018349	0.000264459	0.000262936	0.000143109	0.000152412	0.000157111	0.000162019	0.000157727	0.000157135	0.000184789	0.000188057	0.91284	0.00182891
UAGCCGG	8.85948e-06	8.09543e-06	1.05332e-05	7.09648e-06	8.66288e-06	7.18907e-06	1.03151e-05	5.27876e-06	9.27713e-06	5.00549e-06	8.78179e-06	6.25839e-06	8.58688e-06	5.29443e-06	5.33886e-06	1.00439e-05	9.27898e-06	8.67836e-06	8.13863e-06	8.43523e-06	8.54809e-06	7.4569e-06	6.81382e-06	0.912828	0.00150336
UUUUUUA	0.000221944	0.000255544	0.000186483	0.000251389	0.00019416	0.00028592	0.000134712	0.000294965	0.000209641	0.000310737	0.00021024	0.00027947	0.00023861	0.000334732	0.000300734	0.000180948	0.000223159	0.000226367	0.000244377	0.000239969	0.000219884	0.000261867	0.000279639	0.912714	0.00551113
UCCGCAA	7.30987e-07	6.88399e-07	8.08227e-07	6.04626e-07	8.10255e-07	6.54579e-07	8.73622e-07	4.27651e-07	8.33473e-07	3.66589e-07	8.1533e-07	5.02732e-07	5.98252e-07	4.24388e-07	4.34334e-07	9.40283e-07	8.05989e-07	8.02065e-07	7.33915e-07	7.40251e-07	7.70842e-07	6.39578e-07	6.35805e-07	0.912695	0.00463295
UGCAGA	5.85329e-05	6.00419e-05	5.25251e-05	6.67734e-05	5.76389e-05	6.39363e-05	5.14314e-05	6.9451e-05	5.70243e-05	6.25447e-05	5.74117e-05	6.86469e-05	5.72251e-05	6.59381e-05	7.12501e-05	5.42241e-05	5.70455e-05	5.81223e-05	5.80351e-05	5.88867e-05	5.70264e-05	6.09909e-05	5.63667e-05	0.912602	0.000954767
UUACC	0.000721474	0.000813173	0.000548622	0.00102246	0.000678296	0.00104863	0.000517073	0.00160367	0.000620457	0.00137936	0.000665421	0.00150198	0.000869386	0.0015286	0.00159361	0.000558318	0.000603985	0.000643391	0.000670723	0.000643762	0.000643696	0.000886101	0.000888991	0.912304	0.00094508
UCUCCAC	8.26925e-05	9.42502e-05	6.41819e-05	0.000127121	7.52955e-05	0.000124334	5.94423e-05	0.000205993	7.0003e-05	0.000173019	7.38187e-05	0.000195538	0.00010718	0.000187721	0.000209056	6.29656e-05	6.53009e-05	6.85797e-05	7.18881e-05	6.7454e-05	6.68877e-05	0.000101278	9.87186e-05	0.912087	0.00094508
UGUCGGA	7.94287e-06	7.82446e-06	8.42775e-06	6.76414e-06	7.95183e-06	7.31212e-06	8.57485e-06	5.07951e-06	8.38555e-06	4.70245e-06	8.17014e-06	5.69992e-06	7.7115e-06	4.94417e-06	5.24584e-06	8.5523e-06	8.57039e-06	8.411e-06	8.0075e-06	8.15718e-06	8.20568e-06	7.26913e-06	7.01479e-06	0.912046	0.00110318
UCCGAGA	2.45692e-06	2.03026e-06	2.55364e-06	2.5353e-06	2.55183e-06	1.88307e-06	2.21341e-06	2.33589e-06	2.20028e-06	3.7298e-06	2.15886e-06	2.07315e-06	2.16044e-06	1.93581e-06	1.08458e-06	2.31354e-06	2.31959e-06	2.28143e-06	2.0538e-06	2.18115e-06	2.3562e-06	1.96655e-06	1.97552e-06	0.911992	0.488712
UGUGAA	8.32707e-05	8.72042e-05	7.65995e-05	8.4109e-05	7.95773e-05	9.30829e-05	6.31848e-05	0.000103756	8.33846e-05	9.43547e-05	8.4893e-05	0.000100017	9.28811e-05	0.000107898	0.00010237	7.7239e-05	8.32672e-05	8.46521e-05	8.86282e-05	8.63821e-05	8.48321e-05	8.94684e-05	9.18115e-05	0.911967	0.0132692
UUCCGAA	3.06376e-06	2.92292e-06	3.38044e-06	2.45846e-06	3.72456e-06	2.69937e-06	2.71207e-06	1.86563e-06	3.3162e-06	1.95584e-06	3.355e-06	2.06093e-06	3.44851e-06	2.22954e-06	2.04221e-06	3.61478e-06	3.19002e-06	2.90526e-06	3.0369e-06	2.98759e-06	2.97206e-06	2.85116e-06	2.41357e-06	0.911964	0.0066776
UUUACAC	4.17726e-05	4.28691e-05	4.00181e-05	4.10891e-05	4.03852e-05	4.31254e-05	3.07202e-05	3.4741e-05	4.37921e-05	3.41121e-05	4.46685e-05	3.59637e-05	4.22176e-05	3.61215e-05	3.68354e-05	4.16676e-05	4.44034e-05	4.27228e-05	4.63554e-05	4.44411e-05	4.17851e-05	4.30651e-05	3.75412e-05	0.91192	0.0132692
UCACGA	7.40267e-06	5.88991e-06	8.57277e-06	4.97714e-06	6.9023e-06	5.18258e-06	7.30025e-06	2.97611e-06	7.31675e-06	3.02737e-06	7.4085e-06	3.56097e-06	7.04567e-06	3.19837e-06	3.24914e-06	8.71891e-06	7.37544e-06	6.40036e-06	6.1188e-06	6.0934e-06	6.57384e-06	5.81207e-06	4.13761e-06	0.911903	0.00150336
UUGUCCG	8.57882e-06	9.55566e-06	1.10873e-05	7.9291e-06	8.10525e-06	8.34242e-06	9.99249e-06	7.50942e-06	1.25173e-05	7.02138e-06	1.06918e-05	8.14373e-06	1.4496e-05	7.7372e-06	7.58644e-06	9.64998e-06	9.25436e-06	9.52644e-06	8.25723e-06	8.75805e-06	9.29524e-06	1.01536e-05	8.82914e-06	0.911833	0.000791734
UCGCCGC	4.36612e-06	4.18944e-06	5.31132e-06	3.86568e-06	4.69647e-06	3.59903e-06	8.17153e-06	3.17738e-06	4.42687e-06	3.04613e-06	4.16276e-06	3.91001e-06	4.09419e-06	3.29978e-06	3.34876e-06	5.04755e-06	4.82859e-06	4.30157e-06	3.90512e-06	4.31795e-06	4.51493e-06	4.42305e-06	4.59201e-06	0.911814	0.00262703
UGAUGCA	3.23977e-05	3.42766e-05	2.80895e-05	3.80902e-05	2.95926e-05	3.90071e-05	2.50008e-05	5.48047e-05	2.94709e-05	4.443e-05	3.13067e-05	5.26416e-05	3.83281e-05	5.11641e-05	5.50317e-05	3.03074e-05	2.99026e-05	2.90014e-05	3.09244e-05	2.88547e-05	2.81515e-05	3.54103e-05	3.1741e-05	0.911795	0.00182891
UGAUCUA	4.24367e-05	4.49852e-05	3.77755e-05	4.85738e-05	3.98454e-05	4.96311e-05	3.28275e-05	6.0663e-05	4.18724e-05	5.16368e-05	4.46682e-05	5.86726e-05	5.0487e-05	6.12518e-05	6.2253e-05	4.27994e-05	4.12694e-05	3.91154e-05	4.59202e-05	4.01099e-05	3.92502e-05	4.76939e-05	3.81491e-05	0.911693	0.00262703
CCCGGCG	1.86087e-06	1.86779e-06	1.89692e-06	2.03765e-06	1.8009e-06	1.81962e-06	3.77483e-06	2.13646e-06	1.53093e-06	1.87684e-06	1.39682e-06	2.34519e-06	1.5973e-06	1.94658e-06	2.07353e-06	1.33245e-06	1.68438e-06	1.91674e-06	1.52334e-06	2.03366e-06	1.90818e-06	1.94307e-06	3.00463e-06	0.911638	0.110371
UAGUCAC	1.05866e-05	1.09664e-05	1.06136e-05	1.24797e-05	1.02079e-05	1.18505e-05	7.8678e-06	1.19778e-05	1.07644e-05	1.14127e-05	1.12539e-05	1.14315e-05	1.27781e-05	1.26592e-05	1.2569e-05	1.04276e-05	1.05446e-05	1.03147e-05	1.1486e-05	1.06677e-05	1.02606e-05	1.17992e-05	9.42917e-06	0.911621	0.0209383
UUCACCC	4.80256e-05	5.53003e-05	3.33236e-05	7.19813e-05	4.48655e-05	7.02997e-05	3.71089e-05	0.000116095	3.87776e-05	9.49361e-05	4.15265e-05	0.000107864	6.20456e-05	0.000109086	0.000114796	3.50696e-05	3.95763e-05	4.17959e-05	4.25828e-05	4.19101e-05	4.10832e-05	6.24388e-05	5.84989e-05	0.911611	0.00094508
UCAAACC	1.38209e-05	1.52623e-05	1.17408e-05	1.81116e-05	1.53447e-05	1.75578e-05	1.01839e-05	1.83108e-05	1.39658e-05	1.82199e-05	1.51767e-05	1.81683e-05	1.33421e-05	1.82298e-05	1.94181e-05	1.32119e-05	1.39167e-05	1.36834e-05	1.43433e-05	1.40686e-05	1.38511e-05	1.61406e-05	1.38785e-05	0.911543	0.000791734
UUUGCUG	8.84902e-05	8.68119e-05	0.000107427	7.52867e-05	8.62632e-05	8.13592e-05	7.62101e-05	6.99781e-05	0.000104495	6.61873e-05	0.000104475	6.96238e-05	0.000111914	7.28759e-05	6.91462e-05	0.000106932	9.56529e-05	9.05599e-05	9.43831e-05	8.60088e-05	9.07973e-05	8.45206e-05	7.59479e-05	0.911358	0.000954767
UGUGCGG	2.56312e-05	2.56146e-05	2.83413e-05	2.68082e-05	2.45345e-05	2.6686e-05	2.5267e-05	3.29396e-05	2.54313e-05	2.7437e-05	2.66528e-05	3.22303e-05	2.91219e-05	3.1572e-05	3.24907e-05	2.79136e-05	2.57794e-05	2.38535e-05	2.5673e-05	2.36615e-05	2.39308e-05	2.65669e-05	2.33303e-05	0.911331	0.011099
UGGUCCA	2.88357e-05	3.07363e-05	2.31993e-05	3.46851e-05	2.85766e-05	3.34664e-05	2.58852e-05	4.11264e-05	2.77433e-05	3.31001e-05	2.77486e-05	4.05808e-05	2.76816e-05	4.02452e-05	4.2016e-05	2.62657e-05	2.76408e-05	2.82233e-05	2.81191e-05	2.85035e-05	2.77429e-05	3.27936e-05	2.84234e-05	0.911281	0.00094508
CCGAGGG	1.03748e-05	9.32962e-06	1.27122e-05	8.64767e-06	1.02696e-05	7.97287e-06	1.55242e-05	6.14402e-06	1.03788e-05	5.29412e-06	9.21653e-06	7.24171e-06	8.6442e-06	5.93344e-06	6.15846e-06	1.09073e-05	1.07413e-05	1.02473e-05	8.30889e-06	1.01454e-05	1.03849e-05	8.91607e-06	9.78624e-06	0.911247	0.00182891
UUCGAUA	6.94319e-06	6.89275e-06	6.60167e-06	5.63526e-06	6.54719e-06	6.21606e-06	5.58492e-06	3.78804e-06	7.29762e-06	4.11289e-06	7.18119e-06	4.3196e-06	6.70085e-06	4.46337e-06	4.12231e-06	6.91549e-06	7.75423e-06	7.27876e-06	7.61932e-06	7.38978e-06	6.87365e-06	6.9287e-06	5.82796e-06	0.91121	0.00094508
CGAAGG	3.29246e-05	3.8268e-05	2.04764e-05	5.57248e-05	3.17757e-05	5.38469e-05	2.47557e-05	9.80156e-05	2.32694e-05	8.2474e-05	2.71035e-05	9.1559e-05	4.86961e-05	9.02846e-05	9.48534e-05	2.10912e-05	2.36076e-05	2.62653e-05	2.54634e-05	2.50968e-05	2.65596e-05	4.45003e-05	4.41206e-05	0.911207	0.00094508
UUUAUCA	6.83945e-05	6.7051e-05	7.50166e-05	5.71399e-05	6.43627e-05	6.26261e-05	5.10003e-05	4.31627e-05	7.65135e-05	4.46435e-05	7.84347e-05	4.4734e-05	7.78121e-05	4.82094e-05	4.4516e-05	7.81434e-05	7.53639e-05	7.06223e-05	8.07443e-05	7.224e-05	6.95661e-05	6.58364e-05	5.54823e-05	0.911161	0.000954767
UCGGGUC	1.45478e-05	1.3013e-05	1.73984e-05	1.14607e-05	1.52359e-05	1.08499e-05	1.85652e-05	5.07368e-06	1.55989e-05	4.98372e-06	1.51416e-05	6.55893e-06	1.33437e-05	5.17292e-06	5.11355e-06	1.62881e-05	1.55226e-05	1.54062e-05	1.39327e-05	1.52465e-05	1.58159e-05	1.25918e-05	1.23062e-05	0.911052	0.00110318
UGCCA	0.00040569	0.000456039	0.00031526	0.00060178	0.000379829	0.000595192	0.00030766	0.000952224	0.000347455	0.000801182	0.000369763	0.000897374	0.000507545	0.000878372	0.0009592	0.000322642	0.00033235	0.000348878	0.000356504	0.000343368	0.000345829	0.000497855	0.000478021	0.911045	0.00094508
UCGGUC	5.15042e-05	4.65034e-05	6.56666e-05	3.90024e-05	5.25277e-05	3.75249e-05	5.81879e-05	1.8535e-05	6.21031e-05	2.18952e-05	5.93091e-05	2.29426e-05	5.79922e-05	1.88358e-05	1.72802e-05	6.31634e-05	5.74209e-05	5.43135e-05	5.18057e-05	5.14485e-05	5.50391e-05	4.50032e-05	3.98186e-05	0.910972	0.000954767
UUGGAC	9.46786e-05	9.13045e-05	0.000118959	7.28465e-05	9.43978e-05	7.5208e-05	9.17242e-05	3.9822e-05	0.000122043	3.99796e-05	0.00011781	4.73038e-05	0.00011692	4.14783e-05	4.29513e-05	0.000122581	0.000107086	9.83664e-05	0.000104518	9.47771e-05	9.93398e-05	8.70292e-05	6.73624e-05	0.910894	0.000954767
UUUUGGC	8.93689e-05	8.72003e-05	9.63985e-05	7.35606e-05	8.64978e-05	8.18767e-05	7.49426e-05	6.8062e-05	9.73016e-05	6.31611e-05	0.000103124	7.00182e-05	0.000105068	7.48776e-05	6.92315e-05	0.000105501	9.42696e-05	8.79745e-05	0.000101781	8.76147e-05	8.98943e-05	8.34008e-05	7.27883e-05	0.910844	0.00110318
CGCGCGG	3.78189e-06	3.47405e-06	4.60578e-06	3.63689e-06	3.95292e-06	3.16937e-06	1.04526e-05	3.63634e-06	3.46207e-06	3.31265e-06	3.33401e-06	4.65857e-06	3.69368e-06	3.379e-06	3.68808e-06	3.85259e-06	3.50352e-06	3.51493e-06	3.1555e-06	3.60204e-06	3.82086e-06	3.17101e-06	5.93149e-06	0.910729	0.392087
UGGAAA	6.68856e-05	6.83794e-05	6.39407e-05	6.16365e-05	6.36916e-05	6.38868e-05	5.11844e-05	4.79614e-05	7.04707e-05	4.6457e-05	6.99255e-05	4.92041e-05	6.65209e-05	5.17632e-05	4.91583e-05	6.54577e-05	7.13188e-05	7.10179e-05	7.47767e-05	7.37171e-05	6.8513e-05	6.9848e-05	6.02825e-05	0.910717	0.00110318
UCCCAGC	3.5654e-05	3.87945e-05	2.78711e-05	4.62669e-05	3.51578e-05	4.50685e-05	3.25468e-05	6.14105e-05	3.12063e-05	4.97013e-05	3.18453e-05	5.78302e-05	3.84847e-05	5.80103e-05	6.08246e-05	2.83241e-05	3.18854e-05	3.37687e-05	3.27446e-05	3.39459e-05	3.30764e-05	4.34142e-05	4.04194e-05	0.91058	0.00094508
UGGAGC	0.000209918	0.000218543	0.00019353	0.000248759	0.000204102	0.00025127	0.000191099	0.000332344	0.00019504	0.000293473	0.00020207	0.00031817	0.000226658	0.00031449	0.000328797	0.000195111	0.000190979	0.000194984	0.000193714	0.00018988	0.000195675	0.000222979	0.000225171	0.910444	0.00094508
UGGCUCA	9.17632e-05	0.000110885	8.26398e-05	0.000142268	8.4157e-05	0.000138447	7.27778e-05	0.000226647	0.000100517	0.000187075	9.68503e-05	0.000214049	0.000158174	0.000212289	0.000230566	7.25791e-05	7.54958e-05	8.29592e-05	8.20095e-05	8.08823e-05	8.3021e-05	0.000130059	0.000117034	0.910434	0.00150336
UUCACUA	2.06139e-05	2.14663e-05	1.87606e-05	1.90573e-05	1.90416e-05	2.1654e-05	1.4627e-05	1.5865e-05	2.15227e-05	1.55825e-05	2.14519e-05	1.65956e-05	2.0577e-05	1.75193e-05	1.67201e-05	1.93541e-05	2.19876e-05	2.21294e-05	2.36504e-05	2.32132e-05	2.1112e-05	2.14015e-05	1.9607e-05	0.910417	0.011099
UGGCUGA	8.37872e-05	9.59833e-05	6.2333e-05	0.000130289	7.97559e-05	0.000125826	6.21596e-05	0.000198011	7.20201e-05	0.00017099	7.4817e-05	0.000189795	9.49552e-05	0.00018047	0.000203096	6.48702e-05	6.76121e-05	7.22094e-05	7.17881e-05	7.09105e-05	7.01068e-05	0.000103301	9.99268e-05	0.910367	0.00094508
UCACAGC	4.74173e-05	5.38466e-05	3.25905e-05	7.30478e-05	4.68977e-05	7.38184e-05	3.64149e-05	0.000117839	3.75517e-05	0.000103124	4.21113e-05	0.000111588	5.55332e-05	0.00011372	0.00011784	3.4501e-05	3.63662e-05	4.13905e-05	3.93106e-05	4.02713e-05	4.3443e-05	5.96371e-05	6.38262e-05	0.910319	0.00094508
UCGACCA	8.31191e-07	8.7115e-07	9.04281e-07	6.79748e-07	8.07133e-07	7.38071e-07	9.67305e-07	5.45083e-07	8.4478e-07	5.47426e-07	7.64385e-07	6.54532e-07	7.6175e-07	6.14922e-07	6.20388e-07	9.24858e-07	9.8228e-07	8.85495e-07	7.51822e-07	8.47021e-07	7.9996e-07	8.77951e-07	6.70201e-07	0.910292	0.00110318
UGCGCC	0.000113374	0.000130478	8.79373e-05	0.000159299	0.0001052	0.000172372	0.000100475	0.00029018	8.96693e-05	0.000249062	9.54653e-05	0.000273303	0.000152843	0.000283037	0.000278404	7.75081e-05	8.75011e-05	9.85663e-05	9.48574e-05	9.74024e-05	0.000101973	0.000141496	0.000168571	0.910275	0.000954767
UAUGUC	0.000101826	0.000109679	9.00129e-05	0.000104784	9.51414e-05	0.000114102	7.5999e-05	0.000117172	0.000100319	0.000109736	0.000102027	0.00011495	0.000112942	0.000125645	0.000118351	9.12147e-05	0.000102192	0.000104207	0.000109451	0.000108453	0.000101631	0.000112915	0.000107949	0.910262	0.011099
CGAAAGG	1.946e-06	1.87286e-06	2.0203e-06	1.61249e-06	1.8957e-06	1.67126e-06	1.96426e-06	1.16992e-06	2.00772e-06	1.30413e-06	1.91928e-06	1.30168e-06	1.75607e-06	1.21618e-06	1.19421e-06	2.0325e-06	2.03623e-06	1.99107e-06	1.86977e-06	1.94998e-06	1.9189e-06	1.70082e-06	1.60061e-06	0.910149	0.00110318
UCGAUCA	2.05699e-06	2.07191e-06	1.95529e-06	1.77849e-06	1.96951e-06	1.94062e-06	2.01518e-06	1.48821e-06	2.1152e-06	1.35118e-06	2.14799e-06	1.64676e-06	1.87987e-06	1.53088e-06	1.53928e-06	2.20169e-06	2.21117e-06	2.08259e-06	2.07047e-06	2.14071e-06	2.02571e-06	1.88919e-06	1.72543e-06	0.910122	0.00129025
UUGCGCG	4.05146e-06	3.49145e-06	5.43099e-06	3.30569e-06	4.30901e-06	3.17091e-06	5.55775e-06	2.31364e-06	4.16759e-06	2.21428e-06	4.35461e-06	2.81039e-06	4.55975e-06	2.23267e-06	2.32223e-06	5.01658e-06	4.09255e-06	3.77976e-06	3.6328e-06	3.73708e-06	4.08067e-06	3.22004e-06	3.20146e-06	0.910115	0.00262703
UGCGCG	1.38901e-05	1.32748e-05	1.67147e-05	1.25547e-05	1.44822e-05	1.22534e-05	2.52933e-05	1.1002e-05	1.32014e-05	1.0298e-05	1.24106e-05	1.26969e-05	1.19637e-05	1.07986e-05	1.09111e-05	1.3532e-05	1.36489e-05	1.42591e-05	1.22945e-05	1.47609e-05	1.55164e-05	1.23999e-05	1.86527e-05	0.909942	0.00948098
UUCAUGC	4.70623e-05	4.96017e-05	4.65455e-05	4.5082e-05	4.57754e-05	5.24172e-05	3.88928e-05	5.55142e-05	4.65701e-05	5.40659e-05	4.80482e-05	5.54466e-05	5.88963e-05	6.1161e-05	5.29653e-05	4.43415e-05	4.59691e-05	4.7628e-05	4.83242e-05	4.73305e-05	4.89313e-05	4.89744e-05	5.35149e-05	0.909925	0.0757025
UCCCGAG	2.56141e-06	2.39412e-06	2.85719e-06	1.99266e-06	2.69404e-06	1.86701e-06	4.05706e-06	7.46394e-07	2.71279e-06	6.38371e-07	2.49448e-06	1.05598e-06	1.92071e-06	7.39667e-07	7.96105e-07	2.74518e-06	2.75242e-06	2.73524e-06	2.21855e-06	2.70786e-06	2.75393e-06	2.24403e-06	2.44245e-06	0.90987	0.00129025
UGGGCCG	1.63677e-05	1.62946e-05	2.41362e-05	1.60106e-05	2.02205e-05	1.43781e-05	3.47685e-05	1.1203e-05	1.77839e-05	9.55695e-06	1.55557e-05	1.37389e-05	1.59133e-05	1.0555e-05	1.17432e-05	1.58098e-05	1.61961e-05	1.7244e-05	1.55972e-05	1.96339e-05	2.02972e-05	1.64967e-05	2.00866e-05	0.909778	0.00551113
UGCCCCG	4.3906e-05	4.99168e-05	2.70093e-05	7.69592e-05	4.36265e-05	7.07671e-05	4.02779e-05	0.000117118	3.26073e-05	0.000100163	3.59247e-05	0.000108502	4.3468e-05	0.000103826	0.000117644	2.982e-05	3.20045e-05	3.63813e-05	3.34628e-05	3.5665e-05	3.73378e-05	5.68337e-05	5.64915e-05	0.909763	0.00094508
UUACUGC	3.88901e-05	3.85159e-05	3.95907e-05	3.60011e-05	3.72422e-05	3.74423e-05	3.12776e-05	3.29265e-05	4.09292e-05	2.91993e-05	4.13484e-05	3.36215e-05	4.26997e-05	3.29487e-05	3.28942e-05	4.00473e-05	4.08261e-05	3.98056e-05	4.18899e-05	4.0221e-05	3.84979e-05	3.87509e-05	3.38882e-05	0.909717	0.00182891
UGCGGGC	1.66964e-05	1.57748e-05	1.95816e-05	1.47923e-05	1.78529e-05	1.35332e-05	3.104e-05	9.64023e-06	1.61937e-05	8.2293e-06	1.49072e-05	1.20812e-05	1.31217e-05	8.89153e-06	9.68858e-06	1.58951e-05	1.65026e-05	1.7689e-05	1.50534e-05	1.85961e-05	1.87118e-05	1.50226e-05	1.99329e-05	0.909628	0.00262703
UUACCAC	6.6676e-05	7.60424e-05	4.3916e-05	9.85229e-05	5.89795e-05	9.77766e-05	4.26198e-05	0.000161023	5.23555e-05	0.000128	5.58679e-05	0.000151296	7.68704e-05	0.000152402	0.000162306	4.61097e-05	5.36458e-05	5.62889e-05	6.29773e-05	5.86009e-05	5.39997e-05	8.25739e-05	7.93264e-05	0.909388	0.000954767
UUUUUUU	0.000171657	0.000212644	0.000138011	0.000223767	0.000146041	0.000231632	9.15381e-05	0.000244709	0.000147771	0.00033806	0.000149619	0.000219325	0.000164367	0.000296261	0.000243762	0.000122702	0.000171757	0.000173921	0.000181279	0.00018375	0.000171083	0.000221046	0.000242421	0.909193	0.00551113
UGCGUGC	1.55446e-05	1.3968e-05	1.84149e-05	1.14611e-05	1.58467e-05	1.14721e-05	2.00136e-05	5.39359e-06	1.65375e-05	5.92933e-06	1.57283e-05	6.9642e-06	1.36807e-05	5.98417e-06	5.70941e-06	1.76123e-05	1.6821e-05	1.60375e-05	1.4404e-05	1.58911e-05	1.61748e-05	1.29974e-05	1.28052e-05	0.909068	0.00110318
UUUGAAG	5.30302e-05	5.62453e-05	4.70865e-05	6.09871e-05	5.04734e-05	6.1896e-05	3.92911e-05	7.46763e-05	5.32871e-05	6.24357e-05	5.51582e-05	7.30217e-05	6.08365e-05	7.2883e-05	7.60806e-05	5.23681e-05	5.21057e-05	5.00375e-05	5.48637e-05	5.01525e-05	4.91446e-05	5.91276e-05	4.95133e-05	0.909062	0.00150336
UUUCGA	6.78131e-05	7.56391e-05	5.43324e-05	9.04576e-05	6.22274e-05	9.38343e-05	4.882e-05	0.000137354	5.79211e-05	0.000118085	6.18235e-05	0.000130633	8.76519e-05	0.000129124	0.00013719	5.33355e-05	5.88984e-05	6.06794e-05	6.55421e-05	6.22536e-05	5.94348e-05	7.94641e-05	7.8452e-05	0.909026	0.00110318
UUCCGCG	2.79773e-06	2.67195e-06	2.85135e-06	2.48883e-06	2.74996e-06	2.48075e-06	4.24667e-06	2.03338e-06	2.66879e-06	2.03345e-06	2.55459e-06	2.37599e-06	2.37638e-06	2.01399e-06	2.0279e-06	2.57175e-06	2.71665e-06	2.7834e-06	2.44418e-06	2.88502e-06	2.8082e-06	2.42901e-06	2.93319e-06	0.908989	0.00380874
UCGCGUC	3.84869e-06	3.73133e-06	4.13162e-06	3.52786e-06	3.97549e-06	3.4386e-06	5.86561e-06	2.70433e-06	3.71475e-06	2.74169e-06	3.47746e-06	3.07352e-06	3.02164e-06	2.63169e-06	2.70039e-06	3.54859e-06	3.88649e-06	4.00464e-06	3.50276e-06	4.20852e-06	4.11972e-06	3.61943e-06	4.35711e-06	0.908985	0.00380874
UGAGAAA	1.03773e-05	1.07161e-05	9.75286e-06	9.63338e-06	1.00577e-05	1.00371e-05	7.77234e-06	7.96883e-06	1.13493e-05	7.59373e-06	1.11526e-05	7.89751e-06	9.99589e-06	8.52969e-06	8.12904e-06	1.08239e-05	1.14394e-05	1.11708e-05	1.18891e-05	1.16345e-05	1.09275e-05	1.08054e-05	9.49888e-06	0.908973	0.00380874
UUGGCCC	5.83784e-05	5.64016e-05	7.25261e-05	4.86227e-05	5.80163e-05	4.76509e-05	6.91676e-05	3.46852e-05	7.08667e-05	2.94953e-05	6.58812e-05	3.88797e-05	6.73214e-05	3.32194e-05	3.56487e-05	6.76528e-05	6.31467e-05	6.16073e-05	5.57154e-05	5.87225e-05	6.17146e-05	5.52739e-05	4.95332e-05	0.908959	0.00094508
UUACGCA	5.94307e-06	5.94037e-06	6.63564e-06	4.94958e-06	5.89816e-06	5.32257e-06	5.95528e-06	3.32504e-06	6.27025e-06	3.45135e-06	6.22102e-06	3.78417e-06	5.87275e-06	3.75973e-06	3.52917e-06	6.25042e-06	6.38678e-06	6.37203e-06	6.88073e-06	6.86237e-06	6.38208e-06	5.66213e-06	5.27245e-06	0.90883	0.00094508
UGGGUAG	6.16482e-05	6.93494e-05	5.3957e-05	7.17034e-05	5.55586e-05	8.1728e-05	4.69379e-05	0.000117396	5.40291e-05	0.000104484	5.89042e-05	0.000113567	8.56127e-05	0.000119367	0.000113976	5.17611e-05	5.35211e-05	5.56738e-05	6.16637e-05	5.61108e-05	5.65354e-05	7.04627e-05	7.60494e-05	0.908829	0.00313173
UGAGGG	0.000182223	0.000207257	0.000137912	0.000258122	0.000169936	0.000262846	0.000150198	0.000414183	0.000154119	0.000345648	0.000160029	0.000390704	0.000223712	0.000391905	0.000410007	0.000134798	0.00014981	0.000162967	0.000160467	0.000161152	0.000161304	0.000224286	0.00023096	0.908815	0.00094508
UACCGGG	4.17042e-05	4.97306e-05	3.31333e-05	6.03201e-05	4.20609e-05	7.51953e-05	3.32399e-05	0.000132266	3.06174e-05	0.000122901	3.61754e-05	0.000121415	6.44564e-05	0.000137181	0.0001228	2.49205e-05	2.88801e-05	3.67283e-05	3.55012e-05	3.52851e-05	4.25178e-05	5.5097e-05	8.0562e-05	0.90874	0.00129025
UGAACAC	2.22765e-05	2.61181e-05	2.0046e-05	2.20843e-05	2.20908e-05	3.25798e-05	1.73257e-05	4.39685e-05	1.96148e-05	4.54195e-05	2.18909e-05	4.45942e-05	3.8438e-05	5.44933e-05	4.05284e-05	1.63076e-05	1.81201e-05	2.24631e-05	2.15884e-05	2.17201e-05	2.616e-05	2.64883e-05	4.05581e-05	0.90862	0.0066776
UAUCGGA	4.82487e-06	4.6796e-06	5.47079e-06	3.59374e-06	5.26105e-06	4.0662e-06	5.03393e-06	2.04209e-06	5.58813e-06	2.0977e-06	5.28696e-06	2.42472e-06	4.66192e-06	3.04056e-06	2.15058e-06	6.0335e-06	5.57736e-06	5.33585e-06	5.15035e-06	5.14314e-06	5.32932e-06	4.24957e-06	3.9095e-06	0.908616	0.00150336
UCGGGCC	2.00996e-05	1.86636e-05	2.71393e-05	1.55873e-05	2.38599e-05	1.48989e-05	3.5178e-05	7.11326e-06	2.35072e-05	6.3054e-06	2.02037e-05	9.94102e-06	1.85905e-05	6.79368e-06	7.61233e-06	2.41486e-05	2.18921e-05	2.26412e-05	1.74248e-05	2.11163e-05	2.37677e-05	1.78505e-05	1.98685e-05	0.908531	0.00262703
UUUGCAA	3.32685e-05	3.55581e-05	3.08965e-05	3.91246e-05	3.55367e-05	3.85106e-05	2.39428e-05	3.79652e-05	3.492e-05	3.67853e-05	3.68745e-05	3.6646e-05	3.59089e-05	3.92529e-05	4.05981e-05	3.25508e-05	3.43921e-05	3.34134e-05	3.65652e-05	3.4764e-05	3.3701e-05	3.87547e-05	3.10318e-05	0.908387	0.00216763
UGGACCC	1.86073e-05	1.79271e-05	2.30005e-05	1.39118e-05	1.95916e-05	1.38028e-05	2.41046e-05	4.68757e-06	2.40965e-05	4.97459e-06	2.20685e-05	6.78428e-06	2.08204e-05	5.40863e-06	5.24751e-06	2.20238e-05	2.07576e-05	2.11679e-05	1.81225e-05	2.01876e-05	2.1612e-05	1.76754e-05	1.68833e-05	0.908365	0.00094508
UAGUGCA	2.7327e-05	3.30562e-05	2.35086e-05	2.91043e-05	2.69595e-05	4.33818e-05	2.04076e-05	6.28323e-05	2.26066e-05	6.379e-05	2.59188e-05	6.32352e-05	4.99117e-05	7.70828e-05	5.81031e-05	1.78921e-05	2.08515e-05	2.69331e-05	2.56544e-05	2.58667e-05	3.21707e-05	3.40347e-05	5.36498e-05	0.908172	0.00313173
UGAGUC	0.000104214	9.99105e-05	0.0001217	8.15981e-05	0.000103949	8.56458e-05	0.000100833	5.06712e-05	0.000123893	4.80836e-05	0.000120942	5.80527e-05	0.000115985	5.60512e-05	5.3316e-05	0.000125251	0.000116127	0.000110995	0.000112203	0.000107114	0.000109484	9.72985e-05	8.20044e-05	0.907874	0.00094508
UCCAAG	4.62644e-05	4.33282e-05	5.577e-05	3.2573e-05	4.70002e-05	3.3579e-05	4.54576e-05	1.11113e-05	5.69554e-05	1.13744e-05	5.45373e-05	1.50922e-05	4.9156e-05	1.28383e-05	1.20579e-05	5.74618e-05	5.33314e-05	5.02462e-05	4.95008e-05	4.87935e-05	4.99613e-05	4.06796e-05	3.30918e-05	0.907841	0.000954767
UUUCAC	0.000218048	0.000241373	0.000187054	0.000281582	0.000208233	0.000299716	0.000158125	0.000432251	0.000199512	0.000381031	0.000211013	0.000409162	0.000292769	0.000418013	0.000427685	0.000179886	0.000191796	0.000201145	0.00021223	0.000203194	0.000204945	0.000258138	0.000265274	0.907822	0.00129025
UCGACAA	1.24262e-05	1.37989e-05	7.8846e-06	1.90448e-05	1.14047e-05	1.71706e-05	8.41442e-06	3.10296e-05	1.05103e-05	2.27672e-05	1.20527e-05	2.91577e-05	1.48958e-05	2.92432e-05	3.06242e-05	1.1165e-05	1.02755e-05	9.64273e-06	1.29179e-05	1.00604e-05	9.92101e-06	1.58463e-05	1.24639e-05	0.907667	0.00110318
UCUCGGA	1.02431e-05	9.1059e-06	1.16516e-05	8.2829e-06	1.07943e-05	7.8344e-06	1.09733e-05	4.88179e-06	1.08395e-05	6.18672e-06	1.06396e-05	5.28715e-06	9.37715e-06	4.65391e-06	3.38875e-06	1.15172e-05	1.11009e-05	1.05091e-05	9.99091e-06	1.00814e-05	1.07371e-05	8.24708e-06	7.76379e-06	0.907595	0.00313173
UCCCA	0.000227802	0.000262275	0.000161438	0.000361029	0.000212629	0.000352589	0.000164208	0.000583824	0.000182956	0.00047802	0.000199737	0.000542853	0.000278903	0.000535716	0.000584222	0.000166502	0.000179008	0.000189106	0.000200936	0.000190236	0.000186803	0.000292915	0.000271711	0.907533	0.00094508
UCGGUA	0.000108136	0.000128884	6.17345e-05	0.000192256	0.00010272	0.000188721	7.02876e-05	0.000327199	7.63686e-05	0.000281499	8.93872e-05	0.000302361	0.000131262	0.000303937	0.000327383	6.81718e-05	7.4615e-05	8.53971e-05	8.70561e-05	8.41844e-05	8.77719e-05	0.000146644	0.000147828	0.907411	0.00094508
UGGUGGA	8.79257e-05	9.50013e-05	7.28294e-05	0.000112569	8.25541e-05	0.000111808	7.08626e-05	0.000165988	8.03308e-05	0.000132206	8.44295e-05	0.000158797	0.000105742	0.000157282	0.000166055	8.08951e-05	8.00572e-05	7.77916e-05	8.41215e-05	7.68142e-05	7.64792e-05	0.000103034	8.85029e-05	0.907394	0.00110318
UGGGACG	8.98437e-06	8.62601e-06	9.63319e-06	7.73445e-06	9.07858e-06	8.02515e-06	1.13967e-05	5.04874e-06	9.12062e-06	4.55779e-06	8.62331e-06	5.93226e-06	7.61506e-06	4.80807e-06	5.05101e-06	8.88386e-06	9.22251e-06	9.44604e-06	8.46068e-06	9.56254e-06	9.3446e-06	8.05156e-06	8.31033e-06	0.907354	0.00182891
UUGUUGC	3.79232e-05	3.8141e-05	3.8022e-05	3.25795e-05	3.62563e-05	3.46059e-05	3.22907e-05	2.52824e-05	4.04792e-05	2.44122e-05	3.96813e-05	2.60419e-05	3.97709e-05	2.76123e-05	2.56466e-05	3.94151e-05	4.10218e-05	4.03613e-05	4.1136e-05	4.07933e-05	3.89295e-05	3.73909e-05	3.34707e-05	0.907162	0.00094508
UAUGA	0.000440572	0.000496483	0.00033981	0.000614887	0.000407872	0.000622742	0.000298735	0.000918528	0.00038434	0.000783925	0.000413783	0.000866725	0.000529469	0.000876791	0.000927276	0.000359651	0.000381077	0.000390425	0.000428398	0.000397398	0.000384057	0.000540497	0.000497738	0.907137	0.00110318
UUUCUCA	5.93055e-05	5.83639e-05	5.96934e-05	4.94323e-05	5.70662e-05	5.14778e-05	4.59301e-05	3.00553e-05	6.55439e-05	3.09792e-05	6.45962e-05	3.22324e-05	5.85984e-05	3.52694e-05	3.14905e-05	6.20593e-05	6.54709e-05	6.41589e-05	6.79393e-05	6.67362e-05	6.29202e-05	5.8933e-05	5.1321e-05	0.907006	0.00094508
UUGUAGC	3.20833e-05	3.46632e-05	2.90983e-05	3.33314e-05	2.88987e-05	3.57608e-05	2.53556e-05	4.09306e-05	3.16773e-05	3.57028e-05	3.1572e-05	3.91048e-05	3.87209e-05	4.09817e-05	4.05673e-05	2.84815e-05	3.17381e-05	3.14061e-05	3.37156e-05	3.23642e-05	3.01351e-05	3.60745e-05	3.24159e-05	0.906882	0.0132692
UCCCGCG	4.05575e-06	3.93038e-06	4.21361e-06	3.93624e-06	4.07171e-06	3.6865e-06	7.93691e-06	3.60763e-06	3.61153e-06	3.359e-06	3.32793e-06	4.15482e-06	3.22956e-06	3.36117e-06	3.54191e-06	3.45872e-06	3.7004e-06	4.05558e-06	3.45855e-06	4.25651e-06	4.05843e-06	3.80078e-06	5.30972e-06	0.906833	0.281775
UUGCUGG	3.57288e-05	3.55229e-05	3.99404e-05	2.89503e-05	3.54443e-05	3.01982e-05	3.64913e-05	1.74827e-05	4.05537e-05	1.78298e-05	3.83308e-05	2.01019e-05	3.63072e-05	1.96795e-05	1.82766e-05	3.88896e-05	3.9615e-05	3.87105e-05	3.65749e-05	3.85342e-05	3.84674e-05	3.45936e-05	3.16338e-05	0.906805	0.00094508
UGUCCAG	2.52718e-05	2.58687e-05	2.66468e-05	2.39238e-05	2.50042e-05	2.37384e-05	2.42543e-05	2.19874e-05	2.99542e-05	1.83758e-05	2.79523e-05	2.23958e-05	2.9334e-05	2.14546e-05	2.22807e-05	2.66492e-05	2.63034e-05	2.68047e-05	2.54472e-05	2.59282e-05	2.64588e-05	2.58319e-05	2.35028e-05	0.90676	0.00094508
CGAGGGG	9.20739e-06	9.74362e-06	8.98258e-06	1.04187e-05	9.14188e-06	1.00503e-05	1.448e-05	1.41154e-05	7.72605e-06	1.20033e-05	7.41161e-06	1.46269e-05	8.4658e-06	1.2996e-05	1.35433e-05	7.42073e-06	8.0926e-06	8.91929e-06	7.6426e-06	9.02827e-06	9.00868e-06	9.27515e-06	1.29027e-05	0.906542	0.00380874
UGUCCAA	2.00937e-05	1.96363e-05	2.5071e-05	1.52819e-05	1.84226e-05	1.69015e-05	1.79945e-05	1.22843e-05	2.526e-05	1.08628e-05	2.52962e-05	1.2886e-05	2.7246e-05	1.25533e-05	1.23491e-05	2.61317e-05	2.18426e-05	1.9747e-05	2.37543e-05	1.90468e-05	1.96827e-05	1.8463e-05	1.35704e-05	0.906468	0.00094508
UCGCGAC	9.82088e-07	9.33619e-07	1.14441e-06	7.67656e-07	9.37847e-07	8.09489e-07	1.73779e-06	5.72175e-07	9.48558e-07	5.40754e-07	9.06028e-07	7.04029e-07	7.04002e-07	5.72414e-07	5.96583e-07	9.80848e-07	1.00556e-06	9.79796e-07	8.76896e-07	1.03075e-06	1.05104e-06	7.91512e-07	1.27564e-06	0.906428	0.00150336
UUCGGA	3.17727e-05	3.03617e-05	3.65424e-05	2.35143e-05	3.08367e-05	2.5023e-05	3.06908e-05	1.20792e-05	3.71855e-05	1.65668e-05	3.66536e-05	1.46821e-05	3.4181e-05	1.35075e-05	1.28093e-05	3.83715e-05	3.55987e-05	3.34906e-05	3.49433e-05	3.30461e-05	3.35085e-05	2.78581e-05	2.43976e-05	0.906336	0.00094508
UGUGAAG	2.49206e-05	2.53147e-05	2.4276e-05	2.26839e-05	2.45705e-05	2.41065e-05	2.09168e-05	1.97448e-05	2.60669e-05	1.74941e-05	2.60819e-05	2.00919e-05	2.57463e-05	2.04807e-05	1.98057e-05	2.54795e-05	2.63464e-05	2.6178e-05	2.69986e-05	2.60556e-05	2.53244e-05	2.54143e-05	2.20496e-05	0.906312	0.00110318
UGCUCCG	9.2297e-07	8.95124e-07	9.76719e-07	7.31009e-07	8.95979e-07	7.5721e-07	1.4825e-06	4.37071e-07	9.60761e-07	4.55779e-07	8.71603e-07	5.70043e-07	8.11329e-07	4.43731e-07	4.70877e-07	9.27895e-07	9.47855e-07	1.00508e-06	8.76069e-07	1.04433e-06	9.887e-07	8.27831e-07	1.00461e-06	0.90623	0.00094508
UCAGAG	5.66308e-05	5.71407e-05	5.62122e-05	5.40136e-05	5.6415e-05	5.48267e-05	5.02517e-05	4.52245e-05	5.9053e-05	4.31339e-05	5.85257e-05	4.57322e-05	5.58868e-05	4.49224e-05	4.52886e-05	5.65325e-05	5.98733e-05	5.94591e-05	5.86803e-05	5.96962e-05	5.76095e-05	5.65818e-05	5.14055e-05	0.906193	0.00129025
UCCCGGA	1.75933e-06	1.579e-06	2.11901e-06	1.34477e-06	1.87058e-06	1.30633e-06	2.40964e-06	6.46815e-07	1.93641e-06	6.52768e-07	1.83231e-06	8.49084e-07	1.71021e-06	6.43763e-07	6.84703e-07	2.16901e-06	1.85026e-06	1.85771e-06	1.60241e-06	1.70929e-06	1.88025e-06	1.49852e-06	1.43623e-06	0.906187	0.00182891
UGGAACG	3.28175e-06	3.41473e-06	4.23404e-06	2.60871e-06	3.36634e-06	2.63527e-06	3.95404e-06	1.38397e-06	4.51755e-06	1.41544e-06	4.07484e-06	1.7824e-06	4.4477e-06	1.50679e-06	1.4428e-06	4.04169e-06	3.83944e-06	3.85307e-06	3.50262e-06	3.66585e-06	3.83489e-06	3.30333e-06	3.1314e-06	0.905949	0.00094508
UUUCCGC	1.48608e-05	1.44292e-05	1.88209e-05	1.15928e-05	1.51392e-05	1.18501e-05	1.77907e-05	6.68614e-06	1.8558e-05	6.6267e-06	1.71056e-05	8.09448e-06	1.80683e-05	7.23394e-06	6.84818e-06	1.74268e-05	1.6772e-05	1.61032e-05	1.53356e-05	1.57529e-05	1.6566e-05	1.46495e-05	1.4182e-05	0.905938	0.00094508
UUUUUAA	0.000199813	0.00022506	0.000163313	0.000247711	0.000181938	0.000263501	0.000121334	0.000337104	0.000180899	0.000308547	0.000188218	0.000315513	0.000232471	0.000341873	0.000333727	0.000159577	0.000188272	0.000192552	0.000212594	0.00020339	0.000187801	0.000242747	0.000238133	0.905905	0.00216763
UUUUG	0.00124922	0.00139621	0.00100698	0.00157614	0.0011635	0.0016888	0.000856744	0.00225883	0.00111806	0.00202602	0.00118676	0.00214575	0.00147046	0.00229173	0.00226058	0.00102195	0.00113145	0.00116876	0.00126175	0.00119745	0.00116755	0.00148636	0.0014938	0.905858	0.00182891
UCCACAC	1.24379e-05	1.24365e-05	1.43419e-05	1.02858e-05	1.20736e-05	1.06212e-05	1.26937e-05	7.09693e-06	1.5775e-05	6.38827e-06	1.4095e-05	8.20671e-06	1.46059e-05	7.2183e-06	7.38013e-06	1.36407e-05	1.34563e-05	1.36124e-05	1.23968e-05	1.31282e-05	1.33807e-05	1.22351e-05	1.10399e-05	0.905665	0.000791734
UUUGAC	8.35922e-05	8.46498e-05	8.02046e-05	7.41559e-05	8.25955e-05	7.79648e-05	6.7623e-05	5.68938e-05	9.11665e-05	5.16794e-05	8.97836e-05	5.967e-05	8.09689e-05	6.24521e-05	5.87963e-05	8.73157e-05	9.19159e-05	9.02282e-05	9.39574e-05	9.24471e-05	8.80641e-05	8.41706e-05	7.53714e-05	0.905608	0.00110318
UUUACC	0.000265222	0.000298857	0.000213597	0.00036115	0.000250698	0.000377371	0.000186165	0.000571327	0.000238605	0.00049389	0.000254357	0.000534024	0.000336128	0.000557795	0.000564243	0.000210802	0.000225387	0.000240313	0.000254594	0.000240932	0.000243882	0.000325473	0.000332431	0.905553	0.00110318
UCGGUGC	4.6707e-05	5.8449e-05	4.67944e-05	8.125e-05	4.52116e-05	7.69069e-05	4.52782e-05	0.000130488	6.16999e-05	0.000115982	5.6351e-05	0.000123419	9.41191e-05	0.000119578	0.000129671	3.98612e-05	3.57696e-05	4.3205e-05	3.60917e-05	3.8067e-05	4.71364e-05	7.05394e-05	6.9923e-05	0.905519	0.00262703
UCUCUCA	4.90466e-05	5.14809e-05	4.37382e-05	5.23359e-05	4.59893e-05	5.29884e-05	4.1747e-05	5.92419e-05	4.83249e-05	4.85309e-05	4.81736e-05	5.76275e-05	5.01637e-05	5.74097e-05	5.89361e-05	4.57999e-05	4.93162e-05	4.91064e-05	4.98333e-05	4.99713e-05	4.765e-05	5.37927e-05	4.73791e-05	0.905478	0.0156726
UUGCACC	1.69441e-05	1.68375e-05	2.06655e-05	1.2399e-05	1.64196e-05	1.31992e-05	1.90193e-05	5.79998e-06	2.26145e-05	6.03116e-06	2.03396e-05	7.30635e-06	2.15697e-05	7.10537e-06	6.00759e-06	1.98765e-05	1.91786e-05	1.93171e-05	1.71598e-05	1.84138e-05	1.9327e-05	1.67347e-05	1.51863e-05	0.905363	0.000791734
UGCAGAG	2.72138e-05	2.93062e-05	2.45334e-05	3.36147e-05	2.85129e-05	3.23462e-05	2.41577e-05	3.33459e-05	2.71646e-05	3.2545e-05	2.81279e-05	3.31383e-05	2.83229e-05	3.09603e-05	3.48248e-05	2.59371e-05	2.71584e-05	2.67104e-05	2.71273e-05	2.71671e-05	2.64011e-05	2.99237e-05	2.59764e-05	0.905239	0.00094508
UUUAUCC	6.07289e-05	6.74792e-05	4.81869e-05	7.18508e-05	5.55884e-05	7.42455e-05	4.20375e-05	9.40748e-05	5.65023e-05	8.02135e-05	5.82528e-05	8.88207e-05	6.95998e-05	9.45256e-05	9.48362e-05	5.08325e-05	5.80494e-05	5.8469e-05	6.48037e-05	6.14686e-05	5.61608e-05	7.27949e-05	6.50084e-05	0.905166	0.00313173
UCAGAGG	2.0188e-05	1.98959e-05	2.42126e-05	1.54282e-05	2.00496e-05	1.54107e-05	2.12127e-05	6.26011e-06	2.63984e-05	6.62986e-06	2.42162e-05	8.19055e-06	2.3214e-05	6.98028e-06	6.39808e-06	2.32203e-05	2.32223e-05	2.30241e-05	2.08708e-05	2.20515e-05	2.2577e-05	1.95086e-05	1.72305e-05	0.90474	0.00094508
UUUUCCG	1.78279e-05	1.7616e-05	1.78479e-05	1.43144e-05	1.76357e-05	1.52197e-05	1.55864e-05	8.52952e-06	1.93457e-05	8.82237e-06	1.87079e-05	9.53244e-06	1.65554e-05	9.68575e-06	8.91753e-06	1.872e-05	2.00594e-05	1.90545e-05	1.91753e-05	1.91532e-05	1.83496e-05	1.75552e-05	1.52812e-05	0.904591	0.00094508
UUCUUUG	6.83662e-05	7.21942e-05	7.74296e-05	5.76837e-05	6.3532e-05	6.18905e-05	5.62712e-05	3.88017e-05	8.70136e-05	4.17947e-05	8.0176e-05	4.23382e-05	8.58466e-05	4.69554e-05	4.11122e-05	7.39434e-05	7.57942e-05	7.58865e-05	7.72861e-05	7.58818e-05	7.45035e-05	7.28179e-05	6.79926e-05	0.904453	0.00094508
UUCCAC	0.000178884	0.000200501	0.000143353	0.000253547	0.000164605	0.000255004	0.000126795	0.000402504	0.000153331	0.000339161	0.000163277	0.000383195	0.00022883	0.000375001	0.000406726	0.000141977	0.000148011	0.000153281	0.000163854	0.000152074	0.000150808	0.000211741	0.000208259	0.904412	0.00094508
UUGCGCA	5.3012e-06	5.40855e-06	6.03464e-06	3.95679e-06	5.42469e-06	4.25682e-06	5.60961e-06	2.01347e-06	5.88749e-06	2.15424e-06	5.76411e-06	2.44584e-06	4.82327e-06	2.23869e-06	2.05066e-06	6.09496e-06	5.95506e-06	5.80875e-06	5.61318e-06	5.67727e-06	5.74677e-06	4.64193e-06	4.40968e-06	0.904263	0.00094508
UUGCGUG	1.08605e-05	1.01819e-05	1.23434e-05	8.8502e-06	1.04422e-05	9.16051e-06	1.09464e-05	6.53884e-06	1.14932e-05	6.14107e-06	1.13397e-05	7.36246e-06	1.09551e-05	6.76947e-06	6.62746e-06	1.20931e-05	1.16421e-05	1.10373e-05	1.04985e-05	1.07392e-05	1.09241e-05	9.84959e-06	8.74332e-06	0.904085	0.00094508
UCAAAAC	2.65929e-05	2.99605e-05	2.26176e-05	2.77379e-05	2.47188e-05	3.50441e-05	1.89062e-05	4.55736e-05	2.37698e-05	4.3576e-05	2.54529e-05	4.54369e-05	3.70161e-05	5.23217e-05	4.36503e-05	2.06871e-05	2.34695e-05	2.58075e-05	2.65263e-05	2.61223e-05	2.76203e-05	3.04942e-05	3.85801e-05	0.903971	0.00551113
UGGACGC	4.33981e-06	4.13861e-06	5.20704e-06	3.36015e-06	4.56689e-06	3.3551e-06	6.85726e-06	1.60125e-06	4.53378e-06	1.52429e-06	4.15328e-06	2.19899e-06	3.61072e-06	1.66639e-06	1.7602e-06	4.6464e-06	4.66773e-06	4.71442e-06	3.94273e-06	4.64161e-06	4.85337e-06	3.79885e-06	4.29637e-06	0.903858	0.00129025
UCACACC	1.28164e-05	1.26258e-05	1.34169e-05	1.08656e-05	1.25917e-05	1.13934e-05	1.16155e-05	7.48304e-06	1.37689e-05	7.19449e-06	1.32914e-05	8.2487e-06	1.1707e-05	8.09997e-06	7.6471e-06	1.35016e-05	1.40017e-05	1.39494e-05	1.29067e-05	1.36928e-05	1.34164e-05	1.23371e-05	1.16359e-05	0.90385	0.00094508
UCCUAGG	3.97121e-06	3.91298e-06	4.10774e-06	3.30878e-06	4.05468e-06	3.53609e-06	4.20166e-06	2.02208e-06	4.32152e-06	1.96989e-06	4.08869e-06	2.32776e-06	3.68107e-06	2.19201e-06	2.06987e-06	4.16532e-06	4.38424e-06	4.40687e-06	4.1437e-06	4.41856e-06	4.2751e-06	3.8049e-06	3.62951e-06	0.903836	0.00094508
UAGUGC	0.000130104	0.000147153	9.82492e-05	0.000180612	0.000116432	0.000183548	9.13739e-05	0.000281015	0.000111005	0.000241691	0.000115622	0.000268126	0.000151044	0.0002673	0.000281431	9.53765e-05	0.000107888	0.000116627	0.000119658	0.000117501	0.000113177	0.000156842	0.000162985	0.903707	0.00129025
UCGCAAC	8.14918e-06	7.37731e-06	1.0867e-05	5.44027e-06	8.28606e-06	6.45267e-06	7.5975e-06	3.80733e-06	9.54727e-06	3.4833e-06	9.75358e-06	4.1262e-06	9.47688e-06	4.32901e-06	3.89188e-06	1.13996e-05	9.18428e-06	8.31443e-06	8.66358e-06	7.57757e-06	8.1211e-06	6.61163e-06	5.28453e-06	0.903605	0.00150336
UGUGCAC	3.02207e-05	3.26708e-05	3.43284e-05	2.90222e-05	3.01086e-05	2.90884e-05	3.25612e-05	2.2547e-05	3.72019e-05	2.44927e-05	3.34346e-05	2.42534e-05	3.62616e-05	2.60059e-05	2.37278e-05	3.09351e-05	3.32658e-05	3.3923e-05	3.14152e-05	3.35723e-05	3.44207e-05	3.39356e-05	3.31878e-05	0.903574	0.000662863
UUCUAAG	2.07911e-05	2.04519e-05	2.17473e-05	1.6656e-05	2.04521e-05	1.74652e-05	1.75545e-05	8.68481e-06	2.30795e-05	9.4165e-06	2.22854e-05	9.92944e-06	1.97996e-05	1.07882e-05	9.2058e-06	2.16255e-05	2.31238e-05	2.27778e-05	2.35445e-05	2.38264e-05	2.26128e-05	2.05178e-05	1.73126e-05	0.903527	0.00094508
UUCGGAA	1.00194e-05	9.23619e-06	1.14561e-05	7.48522e-06	1.03172e-05	7.7843e-06	8.92004e-06	3.11216e-06	1.14251e-05	1.15219e-05	1.13737e-05	3.83379e-06	1.00293e-05	3.67008e-06	3.36066e-06	1.21608e-05	1.1205e-05	1.06015e-05	1.07532e-05	1.0345e-05	1.05375e-05	8.84247e-06	7.20195e-06	0.90351	0.0156726
UGUCCCG	1.64289e-05	1.50865e-05	1.92903e-05	1.13866e-05	1.62614e-05	1.18411e-05	1.98488e-05	4.71412e-06	1.85686e-05	4.67682e-06	1.8784e-05	6.17962e-06	1.58374e-05	5.10829e-06	4.94744e-06	2.02269e-05	1.83182e-05	1.72371e-05	1.75765e-05	1.69811e-05	1.71772e-05	1.37243e-05	1.20322e-05	0.903384	0.00094508
UCUCCCC	0.00014435	0.0001593	0.000107301	0.000203771	0.000134742	0.000198624	0.000115601	0.000301456	0.000118159	0.000257756	0.000123727	0.000288901	0.000153433	0.000274334	0.000302957	0.000108772	0.000120549	0.000126749	0.000125025	0.000126624	0.000123276	0.000168708	0.000164744	0.903275	0.00094508
UUCGGAC	1.11185e-05	1.01241e-05	1.33397e-05	8.77667e-06	1.12097e-05	8.81639e-06	1.13655e-05	5.30989e-06	1.22926e-05	5.05991e-06	1.26651e-05	6.26398e-06	1.19888e-05	5.22562e-06	5.48493e-06	1.36642e-05	1.20663e-05	1.09995e-05	1.18006e-05	1.07282e-05	1.11262e-05	9.38544e-06	7.83373e-06	0.903097	0.00150336
UGCAGC	9.48868e-05	9.3188e-05	0.000103038	8.39295e-05	9.83364e-05	8.64042e-05	0.000110814	6.91398e-05	0.000104776	6.5381e-05	9.99228e-05	7.22858e-05	9.81559e-05	7.1931e-05	6.89863e-05	9.86923e-05	9.9131e-05	0.000101924	9.19356e-05	0.000100176	0.000104547	9.16641e-05	9.70853e-05	0.903064	0.000954767
UUUCGUG	1.70466e-05	1.80811e-05	1.3825e-05	1.95823e-05	1.53775e-05	2.01419e-05	1.27765e-05	2.5101e-05	1.5435e-05	2.11951e-05	1.58569e-05	2.42871e-05	1.8373e-05	2.39898e-05	2.47899e-05	1.4232e-05	1.57155e-05	1.60457e-05	1.66864e-05	1.64929e-05	1.53084e-05	1.82097e-05	1.71223e-05	0.903057	0.00216763
UCCAA	0.000106678	0.000115601	9.43551e-05	0.000131438	0.000100088	0.000134312	7.98539e-05	0.000176908	0.000101315	0.000153694	0.000104969	0.000173037	0.000120171	0.000170621	0.000183535	9.76922e-05	9.98038e-05	9.83765e-05	0.000105952	9.85993e-05	9.60565e-05	0.000119392	0.000111538	0.903054	0.00129025
UGCGCGG	2.38287e-05	2.8383e-05	1.98215e-05	3.18952e-05	2.38311e-05	4.03726e-05	2.21865e-05	6.77013e-05	1.76189e-05	6.4408e-05	2.02361e-05	6.4339e-05	3.69192e-05	7.28693e-05	6.27461e-05	1.419e-05	1.69237e-05	2.17054e-05	2.00566e-05	2.0962e-05	2.52471e-05	3.07227e-05	4.72402e-05	0.903005	0.00129025
UCCGCCA	1.59543e-06	1.57174e-06	1.78999e-06	1.45665e-06	1.57438e-06	1.57685e-06	2.47355e-06	1.54922e-06	1.55466e-06	1.34311e-06	1.46759e-06	1.724e-06	1.57809e-06	1.46822e-06	1.54502e-06	1.64301e-06	1.60647e-06	1.64483e-06	1.39744e-06	1.57566e-06	1.69601e-06	1.39429e-06	1.84138e-06	0.902969	0.0854793
UUCUAUG	3.30044e-05	3.4523e-05	2.94679e-05	3.13399e-05	3.11354e-05	3.27353e-05	2.38626e-05	2.55824e-05	3.44518e-05	2.45278e-05	3.4236e-05	2.63978e-05	3.2259e-05	2.95204e-05	2.65822e-05	3.13529e-05	3.56584e-05	3.52111e-05	3.74977e-05	3.71561e-05	3.44152e-05	3.5176e-05	3.2106e-05	0.902901	0.00463295
UUCAGGC	3.39895e-05	3.18272e-05	3.83844e-05	2.45585e-05	3.44561e-05	2.49614e-05	3.53496e-05	8.39765e-06	3.87683e-05	8.84274e-06	3.65923e-05	1.13514e-05	3.21332e-05	9.74285e-06	9.10463e-06	3.87275e-05	3.82397e-05	3.72703e-05	3.4409e-05	3.60686e-05	3.64182e-05	2.97748e-05	2.59362e-05	0.902888	0.000954767
UUAGAAG	2.77708e-05	2.96544e-05	2.24162e-05	3.23954e-05	2.62586e-05	3.30452e-05	2.01832e-05	3.96002e-05	2.65238e-05	3.2316e-05	2.73221e-05	3.81879e-05	2.95396e-05	3.88789e-05	3.98559e-05	2.43227e-05	2.68549e-05	2.66602e-05	2.8999e-05	2.77526e-05	2.61795e-05	3.21998e-05	2.76144e-05	0.902859	0.00216763
UAUGGUC	3.77419e-05	4.37148e-05	2.76458e-05	5.53272e-05	3.55493e-05	5.44376e-05	2.62989e-05	8.09598e-05	3.39646e-05	6.75261e-05	3.55312e-05	7.63588e-05	4.42183e-05	7.71659e-05	8.2122e-05	2.87378e-05	3.22497e-05	3.36981e-05	3.63114e-05	3.49593e-05	3.29073e-05	4.84195e-05	4.47862e-05	0.902842	0.000954767
UCUGGA	9.70115e-05	9.55673e-05	0.000109517	7.90947e-05	9.7966e-05	7.76649e-05	9.62539e-05	4.37806e-05	0.000120164	4.14964e-05	0.000112594	5.0152e-05	0.000106767	4.71264e-05	4.30118e-05	0.000110365	0.000108153	0.000107008	0.000101046	0.000104309	0.000107044	9.37693e-05	8.1925e-05	0.902763	0.00094508
UGUCCGC	1.22562e-05	1.2172e-05	1.58366e-05	9.88706e-06	1.25983e-05	9.61201e-06	1.77397e-05	5.94433e-06	1.55207e-05	5.24251e-06	1.34809e-05	7.43563e-06	1.43555e-05	5.83557e-06	6.17496e-06	1.36635e-05	1.34292e-05	1.35421e-05	1.13211e-05	1.27473e-05	1.36083e-05	1.20584e-05	1.1916e-05	0.902702	0.00094508
UGUGCCA	7.53339e-05	8.60775e-05	6.31227e-05	0.000109872	6.81533e-05	0.000110478	5.46414e-05	0.000174516	6.78421e-05	0.000148961	7.00482e-05	0.000166415	0.000109707	0.000160064	0.000175799	5.94491e-05	6.3634e-05	6.59563e-05	6.83767e-05	6.57247e-05	6.4468e-05	9.28086e-05	9.01622e-05	0.902636	0.00110318
UGCACAC	8.46517e-06	8.62999e-06	8.46941e-06	6.63788e-06	8.16599e-06	7.9396e-06	8.36551e-06	5.72453e-06	8.77615e-06	5.40824e-06	8.32595e-06	5.62421e-06	8.53888e-06	7.19653e-06	5.40214e-06	7.92439e-06	8.99758e-06	9.20131e-06	8.86979e-06	9.50852e-06	9.30649e-06	8.42976e-06	9.12202e-06	0.902588	0.00094508
UCAACGG	3.03036e-06	3.04498e-06	3.44386e-06	2.53393e-06	2.96398e-06	2.69423e-06	3.46247e-06	2.21738e-06	3.20022e-06	2.32946e-06	3.07704e-06	2.52893e-06	3.52603e-06	2.55826e-06	2.36294e-06	3.44232e-06	3.63363e-06	3.07806e-06	2.86927e-06	3.06722e-06	3.09859e-06	3.58202e-06	2.44038e-06	0.902568	0.000954767
UGGCGAC	3.92333e-06	3.81339e-06	4.4885e-06	3.04734e-06	4.06859e-06	3.11837e-06	5.57783e-06	1.88994e-06	4.21248e-06	1.7715e-06	4.06567e-06	2.30791e-06	3.37056e-06	1.91357e-06	1.96327e-06	4.31981e-06	4.36587e-06	4.15203e-06	3.71668e-06	4.13267e-06	4.17213e-06	3.41483e-06	3.33283e-06	0.902544	0.00110318
UCAGAA	2.82345e-05	2.87032e-05	2.89145e-05	2.58682e-05	2.77875e-05	2.58754e-05	2.2226e-05	1.97729e-05	3.19546e-05	1.80889e-05	3.10577e-05	2.06108e-05	2.96109e-05	2.15875e-05	2.01943e-05	2.92725e-05	3.08838e-05	3.06211e-05	3.16229e-05	3.14981e-05	3.00928e-05	2.97026e-05	2.6126e-05	0.902452	0.00094508
UGUCGGC	1.26724e-05	1.17365e-05	1.42711e-05	9.89185e-06	1.29378e-05	9.82293e-06	1.54818e-05	5.70677e-06	1.36e-05	4.78883e-06	1.29823e-05	6.68286e-06	1.0969e-05	5.53951e-06	5.88909e-06	1.41455e-05	1.34624e-05	1.31191e-05	1.17891e-05	1.29443e-05	1.30008e-05	1.0835e-05	1.02269e-05	0.902354	0.000954767
UGCCCAA	4.94827e-06	4.99962e-06	4.69122e-06	4.09128e-06	4.73735e-06	4.31706e-06	4.40792e-06	2.42147e-06	5.38886e-06	2.47834e-06	5.08457e-06	2.74181e-06	4.3471e-06	2.74092e-06	2.46338e-06	4.95999e-06	5.44211e-06	5.41372e-06	5.24002e-06	5.48178e-06	5.29901e-06	4.74447e-06	4.45385e-06	0.902153	0.00094508
UCCACCA	8.29269e-06	8.58108e-06	8.70476e-06	8.36248e-06	8.69665e-06	9.20251e-06	9.2142e-06	8.86872e-06	8.24438e-06	7.66958e-06	7.89282e-06	9.19538e-06	8.42123e-06	8.85528e-06	9.15088e-06	7.942e-06	8.4175e-06	8.60036e-06	8.30406e-06	8.79388e-06	8.71671e-06	8.78339e-06	8.80797e-06	0.901876	0.110371
UGACGUA	2.75738e-06	2.7462e-06	2.88584e-06	2.34852e-06	2.57553e-06	2.61485e-06	2.42003e-06	1.90277e-06	2.87142e-06	1.74937e-06	2.81465e-06	2.079e-06	2.70524e-06	1.91195e-06	1.91452e-06	2.84793e-06	2.92197e-06	2.95633e-06	2.99007e-06	2.94435e-06	2.74414e-06	2.5985e-06	2.44394e-06	0.901749	0.00094508
UUCCCAC	2.09604e-05	2.01182e-05	2.19901e-05	1.62679e-05	2.02618e-05	1.69371e-05	1.98218e-05	9.74564e-06	2.27716e-05	9.4646e-06	2.16355e-05	1.12779e-05	1.87037e-05	1.03087e-05	1.02529e-05	2.25525e-05	2.26698e-05	2.19943e-05	2.09915e-05	2.18734e-05	2.15972e-05	1.90125e-05	1.65099e-05	0.901637	0.000954767
UAGCGGC	1.80119e-05	2.11668e-05	1.24824e-05	2.79226e-05	1.57863e-05	2.79255e-05	1.38601e-05	4.89256e-05	1.23144e-05	3.91446e-05	1.37537e-05	4.54444e-05	2.09848e-05	4.56048e-05	4.92305e-05	1.09642e-05	1.31591e-05	1.41945e-05	1.55993e-05	1.47209e-05	1.35558e-05	2.27807e-05	2.35064e-05	0.90144	0.00094508
UGCACGG	4.00238e-05	4.71998e-05	3.1848e-05	5.79224e-05	4.05989e-05	7.19919e-05	3.13018e-05	0.000127392	2.9355e-05	0.000117783	3.47513e-05	0.000116278	6.14574e-05	0.000132791	0.000118771	2.36942e-05	2.73562e-05	3.51871e-05	3.36858e-05	3.38208e-05	4.10416e-05	5.24541e-05	7.76709e-05	0.9014	0.00129025
UUCAGCC	2.80225e-05	2.52584e-05	3.36144e-05	1.94368e-05	2.85521e-05	1.98356e-05	2.87683e-05	6.06938e-06	3.24216e-05	6.47465e-06	3.12517e-05	8.32505e-06	2.70265e-05	6.99175e-06	6.60929e-06	3.47274e-05	3.21345e-05	3.01486e-05	2.87538e-05	2.90051e-05	2.96063e-05	2.3794e-05	1.98374e-05	0.901372	0.00094508
UCUCCG	6.42698e-06	6.19695e-06	6.93832e-06	5.42632e-06	6.53403e-06	5.2919e-06	8.08532e-06	3.49031e-06	6.756e-06	3.45975e-06	6.36579e-06	4.10582e-06	5.25913e-06	3.45452e-06	3.56174e-06	6.67595e-06	6.95049e-06	6.88076e-06	6.10936e-06	6.93105e-06	6.95435e-06	5.87699e-06	6.17008e-06	0.901301	0.00150336
UCGCAA	1.55543e-05	1.5292e-05	1.66633e-05	1.39197e-05	1.51445e-05	1.45117e-05	1.39806e-05	1.20803e-05	1.65393e-05	1.12492e-05	1.63691e-05	1.27329e-05	1.58698e-05	1.27701e-05	1.24969e-05	1.71303e-05	1.71379e-05	1.6034e-05	1.61068e-05	1.58374e-05	1.54153e-05	1.5724e-05	1.34881e-05	0.901212	0.00094508
UUGAGUC	2.92548e-05	2.83272e-05	3.63395e-05	1.95312e-05	2.81571e-05	2.10538e-05	2.84262e-05	6.34569e-06	3.88696e-05	7.77211e-06	3.75276e-05	8.87549e-06	3.69082e-05	8.76817e-06	7.18479e-06	3.83134e-05	3.45028e-05	3.19567e-05	3.42166e-05	3.14411e-05	3.18099e-05	2.73883e-05	2.07539e-05	0.900846	0.00094508
UGAGCGG	7.70374e-06	8.16092e-06	1.08076e-05	6.82785e-06	7.48446e-06	6.80873e-06	1.03654e-05	5.90458e-06	1.20578e-05	5.41456e-06	1.01536e-05	6.98036e-06	1.35867e-05	5.70237e-06	5.9722e-06	9.20207e-06	8.3228e-06	8.73916e-06	7.2295e-06	7.91523e-06	8.84681e-06	8.50966e-06	8.56985e-06	0.90074	0.000791734
UGCGCCC	1.11779e-05	1.05746e-05	1.32859e-05	9.40299e-06	1.19927e-05	9.00663e-06	2.01213e-05	5.71135e-06	1.12589e-05	4.92859e-06	1.02871e-05	7.18763e-06	9.22468e-06	5.4421e-06	5.69729e-06	1.10723e-05	1.15983e-05	1.2222e-05	1.00843e-05	1.22614e-05	1.27743e-05	1.00366e-05	1.37976e-05	0.900712	0.00182891
UUUAGAG	6.98938e-05	7.74366e-05	5.49669e-05	9.10731e-05	6.48978e-05	9.16485e-05	4.75297e-05	0.00013174	6.3462e-05	0.000111752	6.65041e-05	0.000124038	8.92991e-05	0.000126516	0.000131143	5.70722e-05	6.30943e-05	6.41985e-05	6.96026e-05	6.57987e-05	6.28952e-05	8.44374e-05	7.74056e-05	0.900683	0.00129025
CGGGGG	0.000270563	0.000318001	0.000167461	0.000473068	0.000259901	0.000453214	0.000229266	0.000807845	0.00018704	0.000689344	0.000213976	0.00075374	0.000320595	0.000741095	0.000802448	0.000166623	0.000187401	0.000213798	0.000208666	0.000212917	0.000219569	0.000358173	0.000382589	0.900613	0.00094508
UCGGAA	2.18404e-05	2.10056e-05	2.28507e-05	1.82095e-05	2.153e-05	1.86792e-05	1.86272e-05	1.14261e-05	2.37193e-05	1.87936e-05	2.43423e-05	1.26437e-05	2.24833e-05	1.24811e-05	1.22444e-05	2.40123e-05	2.373e-05	2.28045e-05	2.38353e-05	2.33128e-05	2.25218e-05	2.05543e-05	1.75455e-05	0.900226	0.00150336
UUUGCCA	4.71582e-05	4.80687e-05	5.53692e-05	4.41581e-05	4.60165e-05	4.50924e-05	4.1327e-05	4.2681e-05	5.99813e-05	3.67007e-05	5.7218e-05	4.3208e-05	6.52136e-05	4.29343e-05	4.35352e-05	5.61297e-05	5.08024e-05	4.93368e-05	5.05954e-05	4.68498e-05	4.92183e-05	4.89636e-05	4.24809e-05	0.900156	0.00380874
UUGGCAA	4.87352e-05	5.4412e-05	3.45062e-05	7.91797e-05	4.85313e-05	7.505e-05	3.47671e-05	0.000116702	4.10722e-05	9.96438e-05	4.63041e-05	0.000106362	5.53557e-05	0.000106988	0.000118469	3.98067e-05	3.9392e-05	4.1134e-05	4.27964e-05	4.06723e-05	4.21168e-05	6.24272e-05	5.26637e-05	0.900129	0.00094508
UCAAGGC	1.81418e-05	1.9016e-05	2.55863e-05	1.36104e-05	1.80453e-05	1.30915e-05	2.10078e-05	4.0813e-06	2.90708e-05	5.05394e-06	2.40371e-05	6.47839e-06	2.8214e-05	5.23014e-06	4.49379e-06	2.25393e-05	2.15505e-05	2.20328e-05	1.84647e-05	2.0318e-05	2.20554e-05	1.94395e-05	1.7695e-05	0.900056	0.000791734
CGGAGGG	3.96831e-05	4.55575e-05	3.1264e-05	6.23974e-05	3.81507e-05	6.17619e-05	4.00567e-05	0.000102837	2.98225e-05	8.61365e-05	3.21345e-05	9.83409e-05	5.28195e-05	9.28358e-05	0.000103252	2.692e-05	3.02814e-05	3.3241e-05	3.3328e-05	3.40455e-05	3.36453e-05	4.96837e-05	5.30464e-05	0.899902	0.000954767
UUUAGUC	4.12192e-05	4.11868e-05	4.75116e-05	2.95896e-05	3.95665e-05	3.29151e-05	3.45768e-05	1.1945e-05	5.30702e-05	1.49708e-05	5.08706e-05	1.52265e-05	4.92475e-05	1.7239e-05	1.28931e-05	4.94488e-05	4.82259e-05	4.62864e-05	4.93366e-05	4.62845e-05	4.56996e-05	3.98694e-05	3.46568e-05	0.899889	0.00094508
UUACGAC	6.59203e-06	6.55232e-06	7.11166e-06	5.32964e-06	6.17208e-06	5.66899e-06	5.90708e-06	3.34702e-06	7.68877e-06	3.28561e-06	7.46011e-06	3.94818e-06	6.97053e-06	3.69729e-06	3.51236e-06	7.0939e-06	7.44686e-06	7.12302e-06	7.166e-06	7.21556e-06	6.95809e-06	6.37798e-06	5.5926e-06	0.899727	0.00094508
UCGACCC	8.70252e-06	1.07797e-05	5.9967e-06	1.30711e-05	7.30819e-06	1.37747e-05	6.78082e-06	2.36758e-05	6.05608e-06	1.98875e-05	6.80923e-06	2.17245e-05	1.31201e-05	2.21278e-05	2.31565e-05	5.2924e-06	6.7635e-06	6.96236e-06	7.93587e-06	7.42224e-06	6.48412e-06	1.21743e-05	1.13273e-05	0.899708	0.00129025
UCCGCGC	4.74757e-06	4.5274e-06	5.55491e-06	4.26732e-06	5.00218e-06	4.10332e-06	1.11943e-05	3.82374e-06	4.36003e-06	3.69785e-06	4.05267e-06	4.7325e-06	4.15179e-06	3.72081e-06	3.87257e-06	4.51741e-06	4.66859e-06	4.88571e-06	4.18048e-06	5.09234e-06	5.19855e-06	4.36252e-06	7.09704e-06	0.899646	0.0156726
UAUCUAG	1.11597e-05	1.37455e-05	9.59498e-06	1.1819e-05	1.12449e-05	1.83045e-05	8.09852e-06	2.67916e-05	9.17559e-06	2.76585e-05	1.07412e-05	2.68836e-05	2.14475e-05	3.33315e-05	2.46139e-05	7.1873e-06	8.22344e-06	1.09622e-05	1.05525e-05	1.0526e-05	1.34299e-05	1.41631e-05	2.31423e-05	0.899521	0.00262703
UUCCCGA	2.60767e-06	2.53988e-06	2.64412e-06	2.20901e-06	2.67133e-06	2.34151e-06	2.81142e-06	1.61488e-06	2.66129e-06	1.5113e-06	2.54671e-06	1.77642e-06	2.27651e-06	1.6701e-06	1.68931e-06	2.61061e-06	2.70403e-06	2.82297e-06	2.46897e-06	2.72662e-06	2.69001e-06	2.38519e-06	2.43163e-06	0.899334	0.00216763
UCCAAGG	1.68696e-05	1.6883e-05	2.42792e-05	1.18984e-05	1.70723e-05	1.20867e-05	1.92108e-05	4.16769e-06	2.61772e-05	4.29127e-06	2.34461e-05	6.26271e-06	2.61932e-05	4.79081e-06	4.36798e-06	2.25504e-05	2.02825e-05	1.94628e-05	1.7429e-05	1.82117e-05	2.00996e-05	1.70421e-05	1.42487e-05	0.899184	0.00094508
UCUCAAC	3.99134e-05	4.32461e-05	3.56546e-05	4.65714e-05	3.6507e-05	4.94792e-05	2.91568e-05	6.90165e-05	3.58338e-05	5.73761e-05	3.82787e-05	6.45379e-05	5.04609e-05	6.54122e-05	6.81445e-05	3.57001e-05	3.62766e-05	3.60098e-05	4.04086e-05	3.61721e-05	3.41195e-05	4.48258e-05	4.11319e-05	0.899062	0.00150336
UACGUCA	3.66809e-06	3.65091e-06	3.63782e-06	3.02462e-06	3.54545e-06	3.28921e-06	2.85265e-06	1.94825e-06	3.97358e-06	2.04995e-06	3.75702e-06	2.24989e-06	3.37514e-06	2.18344e-06	2.02143e-06	3.68826e-06	3.95289e-06	4.01374e-06	4.12565e-06	4.02604e-06	3.80113e-06	3.48989e-06	3.24252e-06	0.899041	0.00110318
UCUGGUC	4.84319e-05	4.49446e-05	5.30076e-05	3.52396e-05	4.83897e-05	3.56448e-05	4.75879e-05	1.06083e-05	5.34268e-05	1.245e-05	5.25535e-05	1.46869e-05	4.26348e-05	1.4068e-05	1.15749e-05	5.31335e-05	5.39476e-05	5.2972e-05	5.00964e-05	5.29221e-05	5.27611e-05	4.34312e-05	3.85785e-05	0.898932	0.00094508
UUUAUAC	3.33194e-05	3.64903e-05	3.20768e-05	2.97566e-05	2.97407e-05	3.41806e-05	2.11218e-05	2.06531e-05	3.4992e-05	2.99652e-05	3.48552e-05	2.12233e-05	3.31986e-05	2.91434e-05	2.11569e-05	3.16571e-05	3.7424e-05	3.66251e-05	4.01788e-05	3.91249e-05	3.56853e-05	3.5732e-05	3.73282e-05	0.898853	0.00216763
UCGACAG	2.0629e-06	1.90108e-06	2.50137e-06	1.46704e-06	2.16096e-06	1.55052e-06	2.51962e-06	7.47201e-07	2.29756e-06	7.70399e-07	2.15492e-06	9.46042e-07	1.84777e-06	7.70477e-07	8.5259e-07	2.59993e-06	2.16572e-06	2.10623e-06	1.81357e-06	1.98007e-06	2.1083e-06	1.67975e-06	1.4735e-06	0.898845	0.00216763
UUCAACA	2.60162e-05	2.51162e-05	2.86963e-05	1.87605e-05	2.4292e-05	2.14575e-05	2.18089e-05	1.16159e-05	3.0222e-05	1.15462e-05	3.13123e-05	1.26996e-05	2.85818e-05	1.34966e-05	1.22869e-05	3.2349e-05	2.93011e-05	2.658e-05	3.20274e-05	2.76101e-05	2.67821e-05	2.32739e-05	1.83639e-05	0.898702	0.00094508
UACUGAC	1.90385e-05	2.14231e-05	1.38234e-05	2.71787e-05	1.8245e-05	2.67627e-05	1.33447e-05	3.84036e-05	1.66955e-05	3.11731e-05	1.82978e-05	3.58464e-05	2.23214e-05	3.78422e-05	3.90818e-05	1.55846e-05	1.65916e-05	1.65949e-05	1.92866e-05	1.73832e-05	1.68021e-05	2.45972e-05	1.9604e-05	0.898507	0.00110318
UGCUCC	0.000367138	0.000408366	0.000268665	0.000536453	0.000340486	0.000521948	0.00030056	0.000800861	0.000298863	0.00069323	0.000311542	0.000764729	0.000388048	0.000734093	0.000812311	0.000270529	0.000295333	0.000319871	0.000307368	0.00031557	0.000314124	0.000432456	0.000443931	0.898498	0.00094508
UUUCAGC	5.60195e-05	5.41646e-05	6.24697e-05	4.63553e-05	5.54085e-05	5.28159e-05	4.91419e-05	4.53117e-05	6.04146e-05	4.39728e-05	6.17774e-05	4.44525e-05	6.17992e-05	4.94925e-05	4.38462e-05	6.27012e-05	5.98153e-05	5.78192e-05	5.97264e-05	5.62068e-05	5.85705e-05	5.21491e-05	5.23534e-05	0.898497	0.00129025
UUGACA	6.105e-05	6.28576e-05	5.91372e-05	5.38914e-05	6.00774e-05	5.89563e-05	4.92152e-05	4.24864e-05	6.55985e-05	4.30523e-05	6.56111e-05	4.44234e-05	6.33265e-05	5.03271e-05	4.44948e-05	6.13082e-05	6.59435e-05	6.6267e-05	6.82827e-05	6.77475e-05	6.55229e-05	6.3483e-05	5.82064e-05	0.898414	0.00110318
UUAUGCC	2.79084e-05	2.84503e-05	2.68817e-05	2.38197e-05	2.63312e-05	2.66862e-05	2.22178e-05	2.18159e-05	2.94505e-05	1.99735e-05	2.91045e-05	2.13817e-05	2.78294e-05	2.27185e-05	2.00858e-05	2.70912e-05	2.99618e-05	3.01729e-05	3.08915e-05	3.05911e-05	2.8977e-05	2.83157e-05	2.69148e-05	0.898383	0.00094508
UUUCAGG	5.21976e-05	5.65164e-05	4.54802e-05	5.89313e-05	4.91004e-05	6.08001e-05	3.98916e-05	7.19234e-05	4.88808e-05	6.37893e-05	5.0857e-05	6.80605e-05	6.27122e-05	7.14688e-05	7.24055e-05	4.59376e-05	5.15277e-05	5.0158e-05	5.42996e-05	5.2255e-05	4.83098e-05	5.99909e-05	5.3035e-05	0.898294	0.00313173
UCCGGCA	8.24496e-06	8.41696e-06	8.73077e-06	8.00639e-06	8.09063e-06	8.33882e-06	9.35313e-06	7.68669e-06	8.19143e-06	6.88759e-06	7.90454e-06	7.98518e-06	8.06056e-06	7.77624e-06	7.88849e-06	8.12406e-06	8.64537e-06	8.50202e-06	7.94702e-06	8.38037e-06	8.40329e-06	8.74888e-06	7.97569e-06	0.898278	0.0066776
UUGAGCA	2.30002e-05	2.44595e-05	2.59803e-05	2.47482e-05	2.13407e-05	2.57461e-05	1.89021e-05	2.99872e-05	2.54649e-05	2.75627e-05	2.44597e-05	2.85663e-05	3.21709e-05	2.89797e-05	2.90054e-05	2.28531e-05	2.30412e-05	2.27436e-05	2.28978e-05	2.22145e-05	2.24989e-05	2.50713e-05	2.34042e-05	0.89819	0.024097
UAGUCCC	1.73359e-05	1.68697e-05	1.72936e-05	1.41209e-05	1.67544e-05	1.42167e-05	1.60676e-05	7.96201e-06	1.86982e-05	7.783e-06	1.79012e-05	9.08493e-06	1.56693e-05	8.89026e-06	8.03153e-06	1.74903e-05	1.86752e-05	1.89076e-05	1.82415e-05	1.91014e-05	1.83772e-05	1.63916e-05	1.51776e-05	0.89812	0.00094508
UGAGAAC	1.14766e-05	1.06876e-05	1.34055e-05	8.0516e-06	1.11203e-05	8.36669e-06	1.08278e-05	2.67903e-06	1.36777e-05	3.14375e-06	1.2718e-05	3.62474e-06	1.17118e-05	3.42476e-06	2.90534e-06	1.32621e-05	1.3117e-05	1.23382e-05	1.19289e-05	1.2363e-05	1.22564e-05	1.02966e-05	8.29468e-06	0.897931	0.00094508
UAUGGCA	1.38651e-05	1.43329e-05	1.26193e-05	1.30777e-05	1.33542e-05	1.35775e-05	1.12693e-05	1.1117e-05	1.46311e-05	1.05212e-05	1.42751e-05	1.15427e-05	1.39382e-05	1.18407e-05	1.13423e-05	1.3314e-05	1.46826e-05	1.4866e-05	1.53173e-05	1.56369e-05	1.44771e-05	1.45994e-05	1.32919e-05	0.897772	0.00313173
UUCGUGA	2.34235e-05	2.27881e-05	2.50503e-05	2.37779e-05	2.23988e-05	2.41986e-05	1.871e-05	2.94939e-05	2.36859e-05	2.32735e-05	2.53659e-05	2.82211e-05	2.74049e-05	2.74443e-05	2.91173e-05	2.72225e-05	2.30315e-05	2.12284e-05	2.34252e-05	2.02955e-05	2.11156e-05	2.23989e-05	1.83555e-05	0.897684	0.024097
UUGACAA	1.06728e-05	1.12941e-05	9.7112e-06	1.15005e-05	9.81432e-06	1.19318e-05	7.37989e-06	1.21696e-05	1.03629e-05	1.09478e-05	1.07279e-05	1.17748e-05	1.13166e-05	1.19489e-05	1.22728e-05	9.66905e-06	1.03827e-05	1.0365e-05	1.13622e-05	1.0791e-05	9.99341e-06	1.16469e-05	9.88621e-06	0.89761	0.0066776
UGCGCAG	9.39375e-06	9.16618e-06	1.03592e-05	7.8348e-06	9.33788e-06	7.93549e-06	1.34001e-05	4.81765e-06	9.34441e-06	4.67893e-06	8.8565e-06	5.8423e-06	8.10011e-06	5.21902e-06	4.99349e-06	8.70375e-06	9.68523e-06	1.01155e-05	9.23206e-06	1.052e-05	1.05305e-05	8.78641e-06	1.05e-05	0.897591	0.000954767
UGGAG	0.000571725	0.000645634	0.000430983	0.000811188	0.000520204	0.000816289	0.000428289	0.00128578	0.000471523	0.00108603	0.000499113	0.0012122	0.000685599	0.00119692	0.00128276	0.000424069	0.000466753	0.000494788	0.000512654	0.000497659	0.000482206	0.000689564	0.000685783	0.89752	0.00094508
UCCCGAA	1.1043e-05	1.21651e-05	1.03926e-05	1.47585e-05	9.69964e-06	1.52465e-05	8.38831e-06	2.23993e-05	9.62944e-06	1.85342e-05	1.1494e-05	2.05229e-05	1.58708e-05	2.02939e-05	2.21318e-05	1.0685e-05	9.15341e-06	8.56244e-06	1.15553e-05	8.6948e-06	8.45994e-06	1.29523e-05	9.33633e-06	0.8975	0.00182891
UCACGAG	2.18542e-06	2.00423e-06	2.33181e-06	1.54604e-06	2.10576e-06	1.67139e-06	2.26504e-06	8.05423e-07	2.35264e-06	7.79178e-07	2.24967e-06	9.64111e-07	1.87385e-06	3.41746e-06	8.22312e-07	2.34597e-06	2.39788e-06	2.32277e-06	2.12061e-06	2.26511e-06	2.23841e-06	1.86571e-06	1.85139e-06	0.897406	0.00948098
UUAAUGA	6.44944e-05	6.92781e-05	6.02912e-05	7.45379e-05	6.24671e-05	7.79909e-05	4.57355e-05	8.93954e-05	6.37804e-05	8.41406e-05	6.77512e-05	8.47249e-05	7.68357e-05	9.40898e-05	9.27069e-05	6.21686e-05	6.41758e-05	6.2374e-05	7.11809e-05	6.48226e-05	6.20211e-05	7.51972e-05	6.21919e-05	0.897398	0.00216763
UGAAAA	4.17519e-05	4.35522e-05	3.77223e-05	4.04451e-05	3.93283e-05	4.1925e-05	2.85727e-05	3.41592e-05	4.44916e-05	3.2883e-05	4.44556e-05	3.42594e-05	4.23181e-05	3.69866e-05	3.53005e-05	4.03947e-05	4.47906e-05	4.42857e-05	4.79701e-05	4.67194e-05	4.31289e-05	4.48836e-05	3.98081e-05	0.897255	0.00551113
UUCCCUC	0.000179844	0.000197753	0.000127155	0.000257594	0.000171147	0.000247846	0.000136174	0.000381515	0.000147424	0.000328139	0.000158244	0.000361223	0.000186498	0.000364528	0.000379835	0.000135242	0.000149602	0.000157651	0.000161253	0.000159831	0.000158024	0.000215681	0.000211713	0.89714	0.00094508
UAUCAGA	2.01856e-05	2.3645e-05	1.817e-05	1.95815e-05	2.01427e-05	2.877e-05	1.50707e-05	3.71613e-05	1.85867e-05	3.89027e-05	2.05235e-05	3.77005e-05	3.34436e-05	4.6819e-05	3.46863e-05	1.56639e-05	1.74261e-05	2.08909e-05	2.06299e-05	2.03932e-05	2.38772e-05	2.39261e-05	3.55509e-05	0.897011	0.017703
UCCGGUA	7.09202e-06	6.2971e-06	9.35485e-06	5.52635e-06	7.8302e-06	5.35609e-06	8.14814e-06	2.43628e-06	7.9307e-06	2.57385e-06	7.9897e-06	3.21934e-06	7.39382e-06	2.66922e-06	2.62e-06	8.98236e-06	7.59889e-06	7.13415e-06	7.26738e-06	7.22228e-06	7.60545e-06	6.06564e-06	4.97244e-06	0.89695	0.00262703
UGUAGCA	4.92837e-05	5.5657e-05	3.63968e-05	6.52172e-05	4.71792e-05	7.18173e-05	3.528e-05	0.000106351	4.19918e-05	9.3049e-05	4.58263e-05	9.86309e-05	6.18333e-05	0.0001081	0.000103008	3.64897e-05	4.15434e-05	4.57233e-05	4.86471e-05	4.66069e-05	4.75099e-05	6.161e-05	6.57896e-05	0.896925	0.00129025
UCGUGGC	5.5243e-05	6.56106e-05	4.60196e-05	7.04118e-05	5.60234e-05	8.88928e-05	4.74861e-05	0.000139197	4.49763e-05	0.000131545	5.03037e-05	0.000133711	9.02228e-05	0.000153586	0.000130046	3.58595e-05	4.06864e-05	5.1899e-05	4.89826e-05	5.1082e-05	6.08924e-05	7.19923e-05	0.000101257	0.896891	0.00182891
UUUUACG	3.44576e-05	3.7464e-05	2.9262e-05	4.65329e-05	3.2046e-05	4.77749e-05	2.33128e-05	7.36813e-05	3.00918e-05	6.06933e-05	3.26042e-05	7.05689e-05	4.67864e-05	6.64999e-05	7.41689e-05	2.95069e-05	3.01719e-05	2.96492e-05	3.32226e-05	2.99327e-05	2.91522e-05	3.99856e-05	3.70121e-05	0.89688	0.00129025
UCGUCGC	4.74787e-06	4.25013e-06	5.81202e-06	3.78063e-06	4.76162e-06	3.85683e-06	5.80525e-06	3.10265e-06	4.9415e-06	2.94746e-06	5.21981e-06	3.56404e-06	5.16474e-06	2.95369e-06	3.02217e-06	5.78015e-06	4.84194e-06	4.49485e-06	4.70433e-06	4.3388e-06	4.59051e-06	3.80732e-06	3.71348e-06	0.896852	0.00216763
UUUGA	0.000705838	0.000785785	0.000567829	0.000903355	0.000658453	0.000951083	0.000479614	0.00130624	0.000629906	0.00115164	0.000671919	0.0012494	0.000836976	0.00128674	0.00131347	0.000581514	0.000631161	0.000648936	0.000703658	0.00066426	0.000644861	0.000829664	0.000819402	0.896556	0.00129025
UCUCCCG	5.01301e-06	4.74468e-06	5.56738e-06	4.19368e-06	5.08237e-06	4.07673e-06	6.09445e-06	2.8188e-06	5.31262e-06	2.76768e-06	4.9992e-06	3.2836e-06	4.15351e-06	2.74011e-06	2.83372e-06	5.49972e-06	5.46723e-06	5.26885e-06	4.55625e-06	5.17462e-06	5.26314e-06	4.52704e-06	4.66725e-06	0.896463	0.00129025
UGAGGAC	1.4662e-05	1.39798e-05	1.64548e-05	1.12658e-05	1.50468e-05	1.12862e-05	1.67207e-05	4.68748e-06	1.62631e-05	4.58693e-06	1.56447e-05	6.12275e-06	1.33748e-05	5.25099e-06	5.04913e-06	1.56486e-05	1.64257e-05	1.61556e-05	1.52552e-05	1.64646e-05	1.62394e-05	1.35119e-05	1.22721e-05	0.896398	0.00094508
UUCUCGA	8.94402e-06	8.4371e-06	9.92958e-06	6.83105e-06	8.97242e-06	7.14128e-06	8.63273e-06	3.0664e-06	1.00447e-05	3.40535e-06	9.78715e-06	3.79384e-06	8.5694e-06	3.59815e-06	3.4302e-06	1.0177e-05	1.01675e-05	9.75132e-06	9.68828e-06	9.58157e-06	9.68224e-06	8.26378e-06	7.51336e-06	0.896278	0.000954767
UUUUUAG	0.000127676	0.000142167	0.000101942	0.000160205	0.000114666	0.000169699	8.15712e-05	0.000227523	0.000112612	0.000195389	0.000118499	0.000214483	0.000145485	0.00022634	0.000227917	0.000103018	0.000116149	0.000118256	0.000132874	0.000123629	0.000115079	0.000150697	0.000146144	0.89627	0.00216763
UCAGGCA	1.53107e-05	1.57266e-05	2.0384e-05	1.17122e-05	1.47081e-05	1.20876e-05	1.70906e-05	6.03063e-06	2.28351e-05	6.31734e-06	1.97282e-05	7.70614e-06	2.23418e-05	6.62261e-06	6.36947e-06	1.86021e-05	1.79087e-05	1.75677e-05	1.49054e-05	1.62921e-05	1.78939e-05	1.63588e-05	1.38949e-05	0.896261	0.000791734
UCCCGGG	1.51549e-05	1.34792e-05	1.86404e-05	1.15607e-05	1.59921e-05	1.05362e-05	2.48868e-05	4.74193e-06	1.56088e-05	4.44928e-06	1.40518e-05	6.78148e-06	1.15552e-05	4.56588e-06	5.09507e-06	1.63074e-05	1.56048e-05	1.56906e-05	1.26542e-05	1.55548e-05	1.62586e-05	1.25681e-05	1.3994e-05	0.89581	0.00262703
UUUUUG	0.000484111	0.000541509	0.000405899	0.000572502	0.000448168	0.000634384	0.000328688	0.000773155	0.000447177	0.000727404	0.000465364	0.000739471	0.000557732	0.000826446	0.000772545	0.000402479	0.000457252	0.000469906	0.000506154	0.000484483	0.000469901	0.000569867	0.000589352	0.89575	0.00262703
UCGCUAG	3.76873e-07	3.59063e-07	3.57944e-07	3.13387e-07	3.46867e-07	3.32171e-07	3.21687e-07	2.55137e-07	3.73467e-07	2.58789e-07	3.77929e-07	2.84131e-07	3.3889e-07	2.70107e-07	2.5987e-07	3.50511e-07	3.64588e-07	3.62794e-07	3.43127e-07	3.65508e-07	3.44655e-07	3.60527e-07	3.27278e-07	0.895713	0.00110318
UAGGGCC	0.000107073	0.000118631	8.9489e-05	0.000151861	9.99191e-05	0.000150908	8.44972e-05	0.000238112	9.20557e-05	0.00020075	9.68784e-05	0.000227305	0.000148879	0.000215665	0.00023658	8.47149e-05	8.90544e-05	9.26966e-05	9.33533e-05	9.11566e-05	9.12905e-05	0.000128234	0.000122392	0.895572	0.00094508
UGGUGAC	3.10349e-05	2.83516e-05	3.70575e-05	2.42112e-05	3.28252e-05	2.33429e-05	2.8831e-05	1.43298e-05	3.48975e-05	1.9399e-05	3.46742e-05	1.68005e-05	3.21391e-05	1.37789e-05	1.14535e-05	3.80355e-05	3.38998e-05	3.17494e-05	3.27372e-05	3.04989e-05	3.1596e-05	2.59542e-05	2.10336e-05	0.895476	0.00262703
UUCGAGC	1.56869e-05	1.39109e-05	2.34654e-05	9.98901e-06	1.61681e-05	1.04649e-05	1.73655e-05	3.48697e-06	2.11582e-05	3.66062e-06	1.96969e-05	5.0445e-06	1.96959e-05	3.65757e-06	3.89784e-06	2.32048e-05	1.8137e-05	1.63528e-05	1.56978e-05	1.42943e-05	1.64585e-05	1.24068e-05	9.39512e-06	0.895338	0.00129025
UUCAAGC	1.3079e-05	1.23206e-05	1.35324e-05	9.74161e-06	1.24512e-05	1.03769e-05	1.14963e-05	4.82805e-06	1.41028e-05	8.16398e-06	1.36143e-05	5.49315e-06	1.17042e-05	5.42994e-06	4.60436e-06	1.38858e-05	1.41229e-05	1.38461e-05	1.36479e-05	1.39054e-05	1.34465e-05	1.17649e-05	1.03151e-05	0.895333	0.000954767
UUUACAG	4.49289e-05	4.59671e-05	4.53334e-05	4.04554e-05	4.21758e-05	4.3591e-05	3.19624e-05	3.54223e-05	4.90313e-05	3.41785e-05	4.80037e-05	3.54562e-05	5.13384e-05	3.71842e-05	3.48956e-05	4.43715e-05	4.78273e-05	4.72957e-05	5.11031e-05	4.90333e-05	4.61915e-05	4.66479e-05	4.18637e-05	0.89509	0.00182891
UGUGAGC	3.70811e-05	3.48726e-05	4.6432e-05	2.72432e-05	3.69151e-05	2.80051e-05	4.0328e-05	1.26195e-05	4.58887e-05	1.23594e-05	4.23091e-05	1.59629e-05	4.07707e-05	1.34363e-05	1.32228e-05	4.47108e-05	4.16417e-05	4.03257e-05	3.71258e-05	3.79952e-05	3.93835e-05	3.33108e-05	2.94896e-05	0.895086	0.00094508
UCAAAGG	4.03999e-05	4.43738e-05	4.03761e-05	4.38063e-05	4.0608e-05	5.51047e-05	3.33848e-05	7.76824e-05	4.0236e-05	7.43695e-05	4.27283e-05	7.38327e-05	6.07768e-05	8.5139e-05	7.27696e-05	3.56558e-05	3.56986e-05	3.98128e-05	3.90843e-05	3.79594e-05	4.41324e-05	4.66014e-05	6.01135e-05	0.895075	0.00313173
UUUAAAG	7.12944e-05	7.48256e-05	6.71099e-05	6.81284e-05	6.68352e-05	7.31107e-05	4.72879e-05	6.10418e-05	7.44516e-05	6.22282e-05	7.50959e-05	6.10386e-05	7.63402e-05	6.63677e-05	6.32377e-05	6.92916e-05	7.59644e-05	7.38519e-05	8.235e-05	7.7788e-05	7.16442e-05	7.56961e-05	6.74831e-05	0.895045	0.00463295
UUGUUUC	8.24773e-05	8.377e-05	9.21021e-05	6.78137e-05	7.82344e-05	7.35037e-05	6.79384e-05	4.97941e-05	9.85743e-05	5.11582e-05	9.46906e-05	5.23755e-05	9.83215e-05	5.76651e-05	5.19986e-05	9.33404e-05	9.28512e-05	8.82019e-05	9.2427e-05	8.81288e-05	8.64649e-05	8.44736e-05	7.2887e-05	0.894979	0.00094508
UCGGAAA	7.65748e-06	7.53115e-06	8.03929e-06	6.23453e-06	7.53258e-06	6.55543e-06	7.02761e-06	4.01258e-06	8.44914e-06	3.69785e-06	8.57535e-06	4.37292e-06	7.59027e-06	4.19199e-06	4.07533e-06	8.35822e-06	8.63544e-06	8.36979e-06	8.51247e-06	8.44936e-06	8.21825e-06	7.22155e-06	6.46814e-06	0.894971	0.00094508
UUUGGAA	3.97053e-05	4.02967e-05	3.86824e-05	3.48165e-05	3.98488e-05	3.64296e-05	2.98505e-05	2.25556e-05	4.43049e-05	2.31162e-05	4.42866e-05	2.37088e-05	3.91036e-05	2.60918e-05	2.38947e-05	4.28134e-05	4.4495e-05	4.35019e-05	4.59318e-05	4.49454e-05	4.26529e-05	4.01284e-05	3.53003e-05	0.89497	0.00129025
UCGCAC	3.04528e-05	3.37492e-05	2.47689e-05	3.80956e-05	2.80089e-05	3.86232e-05	2.78535e-05	5.48855e-05	2.64994e-05	4.52585e-05	2.72279e-05	5.17594e-05	3.48229e-05	5.15945e-05	5.39347e-05	2.4234e-05	2.78329e-05	2.8537e-05	2.91917e-05	2.94254e-05	2.7735e-05	3.5619e-05	3.59803e-05	0.894936	0.00129025
UUGUUA	0.000266093	0.000302321	0.000198889	0.000366253	0.00024238	0.000377679	0.000173337	0.00054854	0.000231751	0.0004602	0.000244373	0.000520138	0.000312083	0.00053787	0.00055354	0.000207462	0.000232034	0.000240119	0.000265594	0.000248038	0.000234808	0.00033223	0.000314862	0.894846	0.00129025
UUGCAA	5.97962e-05	6.0247e-05	6.18372e-05	5.95861e-05	6.22976e-05	6.0347e-05	4.64987e-05	5.08681e-05	6.50891e-05	4.96137e-05	6.68729e-05	5.07679e-05	6.34362e-05	5.36221e-05	5.44604e-05	6.49814e-05	6.43239e-05	6.09799e-05	6.59279e-05	6.15775e-05	6.05706e-05	6.19889e-05	5.06094e-05	0.894805	0.0209383
UAGUCCA	7.96548e-06	8.10173e-06	7.75193e-06	7.74152e-06	7.7933e-06	8.7347e-06	6.60421e-06	9.23851e-06	7.926e-06	8.76654e-06	8.25359e-06	8.72217e-06	9.82995e-06	9.7849e-06	8.76113e-06	7.5621e-06	7.9146e-06	8.32972e-06	8.4914e-06	8.41256e-06	8.56767e-06	8.3426e-06	9.06749e-06	0.894799	0.0972417
UGGCGG	0.000182506	0.000202216	0.000157585	0.000247611	0.000180077	0.000262583	0.000164979	0.000429756	0.00015088	0.000376175	0.000168167	0.000406391	0.00026116	0.000423014	0.000414706	0.000147369	0.000147255	0.000159462	0.000160064	0.000153758	0.000170027	0.00022065	0.000247555	0.894525	0.000954767
UUGAAGA	4.3729e-05	4.79231e-05	3.14492e-05	6.37576e-05	4.32876e-05	6.09628e-05	3.21352e-05	8.67158e-05	3.88656e-05	7.47867e-05	4.22777e-05	8.03681e-05	4.59265e-05	7.89779e-05	8.68502e-05	3.73476e-05	3.77901e-05	3.92504e-05	4.04061e-05	3.94698e-05	4.00491e-05	5.32738e-05	4.5963e-05	0.894315	0.00094508
UGAGGCA	1.37476e-05	1.38924e-05	1.36428e-05	1.50516e-05	1.37088e-05	1.446e-05	1.12792e-05	1.66502e-05	1.37304e-05	1.38465e-05	1.42618e-05	1.59461e-05	1.47666e-05	1.60643e-05	1.64339e-05	1.36609e-05	1.37212e-05	1.34331e-05	1.38887e-05	1.35875e-05	1.3436e-05	1.51269e-05	1.2647e-05	0.894255	0.00551113
UCACGCG	1.32024e-06	1.2109e-06	1.65811e-06	1.17089e-06	1.45942e-06	1.06973e-06	2.48643e-06	6.5453e-07	1.25071e-06	6.89286e-07	1.13176e-06	8.65244e-07	9.96465e-07	6.65539e-07	6.91385e-07	1.56698e-06	1.32763e-06	1.45598e-06	1.2371e-06	1.51605e-06	1.56193e-06	1.14901e-06	1.38745e-06	0.894181	0.00380874
UUUUGCC	5.79064e-05	5.66831e-05	6.48909e-05	4.8458e-05	5.9005e-05	4.90148e-05	4.97757e-05	2.61835e-05	6.96006e-05	2.87049e-05	6.87888e-05	3.00999e-05	6.45169e-05	2.99027e-05	2.83947e-05	6.6794e-05	6.52459e-05	6.25802e-05	6.44341e-05	6.26997e-05	6.22782e-05	5.74412e-05	4.80684e-05	0.8939	0.00110318
UAGGAGC	1.27167e-05	1.24161e-05	1.28749e-05	1.19434e-05	1.26148e-05	1.02347e-05	1.35061e-05	4.66344e-06	1.36892e-05	4.88048e-06	1.32613e-05	5.77894e-06	1.05034e-05	5.33439e-06	4.8967e-06	1.32434e-05	1.40147e-05	1.40639e-05	1.28525e-05	1.40704e-05	1.37816e-05	1.17945e-05	1.12708e-05	0.893711	0.00110318
UGCAGGA	2.09981e-05	2.16545e-05	2.09415e-05	2.23173e-05	2.18902e-05	2.18475e-05	2.21203e-05	2.00851e-05	2.16347e-05	1.88807e-05	2.17223e-05	2.02793e-05	1.97081e-05	1.90752e-05	2.06654e-05	2.11227e-05	2.18103e-05	2.15626e-05	2.10062e-05	2.19215e-05	2.16569e-05	2.16447e-05	1.92927e-05	0.893694	0.281775
UUUUACA	9.27286e-05	9.806e-05	7.52132e-05	0.000101766	8.83449e-05	0.000102583	5.93977e-05	0.000113763	9.18827e-05	9.5494e-05	9.30308e-05	0.000112911	9.59457e-05	0.000119493	0.000115304	8.38004e-05	9.37982e-05	9.49294e-05	0.000104978	9.98379e-05	9.33836e-05	0.000105076	9.66036e-05	0.893622	0.0156726
UCGCC	0.000343015	0.000389893	0.000261316	0.000503129	0.000325665	0.000514497	0.000290563	0.000827195	0.000267418	0.000713098	0.00029176	0.000775226	0.000407715	0.000784573	0.000811902	0.000242967	0.000266772	0.00029446	0.000290946	0.000293293	0.000299107	0.000425596	0.000456982	0.893573	0.00094508
UCGGCAG	6.65145e-06	6.3819e-06	7.40168e-06	5.11832e-06	6.95167e-06	5.03561e-06	8.47089e-06	2.1797e-06	7.21914e-06	2.19286e-06	6.6339e-06	3.01805e-06	5.85355e-06	2.57702e-06	2.45399e-06	7.27729e-06	7.54388e-06	7.33236e-06	6.46267e-06	7.26132e-06	7.06742e-06	6.51393e-06	5.68624e-06	0.893498	0.00110318
UUCCGUG	1.09379e-05	1.05002e-05	1.16028e-05	8.63979e-06	1.06402e-05	9.01935e-06	1.18348e-05	5.11109e-06	1.1685e-05	5.16526e-06	1.12825e-05	6.09183e-06	9.41297e-06	5.43805e-06	5.10792e-06	1.15782e-05	1.21429e-05	1.18037e-05	1.09652e-05	1.18128e-05	1.15262e-05	1.01214e-05	9.63589e-06	0.893464	0.00094508
UUCCGGG	1.20362e-05	1.12003e-05	1.54017e-05	9.89813e-06	1.30593e-05	9.17169e-06	1.88687e-05	4.84196e-06	1.28086e-05	4.70667e-06	1.22328e-05	6.27645e-06	1.23118e-05	5.07621e-06	5.14613e-06	1.34942e-05	1.30746e-05	1.29694e-05	1.22038e-05	1.34215e-05	1.34957e-05	1.10522e-05	1.09984e-05	0.893365	0.00150336
UCAAACG	2.1971e-06	2.05972e-06	2.13865e-06	1.58189e-06	2.02684e-06	1.76824e-06	1.88499e-06	9.04374e-07	2.32522e-06	8.8487e-07	2.26118e-06	1.06832e-06	1.86669e-06	1.04163e-06	9.46661e-07	2.35532e-06	2.29791e-06	2.28788e-06	2.31056e-06	2.31913e-06	2.16971e-06	1.9312e-06	1.73014e-06	0.893358	0.00094508
UGAAACC	1.13576e-05	1.13603e-05	1.11942e-05	9.51476e-06	1.09397e-05	1.01276e-05	9.41421e-06	6.10509e-06	1.24215e-05	5.97884e-06	1.21326e-05	6.59609e-06	1.09785e-05	6.81314e-06	6.2874e-06	1.17867e-05	1.25749e-05	1.23581e-05	1.2261e-05	1.25462e-05	1.18459e-05	1.11229e-05	1.01005e-05	0.893322	0.00094508
UUCGGGA	1.27469e-05	1.17203e-05	1.46911e-05	8.92543e-06	1.22557e-05	9.74791e-06	1.29151e-05	4.89112e-06	1.46131e-05	4.60975e-06	1.50808e-05	5.7442e-06	1.37539e-05	5.12648e-06	5.06417e-06	1.63646e-05	1.41683e-05	1.30041e-05	1.46286e-05	1.27388e-05	1.29495e-05	1.06576e-05	8.43422e-06	0.893187	0.00094508
UAGCGUC	4.77802e-06	4.59234e-06	5.48194e-06	3.78793e-06	4.63388e-06	3.9497e-06	5.08839e-06	2.26627e-06	5.13708e-06	2.20621e-06	5.07071e-06	2.59929e-06	4.70262e-06	2.3485e-06	2.27723e-06	5.21079e-06	5.16671e-06	5.09163e-06	4.78629e-06	4.95423e-06	4.9349e-06	4.17257e-06	3.84221e-06	0.893163	0.00094508
UCGGGAC	8.78085e-06	8.17982e-06	1.00108e-05	6.48683e-06	9.24037e-06	6.37547e-06	1.23197e-05	2.45852e-06	9.49151e-06	2.43761e-06	8.94081e-06	3.36822e-06	6.76218e-06	2.61698e-06	2.5751e-06	9.80544e-06	9.65876e-06	9.44958e-06	8.07843e-06	9.23425e-06	9.45142e-06	7.28571e-06	7.55753e-06	0.893015	0.00129025
UCUGAA	6.6542e-05	6.66212e-05	6.65351e-05	5.78614e-05	6.39127e-05	6.05857e-05	5.32629e-05	4.42578e-05	7.22927e-05	4.41465e-05	7.2351e-05	4.53818e-05	6.76769e-05	4.80316e-05	4.52503e-05	7.09811e-05	7.26785e-05	7.01657e-05	7.53668e-05	7.20136e-05	6.86886e-05	6.63255e-05	5.61575e-05	0.892987	0.000954767
UUCGUGC	1.79952e-05	1.75882e-05	2.06761e-05	1.49892e-05	1.91204e-05	1.79435e-05	1.84844e-05	1.62169e-05	1.86968e-05	1.67121e-05	2.0133e-05	1.76776e-05	2.39134e-05	1.92681e-05	1.56584e-05	1.98086e-05	1.79518e-05	1.8086e-05	1.85954e-05	1.79475e-05	1.97941e-05	1.6798e-05	1.91527e-05	0.892936	0.017703
UUGUCCC	4.30692e-05	4.1258e-05	4.72834e-05	3.32782e-05	4.29787e-05	3.4906e-05	4.2216e-05	1.76492e-05	4.73912e-05	1.70755e-05	4.62499e-05	2.04715e-05	3.93928e-05	1.96771e-05	1.82222e-05	4.74653e-05	4.75379e-05	4.65825e-05	4.46301e-05	4.58034e-05	4.52331e-05	3.93888e-05	3.44259e-05	0.892823	0.000954767
UGCGGA	7.23018e-05	8.19617e-05	4.78929e-05	0.000109466	6.67643e-05	0.000104176	6.0112e-05	0.000168388	5.66919e-05	0.000134918	5.97606e-05	0.000160333	7.58357e-05	0.00015662	0.000168828	5.16405e-05	5.90018e-05	6.15547e-05	6.33022e-05	6.25025e-05	6.03087e-05	9.07362e-05	8.59959e-05	0.892812	0.00094508
UAGGUCA	1.10411e-05	1.22909e-05	1.00466e-05	1.28573e-05	1.08377e-05	1.35635e-05	8.17708e-06	1.49749e-05	1.08369e-05	1.40171e-05	1.11291e-05	1.41125e-05	1.21459e-05	1.60121e-05	1.56539e-05	1.00593e-05	1.09586e-05	1.11194e-05	1.1828e-05	1.14516e-05	1.0708e-05	1.31869e-05	1.08729e-05	0.892784	0.00216763
UCCGGGG	1.30785e-05	1.287e-05	1.44096e-05	1.36217e-05	1.38264e-05	1.22019e-05	2.08681e-05	1.27947e-05	1.21834e-05	1.1299e-05	1.15625e-05	1.37611e-05	1.13691e-05	1.20225e-05	1.30966e-05	1.21583e-05	1.24443e-05	1.32963e-05	1.14123e-05	1.34498e-05	1.35607e-05	1.25308e-05	1.47259e-05	0.892755	0.488712
UGGUCG	0.000124872	0.000142629	9.92947e-05	0.000190727	0.000119636	0.00018996	9.95398e-05	0.000317652	9.99047e-05	0.000273308	0.00011091	0.000287165	0.000171064	0.000292243	0.000303388	9.22867e-05	9.69798e-05	0.000102808	0.000108877	0.000103324	0.00010541	0.000160815	0.000155086	0.892622	0.00094508
UUGAGC	9.96617e-05	9.29566e-05	0.000128479	7.02067e-05	0.000100015	7.35393e-05	9.80196e-05	2.90116e-05	0.000126353	3.14373e-05	0.000120251	3.73593e-05	0.000117123	3.44666e-05	3.09723e-05	0.000128009	0.000115099	0.000107973	0.000106539	0.000101605	0.000106628	8.92875e-05	7.40914e-05	0.892462	0.00094508
UUAGACG	9.17886e-06	9.9587e-06	8.07378e-06	1.27756e-05	8.73228e-06	1.24321e-05	7.00256e-06	1.8546e-05	7.44002e-06	1.63768e-05	8.12452e-06	1.73045e-05	1.15204e-05	1.80036e-05	1.8784e-05	6.93747e-06	7.66982e-06	7.91485e-06	8.83039e-06	8.15214e-06	7.70339e-06	1.04589e-05	1.07723e-05	0.892388	0.000954767
UCUGUCC	5.26049e-05	5.08477e-05	5.93055e-05	4.02803e-05	5.29449e-05	4.11316e-05	5.59531e-05	1.68044e-05	6.30324e-05	1.8183e-05	5.85264e-05	2.12534e-05	5.31391e-05	1.95788e-05	1.74555e-05	5.71612e-05	5.86508e-05	5.87644e-05	5.36221e-05	5.77176e-05	5.8033e-05	5.01366e-05	4.54608e-05	0.892324	0.00094508
UGGGAAA	2.73365e-05	2.77043e-05	2.58566e-05	2.3759e-05	2.63128e-05	2.46567e-05	2.13297e-05	1.62651e-05	2.93431e-05	1.61696e-05	2.8554e-05	1.72035e-05	2.54381e-05	1.83772e-05	1.67945e-05	2.72927e-05	2.99474e-05	2.97975e-05	3.0471e-05	3.05277e-05	2.84301e-05	2.79783e-05	2.4559e-05	0.892185	0.00110318
UCGGAGA	1.59806e-05	1.65288e-05	1.10387e-05	2.20191e-05	1.56414e-05	1.98487e-05	1.29941e-05	3.20443e-05	1.24029e-05	2.60454e-05	1.34553e-05	3.0251e-05	1.67658e-05	2.94908e-05	2.88016e-05	1.21161e-05	1.3257e-05	1.34206e-05	1.3091e-05	1.32077e-05	1.33167e-05	1.80665e-05	1.69558e-05	0.892161	0.00094508
UUGCGAC	3.25397e-06	3.02649e-06	3.76571e-06	2.32957e-06	3.35442e-06	2.50811e-06	4.17968e-06	1.26474e-06	3.72281e-06	1.25602e-06	3.72014e-06	1.58772e-06	3.15275e-06	1.33675e-06	1.32148e-06	4.04557e-06	3.71914e-06	3.41052e-06	3.19214e-06	3.29083e-06	3.50889e-06	2.74487e-06	2.4482e-06	0.89216	0.00129025
UUGUCCA	4.80001e-05	5.04653e-05	4.52727e-05	5.67441e-05	4.61769e-05	5.42264e-05	3.76366e-05	7.29019e-05	5.06325e-05	5.60351e-05	5.08066e-05	7.07254e-05	5.76756e-05	7.1296e-05	7.28538e-05	4.95735e-05	4.67685e-05	4.53537e-05	4.94472e-05	4.44372e-05	4.48726e-05	5.4422e-05	4.51967e-05	0.891985	0.00313173
UUUAAGG	8.73754e-05	0.000102132	6.81124e-05	0.000121671	8.39689e-05	0.000130235	5.71797e-05	0.000192225	7.27187e-05	0.000173598	8.14825e-05	0.000181525	0.000117519	0.000191751	0.000188704	6.38854e-05	7.28225e-05	7.74977e-05	8.64105e-05	8.02206e-05	7.87508e-05	0.000111538	0.000113422	0.891801	0.000954767
UGUCAGC	5.06108e-05	5.26306e-05	4.83172e-05	5.29273e-05	5.14083e-05	6.14417e-05	4.65359e-05	7.86012e-05	4.82366e-05	7.35296e-05	5.06647e-05	7.2324e-05	6.05072e-05	8.2357e-05	7.41058e-05	4.53864e-05	4.67651e-05	5.04066e-05	4.84067e-05	4.98859e-05	5.41718e-05	5.38654e-05	6.46084e-05	0.891776	0.00182891
UGUCAA	8.47551e-05	9.19925e-05	7.59787e-05	9.87148e-05	7.82478e-05	0.000105693	6.247e-05	0.000140277	7.78383e-05	0.000124435	8.2803e-05	0.000129561	9.95156e-05	0.000137546	0.000137961	7.4907e-05	7.89751e-05	7.92346e-05	8.74467e-05	8.07438e-05	7.85871e-05	9.34784e-05	9.35271e-05	0.891767	0.00262703
UGGAGAC	2.465e-05	2.61228e-05	1.84412e-05	3.04896e-05	2.41068e-05	2.82894e-05	2.04828e-05	3.7418e-05	2.26449e-05	2.89244e-05	2.28938e-05	3.64546e-05	2.38385e-05	3.61799e-05	3.72424e-05	2.08196e-05	2.33209e-05	2.38755e-05	2.38248e-05	2.42752e-05	2.3444e-05	2.87696e-05	2.53397e-05	0.891744	0.000954767
UUGGAAG	4.15897e-05	4.5615e-05	3.61261e-05	5.39634e-05	3.94201e-05	5.45195e-05	3.20504e-05	7.63668e-05	3.87237e-05	6.50032e-05	4.00086e-05	7.43236e-05	5.49529e-05	6.9963e-05	7.73484e-05	3.53781e-05	3.80156e-05	3.83526e-05	4.05706e-05	3.93867e-05	3.77972e-05	4.79076e-05	4.51594e-05	0.891599	0.00150336
UCAGGA	6.26464e-05	6.61909e-05	5.33348e-05	7.61711e-05	5.83312e-05	7.53468e-05	5.03162e-05	0.000101801	5.77728e-05	8.63142e-05	6.02943e-05	9.89954e-05	6.57583e-05	9.58892e-05	0.000104153	5.63505e-05	5.76848e-05	5.79922e-05	6.01096e-05	5.83145e-05	5.62067e-05	6.87583e-05	6.3891e-05	0.891518	0.00110318
UUCGGAG	1.11627e-05	1.02249e-05	1.0374e-05	1.04547e-05	1.12584e-05	9.41677e-06	9.76945e-06	8.52306e-06	1.07249e-05	1.1064e-05	1.02969e-05	8.50255e-06	9.64453e-06	7.95554e-06	6.42815e-06	1.03392e-05	1.09138e-05	1.12198e-05	1.01255e-05	1.09279e-05	1.07297e-05	1.01286e-05	9.58711e-06	0.891487	0.122877
UUUCCUG	6.58339e-05	6.55934e-05	6.62691e-05	5.49839e-05	6.54198e-05	6.06471e-05	5.64561e-05	4.38828e-05	7.06561e-05	4.48973e-05	6.96613e-05	4.64469e-05	6.48265e-05	5.02919e-05	4.30969e-05	6.64144e-05	7.04854e-05	7.1494e-05	7.01818e-05	7.12802e-05	7.09783e-05	6.47104e-05	6.49296e-05	0.891442	0.00094508
UCGCCCG	2.87237e-06	2.84237e-06	2.87709e-06	2.74091e-06	2.77494e-06	2.72943e-06	4.93836e-06	2.64091e-06	2.53255e-06	2.59527e-06	2.39771e-06	3.00163e-06	2.36077e-06	2.61258e-06	2.62741e-06	2.33795e-06	2.66348e-06	2.88541e-06	2.4136e-06	2.99501e-06	2.8487e-06	2.69039e-06	3.88051e-06	0.891293	0.36756
UCAGCGG	1.88976e-05	2.12061e-05	1.34488e-05	2.8898e-05	1.87849e-05	2.77875e-05	1.58325e-05	4.7086e-05	1.47587e-05	3.95038e-05	1.6306e-05	4.40236e-05	2.57595e-05	4.36789e-05	4.56121e-05	1.39014e-05	1.50086e-05	1.62553e-05	1.51712e-05	1.55909e-05	1.64611e-05	2.4142e-05	2.36293e-05	0.891225	0.00094508
UCACCC	0.000149536	0.000173458	9.69562e-05	0.000234947	0.000139615	0.000229091	0.000112411	0.000378846	0.0001153	0.000313585	0.000124417	0.00035574	0.000175184	0.000352986	0.000378563	0.000102811	0.000118547	0.000127095	0.000130042	0.00012874	0.000124687	0.000193688	0.000189146	0.890744	0.00094508
UUUGCUA	4.43877e-05	4.78971e-05	3.98767e-05	4.50768e-05	4.01141e-05	4.88778e-05	3.11333e-05	5.08715e-05	4.43181e-05	4.65379e-05	4.46335e-05	4.91174e-05	5.2177e-05	5.20583e-05	5.06267e-05	3.99845e-05	4.58142e-05	4.5481e-05	5.0112e-05	4.82301e-05	4.34011e-05	4.95947e-05	4.59617e-05	0.890725	0.0854793
UCGCAGA	5.45639e-06	4.76276e-06	5.60957e-06	4.66839e-06	5.56676e-06	4.09279e-06	5.23405e-06	2.82975e-06	5.44942e-06	2.68762e-06	5.33716e-06	2.94921e-06	4.61922e-06	2.78713e-06	2.02801e-06	5.56105e-06	5.59476e-06	5.42712e-06	4.95957e-06	5.2986e-06	5.43282e-06	4.6228e-06	4.13831e-06	0.890591	0.00551113
UUUCCCA	4.99872e-05	4.80701e-05	5.45323e-05	4.12827e-05	4.86577e-05	4.33594e-05	4.38075e-05	2.89145e-05	5.6311e-05	2.82414e-05	5.946e-05	3.08774e-05	5.4395e-05	2.93666e-05	3.0693e-05	6.09779e-05	5.42508e-05	4.95067e-05	5.84801e-05	4.99271e-05	4.9806e-05	4.53036e-05	3.41685e-05	0.890548	0.000954767
UCAGGAC	2.03173e-05	2.12586e-05	1.69171e-05	2.16431e-05	1.90622e-05	2.17126e-05	1.87568e-05	2.53899e-05	1.91375e-05	2.0819e-05	1.88511e-05	2.50057e-05	1.95385e-05	2.36507e-05	2.5725e-05	1.79091e-05	1.96283e-05	2.00057e-05	1.88194e-05	2.00352e-05	1.91233e-05	2.13149e-05	2.04844e-05	0.890462	0.00262703
UUGUCAC	6.66482e-05	7.49371e-05	5.83115e-05	8.31802e-05	6.73006e-05	0.000101319	5.23822e-05	0.0001574	5.81185e-05	0.000147348	6.43276e-05	0.000143659	9.45623e-05	0.000164607	0.000146852	4.99725e-05	5.45695e-05	6.33227e-05	6.23808e-05	6.18198e-05	7.03758e-05	8.13659e-05	0.000107389	0.890385	0.00129025
UUUCUG	0.00023153	0.00022666	0.000244046	0.000181099	0.000223697	0.000197022	0.000188629	0.000112185	0.000256911	0.000121612	0.000254168	0.000123505	0.000233144	0.000136436	0.000114302	0.000251967	0.000257577	0.000248396	0.000256666	0.000251368	0.000244828	0.000220835	0.000198178	0.890251	0.00094508
UGGGG	0.00114311	0.00128507	0.000892352	0.00159719	0.00106174	0.00159337	0.000939857	0.00251026	0.000949591	0.0020658	0.00100026	0.00238181	0.00134564	0.00235432	0.00248872	0.000882118	0.000953204	0.000997495	0.0010253	0.00100104	0.000984185	0.00137722	0.0013704	0.890236	0.00094508
UUUUGAG	9.99557e-05	0.000118082	7.32035e-05	0.000133862	9.56164e-05	0.00015179	6.92146e-05	0.000233877	8.52559e-05	0.000208616	9.22799e-05	0.000226694	0.000150067	0.000250095	0.000227148	6.90185e-05	8.07785e-05	9.1967e-05	9.47024e-05	9.25483e-05	9.92153e-05	0.000130698	0.000151803	0.889997	0.00150336
UGUCAG	0.000150861	0.000165067	0.000116151	0.000205215	0.000147266	0.000198783	0.00011903	0.000275522	0.0001419	0.000225403	0.000146753	0.000259183	0.000166155	0.000260519	0.000278047	0.000130118	0.000137176	0.000141168	0.000146066	0.00014196	0.000140959	0.000184246	0.000159727	0.889956	0.00094508
UUAUCUG	3.61853e-05	3.62905e-05	4.10761e-05	2.74485e-05	3.45086e-05	2.99281e-05	2.92619e-05	1.26978e-05	4.72507e-05	1.4698e-05	4.41586e-05	1.53543e-05	4.36801e-05	1.68912e-05	1.32906e-05	4.10054e-05	4.18194e-05	4.11459e-05	4.17783e-05	4.18705e-05	4.01809e-05	3.60837e-05	3.13968e-05	0.889862	0.00094508
UUUCACG	1.35926e-05	1.28164e-05	1.5286e-05	9.32365e-06	1.29547e-05	1.01795e-05	1.34756e-05	3.80356e-06	1.55704e-05	1.36175e-05	1.55524e-05	4.7624e-06	1.40501e-05	4.72271e-06	4.17911e-06	1.64065e-05	1.55346e-05	1.44049e-05	1.55259e-05	1.43942e-05	1.41175e-05	1.22015e-05	9.50291e-06	0.889797	0.00150336
UUUGAGC	4.93686e-05	4.71443e-05	6.33793e-05	3.62146e-05	5.03281e-05	4.22015e-05	4.53382e-05	2.93927e-05	5.99782e-05	3.10098e-05	6.07125e-05	3.27044e-05	6.72077e-05	3.62964e-05	2.88679e-05	6.32215e-05	5.48337e-05	5.13626e-05	5.38591e-05	4.84604e-05	5.35265e-05	4.59457e-05	4.25189e-05	0.889587	0.000954767
UCAGAAG	4.52477e-05	4.7922e-05	3.752e-05	6.36422e-05	4.35649e-05	6.09152e-05	3.35811e-05	8.72649e-05	4.07405e-05	7.56821e-05	4.43907e-05	8.18068e-05	4.87146e-05	7.87791e-05	8.90263e-05	4.18436e-05	3.95546e-05	3.96481e-05	4.15297e-05	3.85952e-05	3.9686e-05	5.1478e-05	4.47109e-05	0.889489	0.000954767
UUAAUG	0.000221658	0.000245522	0.000178778	0.00026194	0.000202147	0.00027692	0.000150118	0.000357021	0.000204809	0.000314813	0.000214286	0.000340949	0.000265934	0.000360617	0.000355893	0.000185335	0.000209654	0.000212147	0.000236722	0.000223142	0.000208482	0.000261966	0.000249345	0.889433	0.00380874
UUGUCAA	2.71307e-05	2.78895e-05	2.70528e-05	2.5906e-05	2.66479e-05	3.06889e-05	2.07772e-05	3.29719e-05	2.78937e-05	3.18111e-05	2.91606e-05	3.07025e-05	3.13437e-05	3.60463e-05	3.17856e-05	2.68692e-05	2.73849e-05	2.78111e-05	2.94447e-05	2.81977e-05	2.90208e-05	2.85558e-05	3.11569e-05	0.889367	0.0660327
UUGCGCC	8.8682e-06	8.14174e-06	1.04886e-05	6.99476e-06	9.30552e-06	6.83082e-06	1.11374e-05	3.30001e-06	9.57951e-06	3.36953e-06	9.15876e-06	4.27278e-06	8.16316e-06	3.4214e-06	3.45118e-06	1.02229e-05	9.59837e-06	9.37045e-06	8.40338e-06	9.29974e-06	9.46028e-06	7.70253e-06	7.50864e-06	0.889319	0.00129025
UGCAAG	5.35529e-05	5.26368e-05	5.44599e-05	5.00813e-05	4.98981e-05	5.22961e-05	4.52139e-05	5.60044e-05	5.43116e-05	4.67429e-05	5.5301e-05	5.46354e-05	5.54795e-05	5.40444e-05	5.68753e-05	5.71609e-05	5.41469e-05	5.16491e-05	5.53607e-05	5.07639e-05	4.97395e-05	5.09235e-05	4.45115e-05	0.889241	0.488712
UUGUUCA	4.55918e-05	4.60041e-05	4.67228e-05	4.071e-05	4.40024e-05	4.37141e-05	3.62282e-05	3.40048e-05	5.00767e-05	3.13725e-05	4.96751e-05	3.51147e-05	4.81123e-05	3.7312e-05	3.55589e-05	5.04809e-05	4.97443e-05	4.77102e-05	5.10852e-05	4.79133e-05	4.63908e-05	4.55215e-05	3.85939e-05	0.889075	0.00110318
UUGCCGG	1.11447e-05	1.31479e-05	1.31378e-05	1.50413e-05	1.07033e-05	1.43734e-05	1.29954e-05	1.94918e-05	1.62649e-05	1.69393e-05	1.43478e-05	1.9076e-05	2.08332e-05	1.75285e-05	1.91035e-05	1.13926e-05	1.0503e-05	1.17233e-05	9.99146e-06	1.08673e-05	1.22084e-05	1.50069e-05	1.4371e-05	0.889025	0.017703
UUCUACG	2.22499e-05	2.55593e-05	1.79145e-05	2.86861e-05	1.88187e-05	3.09555e-05	1.59104e-05	4.8982e-05	1.84719e-05	4.0282e-05	2.08249e-05	4.46545e-05	3.30835e-05	4.49409e-05	4.78847e-05	1.83443e-05	1.86691e-05	1.82327e-05	2.30846e-05	1.90375e-05	1.73512e-05	2.69462e-05	2.41321e-05	0.888814	0.00182891
UUUCUGG	6.7434e-05	6.36087e-05	7.72505e-05	4.80377e-05	6.62925e-05	5.12312e-05	5.83524e-05	1.96546e-05	7.73934e-05	2.17373e-05	7.65591e-05	2.42289e-05	6.64955e-05	2.47997e-05	2.14163e-05	8.15972e-05	7.72489e-05	7.17139e-05	7.44941e-05	7.04238e-05	6.98185e-05	5.90128e-05	4.79348e-05	0.888792	0.000954767
UGCAGCG	8.77864e-06	9.26728e-06	1.13404e-05	7.2731e-06	8.35802e-06	7.11803e-06	1.3276e-05	3.26807e-06	1.20662e-05	4.59641e-06	1.0063e-05	4.46593e-06	1.14916e-05	4.12817e-06	3.57459e-06	9.33299e-06	9.95119e-06	1.04515e-05	8.55931e-06	1.01539e-05	1.06586e-05	9.26437e-06	1.0841e-05	0.888426	0.000662863
UUCCUGA	2.81354e-05	2.81391e-05	3.35253e-05	2.15305e-05	2.81619e-05	2.18381e-05	2.72531e-05	8.59914e-06	3.75665e-05	9.63666e-06	3.47231e-05	1.13327e-05	3.51781e-05	1.08647e-05	9.48415e-06	3.30587e-05	3.25956e-05	3.20757e-05	3.12182e-05	3.18981e-05	3.23593e-05	2.83771e-05	2.46231e-05	0.88834	0.00094508
UUACUGG	6.18471e-05	6.78867e-05	5.6516e-05	7.37951e-05	6.11572e-05	8.76494e-05	4.77098e-05	0.000127791	5.53492e-05	0.000118179	6.04762e-05	0.000117468	8.28737e-05	0.000133147	0.000120817	5.10252e-05	5.40655e-05	5.91578e-05	6.01836e-05	5.82313e-05	6.36335e-05	7.32425e-05	8.83023e-05	0.888306	0.00150336
UUAGUGA	9.6709e-05	0.000115984	7.81831e-05	0.000149276	9.28792e-05	0.000159407	6.91902e-05	0.000260484	8.91755e-05	0.000233029	9.40403e-05	0.000243948	0.000142517	0.000256185	0.000260029	6.88279e-05	7.50284e-05	8.56692e-05	8.72474e-05	8.47739e-05	9.05097e-05	0.000129868	0.000146209	0.887956	0.000954767
UACUGUA	2.91189e-05	3.03046e-05	2.88035e-05	2.93245e-05	2.7223e-05	3.09915e-05	1.9674e-05	2.98818e-05	2.92342e-05	3.12022e-05	3.07517e-05	2.86027e-05	3.39092e-05	3.11839e-05	3.01012e-05	2.90895e-05	3.04544e-05	2.91729e-05	3.31722e-05	3.01599e-05	2.87361e-05	3.07001e-05	2.8451e-05	0.887951	0.36756
UUGGAGC	3.54419e-05	3.32581e-05	4.05661e-05	2.76149e-05	3.60947e-05	2.93227e-05	3.60098e-05	1.90714e-05	3.90935e-05	1.83052e-05	3.91646e-05	2.01947e-05	3.50636e-05	2.04876e-05	1.8809e-05	4.15075e-05	3.8411e-05	3.70322e-05	3.68466e-05	3.5999e-05	3.76202e-05	3.10932e-05	2.97018e-05	0.887934	0.00110318
UUUAGAC	1.89384e-05	2.007e-05	1.76e-05	1.97332e-05	1.79627e-05	2.05356e-05	1.31772e-05	1.9623e-05	1.91551e-05	1.88902e-05	1.92865e-05	1.8907e-05	2.04284e-05	2.14348e-05	2.03659e-05	1.72441e-05	1.92666e-05	1.95876e-05	2.09246e-05	2.04564e-05	1.90994e-05	2.10139e-05	1.89589e-05	0.88791	0.355588
UACUGGA	1.36078e-05	1.43062e-05	1.36035e-05	1.52145e-05	1.31741e-05	1.47464e-05	1.07648e-05	1.69831e-05	1.38208e-05	1.4515e-05	1.4052e-05	1.61526e-05	1.467e-05	1.71008e-05	1.69441e-05	1.34095e-05	1.41028e-05	1.36215e-05	1.43925e-05	1.3943e-05	1.34458e-05	1.57589e-05	1.29045e-05	0.887884	0.0066776
UGAGCUA	1.65846e-05	1.64872e-05	1.77587e-05	1.4994e-05	1.63467e-05	1.58109e-05	1.43749e-05	1.31662e-05	1.76426e-05	1.27941e-05	1.82185e-05	1.34928e-05	1.81785e-05	1.42517e-05	1.28504e-05	1.76865e-05	1.79789e-05	1.74792e-05	1.78844e-05	1.7551e-05	1.74989e-05	1.65262e-05	1.58155e-05	0.887836	0.00094508
UUAUGAA	4.45528e-05	4.91669e-05	3.65769e-05	5.27134e-05	4.22288e-05	5.97237e-05	3.05804e-05	8.16824e-05	4.05865e-05	7.37459e-05	4.31099e-05	7.50272e-05	5.42999e-05	8.44798e-05	7.8606e-05	3.61422e-05	4.07309e-05	4.34611e-05	4.67273e-05	4.49608e-05	4.46021e-05	5.24175e-05	5.85957e-05	0.887798	0.00262703
UGGCAGC	4.18909e-05	3.86998e-05	4.82636e-05	3.36591e-05	4.30859e-05	3.25442e-05	4.8312e-05	2.15516e-05	4.55512e-05	1.85742e-05	4.4093e-05	2.40384e-05	3.84629e-05	2.11967e-05	2.23262e-05	4.88845e-05	4.54888e-05	4.37322e-05	4.09587e-05	4.19443e-05	4.3217e-05	3.64177e-05	3.22298e-05	0.887724	0.00150336
UUGGUAC	4.1359e-05	4.30621e-05	3.9104e-05	4.37682e-05	3.84991e-05	4.55175e-05	3.12113e-05	5.49784e-05	4.01268e-05	4.62306e-05	4.13243e-05	5.24244e-05	4.35937e-05	5.34912e-05	5.55868e-05	4.06887e-05	4.05877e-05	3.95558e-05	4.32355e-05	3.96008e-05	3.77878e-05	4.25555e-05	3.96652e-05	0.887706	0.00313173
UUGAGA	8.53434e-05	8.60809e-05	8.48318e-05	7.69811e-05	8.0016e-05	8.07178e-05	6.71884e-05	6.58984e-05	8.91733e-05	6.45532e-05	8.8744e-05	6.77004e-05	8.5767e-05	7.00371e-05	6.67446e-05	8.64659e-05	9.05077e-05	8.85701e-05	9.09572e-05	9.00665e-05	8.56049e-05	8.56895e-05	7.61634e-05	0.887636	0.00129025
UUCAAC	0.000113112	0.000128899	8.53928e-05	0.000155268	0.000104586	0.000158045	7.74708e-05	0.000229404	9.6487e-05	0.000201108	0.000103791	0.000217646	0.000134504	0.000216903	0.000231911	8.68514e-05	9.6313e-05	9.9909e-05	0.000110891	0.000104278	9.75442e-05	0.000136896	0.000131461	0.887608	0.000954767
UGAAGA	0.00015361	0.000169563	0.000112399	0.000226861	0.000148592	0.00022203	0.000112588	0.000339474	0.000130066	0.000292998	0.000142294	0.000316257	0.000169311	0.000311918	0.000339856	0.000126811	0.000127529	0.000133546	0.000135515	0.000130818	0.000134469	0.000186296	0.000173186	0.887582	0.00094508
UGAAAAC	2.52789e-05	2.44926e-05	2.75792e-05	1.84298e-05	2.3716e-05	2.11559e-05	2.05878e-05	1.27039e-05	2.88264e-05	1.21343e-05	2.99161e-05	1.34906e-05	2.8096e-05	1.43259e-05	1.28036e-05	3.0672e-05	2.81342e-05	2.55868e-05	3.05885e-05	2.59256e-05	2.52956e-05	2.27746e-05	1.82098e-05	0.88737	0.000954767
UCACGC	1.89219e-05	1.75704e-05	2.24979e-05	1.5272e-05	1.90189e-05	1.48714e-05	2.36744e-05	9.00654e-06	2.01613e-05	8.51059e-06	1.91554e-05	1.07906e-05	1.74585e-05	9.05405e-06	9.41834e-06	2.11865e-05	2.04747e-05	1.98517e-05	1.76504e-05	1.97853e-05	2.00413e-05	1.69e-05	1.63319e-05	0.88735	0.000954767
UUUCG	0.000346022	0.000388069	0.000244038	0.000500116	0.000323246	0.000495648	0.000251706	0.000758102	0.000285492	0.000659516	0.00030865	0.00071452	0.000391004	0.000714815	0.000759863	0.000263915	0.000288495	0.000302672	0.000316557	0.000305609	0.000299574	0.000423356	0.000407499	0.887328	0.00094508
UGUGGGA	6.103e-05	6.72857e-05	4.53324e-05	8.54369e-05	5.97231e-05	8.39044e-05	4.87788e-05	0.000121771	5.20786e-05	0.000103282	5.60685e-05	0.000113766	7.15095e-05	0.000112728	0.000120491	4.77755e-05	5.2387e-05	5.55263e-05	5.48596e-05	5.52769e-05	5.50678e-05	7.47483e-05	6.78316e-05	0.887295	0.00094508
UCCAGCG	6.52213e-06	6.07873e-06	7.52506e-06	5.03372e-06	7.08693e-06	4.83497e-06	8.93611e-06	2.1754e-06	7.20615e-06	2.06926e-06	6.89779e-06	2.85454e-06	5.84811e-06	2.18286e-06	2.31753e-06	7.70869e-06	7.2196e-06	7.19444e-06	6.42327e-06	6.94577e-06	7.24345e-06	5.62291e-06	5.81554e-06	0.887268	0.00129025
UCUCUC	0.000105722	0.000115195	7.93754e-05	0.00013949	9.9346e-05	0.000136108	7.99466e-05	0.000181759	9.32656e-05	0.000162415	9.56436e-05	0.000173773	0.000102258	0.000168511	0.000184324	8.48244e-05	9.3712e-05	9.91652e-05	9.74847e-05	0.000100236	9.60411e-05	0.000121782	0.000116308	0.887165	0.000954767
UUUGG	0.0010484	0.001192	0.000796166	0.00147955	0.000974072	0.00153103	0.000728611	0.00231276	0.000874761	0.00198209	0.000948229	0.00218263	0.00130652	0.00221905	0.00231594	0.000805334	0.000883834	0.000918317	0.000991324	0.000933192	0.000908428	0.00129227	0.00126558	0.887039	0.000954767
UUGUCUC	7.36292e-05	7.73741e-05	6.72418e-05	8.10705e-05	7.30659e-05	8.89711e-05	5.94221e-05	0.000112579	7.03176e-05	0.000101815	7.33521e-05	0.000104706	8.48018e-05	0.000117681	0.000108514	6.66957e-05	6.95372e-05	7.34673e-05	7.36338e-05	7.35345e-05	7.60521e-05	8.23521e-05	8.96608e-05	0.886744	0.00380874
UAGAAG	9.15037e-05	0.000101299	6.66821e-05	0.000128752	8.99627e-05	0.000126271	6.49552e-05	0.000177	8.10496e-05	0.000149281	8.73769e-05	0.000167137	0.000100781	0.000167436	0.00018003	7.51399e-05	8.11715e-05	8.27348e-05	8.85009e-05	8.46371e-05	8.23923e-05	0.000112558	9.8547e-05	0.88656	0.00094508
UUGAGGA	4.15462e-05	4.76591e-05	3.25976e-05	5.63612e-05	3.71649e-05	5.72759e-05	3.03573e-05	8.41428e-05	3.42427e-05	7.10038e-05	3.72106e-05	7.84004e-05	5.26423e-05	7.99734e-05	8.30275e-05	3.01176e-05	3.55101e-05	3.68749e-05	4.12514e-05	3.93495e-05	3.55286e-05	5.2625e-05	4.81231e-05	0.886549	0.00129025
UUGAUGA	4.06413e-05	4.14446e-05	4.31149e-05	4.1046e-05	3.98894e-05	4.41371e-05	3.25486e-05	4.39029e-05	4.23162e-05	4.04228e-05	4.47441e-05	4.27263e-05	4.75627e-05	4.53967e-05	4.63946e-05	4.43203e-05	4.18611e-05	3.99226e-05	4.37779e-05	3.9257e-05	3.89388e-05	4.24022e-05	3.35723e-05	0.886485	0.196581
UGUGCGC	1.65545e-05	1.49322e-05	2.11599e-05	1.24546e-05	1.71926e-05	1.238e-05	2.21958e-05	6.11711e-06	1.80909e-05	6.47184e-06	1.8283e-05	7.71912e-06	1.62944e-05	6.60732e-06	6.27696e-06	2.01102e-05	1.81514e-05	1.71001e-05	1.62587e-05	1.69758e-05	1.80716e-05	1.38038e-05	1.43236e-05	0.886467	0.00129025
UCAGCUA	1.48376e-05	1.43861e-05	1.56816e-05	1.14251e-05	1.46072e-05	1.21712e-05	1.2633e-05	5.90763e-06	1.64364e-05	6.39108e-06	1.59262e-05	6.83975e-06	1.42543e-05	7.40189e-06	6.38231e-06	1.60412e-05	1.66799e-05	1.62237e-05	1.62365e-05	1.64367e-05	1.58085e-05	1.43482e-05	1.24417e-05	0.886136	0.00094508
UGAUCCA	1.68946e-05	1.84542e-05	1.25901e-05	2.06372e-05	1.52859e-05	2.05101e-05	1.23216e-05	2.75984e-05	1.53266e-05	2.21923e-05	1.55424e-05	2.5937e-05	1.73315e-05	2.66848e-05	2.79203e-05	1.42406e-05	1.55599e-05	1.58619e-05	1.66882e-05	1.62837e-05	1.52363e-05	1.89852e-05	1.73667e-05	0.885676	0.00216763
UCAGGCC	2.50705e-05	2.47974e-05	2.59434e-05	2.39205e-05	2.62729e-05	2.27254e-05	2.77284e-05	1.95242e-05	2.56361e-05	1.62153e-05	2.41338e-05	2.013e-05	2.14243e-05	1.90603e-05	1.95632e-05	2.42227e-05	2.58157e-05	2.65594e-05	2.37774e-05	2.65283e-05	2.63359e-05	2.54015e-05	2.42783e-05	0.885609	0.00380874
UUGGAUC	2.99911e-05	2.79993e-05	3.21871e-05	2.26228e-05	3.09722e-05	2.27469e-05	3.00688e-05	9.42017e-06	3.31306e-05	9.70583e-06	3.19862e-05	1.13495e-05	2.58366e-05	1.06814e-05	9.58563e-06	3.33785e-05	3.30593e-05	3.21009e-05	3.13521e-05	3.19968e-05	3.22955e-05	2.6559e-05	2.33037e-05	0.8852	0.000954767
UUUAGCC	5.83734e-05	5.33282e-05	8.30174e-05	3.82059e-05	5.97816e-05	4.03503e-05	5.55128e-05	1.14327e-05	8.11249e-05	1.3226e-05	7.85182e-05	1.712e-05	7.79177e-05	1.40266e-05	1.30569e-05	8.43947e-05	7.00588e-05	6.31978e-05	6.63642e-05	5.82495e-05	6.33442e-05	5.07048e-05	3.6714e-05	0.885136	0.00129025
UCCAGUC	3.25998e-05	3.0587e-05	3.38564e-05	2.71041e-05	3.40669e-05	2.71086e-05	3.12038e-05	2.06593e-05	3.45632e-05	2.60166e-05	3.40783e-05	2.16114e-05	3.13214e-05	2.23993e-05	1.66165e-05	3.47911e-05	3.43472e-05	3.3836e-05	3.28139e-05	3.29017e-05	3.42388e-05	2.94126e-05	2.82614e-05	0.885131	0.00182891
UUGCUGA	3.25122e-05	3.2705e-05	3.413e-05	2.99556e-05	3.25646e-05	3.07994e-05	2.76423e-05	2.20056e-05	3.57143e-05	2.22833e-05	3.56137e-05	2.32869e-05	3.09115e-05	2.29479e-05	2.34903e-05	3.60494e-05	3.57086e-05	3.39579e-05	3.51176e-05	3.40837e-05	3.31434e-05	3.16967e-05	2.69624e-05	0.885111	0.00150336
UCACAGG	3.43012e-05	3.67351e-05	2.85313e-05	4.7e-05	3.49165e-05	4.4784e-05	2.95671e-05	6.15015e-05	3.35084e-05	5.16466e-05	3.52714e-05	5.69524e-05	3.83466e-05	5.5979e-05	6.16919e-05	3.19463e-05	3.09099e-05	3.22739e-05	3.14149e-05	3.12697e-05	3.28663e-05	4.0631e-05	3.43343e-05	0.885032	0.00094508
UUUUCCA	5.32198e-05	5.11158e-05	5.62193e-05	3.84947e-05	5.21561e-05	4.19127e-05	4.21046e-05	1.33824e-05	6.19431e-05	1.71479e-05	6.11825e-05	1.72269e-05	5.24871e-05	1.94258e-05	1.55047e-05	6.1711e-05	6.16285e-05	5.84935e-05	6.36694e-05	6.00745e-05	5.77512e-05	4.95072e-05	4.12642e-05	0.884948	0.00094508
UGCUCCA	2.17011e-05	2.14441e-05	2.27829e-05	1.77189e-05	2.21894e-05	1.90269e-05	2.1757e-05	1.17001e-05	2.3583e-05	1.21863e-05	2.28483e-05	1.23153e-05	1.96156e-05	1.3239e-05	1.1594e-05	2.33266e-05	2.42128e-05	2.37275e-05	2.24334e-05	2.3357e-05	2.38191e-05	2.0812e-05	1.98598e-05	0.884843	0.000954767
UCUGCA	0.000118401	0.00012229	0.000108502	0.000132543	0.000116064	0.000128735	0.000104053	0.00013999	0.000119662	0.000125706	0.000119683	0.000138349	0.000116538	0.000134871	0.000146635	0.000113503	0.000116542	0.000116659	0.000117033	0.000117196	0.000115404	0.000123591	0.000110999	0.884831	0.00182891
UCGAGC	1.87083e-05	1.84982e-05	2.08661e-05	1.68185e-05	1.91466e-05	1.65964e-05	2.25616e-05	1.18914e-05	2.18035e-05	1.05501e-05	1.98836e-05	1.31606e-05	1.96338e-05	1.1507e-05	1.18726e-05	1.96285e-05	1.96561e-05	2.03684e-05	1.76779e-05	1.92827e-05	2.01018e-05	1.82008e-05	1.83344e-05	0.884825	0.00094508
UGAAGCG	6.41645e-06	6.19436e-06	6.7301e-06	5.10096e-06	6.18031e-06	5.39154e-06	6.4335e-06	3.24672e-06	6.85743e-06	3.06158e-06	6.65639e-06	3.74053e-06	5.99212e-06	3.41201e-06	3.32579e-06	6.79768e-06	6.96601e-06	6.73267e-06	6.47024e-06	6.67584e-06	6.44442e-06	5.64773e-06	5.25635e-06	0.884809	0.00094508
UGUCACC	2.64135e-05	2.6285e-05	3.11913e-05	2.03462e-05	2.58887e-05	2.1629e-05	2.7601e-05	1.1875e-05	3.32425e-05	1.24019e-05	3.08948e-05	1.43024e-05	3.23557e-05	1.39375e-05	1.20959e-05	2.94377e-05	2.89963e-05	2.94226e-05	2.79952e-05	2.85498e-05	2.96306e-05	2.61132e-05	2.45975e-05	0.884806	0.000791734
UCACCCA	4.2297e-06	4.43315e-06	4.07218e-06	3.83509e-06	4.02899e-06	4.12901e-06	3.8756e-06	3.27606e-06	4.30126e-06	3.55528e-06	4.06983e-06	3.45932e-06	3.71446e-06	3.78648e-06	3.32809e-06	3.96724e-06	4.62105e-06	4.60369e-06	4.51341e-06	4.69283e-06	4.44928e-06	4.23201e-06	4.64999e-06	0.884733	0.00182891
UUACACA	4.51614e-05	4.80645e-05	3.93535e-05	4.95624e-05	4.15913e-05	5.15589e-05	3.05606e-05	6.14547e-05	4.32796e-05	5.28829e-05	4.43758e-05	5.96138e-05	4.72448e-05	6.10887e-05	6.31829e-05	4.03326e-05	4.41272e-05	4.45651e-05	4.91227e-05	4.61568e-05	4.27085e-05	4.87712e-05	4.67989e-05	0.884137	0.00262703
UGAAACG	2.83202e-06	2.64455e-06	3.03125e-06	2.09028e-06	2.71944e-06	2.14793e-06	2.86588e-06	8.51535e-07	3.05849e-06	5.43177e-06	3.00105e-06	1.0486e-06	2.51208e-06	9.46186e-07	9.07403e-07	3.19917e-06	3.07731e-06	2.93345e-06	2.94888e-06	2.90349e-06	2.8933e-06	2.43967e-06	2.1062e-06	0.883942	0.011099
UUAGGAA	4.19102e-05	4.8447e-05	2.7739e-05	5.83961e-05	3.64029e-05	5.94284e-05	2.70614e-05	9.3431e-05	3.38856e-05	7.58966e-05	3.64011e-05	8.7055e-05	5.22994e-05	8.85852e-05	9.28281e-05	2.94452e-05	3.56346e-05	3.66575e-05	4.1302e-05	3.86866e-05	3.49338e-05	5.27253e-05	4.98976e-05	0.883708	0.00129025
UUUUUA	0.000527266	0.000590198	0.000439117	0.000613821	0.000473824	0.000668205	0.000328357	0.000766919	0.000493178	0.000737538	0.000502815	0.000731809	0.000580102	0.000812458	0.000778079	0.000437554	0.000513534	0.000522771	0.000567068	0.000548413	0.000507586	0.000615561	0.000624437	0.883692	0.00380874
UCAGCGC	3.83613e-06	3.59707e-06	4.22847e-06	3.19746e-06	3.87401e-06	3.19223e-06	5.29123e-06	2.27148e-06	3.84864e-06	1.93372e-06	3.57008e-06	2.72794e-06	3.07723e-06	2.17777e-06	2.23139e-06	3.82599e-06	3.88122e-06	4.01867e-06	3.32369e-06	3.96293e-06	3.93826e-06	3.28869e-06	3.86061e-06	0.883681	0.00216763
UCCCUCA	5.60873e-05	6.5189e-05	3.61022e-05	8.44515e-05	5.21165e-05	8.31926e-05	3.96797e-05	0.00012903	4.49857e-05	0.000103615	4.92615e-05	0.000119142	6.44782e-05	0.000124294	0.00013056	3.98193e-05	4.55903e-05	4.85033e-05	5.28735e-05	4.99141e-05	4.72695e-05	7.36561e-05	6.3055e-05	0.88365	0.000954767
UUACAGA	5.45268e-05	5.61061e-05	5.32833e-05	5.03019e-05	5.23562e-05	5.65508e-05	4.05414e-05	5.09581e-05	5.54838e-05	5.03432e-05	5.5992e-05	5.17471e-05	6.42981e-05	5.64319e-05	4.92432e-05	5.05104e-05	5.61581e-05	5.78178e-05	5.881e-05	5.85494e-05	5.75906e-05	5.72511e-05	5.95041e-05	0.883637	0.024097
UCAAGGA	9.21936e-06	8.39942e-06	1.09238e-05	6.63491e-06	9.67566e-06	6.69723e-06	8.7146e-06	1.83441e-06	1.08083e-05	2.31225e-06	1.09278e-05	2.59306e-06	9.35766e-06	2.47857e-06	2.1345e-06	1.18118e-05	1.05874e-05	9.85333e-06	1.00326e-05	9.71842e-06	1.00667e-05	7.92396e-06	6.41096e-06	0.88354	0.00129025
UAUGGGA	6.13998e-05	6.93921e-05	4.77345e-05	8.99502e-05	5.94541e-05	9.21093e-05	4.51016e-05	0.000139612	5.34538e-05	0.000124082	5.82833e-05	0.000131672	7.64657e-05	0.000134267	0.000139017	5.01508e-05	4.97502e-05	5.40509e-05	5.39776e-05	5.21324e-05	5.62711e-05	7.53456e-05	7.68038e-05	0.883449	0.00094508
UUGGACC	2.0161e-05	1.88868e-05	2.63451e-05	1.32528e-05	2.03779e-05	1.36063e-05	2.04885e-05	3.14786e-06	2.74289e-05	3.41553e-06	2.59279e-05	5.30662e-06	2.37052e-05	3.77629e-06	3.57365e-06	2.73961e-05	2.39211e-05	2.2328e-05	2.15276e-05	2.04543e-05	2.23307e-05	1.75346e-05	1.33907e-05	0.883438	0.00094508
UCCCCAG	1.47242e-05	1.41005e-05	1.74676e-05	1.11525e-05	1.50792e-05	1.0862e-05	1.72867e-05	4.50142e-06	1.75983e-05	4.20524e-06	1.55846e-05	6.12376e-06	1.47532e-05	4.78479e-06	4.52167e-06	1.60361e-05	1.62227e-05	1.65541e-05	1.37967e-05	1.5879e-05	1.6213e-05	1.33574e-05	1.31295e-05	0.883252	0.000954767
UGUAGCC	4.09067e-05	4.39033e-05	3.36529e-05	4.77612e-05	3.97915e-05	4.8253e-05	3.52487e-05	5.80713e-05	3.83413e-05	4.92044e-05	3.87331e-05	5.70236e-05	4.31324e-05	5.94611e-05	5.84178e-05	3.43118e-05	3.89535e-05	4.04164e-05	4.02149e-05	4.1567e-05	4.05873e-05	4.79963e-05	4.49675e-05	0.882971	0.00182891
UUGGACA	2.29099e-05	2.25078e-05	2.62703e-05	1.70476e-05	2.17379e-05	1.83972e-05	2.12304e-05	9.32194e-06	2.8347e-05	9.23987e-06	2.72892e-05	1.08953e-05	2.6828e-05	1.04943e-05	9.62249e-06	2.71151e-05	2.55774e-05	2.42981e-05	2.55183e-05	2.40302e-05	2.42431e-05	2.13667e-05	1.73969e-05	0.882891	0.00094508
UGCCCAC	1.90136e-05	1.91082e-05	1.97111e-05	1.83453e-05	1.90978e-05	1.81542e-05	2.05584e-05	1.61775e-05	1.93101e-05	1.40884e-05	1.84909e-05	1.68422e-05	1.81772e-05	1.61947e-05	1.66137e-05	1.8465e-05	1.94035e-05	2.0003e-05	1.8082e-05	1.9858e-05	1.95535e-05	1.93573e-05	1.84611e-05	0.882803	0.00150336
UCCAGCC	2.1429e-05	2.06299e-05	2.20941e-05	1.83949e-05	2.15082e-05	1.77407e-05	2.2392e-05	1.00111e-05	2.20731e-05	1.04088e-05	2.06826e-05	1.12013e-05	1.81542e-05	1.0199e-05	1.00212e-05	2.05495e-05	2.25711e-05	2.30894e-05	2.00528e-05	2.32521e-05	2.26343e-05	2.08706e-05	2.03022e-05	0.882796	0.00150336
UUUACA	0.000195088	0.000198941	0.000185681	0.000181351	0.000185361	0.000191701	0.000136492	0.000159309	0.000208327	0.000149061	0.000208883	0.00016268	0.000206358	0.000174989	0.000162371	0.000197741	0.000209824	0.000205958	0.000226848	0.000214211	0.000201607	0.00020375	0.000183133	0.882444	0.00216763
UCUGUCA	3.79637e-05	3.74472e-05	4.00638e-05	3.26826e-05	3.7334e-05	3.3703e-05	3.23925e-05	2.26218e-05	4.12481e-05	2.23964e-05	4.1902e-05	2.35185e-05	4.02157e-05	2.54716e-05	2.43088e-05	4.10507e-05	4.12768e-05	3.97585e-05	4.16674e-05	4.0082e-05	3.9063e-05	3.76706e-05	3.02657e-05	0.882417	0.000954767
UCAAGGG	1.45742e-05	1.50316e-05	2.01574e-05	1.08199e-05	1.43237e-05	1.09187e-05	1.57936e-05	3.86797e-06	2.32131e-05	4.54023e-06	1.99265e-05	5.74586e-06	2.31253e-05	4.67777e-06	4.32027e-06	1.80516e-05	1.7356e-05	1.75246e-05	1.55108e-05	1.62574e-05	1.75325e-05	1.55099e-05	1.34733e-05	0.882333	0.000791734
UUUGGCA	7.6334e-05	8.62929e-05	4.9957e-05	0.000123637	7.67494e-05	0.000116404	5.56265e-05	0.000177586	6.48227e-05	0.000151564	7.14637e-05	0.000162397	8.08644e-05	0.000161669	0.000178378	6.0229e-05	6.34417e-05	6.79275e-05	6.76691e-05	6.75481e-05	6.89864e-05	9.9328e-05	8.63494e-05	0.882332	0.00094508
UUUGUAC	3.63133e-05	3.56432e-05	3.78333e-05	2.7618e-05	3.51522e-05	3.01638e-05	2.77202e-05	1.28334e-05	4.08244e-05	1.49743e-05	4.01314e-05	1.53931e-05	3.49151e-05	1.67046e-05	1.39612e-05	3.95219e-05	4.13453e-05	4.02678e-05	4.28481e-05	4.1766e-05	3.89926e-05	3.46942e-05	3.10137e-05	0.882304	0.00094508
UUUGAUA	6.59423e-05	7.10401e-05	6.05505e-05	7.64263e-05	6.02263e-05	8.01829e-05	4.59223e-05	9.95839e-05	6.24102e-05	8.63876e-05	6.68724e-05	9.46312e-05	7.69021e-05	9.71721e-05	0.00010138	6.24774e-05	6.21609e-05	6.06651e-05	7.02781e-05	6.20952e-05	5.854e-05	7.36508e-05	6.24387e-05	0.881493	0.00380874
UUGUUUA	0.000113739	0.000128882	7.71648e-05	0.000170252	0.000106894	0.000169062	7.42314e-05	0.00024346	9.65765e-05	0.000212836	0.000103578	0.000227935	0.00012036	0.000231521	0.000249421	8.71868e-05	9.66516e-05	0.000102543	0.000108547	0.00010445	0.000101436	0.000143097	0.000133948	0.881298	0.000954767
UUAUCAG	4.00055e-05	4.48973e-05	2.5603e-05	5.55227e-05	3.74947e-05	5.22762e-05	2.58229e-05	7.69763e-05	3.56157e-05	5.99068e-05	3.66734e-05	7.37188e-05	4.14523e-05	7.60763e-05	7.73989e-05	3.10525e-05	3.6293e-05	3.70395e-05	4.13032e-05	3.93205e-05	3.64871e-05	5.10283e-05	4.41439e-05	0.881252	0.00110318
UGACAGC	1.97971e-05	2.12304e-05	1.80347e-05	2.28156e-05	2.03647e-05	2.68566e-05	1.78686e-05	3.84144e-05	1.78011e-05	3.55816e-05	1.90827e-05	3.47205e-05	2.47923e-05	3.98662e-05	3.6016e-05	1.61194e-05	1.70545e-05	1.91507e-05	1.83565e-05	1.89502e-05	2.10628e-05	2.23174e-05	2.83427e-05	0.881185	0.00129025
UUCUCUG	5.88623e-05	5.61524e-05	6.34681e-05	4.3165e-05	5.83717e-05	4.67729e-05	5.43817e-05	1.93914e-05	6.56278e-05	2.31011e-05	6.43742e-05	2.3812e-05	5.65509e-05	2.5906e-05	1.99984e-05	6.48674e-05	6.6323e-05	6.44309e-05	6.27271e-05	6.4956e-05	6.42216e-05	5.37325e-05	4.93015e-05	0.881121	0.00094508
UUGAUC	0.000117904	0.000112852	0.000130876	9.67174e-05	0.000116683	0.000100477	0.000105071	6.32922e-05	0.000129619	6.36671e-05	0.000131502	6.72781e-05	0.000121081	7.02814e-05	6.56561e-05	0.000135855	0.000129404	0.00012128	0.000127693	0.00012067	0.000120431	0.000110331	8.97209e-05	0.880945	0.000954767
UGGUACC	2.16748e-05	2.13265e-05	2.19508e-05	1.65829e-05	2.18346e-05	1.72075e-05	2.18463e-05	6.46689e-06	2.41868e-05	7.32371e-06	2.25799e-05	8.38918e-06	1.86282e-05	8.57579e-06	7.0122e-06	2.28068e-05	2.41818e-05	2.47525e-05	2.30088e-05	2.50874e-05	2.38356e-05	2.04258e-05	2.00449e-05	0.880902	0.00094508
UGAAGGC	4.94006e-05	4.57164e-05	7.32595e-05	3.3412e-05	4.94481e-05	3.48378e-05	5.3094e-05	1.43908e-05	7.11358e-05	1.35715e-05	6.64582e-05	1.89243e-05	6.98355e-05	1.49028e-05	1.54921e-05	7.21977e-05	5.89697e-05	5.3488e-05	5.32266e-05	4.77532e-05	5.33899e-05	4.36588e-05	3.32965e-05	0.880865	0.00110318
UACGUGC	8.456e-06	7.72856e-06	1.01403e-05	5.40065e-06	7.94558e-06	6.29904e-06	8.08706e-06	2.71501e-06	9.96372e-06	2.75258e-06	1.0408e-05	3.39074e-06	9.73925e-06	2.98948e-06	2.8877e-06	1.14262e-05	9.44511e-06	8.41088e-06	1.01572e-05	8.26591e-06	8.41917e-06	6.67241e-06	4.88167e-06	0.880777	0.00094508
UUCCCGG	1.74492e-05	1.81451e-05	1.61587e-05	2.20239e-05	1.82721e-05	2.04579e-05	1.78459e-05	2.40206e-05	1.63376e-05	2.24409e-05	1.69828e-05	2.41202e-05	1.6785e-05	2.25273e-05	2.53968e-05	1.5999e-05	1.65749e-05	1.63145e-05	1.55786e-05	1.63044e-05	1.64501e-05	1.89527e-05	1.78344e-05	0.880716	0.000791734
UAACUGA	7.85818e-06	7.24278e-06	9.44108e-06	5.36971e-06	7.75398e-06	5.9625e-06	6.45417e-06	2.07689e-06	9.54469e-06	2.16477e-06	9.54042e-06	2.65655e-06	8.26834e-06	2.62578e-06	2.21458e-06	1.02277e-05	9.3569e-06	8.4761e-06	9.20631e-06	8.39339e-06	8.3931e-06	6.71308e-06	5.23932e-06	0.880696	0.000954767
UUCAUG	0.000171437	0.00018771	0.000138249	0.000205888	0.000162313	0.000218633	0.000125196	0.000288453	0.000156899	0.000257246	0.000163702	0.000274153	0.00019912	0.000290624	0.000284404	0.000142496	0.000157382	0.000164866	0.00017192	0.000168408	0.000165473	0.00019969	0.000201954	0.880526	0.00182891
UUCCACG	8.3125e-06	8.2438e-06	1.12595e-05	6.11305e-06	8.15634e-06	6.34258e-06	9.48415e-06	2.88635e-06	1.18127e-05	2.87091e-06	1.10213e-05	3.90238e-06	1.1376e-05	3.14446e-06	3.06477e-06	1.0584e-05	9.60939e-06	9.36236e-06	8.30765e-06	8.67451e-06	9.336e-06	8.09078e-06	6.91942e-06	0.880466	0.00094508
UUAUCUC	6.38889e-05	7.04826e-05	5.09167e-05	8.09907e-05	6.1298e-05	8.59776e-05	4.44477e-05	0.000117948	5.79674e-05	0.000103802	6.20442e-05	0.00010811	7.67605e-05	0.000117103	0.000114759	5.21507e-05	5.73754e-05	6.0823e-05	6.52009e-05	6.30077e-05	6.12296e-05	7.74012e-05	7.60438e-05	0.88043	0.00129025
UUUUAA	0.00046476	0.000523719	0.000370402	0.000579154	0.00042358	0.000613809	0.000286811	0.000816804	0.000418761	0.000728373	0.000437096	0.000765026	0.000553379	0.000821173	0.000808972	0.000366539	0.000429412	0.00044294	0.000490717	0.000468318	0.000435419	0.0005662	0.000558274	0.880391	0.00216763
UGACACG	5.79513e-06	5.02784e-06	7.69408e-06	3.19119e-06	5.50289e-06	3.84167e-06	6.17903e-06	1.12659e-06	7.15869e-06	1.16297e-06	7.7548e-06	1.55998e-06	7.06983e-06	1.22232e-06	1.27074e-06	8.98066e-06	6.67431e-06	5.51573e-06	7.20595e-06	5.30616e-06	5.73353e-06	4.14085e-06	2.46891e-06	0.880331	0.000954767
UAGGGG	0.000499948	0.000580831	0.00034372	0.000783349	0.000457148	0.000781646	0.000349735	0.00130819	0.000381137	0.00110012	0.000425154	0.0012201	0.00063722	0.0012142	0.00129796	0.000345769	0.000381588	0.00041063	0.000440126	0.000413994	0.000404426	0.000637188	0.00062164	0.880266	0.00094508
UUGAGGG	6.35695e-05	7.43776e-05	4.94555e-05	8.76632e-05	6.11922e-05	9.97239e-05	4.82209e-05	0.000159795	5.04038e-05	0.000141592	5.61508e-05	0.000149301	9.02633e-05	0.000163599	0.000154898	4.34444e-05	4.95553e-05	5.72069e-05	5.78301e-05	5.67575e-05	6.08925e-05	8.15581e-05	9.67821e-05	0.880024	0.00110318
UAGAACG	2.20138e-06	2.13589e-06	2.38382e-06	1.66067e-06	2.15969e-06	1.83054e-06	2.17809e-06	9.85383e-07	2.4431e-06	9.97937e-07	2.32523e-06	1.13436e-06	2.19684e-06	1.11066e-06	1.0306e-06	2.45309e-06	2.52614e-06	2.41201e-06	2.40134e-06	2.35481e-06	2.31345e-06	2.02248e-06	1.84276e-06	0.879862	0.00094508
UUAGCGG	4.30159e-05	5.0823e-05	3.49902e-05	6.83976e-05	4.22685e-05	7.41023e-05	3.11617e-05	0.000132799	3.17001e-05	0.000115063	3.66487e-05	0.000121916	6.26078e-05	0.000131536	0.000126969	2.79378e-05	3.16852e-05	3.58215e-05	3.68632e-05	3.55852e-05	3.845e-05	5.87712e-05	6.76755e-05	0.879861	0.00094508
UUGAAAG	2.35939e-05	2.34138e-05	2.3472e-05	2.1023e-05	2.24368e-05	2.17894e-05	1.79173e-05	1.63195e-05	2.45117e-05	1.61865e-05	2.4235e-05	1.68784e-05	2.39789e-05	1.75441e-05	1.68264e-05	2.33203e-05	2.51444e-05	2.42927e-05	2.59438e-05	2.50111e-05	2.36171e-05	2.28901e-05	2.03887e-05	0.879791	0.000954767
UCCCAGG	2.42816e-05	2.20473e-05	2.9158e-05	1.74932e-05	2.55756e-05	1.70724e-05	3.04103e-05	4.95867e-06	2.71319e-05	4.96335e-06	2.54687e-05	7.30279e-06	2.01493e-05	5.46052e-06	5.29136e-06	2.78169e-05	2.69889e-05	2.651e-05	2.24905e-05	2.57154e-05	2.68548e-05	2.08829e-05	1.90839e-05	0.879715	0.00110318
UCACGAC	4.81171e-06	4.28739e-06	6.75345e-06	2.68097e-06	4.43277e-06	3.26429e-06	5.11663e-06	1.28134e-06	6.46806e-06	1.16789e-06	6.68645e-06	1.66903e-06	6.84042e-06	1.29123e-06	1.37567e-06	7.54461e-06	5.55592e-06	4.64996e-06	5.98579e-06	4.31753e-06	4.77991e-06	3.50418e-06	2.20651e-06	0.879689	0.000954767
UAGAGUA	9.6886e-06	1.04976e-05	7.57043e-06	1.09323e-05	8.84113e-06	1.13594e-05	6.12764e-06	1.30856e-05	9.23806e-06	1.1523e-05	9.27344e-06	1.25103e-05	1.03755e-05	1.33598e-05	1.33688e-05	8.12187e-06	9.42159e-06	9.76345e-06	1.05299e-05	1.05272e-05	9.41952e-06	1.09739e-05	1.05234e-05	0.879487	0.00313173
UUUGACG	7.38598e-06	7.17291e-06	7.72433e-06	5.52178e-06	7.37277e-06	6.09018e-06	6.71903e-06	3.08031e-06	8.18281e-06	3.20414e-06	7.93438e-06	3.6283e-06	6.48791e-06	3.50421e-06	3.22953e-06	8.39502e-06	8.29438e-06	7.95517e-06	8.13877e-06	7.87479e-06	7.67784e-06	6.81526e-06	5.87697e-06	0.879402	0.000954767
UCAGCA	3.20134e-05	3.08776e-05	4.36214e-05	2.20814e-05	3.17312e-05	2.31879e-05	3.47698e-05	7.41136e-06	4.32054e-05	9.4852e-06	4.03966e-05	1.06177e-05	3.98365e-05	1.00795e-05	8.34608e-06	4.23108e-05	3.81497e-05	3.58295e-05	3.48953e-05	3.42056e-05	3.5975e-05	2.93317e-05	2.55185e-05	0.879238	0.00094508
UCCACGC	1.71819e-05	1.92301e-05	1.47569e-05	2.30473e-05	1.76232e-05	2.78134e-05	1.56576e-05	4.64122e-05	1.33667e-05	4.28204e-05	1.58926e-05	4.16324e-05	2.46576e-05	4.76131e-05	4.32712e-05	1.19605e-05	1.26399e-05	1.53946e-05	1.46699e-05	1.4971e-05	1.77688e-05	2.10661e-05	2.96781e-05	0.879176	0.00129025
UUACGAA	1.54755e-06	1.50311e-06	1.59841e-06	1.25127e-06	1.44821e-06	1.29875e-06	1.23878e-06	7.02525e-07	1.67098e-06	8.11482e-07	1.65229e-06	8.17019e-07	1.55502e-06	8.36962e-07	7.26779e-07	1.64094e-06	1.69357e-06	1.63636e-06	1.70544e-06	1.6515e-06	1.57782e-06	1.43545e-06	1.30509e-06	0.878958	0.00094508
UGUGCCG	1.67781e-05	1.42612e-05	1.94744e-05	1.39629e-05	1.69271e-05	1.19986e-05	1.77727e-05	9.0929e-06	1.72837e-05	1.16778e-05	1.71695e-05	9.55586e-06	1.56528e-05	8.49564e-06	6.21714e-06	1.92866e-05	1.76352e-05	1.63652e-05	1.56641e-05	1.55817e-05	1.59044e-05	1.34774e-05	1.14495e-05	0.87894	0.00313173
UUUCUCC	0.000151926	0.000164783	0.000117562	0.000197929	0.000138946	0.000196699	0.000111136	0.000274381	0.000132863	0.000241356	0.00013924	0.000265203	0.000149504	0.000258124	0.000282887	0.000126902	0.000134672	0.000137359	0.000142075	0.000139052	0.000133628	0.000170721	0.000164684	0.878933	0.00129025
UUGCCCA	3.29785e-05	3.77477e-05	3.86978e-05	4.10161e-05	3.18314e-05	4.01793e-05	3.00201e-05	4.97782e-05	4.28429e-05	4.60143e-05	3.96939e-05	4.84486e-05	5.47339e-05	4.66839e-05	4.9759e-05	3.27469e-05	3.2053e-05	3.31566e-05	3.21139e-05	3.16714e-05	3.3351e-05	4.12167e-05	3.75907e-05	0.878533	0.0209383
UCAGCAG	2.36304e-05	2.45726e-05	1.94704e-05	2.9107e-05	2.22638e-05	2.82416e-05	2.02215e-05	3.7317e-05	2.12817e-05	3.23775e-05	2.15167e-05	3.73108e-05	2.1701e-05	3.51545e-05	3.90968e-05	2.0443e-05	2.15511e-05	2.19641e-05	2.12735e-05	2.18599e-05	2.13976e-05	2.49202e-05	2.50739e-05	0.878483	0.00094508
UCAGCAC	1.53417e-05	1.43424e-05	1.673e-05	1.16805e-05	1.52224e-05	1.1682e-05	1.49255e-05	4.97993e-06	1.67475e-05	4.96195e-06	1.59292e-05	6.07528e-06	1.38793e-05	5.66727e-06	5.34346e-06	1.64061e-05	1.69613e-05	1.65099e-05	1.53209e-05	1.6421e-05	1.60535e-05	1.43562e-05	1.25165e-05	0.878327	0.00094508
UGUCCGG	9.7727e-06	9.32318e-06	1.18777e-05	8.31601e-06	1.03597e-05	7.7983e-06	1.45873e-05	4.86349e-06	9.77195e-06	4.55989e-06	9.19383e-06	6.0735e-06	7.82255e-06	4.96594e-06	5.06824e-06	9.8975e-06	1.03343e-05	1.02999e-05	9.20892e-06	1.07535e-05	1.04696e-05	9.08689e-06	8.94843e-06	0.878159	0.00262703
UCGUCAG	6.04017e-06	5.74268e-06	6.60963e-06	4.54612e-06	6.04576e-06	4.75225e-06	6.61826e-06	2.14579e-06	6.83739e-06	2.11702e-06	6.68709e-06	2.64192e-06	5.75081e-06	2.30448e-06	2.25645e-06	6.88925e-06	6.93085e-06	6.54988e-06	6.49738e-06	6.56683e-06	6.4824e-06	5.31734e-06	4.76376e-06	0.878077	0.00094508
UGCAGG	0.000178522	0.000196408	0.000150274	0.000232727	0.000167368	0.000233388	0.000152687	0.000327653	0.000162895	0.00029106	0.000165834	0.000316085	0.000193247	0.000310162	0.000333476	0.000148663	0.00015733	0.000165952	0.000160781	0.000163049	0.000162814	0.000204525	0.000211429	0.878034	0.00094508
UGGGCAC	2.29095e-05	2.14343e-05	2.62332e-05	1.83409e-05	2.3849e-05	1.8298e-05	2.64312e-05	9.40591e-06	2.557e-05	9.1233e-06	2.43595e-05	1.15436e-05	2.20195e-05	9.14936e-06	9.56997e-06	2.53861e-05	2.46882e-05	2.47838e-05	2.24892e-05	2.42546e-05	2.48244e-05	2.06024e-05	1.87395e-05	0.877996	0.000954767
UUACG	0.000240971	0.0002716	0.000170033	0.000363919	0.000232884	0.000360746	0.000170092	0.000570866	0.000197954	0.000488925	0.000219827	0.000535943	0.00029596	0.000533037	0.000564465	0.000184274	0.000197073	0.000209355	0.000220279	0.000209979	0.000210317	0.00030275	0.000290343	0.877912	0.00094508
UUUAGUG	9.16357e-05	0.000106452	7.54483e-05	0.000130151	8.52238e-05	0.000136828	6.16152e-05	0.000201104	8.36086e-05	0.000176275	8.78545e-05	0.000193366	0.000130519	0.000196195	0.000202884	6.981e-05	7.78511e-05	8.25189e-05	8.87048e-05	8.48683e-05	8.352e-05	0.000117553	0.000116389	0.877705	0.00129025
UUCGUAA	6.70081e-06	6.49341e-06	6.97713e-06	5.04696e-06	6.33359e-06	5.50728e-06	5.13695e-06	2.70622e-06	7.48894e-06	2.81508e-06	7.55581e-06	3.10966e-06	6.72578e-06	3.1404e-06	2.79999e-06	7.55542e-06	7.46278e-06	7.15741e-06	7.95405e-06	7.39873e-06	7.00137e-06	6.12847e-06	5.19101e-06	0.877614	0.00094508
UCGAGUC	7.33662e-06	7.01482e-06	7.45289e-06	5.617e-06	7.3441e-06	5.65885e-06	7.50512e-06	2.24582e-06	7.91469e-06	2.60861e-06	7.53301e-06	2.81522e-06	5.77875e-06	2.68034e-06	2.32358e-06	7.4851e-06	8.10302e-06	8.14377e-06	7.58241e-06	8.13381e-06	7.86248e-06	6.68718e-06	6.4732e-06	0.877585	0.00094508
UACUGA	2.66854e-05	2.87006e-05	3.03099e-05	2.60919e-05	2.50927e-05	2.60755e-05	2.12785e-05	2.35371e-05	3.30001e-05	2.36112e-05	3.0405e-05	2.3948e-05	3.52091e-05	2.53506e-05	2.33979e-05	2.77754e-05	2.94078e-05	2.89952e-05	2.97399e-05	2.93842e-05	2.83191e-05	3.06025e-05	2.71409e-05	0.87736	0.00129025
UUUACCA	5.95487e-05	6.20988e-05	5.97303e-05	5.98111e-05	5.69882e-05	6.80478e-05	4.38466e-05	7.42938e-05	6.00716e-05	6.97861e-05	6.22578e-05	7.1589e-05	7.12035e-05	7.74742e-05	7.16991e-05	5.86914e-05	5.93809e-05	5.93561e-05	6.42849e-05	5.96703e-05	5.91797e-05	6.3047e-05	6.30353e-05	0.877355	0.017703
UCGAAA	7.15596e-06	8.22342e-06	5.94336e-06	9.77119e-06	6.67525e-06	1.02551e-05	5.63251e-06	1.44496e-05	5.95045e-06	1.2439e-05	6.5292e-06	1.36292e-05	8.95841e-06	1.40922e-05	1.45785e-05	5.51378e-06	6.03904e-06	6.33784e-06	7.09998e-06	6.52293e-06	6.12013e-06	8.97772e-06	8.23923e-06	0.877324	0.000954767
UGGGCCA	6.55164e-05	7.11577e-05	5.30405e-05	9.27796e-05	6.01926e-05	9.16692e-05	5.26153e-05	0.000139356	5.58782e-05	0.000118494	5.8333e-05	0.000134518	6.70525e-05	0.000126549	0.000143062	5.51593e-05	5.38629e-05	5.61353e-05	5.48349e-05	5.36996e-05	5.41279e-05	7.33422e-05	7.31789e-05	0.877215	0.00094508
UCACGGA	2.39913e-06	2.27411e-06	2.67808e-06	1.83249e-06	2.34348e-06	1.9541e-06	2.72979e-06	1.06038e-06	2.50937e-06	1.0176e-06	2.39046e-06	1.22457e-06	2.25358e-06	1.07545e-06	1.07049e-06	2.53191e-06	2.57895e-06	2.5857e-06	2.27227e-06	2.53267e-06	2.5591e-06	2.14609e-06	2.24539e-06	0.876765	0.00094508
UUUUAG	0.000428739	0.000492713	0.000321751	0.00059589	0.000393099	0.000623806	0.000278743	0.000933076	0.000363524	0.000813798	0.000393453	0.000880486	0.00055294	0.000920799	0.000931776	0.000321907	0.000364213	0.000383488	0.000419402	0.000394234	0.00038401	0.00053764	0.000542416	0.876683	0.00129025
UCGGCCA	5.4799e-05	6.14413e-05	4.47388e-05	8.37008e-05	4.87321e-05	8.13923e-05	4.07622e-05	0.000136723	4.78469e-05	0.000115586	5.09408e-05	0.000130461	6.64707e-05	0.000123941	0.000139682	4.68798e-05	4.32575e-05	4.40882e-05	4.6676e-05	4.17923e-05	4.2857e-05	6.5603e-05	6.32829e-05	0.876385	0.000954767
UGGUCCG	1.09106e-05	1.01323e-05	1.25968e-05	8.57346e-06	1.08617e-05	8.41268e-06	1.42483e-05	5.03618e-06	1.14281e-05	4.38538e-06	1.09714e-05	6.20812e-06	9.26065e-06	5.05524e-06	5.1407e-06	1.19373e-05	1.16631e-05	1.12524e-05	9.93636e-06	1.10523e-05	1.12738e-05	9.40699e-06	9.23062e-06	0.876122	0.00094508
UCGUGAA	7.72797e-06	7.4284e-06	8.26748e-06	6.97181e-06	7.6227e-06	7.1653e-06	6.03538e-06	5.58082e-06	8.05787e-06	5.06167e-06	8.64676e-06	5.68605e-06	9.07293e-06	5.90008e-06	5.79899e-06	8.43643e-06	8.07435e-06	7.55307e-06	8.56385e-06	7.72772e-06	7.56071e-06	7.46174e-06	6.18572e-06	0.876101	0.00182891
UGCAACG	2.19651e-06	1.91464e-06	2.88691e-06	1.58612e-06	2.23604e-06	1.59188e-06	2.18471e-06	7.88558e-07	2.51318e-06	8.79252e-07	2.60266e-06	9.93631e-07	2.58015e-06	8.5144e-07	7.75746e-07	3.05489e-06	2.43144e-06	2.17044e-06	2.21717e-06	2.03002e-06	2.23258e-06	1.77527e-06	1.32959e-06	0.875831	0.00216763
UUACGG	9.50739e-05	0.000112589	7.06234e-05	0.000140037	8.80809e-05	0.000158749	6.57127e-05	0.000274186	6.93973e-05	0.000240134	7.97241e-05	0.000252777	0.000135911	0.000269506	0.000263561	6.02003e-05	6.98758e-05	8.00044e-05	8.53509e-05	7.97887e-05	8.28471e-05	0.000122414	0.000147341	0.875819	0.000954767
UUCUCUA	4.17651e-05	4.32814e-05	3.81966e-05	3.95239e-05	3.88502e-05	4.2017e-05	3.07712e-05	3.48063e-05	4.33052e-05	3.3472e-05	4.29645e-05	3.53938e-05	4.2041e-05	3.83345e-05	3.58747e-05	3.9275e-05	4.40409e-05	4.42533e-05	4.65339e-05	4.69258e-05	4.27436e-05	4.43884e-05	4.07925e-05	0.875731	0.00551113
UUUAAG	0.000301939	0.000341188	0.000249098	0.000384692	0.000278343	0.00040906	0.000201997	0.000570432	0.00026737	0.000509847	0.000285867	0.000537051	0.000376406	0.000564958	0.000567206	0.000242444	0.000271072	0.000277214	0.000311824	0.000289017	0.00027473	0.000362494	0.000358944	0.875571	0.00129025
UCCCC	0.00152487	0.00173589	0.00106699	0.00233349	0.00141848	0.00227349	0.0011914	0.00367766	0.00118743	0.00308382	0.00128065	0.00345939	0.0017321	0.00337025	0.0036822	0.00107904	0.00120087	0.00129118	0.00129948	0.00129473	0.00126369	0.00189233	0.00185029	0.875454	0.00094508
UCACGAA	7.76507e-07	7.45799e-07	8.31312e-07	6.15016e-07	8.08978e-07	6.50983e-07	7.3363e-07	3.07529e-07	8.41869e-07	3.64482e-07	8.20339e-07	3.75872e-07	7.00133e-07	3.73193e-07	3.42456e-07	8.78585e-07	8.49603e-07	8.56042e-07	8.41495e-07	8.17915e-07	8.3477e-07	7.21538e-07	6.59732e-07	0.87513	0.000954767
UUCCAGG	2.48037e-05	2.43394e-05	2.91368e-05	1.85167e-05	2.59961e-05	1.83574e-05	2.75221e-05	6.12554e-06	3.2071e-05	6.73063e-06	2.87639e-05	8.69036e-06	2.64116e-05	7.31826e-06	6.66588e-06	2.90685e-05	2.82537e-05	2.86467e-05	2.51954e-05	2.74352e-05	2.82858e-05	2.35524e-05	2.14854e-05	0.87509	0.00094508
UGUCCAC	3.43284e-05	3.23079e-05	5.29798e-05	2.24235e-05	3.53329e-05	2.29546e-05	3.91384e-05	6.33932e-06	5.22052e-05	6.88057e-06	4.77628e-05	1.03727e-05	5.15044e-05	7.38787e-06	7.25891e-06	5.06321e-05	4.11728e-05	3.85845e-05	3.68249e-05	3.45492e-05	3.89184e-05	3.13478e-05	2.43757e-05	0.874821	0.00094508
UUUUGG	0.00038624	0.000437842	0.000295596	0.000524942	0.000354396	0.000557493	0.000261576	0.000820885	0.000322767	0.000717771	0.000348253	0.000776807	0.000482212	0.000799877	0.000820314	0.000295922	0.000331318	0.000343498	0.000372264	0.000350359	0.00033965	0.00046704	0.000476441	0.874744	0.000954767
UCCAGCA	7.21764e-06	7.44525e-06	8.37946e-06	6.15472e-06	7.31245e-06	6.15685e-06	8.6833e-06	2.9915e-06	7.77318e-06	4.20981e-06	7.37154e-06	3.55717e-06	6.22712e-06	4.11682e-06	3.28893e-06	7.45838e-06	8.307e-06	8.04695e-06	7.76382e-06	8.73818e-06	8.43002e-06	7.21501e-06	7.89827e-06	0.874636	0.00094508
UGACGAC	5.19804e-06	4.53343e-06	7.031e-06	2.63725e-06	4.89943e-06	3.29306e-06	5.53471e-06	7.89724e-07	6.59501e-06	8.20261e-07	7.19227e-06	1.1775e-06	6.77565e-06	9.65992e-07	9.35176e-07	8.39089e-06	6.20167e-06	4.86144e-06	6.68637e-06	4.67254e-06	5.09372e-06	3.8572e-06	1.79422e-06	0.874634	0.00110318
UUGAAUG	2.61173e-05	2.67537e-05	2.49725e-05	2.39167e-05	2.45157e-05	2.54014e-05	1.94589e-05	2.13005e-05	2.77526e-05	1.98088e-05	2.74459e-05	2.20768e-05	2.64089e-05	2.3208e-05	2.22394e-05	2.56723e-05	2.84597e-05	2.77239e-05	2.99121e-05	2.92145e-05	2.70378e-05	2.6839e-05	2.5417e-05	0.874544	0.00150336
UUCAGG	0.000151383	0.000166368	0.000124876	0.000187499	0.00014617	0.000195451	0.000117887	0.000261817	0.000135139	0.000239148	0.000142588	0.000246746	0.00017484	0.000260178	0.000259007	0.000124542	0.000135966	0.000142494	0.000145318	0.000143242	0.00014254	0.00017507	0.000175862	0.874464	0.00094508
UUGGUAG	5.15428e-05	5.86024e-05	4.402e-05	6.87752e-05	4.57134e-05	7.38949e-05	3.71022e-05	0.000108863	4.88861e-05	8.90331e-05	5.01045e-05	0.000103227	7.23591e-05	0.00010318	0.000107953	4.27784e-05	4.47039e-05	4.61695e-05	5.05466e-05	4.56559e-05	4.46775e-05	6.27464e-05	5.99099e-05	0.874454	0.00182891
UGCAGGG	5.09321e-05	5.59722e-05	4.09659e-05	6.59705e-05	4.77836e-05	6.52464e-05	4.83943e-05	8.79614e-05	4.40782e-05	7.86759e-05	4.35645e-05	8.54226e-05	4.58953e-05	8.16414e-05	8.95684e-05	4.0066e-05	4.46495e-05	4.78874e-05	4.38149e-05	4.77687e-05	4.65259e-05	5.68862e-05	6.06749e-05	0.874325	0.000954767
UACGUGA	3.99634e-06	4.49411e-06	6.03862e-06	3.20694e-06	3.6553e-06	3.14843e-06	3.9349e-06	2.03491e-06	6.83481e-06	3.75789e-06	5.41475e-06	2.38578e-06	7.15466e-06	2.33576e-06	1.65214e-06	4.96424e-06	4.72494e-06	4.78205e-06	4.22428e-06	4.39925e-06	4.71466e-06	4.41288e-06	4.35481e-06	0.874135	0.000662863
UUAUC	0.000848919	0.000950888	0.00063746	0.00116257	0.000778962	0.0011942	0.000571744	0.00177041	0.00071781	0.00153594	0.000774213	0.00166938	0.000975403	0.00169701	0.00177806	0.000665688	0.000720374	0.00075551	0.000813724	0.000769071	0.000743835	0.00101379	0.00100605	0.873917	0.000954767
UUUCUGC	7.95216e-05	7.39176e-05	9.68904e-05	5.61686e-05	7.94595e-05	5.84751e-05	7.00553e-05	2.11786e-05	9.62681e-05	3.01674e-05	9.39624e-05	2.66275e-05	8.52512e-05	2.61734e-05	2.16137e-05	0.000100211	9.22878e-05	8.62328e-05	8.90098e-05	8.44551e-05	8.4185e-05	7.01318e-05	5.72216e-05	0.873762	0.00094508
UUCUGA	0.000170537	0.000175383	0.000160958	0.0001883	0.000163597	0.000187408	0.00012989	0.000206791	0.000174494	0.000185006	0.00017836	0.000203986	0.000179209	0.000200456	0.000213658	0.000171602	0.000170392	0.000166663	0.000177454	0.000167522	0.00016445	0.000180215	0.000158226	0.873618	0.00262703
UUCACCA	3.94408e-05	4.45097e-05	2.78374e-05	5.81097e-05	3.86941e-05	5.73098e-05	2.95775e-05	9.22388e-05	3.29654e-05	7.82324e-05	3.60906e-05	8.61601e-05	5.45145e-05	8.80172e-05	9.1599e-05	3.05698e-05	3.32881e-05	3.51554e-05	3.50545e-05	3.44085e-05	3.51563e-05	5.12104e-05	4.78677e-05	0.873542	0.00094508
UUCCCAA	8.56478e-06	8.66149e-06	8.38237e-06	7.70922e-06	8.13321e-06	8.18995e-06	7.3441e-06	6.42553e-06	8.80727e-06	6.22499e-06	8.67596e-06	6.89625e-06	8.43284e-06	6.74237e-06	6.57129e-06	8.34498e-06	9.03813e-06	9.25251e-06	9.27132e-06	9.28435e-06	9.08797e-06	8.43884e-06	8.47483e-06	0.873515	0.00094508
UUCAGCG	1.73793e-05	1.90717e-05	1.55689e-05	2.13078e-05	1.77913e-05	2.57919e-05	1.51618e-05	3.94011e-05	1.49715e-05	3.64093e-05	1.66425e-05	3.52942e-05	2.34732e-05	4.08482e-05	3.67924e-05	1.35739e-05	1.4341e-05	1.65849e-05	1.59184e-05	1.62296e-05	1.85678e-05	2.03945e-05	2.72584e-05	0.87349	0.00129025
UCAGGUA	3.14889e-05	3.22562e-05	3.03953e-05	3.25602e-05	2.99472e-05	3.31098e-05	2.44888e-05	3.65691e-05	3.2017e-05	3.09164e-05	3.30028e-05	3.53821e-05	3.47222e-05	3.64176e-05	3.73281e-05	3.31212e-05	3.27923e-05	3.09582e-05	3.34856e-05	3.1197e-05	2.9792e-05	3.3437e-05	2.80783e-05	0.873049	0.0757025
UGAAC	0.000267804	0.000295749	0.000204621	0.000360566	0.000254404	0.000366271	0.000195722	0.000530795	0.000231846	0.000470976	0.000246481	0.000499128	0.000303172	0.000506977	0.000525326	0.000214958	0.000229852	0.000243182	0.000250315	0.000243602	0.000242953	0.00031689	0.000314799	0.873048	0.00094508
UUGCAUG	3.36656e-05	3.11634e-05	3.92136e-05	2.34111e-05	3.25392e-05	2.49732e-05	2.94681e-05	7.98731e-06	3.87851e-05	9.82101e-06	3.88473e-05	1.05454e-05	3.31156e-05	1.08044e-05	9.01149e-06	4.03107e-05	3.89281e-05	3.60582e-05	3.82329e-05	3.61678e-05	3.50323e-05	2.90809e-05	2.37574e-05	0.873047	0.00094508
UCACGCC	6.85097e-06	6.44136e-06	7.62748e-06	5.47749e-06	6.63646e-06	5.46399e-06	7.51126e-06	3.29544e-06	7.4305e-06	3.15182e-06	6.9238e-06	3.66762e-06	6.14859e-06	3.35352e-06	3.33759e-06	7.84508e-06	7.56986e-06	7.36876e-06	6.05893e-06	7.16798e-06	7.18429e-06	6.46248e-06	6.35425e-06	0.873032	0.00094508
UUUACAA	2.67799e-05	2.72322e-05	2.70072e-05	2.10148e-05	2.55492e-05	2.45692e-05	1.85171e-05	1.47893e-05	2.95145e-05	1.65063e-05	2.94379e-05	1.64404e-05	2.8424e-05	1.93846e-05	1.50183e-05	2.76326e-05	2.95321e-05	2.94336e-05	3.16196e-05	3.03903e-05	2.89211e-05	2.65512e-05	2.60515e-05	0.872969	0.00094508
UCCUGAA	1.59236e-05	1.55792e-05	1.61685e-05	1.29185e-05	1.51404e-05	1.352e-05	1.32961e-05	7.35862e-06	1.72684e-05	7.44169e-06	1.70262e-05	8.18241e-06	1.50017e-05	8.68524e-06	7.71183e-06	1.67704e-05	1.75743e-05	1.71422e-05	1.77888e-05	1.76377e-05	1.67861e-05	1.51921e-05	1.36766e-05	0.872911	0.00094508
UUACCG	7.73895e-05	8.84673e-05	5.77341e-05	0.000116519	7.59395e-05	0.000122021	5.73194e-05	0.000196816	6.23608e-05	0.000170079	7.10408e-05	0.00018044	0.000105456	0.000186871	0.000189904	5.84956e-05	6.08199e-05	6.659e-05	7.06885e-05	6.63689e-05	6.90396e-05	9.94394e-05	0.000102073	0.872624	0.00094508
UGUGCCC	5.21699e-05	4.86144e-05	6.52e-05	3.85488e-05	5.4112e-05	3.76722e-05	6.34752e-05	1.40946e-05	6.35196e-05	1.39701e-05	5.8579e-05	1.97422e-05	5.42237e-05	1.47742e-05	1.46859e-05	6.03981e-05	5.77488e-05	5.74849e-05	5.06912e-05	5.50554e-05	5.79504e-05	4.64106e-05	4.35094e-05	0.872329	0.00094508
UGAGCAC	7.94759e-06	8.48587e-06	1.19565e-05	6.04261e-06	7.75398e-06	5.95184e-06	9.64729e-06	2.34782e-06	1.44768e-05	2.49941e-06	1.19455e-05	3.52294e-06	1.52128e-05	2.62312e-06	2.58199e-06	1.01958e-05	9.40345e-06	1.00446e-05	8.28368e-06	9.03764e-06	1.00724e-05	9.21014e-06	8.35059e-06	0.872158	0.000662863
UUUCGAG	1.4799e-05	1.65895e-05	1.04109e-05	1.9658e-05	1.32563e-05	1.93484e-05	1.06727e-05	2.85391e-05	1.26405e-05	2.32693e-05	1.31206e-05	2.66864e-05	1.63425e-05	2.69926e-05	2.80813e-05	1.13302e-05	1.32589e-05	1.33954e-05	1.45955e-05	1.39895e-05	1.2792e-05	1.80199e-05	1.64368e-05	0.872109	0.00150336
UUCGUCC	4.19518e-05	4.8286e-05	3.01239e-05	6.70639e-05	3.76365e-05	6.61491e-05	3.05169e-05	0.000110088	3.03252e-05	9.40705e-05	3.3987e-05	0.000103763	4.90884e-05	0.000100917	0.00011088	2.83182e-05	3.0995e-05	3.30785e-05	3.50239e-05	3.33287e-05	3.17775e-05	5.1889e-05	5.1416e-05	0.871795	0.00094508
UUAUUUG	8.47166e-05	9.37133e-05	6.99496e-05	0.000102121	7.78827e-05	0.000108014	5.66313e-05	0.000127733	7.85761e-05	0.000112789	8.10597e-05	0.000122089	9.37252e-05	0.0001318	0.00013012	7.04513e-05	8.22696e-05	8.26276e-05	9.1675e-05	8.80552e-05	8.01449e-05	0.000102527	9.26612e-05	0.871687	0.00313173
UUCCAA	4.26958e-05	4.16643e-05	5.19301e-05	3.16874e-05	4.05529e-05	3.49159e-05	3.60676e-05	1.8533e-05	5.37826e-05	1.88483e-05	5.1775e-05	2.13461e-05	5.21798e-05	2.13231e-05	1.94412e-05	5.29009e-05	4.86545e-05	4.51586e-05	4.94299e-05	4.40541e-05	4.45224e-05	3.96204e-05	3.29024e-05	0.87167	0.00094508
UUUUA	0.00134656	0.00151293	0.00105824	0.00170336	0.00122871	0.00178986	0.000855408	0.00234191	0.00121133	0.00210712	0.0012686	0.00221065	0.00154989	0.00235734	0.00235754	0.00107958	0.00124351	0.00128065	0.0014023	0.00134039	0.00125513	0.00162545	0.00158678	0.871603	0.00216763
UGACAAC	6.76953e-06	6.56698e-06	7.25892e-06	4.92024e-06	6.7808e-06	5.32912e-06	5.89007e-06	1.96476e-06	7.76859e-06	2.0352e-06	7.4972e-06	2.51213e-06	6.21623e-06	2.35811e-06	2.11456e-06	7.77828e-06	7.6773e-06	7.51944e-06	7.56987e-06	7.50131e-06	7.31678e-06	6.14639e-06	5.12141e-06	0.871536	0.00110318
UCUCUGA	5.08123e-05	5.11132e-05	4.67156e-05	5.37405e-05	4.77279e-05	5.37786e-05	4.1238e-05	6.06507e-05	5.00565e-05	5.40635e-05	5.21207e-05	6.12201e-05	5.01498e-05	5.905e-05	6.23074e-05	5.04304e-05	4.97043e-05	4.88338e-05	5.22657e-05	4.91861e-05	4.78367e-05	5.08953e-05	4.67054e-05	0.871458	0.00262703
UCAGACA	6.1154e-06	5.81488e-06	6.64997e-06	4.50513e-06	5.72203e-06	4.66914e-06	5.64659e-06	1.69822e-06	6.74525e-06	1.89018e-06	6.35264e-06	2.13524e-06	5.37825e-06	2.33147e-06	1.88278e-06	6.63093e-06	6.84999e-06	6.47277e-06	6.10755e-06	6.52779e-06	6.37096e-06	5.48102e-06	4.53691e-06	0.871418	0.00094508
UACGGGG	1.60378e-05	1.81458e-05	1.40952e-05	1.95915e-05	1.55826e-05	2.29989e-05	1.45148e-05	3.48896e-05	1.33063e-05	3.24632e-05	1.39226e-05	3.36558e-05	2.01755e-05	3.65672e-05	3.32081e-05	1.15846e-05	1.35434e-05	1.52258e-05	1.38303e-05	1.47943e-05	1.60798e-05	1.9496e-05	2.48495e-05	0.871131	0.00150336
UGCCACC	3.02204e-05	2.6866e-05	3.82191e-05	2.13948e-05	3.16273e-05	2.14894e-05	3.39193e-05	9.54603e-06	3.5229e-05	8.56674e-06	3.50652e-05	1.21723e-05	3.1466e-05	9.43522e-06	1.00269e-05	3.98685e-05	3.40495e-05	3.13104e-05	3.17753e-05	2.96266e-05	3.15058e-05	2.43644e-05	1.99155e-05	0.871078	0.00182891
UACUCCA	6.56129e-06	6.94865e-06	6.1291e-06	6.30851e-06	6.01837e-06	7.77338e-06	5.56377e-06	6.82511e-06	6.54329e-06	5.95181e-06	6.46007e-06	7.06484e-06	6.56816e-06	6.89237e-06	7.09938e-06	6.04638e-06	6.78249e-06	6.77932e-06	7.08073e-06	7.06947e-06	6.56526e-06	6.84976e-06	6.77402e-06	0.87103	0.330995
UUUAA	0.00116381	0.00130654	0.000946643	0.00146026	0.0010673	0.00156295	0.000748631	0.00213713	0.00104228	0.00189993	0.0011034	0.00200235	0.00142597	0.00213422	0.00211778	0.000933938	0.00105388	0.00109103	0.00120805	0.00113653	0.00107933	0.00140304	0.00139998	0.870717	0.00182891
UUUUGAA	6.33669e-05	6.75853e-05	5.47793e-05	7.04582e-05	5.98634e-05	7.06845e-05	4.04322e-05	7.68377e-05	6.25866e-05	6.89609e-05	6.44759e-05	7.41622e-05	6.62582e-05	7.99798e-05	7.77169e-05	5.69831e-05	6.42573e-05	6.35935e-05	6.9557e-05	6.77488e-05	6.26877e-05	7.3072e-05	6.50464e-05	0.870692	0.00551113
UGUGGG	0.000234071	0.000257405	0.000206249	0.000295811	0.000219837	0.00029799	0.000194552	0.000409598	0.000215443	0.000342173	0.000219379	0.000392056	0.000270228	0.000385728	0.000407355	0.000199061	0.000213314	0.000216669	0.000222481	0.000218585	0.000210443	0.000272242	0.000256465	0.870558	0.000954767
UGUCACG	2.5162e-05	2.75724e-05	2.42078e-05	3.06915e-05	2.58149e-05	3.69822e-05	2.37221e-05	6.03963e-05	2.16421e-05	5.74421e-05	2.38077e-05	5.30341e-05	3.41713e-05	5.87436e-05	5.2631e-05	2.00023e-05	2.09732e-05	2.34328e-05	2.24615e-05	2.27498e-05	2.62298e-05	2.93276e-05	3.87054e-05	0.87039	0.00129025
UGGACAG	1.57569e-05	1.62448e-05	2.32107e-05	1.17803e-05	1.61573e-05	1.12437e-05	2.05829e-05	3.5041e-06	2.55496e-05	3.85164e-06	2.12947e-05	6.03609e-06	2.55133e-05	4.04501e-06	4.07387e-06	1.95576e-05	1.82566e-05	1.89042e-05	1.66163e-05	1.79986e-05	1.94366e-05	1.68434e-05	1.49487e-05	0.870047	0.00094508
UCGUCGA	1.74958e-06	1.67435e-06	1.96485e-06	1.43759e-06	1.9275e-06	1.4651e-06	2.10957e-06	9.95341e-07	1.8679e-06	1.04534e-06	1.84947e-06	1.16299e-06	1.72841e-06	9.5024e-07	1.09273e-06	2.10792e-06	1.9566e-06	1.85834e-06	1.80614e-06	1.71587e-06	1.81897e-06	1.45288e-06	1.49996e-06	0.869894	0.00262703
UAACUA	4.66071e-05	5.25265e-05	3.53155e-05	6.17752e-05	4.43758e-05	6.32093e-05	3.00935e-05	8.54479e-05	4.27027e-05	7.13304e-05	4.44813e-05	8.06277e-05	5.2543e-05	8.60403e-05	8.69571e-05	3.7929e-05	4.35341e-05	4.43964e-05	4.99643e-05	4.696e-05	4.32987e-05	6.00103e-05	5.19687e-05	0.86985	0.00150336
UCAACGA	1.35778e-06	1.57612e-06	1.0205e-06	1.64937e-06	1.31409e-06	1.9306e-06	1.04823e-06	2.8354e-06	1.21713e-06	2.23465e-06	1.18303e-06	2.84945e-06	1.49699e-06	2.73721e-06	2.85178e-06	1.17529e-06	1.26981e-06	1.27092e-06	1.30501e-06	1.2226e-06	1.17347e-06	1.68314e-06	1.69828e-06	0.869705	0.00110318
UUGUGGA	4.15248e-05	4.47641e-05	3.56668e-05	4.69183e-05	3.78048e-05	4.93702e-05	3.10077e-05	6.23786e-05	3.88979e-05	5.15967e-05	3.99276e-05	5.91714e-05	4.72448e-05	6.05271e-05	6.22948e-05	3.74047e-05	3.94398e-05	3.90304e-05	4.22608e-05	3.95083e-05	3.73799e-05	4.56603e-05	4.16537e-05	0.869607	0.00262703
[truncated: 1,047 more rows]
