# Supplementary material for: Telomeric RNA (TERRA) increases in response to spaceflight and high-altitude climbing
Source: Commun Biol. 2024 Jun 11;7:698. doi: 10.1038/s42003-024-06014-x (PMC11167063; doi:10.1038/s42003-024-06014-x)
Supplement: Supplementary file 5 — Supplementary Data 3 [file 42003_2024_6014_MOESM5_ESM.xlsx]

## Sheet: Supplemental Table SN+2
Normalized counts of k-mers in UUAGGG-containing reads, and FDR-adjusted p-values for the Mann-Whitney U test between microgravity and Earth gravity in microgravity simulation RNA-Seq data
Condition	1G	1G	uG	uG	correlation to UUAGGG	Space vs Control
Sample	stimulated-A	stimulated-B	stimulated-A	stimulated-B	Pearson's r	Mann-Whitney U, FDR-adjusted p
UUAGGG	0.00649758	0.00658293	0.00574215	0.00533137	1	0.168323
UUUAGG	0.00181147	0.00156875	0.00155935	0.00139791	0.993797	0.168323
UAGGGC	0.00185347	0.00175353	0.00164187	0.00148768	0.993752	0.168323
UCGGGC	0.000692472	0.000734531	0.000604014	0.000622771	0.993585	0.168323
UCGGC	0.00192789	0.00216819	0.00166133	0.00164037	0.993264	0.168323
UGCCG	0.00150906	0.0015089	0.00135268	0.00120506	0.992106	0.168323
UUCGG	0.00118047	0.00130222	0.00104395	0.00104474	0.99193	0.168323
UUCAUCC	0.000414302	0.000363285	0.000341745	0.000382235	0.991212	0.355588
UUAGGC	0.00174178	0.00183681	0.00160093	0.00170332	0.990971	0.168323
UGGUCGG	0.000175649	0.000179517	0.000156355	0.000117457	0.99021	0.168323
UGACGG	0.000139529	0.000155825	0.000124648	0.000109061	0.989802	0.168323
UCGGA	0.000891352	0.000953974	0.000819748	0.000837273	0.989368	0.168323
UCCCCGC	0.00031083	0.000303897	0.000276475	0.000316048	0.989299	0.355588
UCCCG	0.00141717	0.00130961	0.00127559	0.00136234	0.989284	0.355588
UGCGGGA	0.00010898	0.000107329	0.000101891	0.000113384	0.988755	0.355588
UGACCC	0.000453001	0.00040076	0.000411889	0.000435371	0.987607	0.355588
UAGGG	0.00645101	0.00641967	0.00569681	0.00550113	0.987576	0.168323
UGGGC	0.00426603	0.00433394	0.00383547	0.00357734	0.987427	0.168323
UCCCUA	0.00150412	0.00139518	0.0012928	0.00154504	0.987168	0.355588
UGGACC	0.000494433	0.000521528	0.000434952	0.000463523	0.98698	0.168323
UCGUA	0.000978602	0.000837912	0.000806247	0.000836702	0.986387	0.168323
UCGGGGC	0.000270768	0.000235119	0.000232441	0.000261622	0.986322	0.355588
UGUGAGG	0.000404749	0.000328282	0.000307011	0.000352691	0.985784	0.355588
UUCCC	0.00499887	0.00468201	0.00421559	0.00444358	0.985705	0.168323
UCCCCG	0.000560848	0.000580909	0.000509807	0.000617462	0.98569	0.355588
UCGGCC	0.000610372	0.000547889	0.00053147	0.000573814	0.985605	0.355588
UUCGGC	0.000595957	0.000527152	0.000517398	0.000558432	0.985476	0.355588
UAGGGCG	0.000166276	0.000161889	0.000149921	0.000186379	0.985332	0.355588
UCGGCG	0.000306368	0.000272827	0.000285713	0.000290623	0.985234	0.355588
UUGUAC	0.000565253	0.000504953	0.000453586	0.000519144	0.984859	0.355588
UUCUGGC	0.000494697	0.000462499	0.000441775	0.000387607	0.984431	0.168323
CCGGCGG	0.000327501	0.00028597	0.00029845	0.000344439	0.984157	0.355588
UUAGCC	0.0014056	0.00166203	0.00118818	0.00101462	0.984042	0.168323
UCCCAG	0.000414541	0.00039698	0.000353439	0.000338277	0.983644	0.168323
CGGGGGG	0.000316313	0.000350521	0.000283793	0.000371309	0.983626	0.355588
UUGGGGC	0.000376146	0.000358131	0.000337554	0.000371931	0.983624	0.355588
UUGGC	0.00302628	0.00293714	0.00271066	0.00262583	0.983452	0.168323
UUAGCGC	0.000192451	0.000173364	0.000161962	0.000105725	0.983318	0.168323
UGCACCC	7.48611e-05	6.41551e-05	6.8271e-05	6.45265e-05	0.983111	0.355588
UCGCG	0.000649363	0.000548161	0.000546709	0.000624548	0.983045	0.355588
UGCACG	0.00017082	0.000166222	0.00015061	0.000170987	0.983006	0.355588
UCGCGG	0.000233396	0.000201456	0.000202256	0.000203555	0.982853	0.355588
UCCGG	0.00156875	0.00137479	0.00135447	0.00148361	0.982546	0.355588
UGGCGGC	0.00024241	0.000219008	0.000206095	0.000239888	0.982546	0.355588
UCGGAAG	0.000141321	0.000110433	0.000108142	0.000113343	0.982358	0.355588
UUUAGGG	0.00297139	0.00299958	0.00262563	0.00220794	0.982329	0.168323
UGGCA	0.00174346	0.00165969	0.001529	0.0013526	0.98202	0.168323
UCCCUAG	0.000221315	0.000177554	0.00018218	0.000153543	0.982011	0.355588
UGGGCG	0.00037049	0.000336639	0.000333054	0.00035671	0.981757	0.355588
CGCGG	0.00142476	0.00137295	0.00135671	0.00165492	0.98169	0.355588
UUAGUGC	0.000214093	0.000208514	0.000199674	0.000206752	0.981665	0.168323
UGUGGC	0.00140372	0.00121254	0.00121195	0.000986254	0.981553	0.168323
UCACC	0.00183575	0.00207075	0.00157596	0.00122192	0.981502	0.168323
UGGGA	0.00252972	0.00262582	0.00229404	0.00248268	0.981372	0.168323
UUGUAUC	0.000248025	0.000221606	0.000199694	0.00022343	0.981204	0.355588
UGGCGC	0.000471597	0.000456545	0.000434701	0.000493212	0.980869	0.355588
UUUCGG	0.000232299	0.000226947	0.000219127	0.000226507	0.980736	0.168323
UUCGUCG	3.12026e-05	3.42474e-05	3.40858e-05	3.53357e-05	0.980384	0.355588
UUGCCG	0.000541905	0.000676439	0.000435108	0.000437914	0.980344	0.168323
UGCCC	0.00390069	0.00396052	0.00361193	0.00369273	0.980277	0.168323
UGUCCC	0.000935332	0.00100602	0.000818658	0.0007568	0.980211	0.168323
UCUGC	0.00285314	0.00292688	0.00264002	0.00285556	0.980091	0.355588
UUUCGGC	0.000110714	9.22395e-05	0.000102845	9.26808e-05	0.980078	0.355588
UGCGGC	0.000567979	0.000544498	0.000528827	0.000604679	0.979816	0.355588
UUGGGC	0.0010955	0.0010094	0.000979364	0.000942714	0.979784	0.168323
CCGGG	0.00232424	0.00222622	0.00221001	0.00268573	0.979616	0.355588
UGCCGG	0.000726722	0.00100452	0.000617183	0.000772655	0.979604	0.355588
UCCCGC	0.000568963	0.000522811	0.000524063	0.000590836	0.979363	0.355588
UGGGCA	0.000883356	0.000875836	0.000751559	0.000480054	0.979271	0.168323
UGGGGC	0.00137365	0.00136949	0.00126134	0.00133267	0.979028	0.168323
UUGGA	0.00160118	0.0016006	0.00146101	0.00130676	0.978709	0.168323
UGAAG	0.00126191	0.00139418	0.00116181	0.00112832	0.978064	0.168323
UCGCGC	0.000210157	0.000186245	0.000187445	0.000181921	0.978064	0.355588
UUGGUUC	0.000290493	0.000364724	0.000281924	0.000215588	0.978016	0.168323
UUUGUCA	0.000314836	0.000263665	0.000273226	0.000217699	0.977303	0.355588
UUUGC	0.00292222	0.00294935	0.00259606	0.00239302	0.977249	0.168323
UUCUAA	0.00052365	0.000569837	0.000472137	0.000565559	0.977246	0.355588
UUAGGCC	0.000649576	0.000805348	0.000561858	0.000493128	0.977219	0.168323
UCGACG	4.2721e-05	4.28319e-05	4.0981e-05	4.59325e-05	0.976975	0.355588
UCUGUA	0.000663644	0.000780318	0.000612303	0.000564309	0.976853	0.168323
UCUGGC	0.000965232	0.00113536	0.000897012	0.000848009	0.97682	0.168323
UUAAUCC	0.000361397	0.000310454	0.0003061	0.000287609	0.976654	0.168323
UUUGCA	0.000911917	0.000809666	0.000816265	0.000646954	0.976379	0.355588
UGAGUCA	0.00013837	0.000129455	0.000116503	0.00013859	0.976334	0.355588
UGUAC	0.00169789	0.0014171	0.00147552	0.0013511	0.97623	0.355588
UCCUGCC	0.000398179	0.000337058	0.00034919	0.000337981	0.976109	0.355588
UGUCGG	0.000499061	0.000554438	0.000421227	0.000402295	0.976105	0.168323
UUCUGGG	0.000428849	0.000436807	0.000363352	0.000275243	0.976103	0.168323
UUCGGCG	3.64385e-05	3.56553e-05	3.78255e-05	4.4212e-05	0.976085	0.168323
UCCAC	0.0016026	0.00163845	0.00134859	0.00106253	0.97597	0.168323
UGGCC	0.00310192	0.0034471	0.00294644	0.00275182	0.975855	0.168323
CCGCGGG	0.000254987	0.000259537	0.000219856	0.000285878	0.975846	0.355588
UUCCCUA	0.000578722	0.000408984	0.000408122	0.000485082	0.975615	0.355588
UCGUCA	0.000479491	0.00037859	0.000389606	0.000415342	0.97554	0.355588
UUAGAGG	0.000336796	0.000374684	0.000262661	0.000193789	0.975484	0.168323
CGAGG	0.000494978	0.000451926	0.000446022	0.000477679	0.975327	0.355588
UUCCUGC	0.000468089	0.000399402	0.000388177	0.00042358	0.975292	0.355588
UCCUGUA	0.000201329	0.000181733	0.000170046	0.00017231	0.975281	0.168323
UUUGGGC	0.00063996	0.000718073	0.000553798	0.000552894	0.975236	0.168323
UUAGGGA	0.00209763	0.00221907	0.00191101	0.00232543	0.975171	0.355588
CGAGGG	0.000284752	0.000258106	0.0002664	0.00030644	0.974985	0.355588
UGGGUC	0.00103777	0.00116349	0.000895167	0.00070087	0.974708	0.168323
UUGCAC	0.000460959	0.000586606	0.000425722	0.000412137	0.974701	0.168323
UGCCCG	0.000665235	0.000618983	0.000590911	0.000521736	0.974581	0.168323
UGAACC	0.000259643	0.000324045	0.000231839	0.000168901	0.974562	0.168323
CGGCGG	0.0004888	0.00045209	0.000462995	0.0005564	0.974395	0.355588
UUGGCA	0.000462056	0.000447406	0.000401416	0.000468152	0.97434	0.355588
UCGCCAG	7.61036e-05	8.7947e-05	6.71131e-05	4.89799e-05	0.974265	0.168323
UGGAAGG	0.000373199	0.000291656	0.000292499	0.00030014	0.974265	0.355588
UUUAGGA	0.000270176	0.000271308	0.000259468	0.000259271	0.973797	0.168323
UUCCUUA	0.000267735	0.000259232	0.000242958	0.000174564	0.973782	0.168323
UUGCG	0.00134795	0.00133773	0.00105858	0.00127462	0.973483	0.168323
UUUCC	0.00467068	0.00444231	0.00411047	0.00307217	0.973342	0.168323
UUAGG	0.00577247	0.00571729	0.00508623	0.00495466	0.973331	0.168323
UCGGG	0.00161217	0.00149248	0.00142169	0.00150229	0.97327	0.355588
UCCGAG	0.000113179	9.74e-05	9.55959e-05	0.000121666	0.973199	0.355588
UCCGAGC	1.69027e-05	1.74669e-05	1.57796e-05	1.89278e-05	0.9731	0.355588
UCGGAC	0.000285358	0.000364345	0.000241088	0.00017307	0.972765	0.168323
CGAGCGG	7.41942e-05	6.47689e-05	5.95417e-05	4.50449e-05	0.972678	0.168323
UCUGGUA	0.000321725	0.000240147	0.00024363	0.000246786	0.97266	0.355588
UUGCGC	0.000410682	0.000348481	0.000373254	0.000324928	0.972577	0.355588
UCGGCCG	0.00012241	0.000108874	0.000106406	0.000104957	0.972319	0.168323
GGGGGGG	0.000262938	0.000186343	0.000191703	0.00026666	0.972305	0.355588
UUCGGCC	9.77777e-05	0.000115214	9.59123e-05	0.000115162	0.972117	0.355588
CCAGGCG	3.62474e-05	3.44112e-05	3.5284e-05	3.10416e-05	0.972058	0.355588
UGCCGA	7.25973e-05	6.80478e-05	7.37275e-05	7.86734e-05	0.971994	0.168323
UUCUCGC	0.000340065	0.00029157	0.00029916	0.00016713	0.971871	0.355588
UGUCC	0.00265303	0.00310541	0.0023567	0.00207127	0.971863	0.168323
UUACGGC	2.71033e-05	3.30331e-05	2.86416e-05	2.71722e-05	0.97179	0.355588
UUUAGA	0.000629141	0.000610947	0.000587224	0.000584475	0.971642	0.168323
UUCGA	0.000839662	0.000831571	0.000784271	0.000826279	0.97151	0.168323
UGCGUCA	9.53358e-05	8.56401e-05	7.77438e-05	9.7332e-05	0.971426	0.355588
UGGGGAG	0.000465341	0.000576142	0.000387351	0.000251847	0.971385	0.168323
UUGGUC	0.000629067	0.000651727	0.000603447	0.000560807	0.971227	0.168323
UGGUCGC	0.000100056	0.000109397	0.000106067	9.87749e-05	0.971193	0.355588
UUGCGA	5.84923e-05	8.17373e-05	5.29987e-05	7.45926e-05	0.971044	0.355588
UUCCUCG	6.66611e-05	8.60081e-05	6.06193e-05	6.65884e-05	0.970862	0.168323
UGACG	0.000624856	0.000533026	0.000536825	0.000495298	0.970818	0.355588
CGGCGGG	0.000366383	0.000344391	0.000351249	0.000429729	0.970771	0.355588
UGAAGC	0.000405473	0.000395451	0.000371026	0.000384171	0.970761	0.168323
UUUGUC	0.000781536	0.000814117	0.000686498	0.000635102	0.97037	0.168323
UUUACG	0.000232505	0.000238135	0.000217931	0.000225948	0.970355	0.168323
UGGUCCC	0.000291663	0.000361959	0.000320326	0.000270915	0.970346	0.355588
UUCGGUA	5.25105e-05	4.42067e-05	4.87836e-05	3.17688e-05	0.970265	0.355588
UCGUGC	0.000728925	0.000876983	0.000636062	0.000403741	0.970194	0.168323
UGUGC	0.00361045	0.00362384	0.00319814	0.00239563	0.970185	0.168323
UACGUAG	1.75162e-05	1.48775e-05	1.47314e-05	1.78385e-05	0.970079	0.355588
UUCGGGG	8.46942e-05	8.02426e-05	7.44246e-05	9.05474e-05	0.969854	0.355588
UUCUUA	0.00084238	0.000708467	0.00079088	0.000798877	0.969829	0.355588
UUGCUC	0.000716895	0.000874687	0.000661322	0.000650835	0.969725	0.168323
UUCGGUG	8.20998e-05	5.92706e-05	7.70081e-05	5.71335e-05	0.969527	0.355588
UCCGGA	0.000166694	0.000152686	0.000178758	0.00019519	0.969488	0.168323
UUAGGGG	0.00219793	0.00203379	0.00186669	0.00188819	0.96944	0.168323
UCCACC	0.000474148	0.000430245	0.000426457	0.000439975	0.969352	0.355588
UGGCGAG	7.65703e-05	6.44859e-05	6.20524e-05	4.60235e-05	0.969062	0.168323
UUCGGG	0.000351217	0.000300948	0.000308159	0.000337366	0.968911	0.355588
UCCACG	0.000115246	0.000109575	0.000110081	8.67193e-05	0.968835	0.355588
UGCGCA	8.85559e-05	7.78143e-05	7.89953e-05	7.88776e-05	0.968814	0.355588
UUCCCC	0.00152219	0.00150875	0.00129119	0.00173785	0.968759	0.355588
UUUGCCC	0.00025485	0.000298321	0.000230955	0.000241579	0.968686	0.168323
UUUCAG	0.000594993	0.00069477	0.000557499	0.000696141	0.968682	0.355588
UGGCCC	0.0010226	0.0011672	0.00107026	0.00112314	0.968681	0.355588
UUGUUAC	0.00014835	0.000185753	0.000156591	0.000144544	0.968669	0.355588
UGGUGC	0.0011814	0.00114547	0.00111568	0.000864008	0.968635	0.168323
UGCCCCA	4.69163e-05	4.62108e-05	4.10577e-05	4.69633e-05	0.96856	0.355588
UGUCCA	0.000553184	0.000666962	0.000464535	0.000354833	0.968421	0.168323
UGGCGUC	0.000174444	0.000161207	0.000136336	0.000127767	0.96841	0.168323
UGAAGCC	9.35702e-05	9.69434e-05	8.52782e-05	5.06176e-05	0.968046	0.168323
UUCUGC	0.00125785	0.00116106	0.00116372	0.00108553	0.967953	0.355588
UGGAC	0.00140034	0.00167095	0.00121071	0.000968021	0.967676	0.168323
UUAGGCG	0.000138676	0.000103432	0.000135162	0.00013824	0.967598	0.355588
UUCUG	0.00289467	0.00310086	0.00265457	0.00217677	0.967491	0.168323
UGGGGCC	0.000404023	0.000506706	0.000402333	0.000456354	0.967325	0.355588
UCAGCC	0.000442649	0.000396368	0.000399625	0.000465899	0.96731	0.355588
UGCCUCA	0.000247884	0.000178447	0.000205184	0.000139492	0.967239	0.355588
UCACCG	0.000283863	0.000224698	0.000258891	0.000175828	0.967229	0.355588
UGACGGC	8.71397e-05	8.47711e-05	6.86187e-05	6.33727e-05	0.967165	0.168323
UGUGGGC	0.000753783	0.000576924	0.000632064	0.000404234	0.966889	0.355588
UGGUC	0.00236526	0.00241572	0.0022129	0.00191455	0.966502	0.168323
UUAGAGA	0.000194448	0.000206442	0.000191256	0.000160911	0.966464	0.168323
UUCUAAC	9.81974e-05	0.000120481	0.000106274	0.000113558	0.966421	0.355588
UCGUCC	0.000390678	0.000349532	0.000367777	0.000286734	0.966392	0.355588
UGUCCG	0.000331467	0.000270744	0.00028781	0.000271861	0.966263	0.355588
UUGCC	0.00317374	0.00385791	0.0028543	0.00248547	0.966234	0.168323
UGUAGGG	0.00036415	0.000313707	0.00033921	0.000285714	0.966189	0.355588
UCGCGCC	5.75988e-05	5.9671e-05	5.91019e-05	8.01382e-05	0.96604	0.355588
UGGGGA	0.0010776	0.00124834	0.000927765	0.000882741	0.965986	0.168323
UCGUAC	0.000299219	0.000197163	0.000207471	0.000234424	0.965892	0.355588
UUGCGAA	2.12047e-05	1.50297e-05	1.58703e-05	1.4286e-05	0.965759	0.355588
UUUGCC	0.00115602	0.00138301	0.00103038	0.000746121	0.965552	0.168323
UUUCGGG	0.000135517	0.000118646	0.000104533	0.000142684	0.965356	0.355588
UUUGCAG	0.000186506	0.000181058	0.000159463	0.000120901	0.965301	0.168323
UCCCGG	0.000684835	0.000616773	0.000610672	0.000698167	0.965102	0.355588
UCAGAGC	5.44552e-05	5.62182e-05	5.7386e-05	5.62498e-05	0.965083	0.168323
UUAGC	0.00318112	0.0030302	0.00276984	0.00261478	0.965045	0.168323
UUUAUCG	0.000177044	0.000126587	0.000154338	7.90122e-05	0.964856	0.355588
UUUGGGA	0.000176114	0.000194809	0.0001837	0.000203102	0.964802	0.355588
UCUCA	0.00169314	0.00173461	0.00156228	0.00137393	0.964613	0.168323
UUAUCC	0.000764681	0.000737893	0.000651071	0.000640817	0.964458	0.168323
UCGCCC	0.000360935	0.000324681	0.000331397	0.000385212	0.964433	0.355588
UCCCGUA	0.000115478	0.000113124	9.54327e-05	0.000122868	0.9644	0.355588
UUGACCC	8.95163e-05	8.94311e-05	9.04541e-05	9.18746e-05	0.96426	0.168323
UUGGGA	0.000553263	0.000537373	0.000524925	0.000535696	0.964163	0.168323
UUAGGCA	0.000231877	0.000241733	0.000229388	0.000226413	0.964112	0.168323
UUGUUC	0.000916374	0.0011223	0.000865742	0.000735872	0.964083	0.168323
UUUCAAC	0.000129533	0.000115999	0.000121316	8.96101e-05	0.964073	0.355588
UUCCCGC	0.000378211	0.000317097	0.000300578	0.000368167	0.964031	0.355588
UUCAUGG	0.000132691	0.000123348	0.00012663	0.000118052	0.963986	0.355588
UUCCGAG	6.85608e-05	4.80507e-05	5.11983e-05	6.5139e-05	0.963927	0.355588
UUCGCC	0.000443493	0.000576021	0.00037167	0.000319506	0.963858	0.168323
UUUUGGA	0.000343667	0.000283921	0.000316393	0.00020148	0.963681	0.355588
UCGAC	0.000184693	0.000185357	0.000169758	0.000183911	0.963679	0.168323
UCGACCG	7.64154e-06	6.75928e-06	7.70487e-06	6.80895e-06	0.963663	0.355588
UUAGAG	0.000463358	0.000454083	0.000460087	0.000521527	0.963365	0.355588
UUGGCGA	2.17081e-05	1.88482e-05	1.89787e-05	2.00697e-05	0.963315	0.355588
UCCGAGG	7.89204e-05	5.94096e-05	6.04093e-05	5.63397e-05	0.963306	0.355588
UUUGGC	0.00137606	0.00144105	0.00117205	0.00137439	0.963238	0.168323
UGGCGGA	7.0559e-05	6.5298e-05	7.33095e-05	8.58365e-05	0.963236	0.168323
UAGGUCG	3.79367e-05	2.9529e-05	2.81878e-05	3.34363e-05	0.963226	0.355588
UUCUCG	0.000413335	0.000339211	0.000375644	0.000284519	0.963194	0.355588
UUUCCC	0.0016201	0.0012332	0.00135244	0.00121451	0.963148	0.355588
UUCAC	0.00172958	0.00190659	0.00152653	0.00120878	0.96309	0.168323
UUGAGG	0.000847825	0.000915918	0.00065744	0.000480283	0.962995	0.168323
UACGUA	4.88616e-05	4.70542e-05	4.28109e-05	4.55685e-05	0.962966	0.168323
UGCUCAC	0.000230466	0.000153104	0.00016895	0.000195988	0.962903	0.355588
UUCGCCC	6.47457e-05	6.86567e-05	5.95269e-05	7.80009e-05	0.962884	0.355588
UUCACUC	0.000256654	0.000200129	0.000202681	0.000203091	0.962808	0.355588
UUACUG	0.000911684	0.000909971	0.000762096	0.000416463	0.962649	0.168323
UUCGAGG	0.000158869	0.000215418	0.000125515	8.09121e-05	0.962593	0.168323
UAAGUC	0.000350107	0.000339364	0.000355602	0.000270058	0.96257	0.355588
UUAUAC	0.000472989	0.000355097	0.000420822	0.000252867	0.962498	0.355588
UUCGC	0.00160523	0.00138764	0.00136829	0.00140902	0.962449	0.355588
UGUGCC	0.00104908	0.000918683	0.00090678	0.000604631	0.962441	0.168323
UCCAAAC	9.00465e-05	8.37484e-05	7.20488e-05	6.16819e-05	0.962433	0.168323
UUGACG	0.00013204	0.000114278	0.000107191	0.000118257	0.962399	0.355588
UGAGC	0.00170832	0.00176569	0.00158556	0.00126477	0.962294	0.168323
UUGGGAG	0.000177873	0.00015496	0.000162329	0.000166434	0.962191	0.355588
UUCUUUC	0.00060419	0.000764407	0.000555597	0.000495479	0.962095	0.168323
UCGGGCA	0.000131567	9.69546e-05	0.000104841	9.72893e-05	0.962061	0.355588
UUCCGC	0.000703141	0.000562154	0.000555848	0.000559007	0.962022	0.168323
UGCAC	0.000596134	0.000754797	0.000577948	0.000631843	0.962007	0.355588
UGCGGCC	0.000140075	0.000142028	0.000143803	0.000197644	0.961661	0.168323
UUUGCAC	0.000286282	0.000378391	0.000248047	0.00019006	0.961643	0.168323
UUGCUAA	8.11164e-05	9.24867e-05	8.00037e-05	9.7775e-05	0.961604	0.355588
UUCCCCC	0.000408946	0.000349228	0.000343822	0.000381745	0.961588	0.355588
UGUACGA	6.48741e-05	5.95145e-05	5.05787e-05	6.44163e-05	0.961517	0.355588
UUGAUGC	0.000328198	0.000451404	0.000285237	0.000196679	0.961493	0.168323
UGAACG	3.88747e-05	4.33243e-05	3.73237e-05	4.18276e-05	0.961481	0.355588
UGGUGCC	0.00029894	0.000426918	0.000301716	0.000313186	0.961238	0.355588
UUUGGCC	0.000967757	0.000860212	0.000820456	0.000425437	0.961121	0.168323
UUAAGUC	0.000164578	0.000183365	0.000151855	0.000133422	0.961117	0.168323
UCAGCG	0.000176274	0.000165395	0.000158765	0.000178233	0.961054	0.355588
UGAGCCC	9.63605e-05	0.000127947	0.000105371	0.000117941	0.961031	0.355588
UCGCGUA	1.07261e-05	1.01237e-05	1.24236e-05	1.02616e-05	0.96102	0.355588
UUCUCA	0.000916151	0.000763846	0.000830297	0.000500772	0.961011	0.355588
UUGAG	0.00134552	0.00143637	0.00116513	0.0010037	0.960971	0.168323
UCGUCCC	0.000204306	0.000160566	0.000171948	0.000144573	0.960891	0.355588
UGCGAAG	1.34891e-05	1.42609e-05	1.38299e-05	1.46208e-05	0.960634	0.355588
UUGGUGG	0.000202976	0.00021352	0.00019161	0.000177209	0.96061	0.168323
UGCGAC	6.30865e-05	8.83803e-05	5.77242e-05	6.96586e-05	0.960549	0.355588
UCCGAAC	5.66437e-06	5.23124e-06	5.14208e-06	5.76833e-06	0.960394	0.355588
CCGGCG	0.000215692	0.000215688	0.000216201	0.000278321	0.960197	0.168323
UCCCGUC	7.50506e-05	7.23873e-05	6.62183e-05	7.91458e-05	0.960164	0.355588
UCAGCCC	0.000373433	0.000296056	0.000292806	0.000153047	0.960086	0.168323
UGGGCGC	0.000149268	0.000156417	0.00016505	0.00021434	0.959979	0.168323
UCCUGA	0.000676608	0.00090479	0.000599748	0.0003833	0.959939	0.168323
UUUCGC	0.000416152	0.000315896	0.000360012	0.000258635	0.959798	0.355588
UUAAGGG	0.000373796	0.00029011	0.000328806	0.000203299	0.959658	0.355588
UAGGGUC	0.000206381	0.000210936	0.00021215	0.00022517	0.959602	0.168323
UGCAG	0.00117762	0.00114678	0.00108352	0.00116932	0.95953	0.355588
UUUGUCG	0.000100098	8.21056e-05	8.35393e-05	7.46953e-05	0.959431	0.355588
UCGACGC	2.04885e-05	2.39963e-05	1.73849e-05	2.54397e-05	0.959307	0.355588
UUAAGG	0.000691367	0.000840282	0.000580596	0.000527335	0.959248	0.168323
UCUCCGC	0.000132649	0.000139344	0.000122444	0.000182413	0.959114	0.355588
UACGGG	0.000313752	0.000269306	0.00030514	0.000269763	0.959046	0.355588
UGAGCAG	9.35055e-05	8.61592e-05	7.75546e-05	5.09787e-05	0.958978	0.168323
UUUAC	0.00251831	0.00241237	0.00213794	0.00197559	0.958824	0.168323
UAUGUGG	0.000192573	0.00013704	0.000134422	0.000182567	0.958818	0.355588
UCCAG	0.000926779	0.00101577	0.000913647	0.000877738	0.958781	0.168323
UCGAG	0.0006103	0.000669633	0.00054071	0.000579401	0.958699	0.168323
UGCGGG	0.000419599	0.000411027	0.000384767	0.000519242	0.958592	0.355588
UCGGGA	0.000436732	0.000493555	0.000393965	0.000297644	0.958545	0.168323
UUAGUC	0.000542593	0.000543735	0.000494384	0.000553143	0.958505	0.355588
UUAGGGC	0.00279981	0.00288925	0.00258251	0.00255891	0.9585	0.168323
UUGUCC	0.000773224	0.000929233	0.000693473	0.000611384	0.95848	0.168323
UUGGGCC	0.000218838	0.000240405	0.00022344	0.000244206	0.958465	0.355588
UCCCCGG	0.000262228	0.000257232	0.000244279	0.000308873	0.958363	0.355588
UUGCA	0.00140143	0.00136535	0.00131782	0.00131195	0.958253	0.168323
UCCGUGC	0.00010958	8.97505e-05	0.000115603	0.000110383	0.958048	0.168323
UUCCGGC	0.000385699	0.000307277	0.00029989	0.000282165	0.957907	0.168323
UCGGUGA	0.000125664	8.4949e-05	0.000104874	6.20569e-05	0.957903	0.355588
UCCCCCG	0.000201406	0.000209615	0.000181385	0.000207159	0.957903	0.355588
UGAGG	0.00188012	0.00182985	0.00159008	0.00137934	0.95788	0.168323
UCUCGA	0.000135328	0.000140335	0.000139411	0.000147089	0.957848	0.355588
UGCGC	0.00160304	0.00143213	0.00144628	0.00161701	0.957739	0.355588
UGUGUCC	0.000230738	0.000249284	0.000220878	0.000182152	0.957693	0.168323
UUGUC	0.00186582	0.00205894	0.00169761	0.00165958	0.957513	0.168323
UUGGAGG	0.000478484	0.000408315	0.000422227	0.000183614	0.95745	0.355588
UGUACGC	4.01917e-05	4.09159e-05	4.00188e-05	4.81489e-05	0.957397	0.355588
UUUUCC	0.00206404	0.00173534	0.0018151	0.00111248	0.957394	0.355588
UCUCGGC	9.87956e-05	8.39726e-05	7.9654e-05	0.000114191	0.957385	0.355588
UUUUC	0.00460208	0.00457403	0.00415098	0.00347392	0.957239	0.168323
UCACAG	0.000271776	0.000290641	0.000239274	0.000275422	0.9572	0.355588
UGCGG	0.00167078	0.00185467	0.00146934	0.00154424	0.957164	0.168323
UCACCA	8.49409e-05	8.18662e-05	8.39295e-05	8.12615e-05	0.957106	0.355588
UCGAGCG	2.59304e-05	2.62984e-05	2.97103e-05	2.9629e-05	0.957054	0.168323
UCGACGA	1.98003e-06	1.51756e-06	1.63554e-06	1.83039e-06	0.956865	0.355588
UGACGC	0.000172107	0.000152194	0.000141936	0.000153745	0.956842	0.355588
UUUUUAC	0.000648157	0.000477957	0.000495839	0.000461177	0.956768	0.355588
UCCCAC	0.000364854	0.000259078	0.000274899	0.000253675	0.956636	0.355588
UUCACG	0.00016516	0.000132911	0.000154213	0.000117483	0.956567	0.355588
CCGCGG	0.000435271	0.000396097	0.000370014	0.000409612	0.956412	0.355588
UGCAAAG	0.000103172	0.00011338	9.14038e-05	0.000102389	0.956397	0.168323
UUGGCCG	0.000303009	0.000213727	0.00025641	0.000107755	0.956288	0.355588
UCAAA	0.00048658	0.000419763	0.000437349	0.000352066	0.956285	0.355588
UUCAUCG	5.95629e-05	5.12693e-05	5.73034e-05	5.773e-05	0.956206	0.355588
UUCCUCC	0.000432246	0.000442585	0.000421724	0.000437984	0.955888	0.355588
UGGGAG	0.00088148	0.00107761	0.00072178	0.000545171	0.955792	0.168323
UCAACCC	0.000481447	0.000559711	0.000392461	0.000173571	0.955649	0.168323
UGGCCA	0.000510134	0.000719868	0.000463756	0.000387752	0.955329	0.168323
UUCACCG	4.56494e-05	3.98489e-05	4.40382e-05	2.68593e-05	0.955274	0.355588
UCGAGUA	8.83076e-06	8.88865e-06	8.97422e-06	1.10141e-05	0.955254	0.168323
UUACAG	0.00051047	0.000457659	0.000453001	0.000436618	0.955227	0.168323
UUAGCCG	0.000106413	9.46172e-05	9.17059e-05	8.98594e-05	0.955227	0.168323
UUGCUCC	0.000168329	0.000232617	0.000200735	0.000239366	0.955223	0.355588
UGUGGA	0.000505821	0.000541927	0.000476613	0.000571862	0.955195	0.355588
UGGUCA	0.000756322	0.000760769	0.000610245	0.000529058	0.955187	0.168323
UUUAGGC	0.000623206	0.000512574	0.000503419	0.000467902	0.955067	0.168323
UUGGAA	0.000311146	0.000308265	0.000293748	0.000336465	0.954838	0.355588
UGGCAG	0.000392278	0.00035995	0.000343292	0.00042327	0.954821	0.355588
UCGUGGA	9.52995e-05	8.64279e-05	8.79451e-05	6.51027e-05	0.954742	0.355588
UCUGUC	0.000791921	0.000951377	0.000731938	0.000671017	0.954721	0.168323
UCUGGGC	0.000399803	0.000443933	0.00037593	0.00034837	0.954689	0.168323
UGGUGG	0.000426557	0.000454777	0.000402878	0.000366442	0.954658	0.168323
UCACCCC	5.99068e-05	6.03885e-05	5.9626e-05	6.70454e-05	0.954591	0.355588
UUCGAC	0.000181104	0.000185228	0.00016383	0.000189755	0.954583	0.355588
UUCCCG	0.000469461	0.00047517	0.000388563	0.000592175	0.954553	0.355588
UUACCGC	6.6534e-05	4.36635e-05	4.81635e-05	3.8614e-05	0.954387	0.355588
UGCGGAG	5.4738e-05	5.05887e-05	5.04774e-05	5.68886e-05	0.954169	0.355588
UCCGUCA	0.000192462	0.00015091	0.000151319	0.000156242	0.954143	0.355588
UCCCUGA	0.000107257	0.000112494	0.000108629	0.000121588	0.953971	0.355588
UGCACGC	2.12832e-05	2.47619e-05	2.04818e-05	2.82143e-05	0.953964	0.355588
UUCGGCA	3.82438e-05	3.34758e-05	3.11689e-05	3.55259e-05	0.953926	0.355588
UUCGAA	0.000184224	0.00014868	0.000176271	9.44117e-05	0.953916	0.355588
UGUCGGG	0.000114368	8.19527e-05	9.71646e-05	7.94006e-05	0.953841	0.355588
UUGCACG	0.000110616	0.00010202	9.3263e-05	9.45797e-05	0.953717	0.168323
UUGCGGC	0.000248133	0.000194382	0.00022562	0.000172067	0.953649	0.355588
UCGUC	0.00115165	0.00099017	0.00102909	0.000845994	0.953524	0.355588
UUUCUCG	7.65909e-05	8.03248e-05	8.91299e-05	6.29038e-05	0.953475	0.355588
UGGGAAG	0.00040192	0.000229817	0.000300723	0.000191723	0.953418	0.355588
UUGGUCC	0.000154886	0.000181307	0.000175972	0.000189211	0.953396	0.355588
UGUCG	0.00125649	0.000999344	0.00104663	0.000925527	0.953378	0.355588
UUACUAA	4.124e-05	4.4175e-05	4.17084e-05	4.19842e-05	0.953181	0.355588
UCCUCGA	5.98883e-05	3.54897e-05	5.44654e-05	3.80025e-05	0.953165	0.355588
UCAGA	0.000446075	0.000578863	0.000433866	0.00036557	0.953104	0.168323
UUGGAG	0.000631611	0.000534691	0.000575057	0.000409277	0.953076	0.355588
UCGGAGC	9.3927e-05	8.90387e-05	9.20054e-05	8.49782e-05	0.953041	0.355588
UGUACG	0.000225141	0.000166971	0.000252761	0.000165205	0.952877	0.355588
UGGGCCC	0.000353079	0.000385799	0.000331755	0.000415217	0.952691	0.355588
UGCCCUA	0.000300571	0.000231117	0.000262484	0.000317178	0.952668	0.355588
UUGUCGG	6.14996e-05	9.50759e-05	5.25967e-05	5.24102e-05	0.952661	0.168323
UUGCGUC	5.52684e-05	5.61275e-05	5.52622e-05	6.54827e-05	0.952659	0.355588
UCAAGCC	4.95302e-05	3.54368e-05	3.7176e-05	3.67056e-05	0.952628	0.355588
UUAGGAG	0.00045669	0.000388534	0.000405359	0.000393839	0.952536	0.355588
UUGGUGC	0.000353747	0.000274965	0.000314777	0.000173351	0.952482	0.355588
UUUCCCC	0.000491316	0.000490815	0.00044103	0.000573133	0.952477	0.355588
UCUGCC	0.00105258	0.00105201	0.000969125	0.00109049	0.952472	0.355588
UUGCCC	0.00125654	0.00156689	0.00110838	0.000993917	0.952389	0.168323
UUGCCUC	0.000276346	0.000413379	0.000255784	0.000206935	0.952336	0.168323
UGGGUCC	0.000587789	0.000678281	0.000527432	0.000453053	0.952297	0.168323
UGCUGAC	0.000107435	9.91471e-05	0.000107859	9.53531e-05	0.952261	0.355588
UUCAG	0.00131984	0.00155095	0.0012454	0.0015001	0.95223	0.355588
UUGCCA	0.000675038	0.00100609	0.000611396	0.000630781	0.952227	0.168323
UUUUCGG	5.52169e-05	5.3614e-05	5.18999e-05	5.5621e-05	0.952203	0.355588
CGCGGGG	0.000193086	0.000200864	0.000182832	0.000273186	0.952029	0.355588
UUAUGAG	0.000155506	0.000133512	0.00013688	0.000130779	0.951732	0.355588
UCCGCG	0.000196448	0.000187411	0.000197793	0.000213286	0.951713	0.168323
UUUUGCA	0.000488417	0.000388693	0.00043127	0.000262391	0.951659	0.355588
UGGCCCG	0.000188877	0.000158005	0.000220658	0.000166128	0.951654	0.355588
UUAGAUA	0.000226744	0.000230898	0.000182317	0.000149027	0.951527	0.168323
UCCUCAC	0.00031688	0.000391796	0.000260283	0.000136203	0.951405	0.168323
UGGGCAG	0.000249144	0.00018927	0.000184922	0.000230564	0.951392	0.355588
UUCCUC	0.00127122	0.00113728	0.00109997	0.00110826	0.951336	0.168323
UUGAAG	0.000352872	0.000417192	0.000380484	0.000405861	0.951313	0.355588
UCCGCGG	0.000132867	9.13668e-05	0.000102395	8.37682e-05	0.951238	0.355588
UCCGCUA	2.35517e-05	2.19706e-05	2.1266e-05	2.80971e-05	0.951236	0.355588
UUCCCAG	0.000158475	0.000154009	0.00012796	8.48153e-05	0.951234	0.168323
UGCCGGC	0.000163438	0.000174447	0.00015428	0.000214956	0.951122	0.355588
UGAGCG	0.00019148	0.000219322	0.000169743	0.000136013	0.951097	0.168323
UCUGA	0.00130099	0.00165049	0.00126233	0.00107754	0.950947	0.168323
UCCCCUA	0.000281116	0.000333101	0.000261058	0.000390292	0.950687	0.355588
CCGGGG	0.000840934	0.000808888	0.000784414	0.00105429	0.950617	0.355588
UCGACUA	1.0698e-05	8.32287e-06	9.85302e-06	8.86385e-06	0.95058	0.355588
UCCGC	0.00144699	0.00135462	0.00135081	0.00156119	0.95042	0.355588
UUACGUG	7.79636e-05	6.0507e-05	6.5337e-05	5.67684e-05	0.950257	0.355588
UCAGUA	0.000342917	0.000329298	0.000320425	0.00021482	0.950255	0.168323
UUCAGUG	0.000138592	0.000164786	0.000143909	0.000174618	0.950217	0.355588
UGCUGUA	0.00034464	0.000471451	0.00026966	0.000179289	0.950124	0.168323
UGUGUCG	0.000132706	9.91234e-05	0.000105538	7.73482e-05	0.949841	0.355588
UGAAGAG	0.000230989	0.000187935	0.000170736	0.000196285	0.949747	0.355588
UUAGAAC	9.66007e-05	8.66031e-05	8.42692e-05	5.72323e-05	0.949488	0.168323
UCUCGAA	7.65852e-05	4.89241e-05	6.64806e-05	3.95771e-05	0.94933	0.355588
UCUCACA	0.000156661	0.000148695	0.000129193	0.000168716	0.949299	0.355588
UGAGUAC	0.000195469	0.000126277	0.000137064	0.000173139	0.949092	0.355588
UGAGGCC	0.000112333	0.000111481	0.000110238	0.000115436	0.948797	0.355588
UUUCUC	0.00109469	0.00118272	0.000988807	0.000862264	0.948678	0.168323
UGCGGUC	6.32218e-05	6.82441e-05	6.4424e-05	8.00319e-05	0.948399	0.355588
UCAAGC	0.00012227	0.00011251	0.000107869	9.86596e-05	0.948318	0.168323
UCGACGG	1.04233e-05	9.29014e-06	1.08214e-05	1.07191e-05	0.948108	0.168323
CCCGGG	0.000446282	0.000461139	0.000447298	0.000638783	0.948107	0.355588
UCUCGCC	6.12956e-05	6.31411e-05	6.13321e-05	6.68298e-05	0.948095	0.355588
UCGAACC	7.77512e-06	7.44196e-06	8.03214e-06	8.02689e-06	0.948019	0.168323
UUGUGGC	0.000217424	0.000237299	0.000195516	0.000196093	0.947814	0.168323
UUAAGGC	0.000209175	0.00024093	0.00019911	0.000176975	0.947806	0.168323
UUCUAGG	0.000201209	0.000250179	0.000169354	9.87476e-05	0.947594	0.168323
UGGCG	0.00148051	0.00140252	0.00133784	0.0014329	0.947545	0.355588
UGGGCAA	5.0208e-05	5.42545e-05	5.99636e-05	6.57579e-05	0.947514	0.168323
UCCUCA	0.000599238	0.000543688	0.000518795	0.000556883	0.947452	0.355588
CGCAGG	0.000145673	0.000122746	0.0001235	0.000139204	0.94737	0.355588
UGUGCGA	5.17912e-05	6.55024e-05	4.31684e-05	7.71232e-05	0.947332	0.355588
UUGAAC	0.000225353	0.000217698	0.00019283	0.000187792	0.947114	0.168323
UUCCAG	0.000472039	0.000401235	0.000441659	0.000343736	0.947094	0.355588
UGCCCGC	0.00016158	0.000166692	0.000178643	0.000238899	0.947078	0.168323
UGGACAC	0.000104898	8.12344e-05	8.71789e-05	8.21628e-05	0.946917	0.355588
UUUCA	0.00217241	0.00206013	0.0020126	0.00194469	0.946768	0.168323
UUGUGAG	0.000101132	0.00010992	9.4882e-05	0.000130438	0.946738	0.355588
UGAAGG	0.000837298	0.00106927	0.000665943	0.000524146	0.946479	0.168323
UCUGUGA	0.000283525	0.00039366	0.000240787	0.000169353	0.946414	0.168323
UUCUGUG	0.00037582	0.000317023	0.00031972	0.000228156	0.94614	0.355588
UUGAAGG	0.000129642	0.000133576	0.000128137	0.000112923	0.94608	0.168323
UUUCCGG	0.000100816	7.85236e-05	8.94244e-05	8.60357e-05	0.946033	0.355588
UUCCA	0.00115724	0.00113111	0.00107284	0.00102996	0.945892	0.168323
UUCUCGG	9.73247e-05	9.19915e-05	8.69941e-05	7.99848e-05	0.945888	0.168323
UCGUGCG	7.7857e-05	8.69467e-05	6.79023e-05	0.000104439	0.94584	0.355588
UCCGCCC	8.60108e-05	9.61974e-05	7.67452e-05	7.96544e-05	0.945758	0.168323
UUCCCA	0.000530679	0.000379212	0.000432557	0.000364804	0.945662	0.355588
UUAGAGC	0.000319353	0.000246776	0.000288592	0.000233734	0.945583	0.355588
UCCCGGC	0.000177638	0.000155245	0.000166876	0.000157949	0.945534	0.355588
UGACA	0.000208892	0.000203606	0.000201067	0.000202978	0.945526	0.168323
UCAGGCG	0.000149852	0.00013608	0.000124708	0.000105055	0.9455	0.168323
UGACUCA	0.000140008	0.000102202	0.000110928	0.000103712	0.945494	0.355588
UUUAAA	0.000461393	0.000465071	0.000423926	0.000423198	0.945465	0.168323
UGACCG	0.000116233	0.000134693	0.000124933	0.000148111	0.945454	0.355588
UUGCGG	0.000401037	0.000580435	0.000346103	0.00022697	0.94545	0.168323
UCUCAGC	0.000204136	0.000178597	0.000176915	0.000182334	0.945405	0.355588
UCGAA	0.000175522	0.000130239	0.000158224	0.00011495	0.945307	0.355588
UGCCUGA	0.000355121	0.000456296	0.000287798	0.000197032	0.945288	0.168323
CCGGGGG	0.00027195	0.000321491	0.000250683	0.00043375	0.945138	0.355588
UAUCCCA	6.39591e-05	3.66107e-05	4.54716e-05	2.67624e-05	0.945132	0.355588
UUUGAGG	0.000337404	0.000357289	0.000253517	0.000152229	0.945106	0.168323
UUGGCUC	0.000181351	0.000197663	0.000162518	0.000209427	0.945064	0.355588
UGGGAGG	0.000482128	0.000380106	0.000405859	0.000304165	0.94491	0.355588
UCUCGUC	0.000113503	7.54484e-05	9.68779e-05	5.50935e-05	0.944805	0.355588
UGUCA	0.00185084	0.00173489	0.00159992	0.00138271	0.944792	0.168323
UGGUAG	0.00080105	0.000570139	0.0006203	0.000598059	0.944683	0.355588
UGGGCC	0.00100342	0.00122584	0.000975792	0.00112093	0.944617	0.355588
UGAUCA	0.000265145	0.000213347	0.000248596	0.000154053	0.944515	0.355588
UCGCCGG	0.000168984	0.00014337	0.000134088	0.000165183	0.944502	0.355588
UUUAGC	0.00113151	0.000936251	0.000912501	0.000619282	0.944475	0.168323
UUGGGAA	0.000110806	0.000107975	8.8327e-05	0.000103966	0.944415	0.168323
UCCGAA	8.29635e-05	5.18983e-05	7.09101e-05	3.95853e-05	0.94437	0.355588
UUUCUAC	0.00016056	0.000141847	0.000147704	9.05379e-05	0.944206	0.355588
UUACGA	0.000329762	0.000403052	0.000307276	0.000464653	0.944151	0.355588
UGGAGA	0.000292257	0.000319055	0.000298839	0.000332939	0.944077	0.355588
UUUUU	0.00448931	0.00277095	0.00283996	0.00395839	0.94406	0.355588
UUCGUCA	0.000143905	9.30926e-05	0.000115674	8.10462e-05	0.94403	0.355588
UUUGAG	0.00066169	0.000768458	0.000546548	0.00039389	0.944011	0.168323
UUUUAUC	0.000203255	0.000226702	0.000200084	0.000229485	0.943941	0.355588
UCGCCG	0.000147636	0.000166	0.000141943	0.000168616	0.94374	0.355588
UCAGGC	0.000432945	0.000471874	0.000431131	0.000436529	0.943656	0.355588
UUCGGUC	8.31529e-05	8.30938e-05	7.84499e-05	9.37581e-05	0.943505	0.355588
UGGACA	0.000149896	0.000122857	0.000126642	0.000122419	0.943438	0.355588
CGGGG	0.00254737	0.00269331	0.00234171	0.00326349	0.943391	0.355588
UUUUAGA	0.000177355	0.000181755	0.000173692	0.000169529	0.943277	0.168323
UGGAGG	0.00115035	0.000938904	0.00100061	0.000643868	0.943274	0.355588
UUUCCUC	0.000328276	0.000265481	0.000271512	0.000274202	0.943159	0.355588
UCCAGG	0.000337025	0.000543976	0.000358657	0.000383458	0.943027	0.355588
UGGGAGA	0.000117246	0.000129093	0.000115012	0.000120035	0.942988	0.355588
UCGUAGC	0.000118787	0.000108896	0.000102784	9.60122e-05	0.942965	0.168323
UUUGGA	0.000632019	0.000574132	0.00057141	0.000486596	0.942928	0.168323
UUCCACC	0.000198946	0.000183379	0.000163065	0.000198976	0.942923	0.355588
UGACUGA	8.89124e-05	8.954e-05	9.73079e-05	0.00011885	0.942922	0.168323
UGCGACC	1.85222e-05	1.90342e-05	1.70761e-05	1.93296e-05	0.942922	0.355588
UAGACGG	1.10333e-05	1.30334e-05	1.09328e-05	1.3449e-05	0.942678	0.355588
UGGCCG	0.000471571	0.000410364	0.000465075	0.000374322	0.942668	0.355588
UCCCCAA	1.84804e-05	1.44136e-05	1.50304e-05	1.52978e-05	0.942649	0.355588
UUUACCC	0.000390406	0.000359183	0.00034642	0.000175786	0.942617	0.168323
UGCCGGG	8.98542e-05	8.99718e-05	9.20883e-05	0.000102746	0.942583	0.168323
UCCGGGC	0.000216395	0.00020451	0.00022702	0.00032324	0.942417	0.168323
UCGUGCC	0.000167516	0.000143684	0.00013996	0.000126063	0.942391	0.168323
UUACCCG	4.67422e-05	3.78168e-05	4.20429e-05	3.97738e-05	0.942387	0.355588
UUCCGUC	8.74432e-05	8.94798e-05	8.08542e-05	9.19863e-05	0.942303	0.355588
UUACACG	3.18505e-05	4.06756e-05	4.0154e-05	4.27958e-05	0.942277	0.355588
UACGCUA	7.98823e-06	7.29977e-06	6.64549e-06	7.38116e-06	0.942257	0.355588
UUUUCA	0.000888913	0.000813305	0.000816825	0.000720759	0.942218	0.355588
UUCCAUA	6.45638e-05	7.98595e-05	6.33296e-05	8.25597e-05	0.942178	0.355588
UUUGCGC	0.000121649	9.2931e-05	9.86713e-05	8.38517e-05	0.941813	0.355588
UGCUGCC	0.000639402	0.000500872	0.000517065	0.00055637	0.941746	0.355588
UGUGUG	0.000323902	0.000357658	0.000295119	0.000234403	0.94167	0.168323
UAAGUA	0.000239363	0.000162129	0.000206711	9.80598e-05	0.941546	0.355588
UCAGC	0.000882416	0.000877481	0.00090038	0.000897283	0.941494	0.168323
UUUUCAG	0.000244918	0.000252068	0.00022988	0.00021851	0.941464	0.168323
UUGCCAC	0.00029144	0.000192606	0.000267088	0.000120108	0.94145	0.355588
UACCGG	0.000241043	0.000179285	0.000171917	0.000179778	0.941439	0.355588
UUGACGG	4.93132e-05	5.28146e-05	4.30018e-05	3.51802e-05	0.94142	0.168323
UGUACCC	0.000162393	0.00016009	0.000148913	0.000149334	0.94137	0.168323
CGACGG	4.25076e-05	3.89526e-05	3.98809e-05	4.05683e-05	0.941301	0.355588
UGUGGCC	0.000249845	0.000318559	0.000221234	0.000195266	0.941237	0.168323
UUUUUGA	0.000208853	0.000201255	0.000181819	0.000163387	0.941223	0.168323
UAAGUCC	0.000263967	0.000253636	0.000252446	0.000190752	0.941159	0.168323
UUAACUG	0.000334498	0.000289699	0.000251344	0.000160735	0.940962	0.168323
UAAGGUC	0.000275155	0.000436472	0.000222356	0.000149137	0.940911	0.168323
UGCCCGG	0.000371074	0.000587136	0.000316504	0.00046025	0.940781	0.355588
UUGCUG	0.000945394	0.00122661	0.000828647	0.000577803	0.940731	0.168323
UCGGGCG	5.44144e-05	5.57392e-05	5.6578e-05	6.73946e-05	0.940544	0.168323
UCACUA	0.000391741	0.000566882	0.000332051	0.00027161	0.940392	0.168323
UUGAUCC	0.000107163	8.88849e-05	0.000113215	0.000115473	0.940333	0.168323
UCCAAAA	9.49866e-05	5.9051e-05	7.59185e-05	5.38472e-05	0.940303	0.355588
UCGGUAC	3.83759e-05	3.15021e-05	2.78222e-05	3.52522e-05	0.940281	0.355588
UCGCA	0.000671445	0.000765738	0.000560222	0.000516455	0.94	0.168323
UUUGUA	0.0005323	0.000576505	0.000495386	0.000601654	0.939961	0.355588
UGACGAG	1.94747e-05	2.75428e-05	2.10003e-05	1.63781e-05	0.93984	0.355588
UGGAAAC	7.97812e-05	9.17377e-05	7.91783e-05	9.21026e-05	0.939829	0.355588
UGAGCC	0.000526871	0.000876966	0.000448106	0.000295366	0.93976	0.168323
UGCCGC	0.00050243	0.000496588	0.000499667	0.000618885	0.9397	0.355588
UGAAGGG	0.000603938	0.000854955	0.000464854	0.000318502	0.939695	0.168323
UGUACA	0.00018605	0.000195371	0.000178055	0.000181046	0.939679	0.168323
UGCUGA	0.000968051	0.00135258	0.000851526	0.00057034	0.939411	0.168323
UUAAUGC	0.000178102	0.000158746	0.000147388	0.000111282	0.93933	0.168323
UGUGUC	0.000605763	0.000637761	0.000556622	0.000561087	0.939319	0.168323
UGGAGCA	6.44578e-05	4.49393e-05	5.3625e-05	4.32901e-05	0.939254	0.355588
UUUUCCC	0.00071156	0.000472802	0.000609384	0.00040221	0.939043	0.355588
UUCGAUG	3.8801e-05	4.17524e-05	4.07254e-05	4.40888e-05	0.938978	0.355588
UGGGGUC	0.000182038	0.000195834	0.000181139	0.000177162	0.938853	0.168323
UGGAGAG	8.02965e-05	7.11263e-05	9.72964e-05	9.52324e-05	0.938823	0.168323
UGGGGCG	0.000120847	0.000120007	0.000118961	0.000142627	0.938753	0.355588
UCGCGGG	9.88299e-05	9.2705e-05	9.43966e-05	0.000119706	0.938577	0.355588
UUUAAC	0.000745766	0.00074325	0.000643123	0.000622273	0.938521	0.168323
UUCACAG	6.50857e-05	7.72049e-05	6.24382e-05	6.22337e-05	0.93851	0.168323
CCGGGCG	0.00014696	0.000143112	0.000150165	0.000182954	0.938499	0.168323
UUCACC	0.00122835	0.00165282	0.000983283	0.000695392	0.938478	0.168323
UGGCACC	5.33315e-05	7.04869e-05	5.98502e-05	6.04351e-05	0.938404	0.355588
UGCCAG	0.000328453	0.000352624	0.000315459	0.000344786	0.938384	0.355588
CCCGGGG	0.000391501	0.000398488	0.000396663	0.000611517	0.938371	0.355588
UUUUUCC	0.000961355	0.000715466	0.000839994	0.000447427	0.938183	0.355588
UCUGAAC	7.60254e-05	7.74029e-05	7.8596e-05	7.44285e-05	0.938162	0.355588
UUGGGGA	0.000457711	0.000626663	0.000368324	0.000204532	0.93809	0.168323
UUUCCG	0.000367621	0.000367515	0.000262911	0.000452	0.938008	0.355588
UUGUGC	0.000588571	0.000540313	0.000542466	0.000410429	0.937925	0.355588
UCCAGC	0.000321472	0.000364709	0.000328598	0.000283512	0.937822	0.355588
UCAGUCC	9.34522e-05	0.000119246	8.34178e-05	8.88337e-05	0.937686	0.168323
UCAACG	0.000199724	0.000134019	0.000132695	0.000177612	0.937528	0.355588
UUCCGCC	0.00018311	0.000170432	0.000151541	0.000184877	0.937227	0.355588
UCAAAA	0.000169599	0.000141094	0.000146012	0.000128138	0.937097	0.355588
UUCGCG	0.000189611	9.20787e-05	0.000104691	0.000155084	0.937037	0.355588
UUCCG	0.00109935	0.0010798	0.000927741	0.0010824	0.937015	0.355588
UGGUAGG	0.000126654	0.000128844	0.000145007	0.00013538	0.936997	0.168323
UUUCGGA	4.86916e-05	6.58574e-05	4.52597e-05	5.31071e-05	0.936876	0.355588
UUAGCCC	0.000445804	0.000439208	0.000376291	0.000337221	0.936875	0.168323
CGCAGGG	3.59158e-05	3.70886e-05	3.33808e-05	4.23498e-05	0.936866	0.355588
UUUGAUC	0.000243103	0.000321976	0.000224545	0.00015877	0.936605	0.168323
UUACGUC	2.98164e-05	2.65725e-05	2.45203e-05	2.71071e-05	0.936494	0.355588
GGGGGG	0.000404998	0.000289599	0.000295503	0.000397167	0.936492	0.355588
UGUGAG	0.000384244	0.00036218	0.00032757	0.000397801	0.936429	0.355588
UCUGUGG	0.000182313	0.000220718	0.000167546	0.000167581	0.936316	0.168323
UUCCGAC	1.88804e-05	2.03731e-05	1.60514e-05	1.64392e-05	0.936301	0.168323
UCCAAA	0.000278609	0.00018812	0.000232622	9.63087e-05	0.936262	0.355588
UGGUCC	0.000802084	0.000847228	0.00082776	0.000809597	0.936199	0.355588
UGGGAC	0.000274923	0.000306144	0.00025375	0.000262556	0.936176	0.168323
UGGCUCC	0.000273776	0.000401238	0.000249898	0.000247534	0.936159	0.168323
UCCGACA	6.26599e-06	5.68332e-06	5.38509e-06	6.13888e-06	0.936129	0.355588
UUUAUGA	0.000205568	0.000246071	0.000186707	0.000286608	0.935999	0.355588
UGCGCCG	3.06525e-05	3.36246e-05	3.04051e-05	3.81521e-05	0.935935	0.355588
UUUACCG	5.47598e-05	6.29618e-05	4.77684e-05	6.56248e-05	0.93591	0.355588
UGCCAA	0.000151612	0.000130822	0.000137413	0.000127891	0.935872	0.355588
UGGAAG	0.000549827	0.000390959	0.000475784	0.000370232	0.935835	0.355588
UGCAA	0.000182315	0.000188268	0.000198065	0.00017964	0.935802	0.355588
UGGUAGC	0.000115618	9.87223e-05	0.00013476	0.00011222	0.935659	0.355588
UUGUGCC	0.00026162	0.000355916	0.000239557	0.000234082	0.935633	0.168323
UGCUGGA	0.000453329	0.000600511	0.000405026	0.000249518	0.935535	0.168323
UGACAA	9.88461e-05	7.10168e-05	7.92697e-05	6.72343e-05	0.935377	0.355588
UCGGCGC	7.56397e-05	7.31285e-05	7.2569e-05	8.54774e-05	0.935339	0.355588
UUACGC	0.000122678	0.000120194	0.000113863	0.000125395	0.935195	0.355588
UUAGCUC	0.000348822	0.000305668	0.00028648	0.000292854	0.935182	0.168323
UGCCGAC	1.87634e-05	1.66751e-05	1.68333e-05	1.51478e-05	0.935172	0.355588
UGGCGCC	0.000138108	0.000211095	0.000135617	0.000147613	0.935142	0.355588
UUCCGUA	2.96028e-05	2.96614e-05	2.85702e-05	2.96697e-05	0.935062	0.355588
CGACGGG	2.77285e-05	2.60067e-05	2.60607e-05	2.67977e-05	0.93504	0.355588
UUCGCGC	0.000124321	0.00010543	9.80837e-05	9.06045e-05	0.934916	0.168323
UGUGUGG	0.000172866	0.000189365	0.000168229	0.000164069	0.934805	0.168323
UCUGCCC	0.000374254	0.000350558	0.000418885	0.000489151	0.934785	0.168323
UUCGAUC	3.94466e-05	3.83404e-05	4.25538e-05	3.54296e-05	0.934768	0.355588
UUAUGUG	0.000289532	0.000432246	0.000248474	0.00015218	0.934631	0.168323
UCCAAC	0.000106941	0.000119016	0.000112981	0.000113925	0.934585	0.355588
UCAGGAG	0.000460263	0.000712789	0.000372961	0.000209289	0.934573	0.168323
UGGUAC	0.000380277	0.000363736	0.000365947	0.000381968	0.934552	0.355588
UUGUCG	0.00033142	0.000289104	0.000270601	0.000236256	0.934504	0.168323
UGUCCCC	0.000203044	0.000199289	0.000184946	0.000199712	0.93435	0.355588
UUCGACG	1.34933e-05	1.4379e-05	1.4478e-05	1.59564e-05	0.934105	0.168323
UUGGGUC	0.00026849	0.000253364	0.000222631	0.000173256	0.93397	0.168323
UUAAG	0.00197977	0.00193106	0.00177407	0.00167559	0.93386	0.168323
UGCCAC	0.000598935	0.000461855	0.000565639	0.000460408	0.933763	0.355588
UUUGCCG	7.78814e-05	5.10952e-05	6.04102e-05	5.15425e-05	0.933718	0.355588
UUUAG	0.00312518	0.0030451	0.00274099	0.00264993	0.933705	0.168323
UGGACAA	8.21807e-05	5.10834e-05	6.37137e-05	4.81221e-05	0.933665	0.355588
UGCUGC	0.000825554	0.000755409	0.000735564	0.000729703	0.933522	0.168323
UUGGGCA	0.00026367	0.000188208	0.000237091	0.000103798	0.933433	0.355588
UUGCGGG	0.00032499	0.000492981	0.000255453	0.000172998	0.933398	0.168323
UUGGCC	0.00135456	0.00124427	0.00123214	0.000789008	0.933103	0.168323
UCUAGC	0.000478989	0.000443599	0.000461082	0.000519824	0.933099	0.355588
UUUAUC	0.000718507	0.000701532	0.00066365	0.000663053	0.933044	0.168323
UUGGCGG	0.000256844	0.000175955	0.000221477	8.21479e-05	0.933033	0.355588
UCGCGGC	7.40425e-05	6.89839e-05	7.10871e-05	7.7901e-05	0.932812	0.355588
UGGGAGC	0.000209596	0.00022755	0.000206235	0.000236944	0.932695	0.355588
UUCCUGG	0.000284397	0.000332513	0.000254518	0.000275254	0.932543	0.168323
UCGUCCG	4.38555e-05	4.21908e-05	4.02363e-05	4.50633e-05	0.932476	0.355588
UCGAAGA	4.40083e-06	3.37987e-06	3.62552e-06	4.36859e-06	0.932189	0.355588
UUGAC	0.000958292	0.000994479	0.000971897	0.00104237	0.932187	0.355588
UGUGUGC	0.000190206	0.000208621	0.000184787	0.000181474	0.932087	0.168323
UCCGCGA	4.02374e-06	5.35771e-06	3.46286e-06	5.77082e-06	0.932046	0.355588
UUCUGG	0.0010922	0.00103225	0.000966808	0.000698205	0.932023	0.168323
UGGCGCA	2.37508e-05	2.18799e-05	2.16011e-05	2.21261e-05	0.93199	0.355588
UCGUAGG	4.37744e-06	5.06992e-06	6.76083e-06	5.28751e-06	0.931866	0.168323
UUUCGAA	8.55212e-05	6.64439e-05	8.25791e-05	4.00902e-05	0.931848	0.355588
UUAGUCC	0.000405693	0.000453507	0.000326346	0.000257388	0.93147	0.168323
UGGCAAG	0.000217878	0.000323722	0.000185193	0.000110146	0.931308	0.168323
UACGGCG	2.63548e-05	2.4738e-05	3.34665e-05	3.67662e-05	0.930811	0.168323
UCACG	0.00032846	0.000238671	0.000289963	0.000215776	0.930792	0.355588
UGAGUGA	5.74176e-05	7.25374e-05	6.28095e-05	7.02094e-05	0.930767	0.355588
UAGACG	4.8028e-05	4.20784e-05	2.96394e-05	3.24193e-05	0.930725	0.168323
UCGUACG	1.35684e-05	1.56974e-05	1.56821e-05	1.50628e-05	0.930694	0.355588
UUAUAUC	0.000290291	0.000204525	0.000247199	0.000125878	0.930684	0.355588
UUCGCGG	4.52476e-05	4.74421e-05	4.20561e-05	5.36252e-05	0.930658	0.355588
UCCCGAC	1.04244e-05	1.09137e-05	1.07072e-05	1.27104e-05	0.930544	0.355588
UUGGCAG	6.36854e-05	7.40506e-05	6.58009e-05	6.76295e-05	0.929982	0.355588
UUGCUAG	5.82235e-05	5.79953e-05	5.99885e-05	5.44383e-05	0.929948	0.355588
UGGGGGC	0.000378358	0.000445364	0.000364872	0.000450526	0.929866	0.355588
UCACCAA	2.09072e-05	1.9983e-05	2.10958e-05	1.93693e-05	0.929858	0.355588
UCAGUGC	9.99022e-05	0.000128063	0.000105565	0.000124817	0.929783	0.355588
UUAGA	0.00215743	0.00243874	0.00204711	0.00255565	0.929678	0.355588
UGAGGC	0.000502584	0.000531317	0.000472606	0.000625885	0.929617	0.355588
CGAACGG	5.73454e-06	4.91041e-06	5.6309e-06	5.16781e-06	0.929608	0.355588
UGAGA	0.00074577	0.000707717	0.000716842	0.000609852	0.929598	0.355588
UGCACC	0.000323663	0.000267208	0.000295971	0.000174867	0.929456	0.355588
UGACGUC	3.51385e-05	2.03562e-05	3.01478e-05	2.27753e-05	0.929419	0.355588
UUCUCCG	0.000124578	0.00012771	0.000107074	0.000125683	0.929385	0.355588
UUCAGA	0.000222101	0.000243667	0.000238732	0.000226177	0.92926	0.355588
UGGACGG	0.000118233	0.000102327	9.3578e-05	8.94511e-05	0.929254	0.168323
UCCGGG	0.000560234	0.000531352	0.000498485	0.000522622	0.929223	0.168323
UGGGACC	0.000181117	0.000193844	0.000167927	0.000190844	0.929192	0.355588
UCCUCCG	2.22923e-05	2.56094e-05	2.62096e-05	2.6678e-05	0.929166	0.168323
UCACCCG	4.50434e-05	3.94688e-05	4.33769e-05	3.58692e-05	0.929142	0.355588
UUUGGGG	0.000509299	0.000559563	0.000404226	0.000341867	0.929137	0.168323
UGGGUA	0.00078459	0.000954641	0.000639442	0.00077355	0.928976	0.168323
UCUCGAC	1.64011e-05	1.60708e-05	1.50295e-05	1.56534e-05	0.928941	0.168323
UUUUCG	0.000331068	0.000288254	0.000292465	0.00027596	0.928932	0.355588
UCUGCCG	1.24613e-05	1.18871e-05	1.22898e-05	1.24029e-05	0.9288	0.355588
UUCGAAA	7.60438e-06	9.34597e-06	6.38624e-06	9.21105e-06	0.928798	0.355588
UCAACUA	0.000237648	0.000147198	0.000171034	0.000205133	0.928712	0.355588
UUCUUUA	0.000186211	0.000207385	0.000188659	0.000213396	0.928619	0.355588
CGCGGG	0.000471498	0.000478296	0.000480573	0.000664614	0.928516	0.168323
UUGUACC	0.000146566	0.000133723	0.000120756	0.000141381	0.928412	0.355588
UAGCCAG	0.0001296	0.000159747	0.000134957	0.000187981	0.92831	0.355588
UUCUUGC	0.000475214	0.000555858	0.000429275	0.00026278	0.928212	0.168323
UUGAA	0.0010392	0.00107469	0.000975435	0.00101993	0.928123	0.168323
UGACGGG	9.07011e-05	7.24157e-05	6.96728e-05	7.5795e-05	0.927988	0.355588
UGGUGGC	0.000269509	0.000319838	0.00026561	0.000285236	0.927948	0.355588
UGACGCG	1.34109e-05	1.63718e-05	1.50598e-05	1.57374e-05	0.927819	0.355588
UGCAAC	0.000170125	0.000224168	0.000158278	0.000283707	0.927677	0.355588
UCGCGA	5.34997e-05	4.77385e-05	4.57695e-05	7.35534e-05	0.927529	0.355588
UCCGACG	6.75769e-06	7.35651e-06	6.44811e-06	8.38899e-06	0.927514	0.355588
UCCGGCG	8.66989e-05	7.5444e-05	8.16972e-05	8.91566e-05	0.927493	0.355588
UUAGUAC	0.000226366	0.000144636	0.000149936	0.000193012	0.927411	0.355588
UGCUCA	0.00123458	0.00125359	0.00106659	0.000513749	0.927371	0.168323
CGCGAGG	3.1448e-05	2.71267e-05	2.83857e-05	3.48315e-05	0.927273	0.355588
UUGACGC	1.6983e-05	1.9293e-05	1.54156e-05	1.91518e-05	0.927191	0.355588
UCUAGCG	5.30184e-06	5.17154e-06	5.26555e-06	6.24865e-06	0.927141	0.355588
UUGGAGA	7.81138e-05	8.85105e-05	8.32644e-05	8.61783e-05	0.927138	0.355588
UUUAACA	0.00024953	0.000244617	0.000234201	0.000196123	0.927066	0.168323
UUGUGAA	0.000102644	9.60541e-05	9.95759e-05	0.000130506	0.927042	0.355588
UUCUC	0.00324879	0.00330762	0.00298931	0.00314876	0.926955	0.168323
UUCAGGA	8.4728e-05	9.64763e-05	8.38087e-05	9.09914e-05	0.926761	0.355588
UCGCACC	0.00019476	0.000133598	0.000176405	5.11406e-05	0.926704	0.355588
UUCGCAA	3.20875e-05	2.6627e-05	3.1565e-05	1.63831e-05	0.926487	0.355588
UUGGCUG	0.00019933	0.000197665	0.000191285	0.000158623	0.926472	0.168323
UGUAGGC	0.000192321	0.000168641	0.000157098	0.000182772	0.926463	0.355588
UGGACG	0.000550106	0.000575364	0.000429407	0.000329006	0.926354	0.168323
UCGGCCC	0.000111142	9.63319e-05	9.69764e-05	0.000114286	0.926313	0.355588
UCGGCGG	5.43601e-05	6.37176e-05	5.34072e-05	7.47737e-05	0.926296	0.355588
UGGCCUA	0.000113692	0.00018696	9.87209e-05	7.69876e-05	0.926197	0.168323
UGCGACG	1.17095e-05	1.18563e-05	1.13133e-05	1.02522e-05	0.926122	0.168323
UUCAGAA	4.89561e-05	5.33212e-05	4.92517e-05	5.13075e-05	0.925904	0.355588
UCCGGAA	1.22368e-05	1.03381e-05	1.15185e-05	8.01447e-06	0.925875	0.355588
UCAAG	0.000593117	0.000651809	0.000589524	0.000595377	0.92574	0.355588
UUCAGUC	0.000120889	0.000134029	0.000112252	0.000108417	0.925714	0.168323
UGCGUC	0.000479465	0.000364673	0.000387347	0.000483479	0.925713	0.355588
UCUGGCA	0.000117529	0.000117003	0.000102102	0.000118716	0.925707	0.355588
UCGUGAC	3.28227e-05	3.63772e-05	3.25474e-05	3.69977e-05	0.925652	0.355588
UCGCGCA	9.54569e-06	8.22306e-06	9.73992e-06	9.53243e-06	0.925545	0.355588
UUGUCA	0.000509995	0.000435704	0.000447043	0.000423426	0.925474	0.355588
UUUUUU	0.00374834	0.00210551	0.00219939	0.0033311	0.92534	0.355588
UGGUGUA	7.20053e-05	7.22314e-05	7.03533e-05	7.06575e-05	0.925081	0.168323
UGAAAG	0.000273739	0.000403795	0.000262758	0.000193458	0.925044	0.168323
UGAGUCC	0.000355922	0.000502412	0.000290434	0.000147606	0.924958	0.168323
UGGCCGA	3.3094e-05	3.11582e-05	2.93908e-05	3.23773e-05	0.924887	0.355588
UGUGAC	0.000253889	0.000258087	0.000249026	0.000233853	0.924826	0.168323
UUAGUUC	0.000154084	0.000150003	0.000141012	0.000209785	0.924715	0.355588
UUCUACA	6.94766e-05	9.36114e-05	6.64666e-05	7.5797e-05	0.924681	0.355588
UCGAACG	5.3299e-06	5.56278e-06	5.25911e-06	5.55574e-06	0.924544	0.355588
UGGAAGC	0.000232573	0.000191252	0.000202561	0.000206506	0.924511	0.355588
UUCUAUA	0.000102377	0.000113337	0.00010096	0.000110774	0.924392	0.355588
UUGUCUG	0.000135977	0.00013279	0.000129218	0.000119924	0.924031	0.168323
UCCAAAG	4.79333e-05	4.96998e-05	4.70702e-05	4.68639e-05	0.924016	0.168323
UGCGGCG	7.64396e-05	7.94229e-05	7.41219e-05	9.22382e-05	0.924008	0.355588
UUCAGAG	5.53708e-05	5.4532e-05	5.23845e-05	5.41115e-05	0.923985	0.168323
UCCGGC	0.000743744	0.000603058	0.000652841	0.000666238	0.92389	0.355588
UUUUUUG	0.000587362	0.00052799	0.000474797	0.000508135	0.923822	0.168323
UUCUAGA	0.000133825	0.000108288	0.000126829	9.96521e-05	0.923589	0.355588
UCGCCGA	1.61259e-05	1.40385e-05	1.6949e-05	1.75414e-05	0.923526	0.168323
UGUGG	0.00208039	0.00211353	0.00190806	0.00198572	0.92345	0.168323
UCAAAG	0.000285879	0.000364502	0.000261948	0.000189804	0.923433	0.168323
UAGCGC	8.53553e-05	8.21907e-05	7.67003e-05	6.96926e-05	0.923432	0.168323
UCAACAG	0.000178908	0.000144894	0.000130063	6.00805e-05	0.923379	0.168323
UUGCUGC	0.000292916	0.0002785	0.000292946	0.000317596	0.923376	0.168323
UGUGGCA	0.000352452	0.000228293	0.000287597	0.000148365	0.92326	0.355588
UCGUGAG	7.14642e-05	6.58802e-05	6.02688e-05	7.31535e-05	0.923136	0.355588
UCGGGGA	0.000258975	0.000347145	0.000216742	0.000134084	0.92312	0.168323
UCCGCCG	7.26316e-05	7.09823e-05	6.81929e-05	8.62657e-05	0.923107	0.355588
UGGAAAG	0.00019448	0.000313342	0.000179026	0.000112944	0.923091	0.168323
UGCUGGC	0.000411129	0.000422836	0.000375856	0.000335588	0.922993	0.168323
UUGCCCC	0.000234245	0.000230835	0.000217839	0.000233874	0.922959	0.355588
UGCCAGG	0.000136377	0.000195385	0.000124758	0.000120655	0.922813	0.168323
UCUGUGC	0.000165563	0.000191859	0.000182232	0.000181742	0.9228	0.355588
UAGCGUA	8.62416e-06	8.56736e-06	7.13262e-06	8.93935e-06	0.922619	0.355588
UCCAAGC	0.00015328	0.00012721	0.000118482	0.000135029	0.9225	0.355588
UCUCGC	0.00027189	0.000282339	0.000265586	0.000388216	0.922445	0.355588
CGCGCG	3.85944e-05	3.59414e-05	3.70999e-05	4.4101e-05	0.922439	0.355588
UUCCAAA	6.02389e-05	4.98711e-05	4.52731e-05	4.31763e-05	0.922399	0.168323
UCGCGCG	3.98465e-05	4.02577e-05	3.61169e-05	4.83262e-05	0.922395	0.355588
UUUUUC	0.00187328	0.00192524	0.00169117	0.00138494	0.922361	0.168323
UAGGGUA	0.00018528	0.00017865	0.000175522	0.000181825	0.922315	0.355588
UUUCCAG	0.000279621	0.000200655	0.000243876	0.000119679	0.922268	0.355588
UGGCCGC	0.00013101	0.00014275	0.000125046	0.000169329	0.921996	0.355588
UCUGGCC	0.000330563	0.000426591	0.0003207	0.000343591	0.921942	0.355588
UUUUGC	0.00106115	0.000876861	0.000957287	0.000602034	0.921922	0.355588
UUGCCUA	8.27111e-05	7.72608e-05	8.40391e-05	7.05204e-05	0.921895	0.355588
UGAGCA	7.13972e-05	4.24887e-05	5.26131e-05	4.44315e-05	0.921626	0.355588
UUACA	0.00136864	0.00147847	0.00136937	0.00162555	0.921603	0.355588
UUAAGUG	0.000104818	0.000106197	0.00012406	0.000103811	0.921502	0.355588
UUUCGAC	5.27569e-05	5.24806e-05	5.33593e-05	4.75568e-05	0.921344	0.355588
UGGCGCG	4.17008e-05	3.83295e-05	3.97987e-05	4.64198e-05	0.921103	0.355588
UUCACA	0.000262435	0.000260357	0.000242283	0.000262085	0.920975	0.355588
UGCCGUA	2.66742e-05	2.26116e-05	2.31412e-05	2.46539e-05	0.920857	0.355588
UCCACCG	0.000163103	0.000128063	0.000128237	0.000131458	0.920758	0.355588
UUCAAAA	5.679e-05	6.21451e-05	5.01926e-05	5.57506e-05	0.920729	0.168323
UGGGGAC	0.00010593	0.00011235	9.88197e-05	9.97341e-05	0.920722	0.168323
UGAGAAG	0.00021264	0.000158908	0.000192458	8.902e-05	0.920585	0.355588
UGACGAA	5.31899e-06	5.59582e-06	5.1992e-06	5.03717e-06	0.92037	0.168323
UACGAGG	3.11881e-05	4.07744e-05	3.86296e-05	3.46125e-05	0.92032	0.355588
UCGCUGA	7.78742e-05	6.80383e-05	6.04592e-05	7.36263e-05	0.92029	0.355588
UCGUCG	0.000179802	0.000120481	0.000152813	9.99356e-05	0.92019	0.355588
UUGCAG	0.000366233	0.000444146	0.000355652	0.000448222	0.920167	0.355588
UUUAGCG	6.16682e-05	6.56624e-05	6.5204e-05	0.000105537	0.920059	0.355588
UCAGG	0.00135224	0.00162181	0.00124757	0.00134469	0.919948	0.168323
UCGGGAA	0.000149092	0.000113123	0.000134493	5.34851e-05	0.919699	0.355588
UUGGG	0.00360567	0.00378257	0.00305312	0.00240577	0.919515	0.168323
UUGGAUG	0.000172459	0.000146458	0.000144384	0.000152875	0.919449	0.355588
UGGACCG	0.000254423	0.000199275	0.00019056	0.000214514	0.919377	0.355588
UGUCCGA	1.50419e-05	1.44466e-05	1.54856e-05	1.70085e-05	0.919253	0.168323
UUUUAGG	0.000560194	0.000459757	0.000454691	0.000483869	0.919074	0.355588
UGCACGA	0.000154903	0.000121552	0.000132597	6.78863e-05	0.919058	0.355588
UUACGGG	5.8914e-05	4.9414e-05	6.02464e-05	4.6097e-05	0.919027	0.355588
UGCACA	5.2895e-05	6.3096e-05	5.75676e-05	7.00078e-05	0.918855	0.355588
CGCACGG	5.84447e-06	6.55079e-06	6.24206e-06	9.90297e-06	0.918769	0.355588
UUGCCCG	0.000322116	0.00043968	0.000257248	0.000153359	0.918653	0.168323
UGUCGAA	1.02978e-05	1.07804e-05	1.08477e-05	1.30889e-05	0.918568	0.168323
UGACCCG	0.000158211	0.000122021	0.000120424	0.000127832	0.918357	0.355588
UGACCGC	4.70598e-05	3.62398e-05	4.45365e-05	4.11428e-05	0.918208	0.355588
UUUUGUC	0.000263894	0.000225819	0.000231376	0.000209727	0.918107	0.355588
UCGGUCG	0.000148358	8.22067e-05	0.000128024	4.68252e-05	0.91809	0.355588
UACCUGA	0.000154807	8.85878e-05	0.000100124	0.000142141	0.917869	0.355588
UGCUCUA	0.000205935	0.000119542	0.000103972	8.31573e-05	0.917829	0.168323
UGCUGUC	0.00016573	0.000203427	0.00016593	0.000190919	0.917763	0.355588
UUCAGC	0.000456184	0.000497294	0.000471852	0.000483366	0.917642	0.355588
UGGCGGG	0.000239852	0.000224489	0.00020603	0.00028682	0.917625	0.355588
UUUUAAA	0.000348229	0.000364889	0.000324833	0.000386312	0.917578	0.355588
UUCUUCC	0.000333801	0.000373047	0.000324191	0.000417874	0.917343	0.355588
UUUUAC	0.00109223	0.000836967	0.000869268	0.000807877	0.917221	0.355588
UUCAAA	0.00016684	0.000164266	0.000154583	0.00014989	0.917189	0.168323
UGCCGCG	5.2048e-05	5.69695e-05	5.14127e-05	6.95116e-05	0.917138	0.355588
UUUGAA	0.0003498	0.000363258	0.000335504	0.000358397	0.917095	0.355588
UGACCCA	9.98328e-05	7.57598e-05	7.35385e-05	7.54686e-05	0.91708	0.168323
UUGAGGC	0.000147078	0.000220264	0.000129697	0.000249963	0.917061	0.355588
UCGUAGA	8.24457e-05	5.67564e-05	7.14892e-05	6.47645e-05	0.916986	0.355588
UUCGCGA	1.61217e-05	1.80478e-05	1.42213e-05	2.00975e-05	0.916739	0.355588
UCAAC	0.000929609	0.00085614	0.000789342	0.00085631	0.916722	0.355588
UCGGCA	0.000307612	0.000244775	0.000256739	0.000267803	0.916686	0.355588
UUUCAGA	9.76628e-05	0.000108159	0.000109014	0.000111031	0.916667	0.168323
UCCGGAC	3.00363e-05	2.09459e-05	2.63182e-05	2.87577e-05	0.916651	0.355588
UCGAGGA	1.66173e-05	1.90959e-05	1.85229e-05	1.64228e-05	0.916614	0.355588
UCGGUCA	0.000188513	0.000153737	0.000156136	0.000183686	0.916565	0.355588
UAGCACG	1.10377e-05	9.47881e-06	1.02469e-05	1.20791e-05	0.916362	0.355588
UUAGGA	0.0012078	0.00136733	0.00113597	0.00134052	0.916345	0.355588
UUGACCA	3.8734e-05	3.56448e-05	3.46082e-05	3.72644e-05	0.916262	0.355588
UUUUUUC	0.000590203	0.000556035	0.000514922	0.00057928	0.916251	0.355588
UCCCACG	0.000112508	7.69308e-05	8.10059e-05	7.62932e-05	0.916228	0.355588
UCACGG	0.000129164	0.000126607	0.000124022	0.000115622	0.916209	0.168323
UUGGGG	0.00152858	0.00155817	0.00125964	0.000834148	0.916129	0.168323
UUCAAAG	5.71164e-05	6.3114e-05	6.75322e-05	7.20562e-05	0.915962	0.168323
UGCGCGC	0.000162235	0.000132578	0.000148634	0.000170023	0.915946	0.355588
UUGCUCA	0.000298744	0.000237731	0.000296753	0.000191056	0.915929	0.355588
UGUGCG	0.000172681	0.000174502	0.000181094	0.000208118	0.915729	0.168323
UACGCG	2.54826e-05	2.59156e-05	2.57441e-05	3.65601e-05	0.915724	0.355588
UGGAA	0.000655566	0.000615534	0.000574816	0.000519635	0.915675	0.168323
UGCAACC	2.44579e-05	3.30458e-05	2.37137e-05	3.74721e-05	0.915594	0.355588
UGCCUA	0.000515284	0.00037953	0.000376041	0.000320269	0.91559	0.168323
UUGGGAC	0.000116216	0.000112328	0.00010548	0.000107052	0.915584	0.168323
UGUGCA	0.000495342	0.000449116	0.00044471	0.000439954	0.915516	0.168323
UGUGAGA	7.23925e-05	7.5928e-05	7.07825e-05	8.23362e-05	0.915497	0.355588
UUCCGG	0.000315429	0.000307189	0.000308379	0.000373649	0.915496	0.355588
UUCAGUA	9.62392e-05	9.75876e-05	8.96165e-05	9.08593e-05	0.915407	0.168323
UCCCGCC	0.000254681	0.000234697	0.000232205	0.000261775	0.915347	0.355588
UGACCA	4.33112e-05	4.05848e-05	4.23069e-05	4.2863e-05	0.915276	0.355588
UCACGCA	2.32152e-06	2.66233e-06	2.43736e-06	2.49002e-06	0.915237	0.355588
UAUCUCA	0.000205104	0.000138078	0.00016958	0.000116465	0.915205	0.355588
UCCACGA	0.00010395	6.77644e-05	7.22294e-05	6.70752e-05	0.915173	0.355588
UUAUCGC	3.50424e-05	4.3234e-05	3.35404e-05	4.33343e-05	0.915152	0.355588
UGCCCGA	7.45225e-05	6.04086e-05	6.45038e-05	4.15079e-05	0.915024	0.355588
UCGUGA	0.000194729	0.000146581	0.00016987	0.000152599	0.914924	0.355588
UUAUUUC	0.000541089	0.000397408	0.000500448	0.000324461	0.914752	0.355588
UGCCGGA	2.822e-05	3.42155e-05	3.38831e-05	4.50872e-05	0.914623	0.355588
UGUCGAC	3.50169e-05	4.60328e-05	3.33467e-05	3.95637e-05	0.914589	0.355588
UUUGCUC	0.000217564	0.000207045	0.000191422	0.00021357	0.91455	0.355588
UUUGUCC	0.000509505	0.000694357	0.000424737	0.000267117	0.914527	0.168323
UCGCGAG	3.72342e-05	2.62022e-05	2.71951e-05	3.33319e-05	0.914507	0.355588
UGAGCCG	9.70232e-05	0.000135341	7.98634e-05	5.51163e-05	0.914481	0.168323
UCGUGCA	0.000247182	0.000177645	0.00018271	0.000180455	0.914364	0.355588
UCCACGG	4.60639e-05	4.71097e-05	4.77374e-05	3.84377e-05	0.914362	0.355588
UUUACUG	0.000516617	0.00031889	0.000441093	0.000177194	0.914353	0.355588
UUGGACG	9.17352e-05	7.33379e-05	7.28974e-05	7.63071e-05	0.914344	0.355588
UUGCCGC	0.000161583	0.00013919	0.000169854	0.000167974	0.914334	0.168323
UUUUCGA	4.64946e-05	5.44575e-05	5.63723e-05	8.04671e-05	0.914298	0.168323
UUCCGGA	6.8304e-05	6.44595e-05	6.93133e-05	7.46322e-05	0.914227	0.168323
UUAGCAC	0.000147889	0.000266829	0.00014118	0.000108502	0.913934	0.168323
UUGAUG	0.000841517	0.000700154	0.000679808	0.000653592	0.913927	0.168323
UCCGCAC	1.15304e-05	1.16496e-05	1.06134e-05	1.07926e-05	0.91392	0.168323
UGCACCG	4.56855e-05	4.83524e-05	4.1016e-05	2.81026e-05	0.913896	0.168323
UGACGCA	1.14693e-05	8.93787e-06	9.53835e-06	8.7357e-06	0.91386	0.355588
UCUGUCG	0.000112527	7.72876e-05	8.48384e-05	7.52352e-05	0.913805	0.355588
UCUAGUC	6.53417e-05	6.73324e-05	6.3228e-05	6.64488e-05	0.913611	0.355588
UUUCACC	0.00067701	0.000930247	0.000526488	0.00033526	0.913565	0.168323
UGUCAC	0.000412679	0.000424838	0.000399134	0.000380726	0.913563	0.168323
UAUGUCG	2.02564e-05	2.15363e-05	2.07755e-05	2.13224e-05	0.913488	0.355588
UUCGUG	0.000267541	0.00022523	0.000222419	0.000182609	0.913474	0.168323
UGCGUCC	8.42828e-05	8.17499e-05	0.000109207	8.19085e-05	0.913306	0.355588
UUGCUUA	0.000100929	0.000118201	0.000117826	0.000138669	0.913294	0.355588
UGACCGA	8.22446e-06	9.48678e-06	8.6391e-06	1.03932e-05	0.913276	0.355588
UGUCGCG	1.73359e-05	1.77094e-05	1.83415e-05	2.73858e-05	0.913172	0.168323
UUUCCA	0.00052763	0.000496861	0.000487772	0.00042401	0.913068	0.168323
UCUGGGA	0.000608949	0.000787944	0.000504766	0.000335837	0.913063	0.168323
UCAGCCG	5.85777e-05	4.93728e-05	5.13956e-05	4.6777e-05	0.913011	0.355588
UCCGGGA	0.00010111	9.58666e-05	0.000117179	0.000131338	0.913004	0.168323
UGGCAA	0.000126671	0.000129232	0.000148017	0.000136896	0.912938	0.168323
UCGCGAA	3.81817e-06	3.58631e-06	3.23805e-06	3.94738e-06	0.912911	0.355588
UGUACC	0.000416202	0.000400436	0.000373619	0.000388697	0.91284	0.168323
UAGCCGG	0.000155759	0.000126034	0.00012246	0.000156675	0.912828	0.355588
UUUUUUA	0.000530021	0.000523306	0.000460936	0.000541577	0.912714	0.355588
UCCGCAA	4.63628e-06	5.69836e-06	4.7199e-06	4.89014e-06	0.912695	0.355588
UGCAGA	0.000139186	0.000148433	0.000139449	0.000141169	0.912602	0.355588
UUACC	0.00211574	0.00244898	0.00184176	0.0017955	0.912304	0.168323
UCUCCAC	0.000323858	0.000426445	0.000262987	0.000147609	0.912087	0.168323
UGUCGGA	3.53737e-05	4.27461e-05	4.17576e-05	4.54731e-05	0.912046	0.355588
UCCGAGA	7.93313e-06	6.86e-06	6.78883e-06	6.44138e-06	0.911992	0.168323
UGUGAA	0.000207085	0.000204703	0.000187248	0.000180938	0.911967	0.168323
UUCCGAA	2.66994e-05	2.08594e-05	2.57398e-05	1.31366e-05	0.911964	0.355588
UUUACAC	0.000112144	0.000115112	0.000138735	0.000108614	0.91192	0.355588
UCACGA	0.000256089	0.000182469	0.000202691	0.00012503	0.911903	0.355588
UUGUCCG	5.82625e-05	9.18033e-05	4.93158e-05	4.47231e-05	0.911833	0.168323
UCGCCGC	6.68128e-05	6.64888e-05	6.58781e-05	8.80559e-05	0.911814	0.355588
UGAUGCA	0.000298228	0.000188093	0.000255254	7.10196e-05	0.911795	0.355588
UGAUCUA	0.000106318	0.000110831	0.000108378	8.77444e-05	0.911693	0.355588
CCCGGCG	2.87293e-05	2.96509e-05	2.70195e-05	3.65159e-05	0.911638	0.355588
UAGUCAC	6.52619e-05	3.92352e-05	5.46457e-05	2.35512e-05	0.911621	0.355588
UUCACCC	0.000162664	0.000134765	0.000135193	0.000139746	0.911611	0.355588
UCAAACC	3.17928e-05	3.46691e-05	3.28965e-05	3.36439e-05	0.911543	0.355588
UUUGCUG	0.000412792	0.000538328	0.000364832	0.000232256	0.911358	0.168323
UGUGCGG	6.23296e-05	6.83815e-05	6.56836e-05	7.4425e-05	0.911331	0.355588
UGGUCCA	6.99335e-05	7.5133e-05	6.58423e-05	7.46292e-05	0.911281	0.355588
CCGAGGG	0.000130908	0.00010623	0.000107318	0.000104397	0.911247	0.355588
UUCGAUA	2.53205e-05	2.60147e-05	2.44525e-05	2.33654e-05	0.91121	0.168323
CGAAGG	0.000132746	0.000121588	0.000101219	0.000136104	0.911207	0.355588
UUUAUCA	0.000376316	0.000287003	0.000363734	0.000253369	0.911161	0.355588
UCGGGUC	0.000178604	0.000141718	0.000162525	0.00010631	0.911052	0.355588
UGCCA	0.00121396	0.00154277	0.00106563	0.00104514	0.911045	0.168323
UCGGUC	0.00046505	0.000495493	0.000406688	0.000281366	0.910972	0.168323
UUGGAC	0.000577354	0.000574995	0.000504547	0.000413519	0.910894	0.168323
UUUUGGC	0.000791369	0.000520935	0.000659643	0.000340338	0.910844	0.355588
CGCGCGG	0.000129288	0.000120634	0.000127107	0.000156825	0.910729	0.355588
UGGAAA	0.000193119	0.000185788	0.000179067	0.000172907	0.910717	0.168323
UCCCAGC	8.07721e-05	8.91713e-05	8.44229e-05	0.000101713	0.91058	0.355588
UGGAGC	0.000513696	0.000550034	0.000510203	0.000537693	0.910444	0.355588
UGGCUCA	0.000775215	0.00134902	0.000626953	0.000310104	0.910434	0.168323
UUCACUA	5.59134e-05	5.97979e-05	5.18702e-05	5.61688e-05	0.910417	0.355588
UGGCUGA	0.000216766	0.000318648	0.000264918	0.000258002	0.910367	0.355588
UCACAGC	0.000172544	0.000149515	0.00013287	0.000153003	0.910319	0.355588
UCGACCA	4.33248e-06	3.00777e-06	4.5676e-06	3.16555e-06	0.910292	0.355588
UGCGCC	0.000386287	0.000358126	0.000356271	0.00042097	0.910275	0.355588
UAUGUC	0.00021939	0.000233313	0.000219557	0.000219915	0.910262	0.355588
CGAAAGG	8.84687e-06	1.20712e-05	7.94815e-06	1.18714e-05	0.910149	0.355588
UCGAUCA	5.88345e-06	6.78161e-06	5.97217e-06	5.86718e-06	0.910122	0.355588
UUGCGCG	5.48443e-05	3.96436e-05	4.97007e-05	3.68581e-05	0.910115	0.355588
UGCGCG	0.000152144	0.000160985	0.000142851	0.000203692	0.909942	0.355588
UUCAUGC	9.3262e-05	9.61979e-05	9.21387e-05	8.4026e-05	0.909925	0.168323
UCCCGAG	2.87782e-05	2.45947e-05	2.80103e-05	2.73361e-05	0.90987	0.355588
UGGGCCG	0.000116375	0.000105491	0.000100961	8.91918e-05	0.909778	0.168323
UGCCCCG	0.00014332	0.000191269	0.000130465	0.000245431	0.909763	0.355588
UUACUGC	0.000233037	0.000197807	0.000199363	0.000273623	0.909717	0.355588
UGCGGGC	0.000176516	0.000173158	0.000161771	0.000200985	0.909628	0.355588
UUACCAC	0.000233262	0.000162398	0.000173198	0.000215227	0.909388	0.355588
UUUUUUU	0.00343243	0.00184518	0.00195885	0.00303627	0.909193	0.355588
UGCGUGC	0.000244726	0.000192611	0.000205929	0.000120661	0.909068	0.355588
UUUGAAG	0.000116606	0.000142263	0.000133541	0.000164235	0.909062	0.355588
UUUCGA	0.000173481	0.00017389	0.000155092	0.000151337	0.909026	0.168323
UUCCGCG	3.03926e-05	2.82744e-05	3.24852e-05	3.461e-05	0.908989	0.168323
UCGCGUC	3.65728e-05	4.18073e-05	3.48392e-05	4.98139e-05	0.908985	0.355588
UGAGAAA	2.81901e-05	3.95825e-05	3.05913e-05	3.18736e-05	0.908973	0.355588
UUGGCCC	0.000334077	0.000412234	0.000349864	0.000320951	0.908959	0.355588
UUACGCA	3.0911e-05	3.11168e-05	2.77267e-05	3.25084e-05	0.90883	0.355588
UGGGUAG	0.000235018	0.000160648	0.000168348	0.000114868	0.908829	0.355588
UGAGGG	0.000542098	0.00058312	0.000473005	0.000529659	0.908815	0.168323
UACCGGG	0.000183304	0.000163144	0.000149489	0.000152426	0.90874	0.168323
UGAACAC	9.08651e-05	8.08468e-05	6.75436e-05	3.96591e-05	0.90862	0.168323
UAUCGGA	2.64975e-05	3.57394e-05	2.56194e-05	2.46305e-05	0.908616	0.168323
UCGGGCC	0.000232956	0.000226566	0.000222136	0.000246363	0.908531	0.355588
UUUGCAA	7.81018e-05	8.61993e-05	8.2058e-05	8.55941e-05	0.908387	0.355588
UGGACCC	0.000219678	0.000257039	0.000198296	0.000158339	0.908365	0.168323
UAGUGCA	0.000163981	0.000133786	0.000113396	5.22274e-05	0.908172	0.168323
UGAGUC	0.000527624	0.000532286	0.000447162	0.000347676	0.907874	0.168323
UCCAAG	0.000356227	0.000362983	0.000294992	0.000254467	0.907841	0.168323
UUUCAC	0.000631322	0.000683728	0.000547816	0.000450046	0.907822	0.168323
UCGACAA	6.65901e-05	3.40334e-05	4.84132e-05	3.27781e-05	0.907667	0.355588
UCUCGGA	4.77092e-05	4.89364e-05	5.05675e-05	4.91245e-05	0.907595	0.168323
UCCCA	0.000745613	0.000821379	0.000594304	0.000590274	0.907533	0.168323
UCGGUA	0.000406977	0.000399361	0.000325253	0.000510563	0.907411	0.355588
UGGUGGA	0.000258767	0.000219983	0.000231364	0.00024144	0.907394	0.355588
UGGGACG	5.40963e-05	3.61778e-05	4.09662e-05	3.73166e-05	0.907354	0.355588
UUGUUGC	0.00011693	0.000121028	0.000122714	0.000111222	0.907162	0.355588
UAUGA	0.00125419	0.00113471	0.00109407	0.00117567	0.907137	0.355588
UUUCUCA	0.000519377	0.000417905	0.000472784	0.000255016	0.907006	0.355588
UUGUAGC	6.24905e-05	0.000115244	7.19066e-05	9.43999e-05	0.906882	0.355588
UCCCGCG	7.69355e-05	8.71199e-05	8.28923e-05	0.000107849	0.906833	0.355588
UUGCUGG	0.000163527	0.000230091	0.000162076	0.000142607	0.906805	0.168323
UGUCCAG	8.1532e-05	0.000144305	8.31085e-05	8.34101e-05	0.90676	0.355588
CGAGGGG	0.000108757	0.000106709	0.000125197	0.000175134	0.906542	0.168323
UGUCCAA	0.000133486	8.82637e-05	0.000109942	8.3796e-05	0.906468	0.355588
UCGCGAC	1.70043e-05	1.54486e-05	1.58792e-05	2.12141e-05	0.906428	0.355588
UUCGGA	0.000204797	0.000166093	0.000193633	0.000151713	0.906336	0.355588
UGUGAAG	7.20874e-05	7.87507e-05	8.4342e-05	9.64051e-05	0.906312	0.168323
UGCUCCG	8.85909e-06	8.17134e-06	7.98007e-06	1.02507e-05	0.90623	0.355588
UCAGAG	0.00026545	0.000209268	0.000210634	0.000264042	0.906193	0.355588
UCCCGGA	1.46768e-05	1.61276e-05	1.40673e-05	1.85517e-05	0.906187	0.355588
UGGAACG	2.04298e-05	2.81352e-05	2.00193e-05	1.62152e-05	0.905949	0.168323
UUUCCGC	8.94178e-05	7.94444e-05	8.9292e-05	7.82974e-05	0.905938	0.355588
UUUUUAA	0.000465407	0.000456656	0.00040445	0.00046762	0.905905	0.355588
UUUUG	0.0032714	0.00306386	0.00289314	0.00272096	0.905858	0.168323
UCCACAC	5.38276e-05	7.12231e-05	4.85694e-05	6.56789e-05	0.905665	0.355588
UUUGAC	0.000263026	0.000279046	0.000325216	0.000279019	0.905608	0.355588
UUUACC	0.000798045	0.000844362	0.00070808	0.000557981	0.905553	0.168323
UCGGUGC	0.000548755	0.00112813	0.000447395	0.000380937	0.905519	0.168323
UCUCUCA	0.000100806	0.000112618	0.000102225	0.000106592	0.905478	0.355588
UUGCACC	0.000111825	0.000127754	0.000109753	0.000111416	0.905363	0.168323
UGCAGAG	0.00017859	0.000124421	0.000117665	0.000175655	0.905239	0.355588
UUUAUCC	0.000135108	0.000147862	0.000132425	0.000142959	0.905166	0.355588
UCAGAGG	0.000184321	0.00023671	0.000163662	0.000111781	0.90474	0.168323
UUUUCCG	9.51186e-05	7.31547e-05	8.43652e-05	6.8083e-05	0.904591	0.355588
UUCUUUG	0.000459541	0.000605412	0.000446753	0.000334053	0.904453	0.168323
UUCCAC	0.000623561	0.000641121	0.0005268	0.000307239	0.904412	0.168323
UUGCGCA	3.55928e-05	3.33188e-05	3.75503e-05	2.68061e-05	0.904263	0.355588
UUGCGUG	4.82727e-05	3.88281e-05	4.90356e-05	4.08567e-05	0.904085	0.355588
UCAAAAC	8.43195e-05	7.35345e-05	6.42924e-05	4.15774e-05	0.903971	0.168323
UGGACGC	3.03284e-05	3.23488e-05	3.76041e-05	3.52751e-05	0.903858	0.168323
UCACACC	4.70899e-05	6.23541e-05	4.56662e-05	4.50941e-05	0.90385	0.168323
UCCUAGG	3.04329e-05	3.09249e-05	3.37168e-05	3.91137e-05	0.903836	0.168323
UAGUGC	0.000328435	0.000455094	0.000340579	0.000270268	0.903707	0.355588
UCGCAAC	3.78457e-05	3.9287e-05	3.5354e-05	3.70528e-05	0.903605	0.168323
UGUGCAC	9.45692e-05	0.000123741	0.000100276	9.81923e-05	0.903574	0.355588
UUCUAAG	0.000227672	0.000174502	0.000155098	0.000117579	0.903527	0.168323
UUCGGAA	7.11108e-05	6.34872e-05	6.53781e-05	3.80492e-05	0.90351	0.355588
UGUCCCG	0.000144384	0.000109376	0.000120737	0.000115474	0.903384	0.355588
UCUCCCC	0.000390265	0.000399369	0.000352717	0.00039994	0.903275	0.355588
UUCGGAC	4.75632e-05	4.70682e-05	4.55058e-05	4.53405e-05	0.903097	0.168323
UGCAGC	0.000285227	0.000299701	0.000302888	0.000285797	0.903064	0.355588
UUUCGUG	3.79837e-05	3.91833e-05	3.62046e-05	4.88746e-05	0.903057	0.355588
UCCAA	0.000268841	0.000251033	0.000246365	0.000245621	0.903054	0.168323
UGCGCGG	9.03326e-05	8.80917e-05	7.70204e-05	8.65513e-05	0.903005	0.168323
UCCGCCA	1.89045e-05	2.09544e-05	2.26319e-05	2.98917e-05	0.902969	0.168323
UUCUAUG	7.94717e-05	9.87335e-05	7.90893e-05	9.13088e-05	0.902901	0.355588
UUCAGGC	0.000205354	0.000229104	0.000193404	0.000173218	0.902888	0.168323
UUAGAAG	5.58487e-05	7.26965e-05	5.66128e-05	7.30775e-05	0.902859	0.355588
UAUGGUC	0.000110418	0.000131857	9.86123e-05	7.43476e-05	0.902842	0.168323
UCUGGA	0.000668097	0.00094216	0.000621751	0.000454117	0.902763	0.168323
UGUCCGC	6.47073e-05	6.60049e-05	6.46133e-05	7.45626e-05	0.902702	0.355588
UGUGCCA	0.000263374	0.000369312	0.000208787	0.000139659	0.902636	0.168323
UGCACAC	2.79707e-05	3.12236e-05	2.79417e-05	3.57216e-05	0.902588	0.355588
UCAACGG	9.23254e-06	1.02228e-05	8.84796e-06	1.01563e-05	0.902568	0.355588
UGGCGAC	3.26016e-05	5.70807e-05	3.19889e-05	3.76196e-05	0.902544	0.355588
UCAGAA	8.2883e-05	8.85864e-05	8.3326e-05	8.34402e-05	0.902452	0.355588
UGUCGGC	8.28719e-05	9.55277e-05	8.51015e-05	0.000113191	0.902354	0.355588
UGCCCAA	2.06774e-05	2.39683e-05	2.21037e-05	2.66089e-05	0.902153	0.355588
UCCACCA	1.90675e-05	2.05975e-05	1.9794e-05	1.78906e-05	0.901876	0.355588
UGACGUA	9.46903e-06	9.06706e-06	8.48596e-06	1.1188e-05	0.901749	0.355588
UUCCCAC	0.000223531	0.000124567	0.000165451	0.000142388	0.901637	0.355588
UAGCGGC	5.72565e-05	5.73593e-05	5.77351e-05	6.21801e-05	0.90144	0.168323
UGCACGG	0.000163811	0.000164203	0.000135971	0.000146083	0.9014	0.168323
UUCAGCC	0.000248984	0.000226388	0.000214375	0.000264602	0.901372	0.355588
UCUCCG	3.12634e-05	3.46086e-05	2.79621e-05	3.97204e-05	0.901301	0.355588
UCGCAA	3.95731e-05	4.30227e-05	4.08512e-05	4.24496e-05	0.901212	0.355588
UUGAGUC	0.000329858	0.000339099	0.000266204	0.000156483	0.900846	0.168323
UGAGCGG	8.58988e-05	0.000116733	7.22036e-05	4.07712e-05	0.90074	0.168323
UGCGCCC	0.000105685	0.000101178	0.000109694	0.000134938	0.900712	0.168323
UUUAGAG	0.000177224	0.000173887	0.000166616	0.000193695	0.900683	0.355588
CGGGGG	0.000916478	0.00107148	0.000822226	0.00126114	0.900613	0.355588
UCGGAA	0.000311364	0.000243559	0.000280663	0.000119221	0.900226	0.355588
UUUGCCA	0.000225039	0.000365548	0.000197296	0.000138816	0.900156	0.168323
UUGGCAA	0.000137438	0.000171164	0.000135177	0.000227274	0.900129	0.355588
UCAAGGC	0.000174017	0.000214919	0.000171048	0.000223703	0.900056	0.355588
CGGAGGG	0.000145555	0.000116613	0.00012022	0.000121639	0.899902	0.355588
UUUAGUC	0.000355142	0.000361386	0.000263587	0.000201907	0.899889	0.168323
UUACGAC	3.17403e-05	2.78178e-05	2.78479e-05	2.85143e-05	0.899727	0.355588
UCGACCC	2.67036e-05	2.5862e-05	4.27112e-05	3.26043e-05	0.899708	0.168323
UCCGCGC	9.97834e-05	9.4254e-05	0.000106512	0.000136172	0.899646	0.168323
UAUCUAG	6.43211e-05	5.48665e-05	4.41222e-05	2.06191e-05	0.899521	0.168323
UUCCCGA	1.53304e-05	1.58578e-05	1.58818e-05	2.20501e-05	0.899334	0.168323
UCCAAGG	0.000297179	0.00034293	0.000242311	0.000129954	0.899184	0.168323
UCUCAAC	0.000123725	0.000104275	0.000110091	6.48012e-05	0.899062	0.355588
UACGUCA	1.24267e-05	1.28493e-05	1.41278e-05	1.13956e-05	0.899041	0.355588
UCUGGUC	0.000419907	0.000332735	0.000373511	0.000252053	0.898932	0.355588
UUUAUAC	0.000235457	0.000156495	0.000185592	0.000103433	0.898853	0.355588
UCGACAG	1.0047e-05	9.32842e-06	9.4468e-06	9.61538e-06	0.898845	0.355588
UUCAACA	0.00016553	0.000113202	0.000133123	0.000106407	0.898702	0.355588
UACUGAC	7.27155e-05	4.58036e-05	5.74496e-05	3.5589e-05	0.898507	0.355588
UGCUCC	0.000978002	0.00116825	0.000906034	0.000894188	0.898498	0.168323
UUUCAGC	0.000152747	0.000169701	0.00017003	0.000177321	0.898497	0.168323
UUGACA	0.000161544	0.000178245	0.000167103	0.000181729	0.898414	0.355588
UUAUGCC	7.02022e-05	8.46761e-05	7.22714e-05	8.24251e-05	0.898383	0.355588
UUUCAGG	0.000110731	0.000118756	0.000112484	0.000117505	0.898294	0.355588
UCCGGCA	3.68304e-05	4.40841e-05	4.62275e-05	6.11549e-05	0.898278	0.168323
UUGAGCA	6.092e-05	4.5475e-05	5.33912e-05	4.48055e-05	0.89819	0.355588
UAGUCCC	7.28047e-05	8.28616e-05	6.85036e-05	7.11666e-05	0.89812	0.168323
UGAGAAC	6.68191e-05	8.25891e-05	6.25219e-05	5.78229e-05	0.897931	0.168323
UAUGGCA	3.41536e-05	3.73932e-05	3.11915e-05	3.6194e-05	0.897772	0.355588
UUCGUGA	7.05577e-05	5.67206e-05	7.09253e-05	3.94082e-05	0.897684	0.355588
UUGACAA	2.29337e-05	2.36176e-05	2.18506e-05	2.27261e-05	0.89761	0.168323
UGCGCAG	3.85955e-05	3.89602e-05	3.84459e-05	4.15143e-05	0.897591	0.355588
UGGAG	0.00172113	0.00183374	0.00149043	0.00118476	0.89752	0.168323
UCCCGAA	4.87334e-05	2.65996e-05	3.80022e-05	2.34836e-05	0.8975	0.355588
UCACGAG	1.11369e-05	1.29646e-05	1.07853e-05	1.24238e-05	0.897406	0.355588
UUAAUGA	0.000126668	0.000148981	0.000140314	0.000155261	0.897398	0.355588
UGAAAA	0.000106873	0.000130686	0.000119124	0.000157418	0.897255	0.355588
UUCCCUC	0.000517852	0.00047398	0.000438128	0.000470245	0.89714	0.168323
UAUCAGA	7.25801e-05	6.46723e-05	5.47345e-05	3.47019e-05	0.897011	0.168323
UCCGGUA	8.31422e-05	5.21607e-05	7.03086e-05	4.88627e-05	0.89695	0.355588
UGUAGCA	0.000128056	0.000138309	0.00012489	0.000163435	0.896925	0.355588
UCGUGGC	0.00021379	0.000178843	0.000160223	0.000138801	0.896891	0.168323
UUUUACG	0.000114829	8.80359e-05	0.000103239	6.64558e-05	0.89688	0.355588
UCGUCGC	9.16393e-05	5.67446e-05	8.21479e-05	3.79434e-05	0.896852	0.355588
UUUGA	0.00173984	0.00173849	0.00155	0.00150232	0.896556	0.168323
UCUCCCG	1.97351e-05	2.11617e-05	1.80092e-05	2.46459e-05	0.896463	0.355588
UGAGGAC	7.58962e-05	7.7546e-05	6.51967e-05	5.47333e-05	0.896398	0.168323
UUCUCGA	4.38835e-05	4.78935e-05	4.40312e-05	4.83069e-05	0.896278	0.355588
UUUUUAG	0.000313862	0.000276067	0.000267762	0.00027763	0.89627	0.355588
UCAGGCA	0.000310877	0.000414957	0.000241817	0.000150927	0.896261	0.168323
UCCCGGG	0.000184387	0.000176415	0.000177958	0.000230488	0.89581	0.355588
UUUUUG	0.0011002	0.00108341	0.000951507	0.00103325	0.89575	0.168323
UCGCUAG	1.75576e-06	1.67091e-06	1.6795e-06	2.5243e-06	0.895713	0.355588
UAGGGCC	0.000285286	0.000271543	0.000295747	0.000313202	0.895572	0.168323
UGGUGAC	0.000144082	0.00011762	0.000143201	0.000115896	0.895476	0.355588
UUCGAGC	0.000191596	0.000141113	0.00014783	0.000202591	0.895338	0.355588
UUCAAGC	6.04811e-05	5.90416e-05	5.48218e-05	4.48214e-05	0.895333	0.168323
UUUACAG	0.000107537	0.000132521	0.000119494	0.000140765	0.89509	0.355588
UGUGAGC	0.000194157	0.000188687	0.00016644	0.000194831	0.895086	0.355588
UCAAAGG	0.000115943	0.000126865	9.72556e-05	9.10202e-05	0.895075	0.168323
UUUAAAG	0.00016089	0.000183129	0.000158325	0.000176152	0.895045	0.355588
UUGUUUC	0.000310799	0.000445741	0.000280303	0.00022956	0.894979	0.168323
UCGGAAA	2.91012e-05	2.70706e-05	2.77494e-05	2.62806e-05	0.894971	0.355588
UUUGGAA	0.000144339	0.000127613	0.000115194	0.000119323	0.89497	0.168323
UCGCAC	6.91732e-05	8.3921e-05	6.75973e-05	9.02402e-05	0.894936	0.355588
UUGUUA	0.000657119	0.000856317	0.000596056	0.000536752	0.894846	0.168323
UUGCAA	0.000146338	0.000152953	0.000152872	0.00013725	0.894805	0.355588
UAGUCCA	2.0968e-05	1.88143e-05	1.9986e-05	1.49764e-05	0.894799	0.355588
UGGCGG	0.000558111	0.000529292	0.000484122	0.000584689	0.894525	0.355588
UUGAAGA	0.000105919	0.000141426	0.000101473	0.000183921	0.894315	0.355588
UGAGGCA	0.000174623	0.000120673	0.000152445	4.40739e-05	0.894255	0.355588
UCACGCG	9.09688e-06	7.56272e-06	6.19335e-06	6.38724e-06	0.894181	0.168323
UUUUGCC	0.000661459	0.000598203	0.000583013	0.000227211	0.8939	0.168323
UAGGAGC	5.04759e-05	6.82231e-05	5.21468e-05	5.73898e-05	0.893711	0.355588
UGCAGGA	4.82818e-05	6.17183e-05	5.06781e-05	5.83052e-05	0.893694	0.355588
UUUUACA	0.000195736	0.000198612	0.000192855	0.00017578	0.893622	0.168323
UCGCC	0.000956378	0.000982894	0.000894446	0.00109686	0.893573	0.355588
UCGGCAG	3.13346e-05	3.47076e-05	3.11742e-05	3.67657e-05	0.893498	0.355588
UUCCGUG	4.26442e-05	4.27714e-05	4.30404e-05	4.76596e-05	0.893464	0.168323
UUCCGGG	9.2928e-05	7.79849e-05	8.98111e-05	9.17514e-05	0.893365	0.355588
UCAAACG	7.8705e-06	1.06498e-05	8.41737e-06	7.76661e-06	0.893358	0.355588
UGAAACC	4.10651e-05	4.93607e-05	4.06333e-05	5.14481e-05	0.893322	0.355588
UUCGGGA	0.000104835	6.78455e-05	9.68051e-05	6.48718e-05	0.893187	0.355588
UAGCGUC	2.4309e-05	2.32576e-05	2.2221e-05	2.73058e-05	0.893163	0.355588
UCGGGAC	5.29056e-05	5.83708e-05	5.16851e-05	6.48549e-05	0.893015	0.355588
UCUGAA	0.000202101	0.000181488	0.000188097	0.00017273	0.892987	0.355588
UUCGUGC	0.000343976	0.000243417	0.000299755	9.77606e-05	0.892936	0.355588
UUGUCCC	0.00019488	0.000183705	0.000169155	0.000192579	0.892823	0.355588
UGCGGA	0.000202982	0.000195949	0.000188705	0.000209793	0.892812	0.355588
UAGGUCA	2.38917e-05	2.39198e-05	2.4055e-05	2.27718e-05	0.892784	0.355588
UCCGGGG	0.000130417	0.00013057	0.000142917	0.000212403	0.892755	0.168323
UGGUCG	0.000411465	0.000383221	0.000344758	0.000326589	0.892622	0.168323
UUGAGC	0.000756096	0.000633093	0.000684536	0.000401208	0.892462	0.355588
UUAGACG	3.33937e-05	2.81792e-05	1.79748e-05	1.71803e-05	0.892388	0.168323
UCUGUCC	0.000356082	0.00046045	0.00031491	0.000220654	0.892324	0.168323
UGGGAAA	9.14537e-05	7.82649e-05	7.45917e-05	7.56127e-05	0.892185	0.168323
UCGGAGA	4.31395e-05	3.58005e-05	4.4237e-05	3.45971e-05	0.892161	0.355588
UUGCGAC	1.85163e-05	2.13395e-05	1.70842e-05	2.32204e-05	0.89216	0.355588
UUGUCCA	0.000113392	0.000159127	0.000100795	9.86979e-05	0.891985	0.168323
UUUAAGG	0.000250024	0.000242671	0.000208737	0.000197761	0.891801	0.168323
UGUCAGC	0.000118144	0.000134765	0.000114953	0.000132961	0.891776	0.355588
UGUCAA	0.000193243	0.000181833	0.000177656	0.000169233	0.891767	0.168323
UGGAGAC	5.6316e-05	5.59484e-05	5.23828e-05	5.83151e-05	0.891744	0.355588
UUGGAAG	0.000126479	9.11457e-05	0.000109122	8.62672e-05	0.891599	0.355588
UCAGGA	0.000133872	0.000167588	0.000136512	0.000142205	0.891518	0.355588
UUCGGAG	2.82805e-05	3.11819e-05	3.08993e-05	4.15297e-05	0.891487	0.355588
UUUCCUG	0.0001818	0.000201887	0.000183927	0.000221474	0.891442	0.355588
UCGCCCG	4.57157e-05	4.38497e-05	4.97402e-05	7.0272e-05	0.891293	0.168323
UCAGCGG	5.70899e-05	5.73147e-05	5.04188e-05	6.47406e-05	0.891225	0.355588
UCACCC	0.00047936	0.000413619	0.000415181	0.000414568	0.890744	0.355588
UUUGCUA	8.77629e-05	8.92283e-05	8.82564e-05	8.47279e-05	0.890725	0.355588
UCGCAGA	1.92894e-05	1.95767e-05	2.01285e-05	2.16587e-05	0.890591	0.168323
UUUCCCA	0.000362846	0.000207095	0.000285229	0.000191366	0.890548	0.355588
UCAGGAC	4.23385e-05	4.8071e-05	4.23864e-05	4.80595e-05	0.890462	0.355588
UUGUCAC	0.000210857	0.000203007	0.000180974	0.000174031	0.890385	0.168323
UUUCUG	0.000794191	0.000788819	0.000807157	0.000741079	0.890251	0.355588
UGGGG	0.00326913	0.00296549	0.00283415	0.00275038	0.890236	0.168323
UUUUGAG	0.000345568	0.000382435	0.000265384	0.000180263	0.889997	0.168323
UGUCAG	0.000354651	0.000428653	0.00031767	0.000533296	0.889956	0.355588
UUAUCUG	0.000311345	0.000484218	0.000281728	0.000212886	0.889862	0.168323
UUUCACG	7.77975e-05	5.78009e-05	6.60805e-05	5.3117e-05	0.889797	0.355588
UUUGAGC	0.00055424	0.000477702	0.000467818	0.000154377	0.889587	0.168323
UCAGAAG	0.00014203	0.000116566	0.000121023	8.31662e-05	0.889489	0.355588
UUAAUG	0.000488269	0.000467581	0.000503408	0.000441072	0.889433	0.355588
UUGUCAA	5.67081e-05	6.12079e-05	5.17036e-05	5.69368e-05	0.889367	0.355588
UUGCGCC	4.35259e-05	4.49142e-05	4.19897e-05	4.519e-05	0.889319	0.355588
UGCAAG	0.000127613	0.000117811	0.000124068	0.000121155	0.889241	0.355588
UUGUUCA	0.000118417	0.000124496	0.0001115	0.000126052	0.889075	0.355588
UUGCCGG	0.000243217	0.000389529	0.000196504	0.000102657	0.889025	0.168323
UUCUACG	9.99194e-05	5.21459e-05	6.22059e-05	5.00662e-05	0.888814	0.355588
UUUCUGG	0.000364378	0.000318352	0.000359491	0.000266328	0.888792	0.355588
UGCAGCG	4.07657e-05	4.00275e-05	4.47395e-05	3.8619e-05	0.888426	0.355588
UUCCUGA	0.000376829	0.000468976	0.000325393	0.000149442	0.88834	0.168323
UUACUGG	0.000150866	0.00016783	0.0001566	0.00017911	0.888306	0.355588
UUAGUGA	0.00031202	0.000492917	0.000270191	0.000218827	0.887956	0.168323
UACUGUA	0.000316627	0.000205285	0.00026724	8.20531e-05	0.887951	0.355588
UUGGAGC	0.000124896	0.00012021	0.000120494	9.90441e-05	0.887934	0.355588
UUUAGAC	3.86875e-05	4.12776e-05	3.90361e-05	3.91937e-05	0.88791	0.355588
UACUGGA	2.78904e-05	5.00896e-05	2.50329e-05	2.64063e-05	0.887884	0.168323
UGAGCUA	0.000208172	0.000136604	0.000177465	6.11166e-05	0.887836	0.355588
UUAUGAA	0.000102244	0.000119234	9.25541e-05	0.00011822	0.887798	0.355588
UGGCAGC	0.00014611	0.000157997	0.00014943	0.000173263	0.887724	0.355588
UUGGUAC	8.54637e-05	8.67172e-05	7.79171e-05	7.60145e-05	0.887706	0.168323
UUGAGA	0.000181455	0.000208108	0.00019304	0.000200013	0.887636	0.355588
UUCAAC	0.000313721	0.000284994	0.00029375	0.000239296	0.887608	0.355588
UGAAGA	0.000414315	0.000448256	0.000347755	0.00052781	0.887582	0.355588
UGAAAAC	0.00016949	0.000103428	0.000137329	8.76992e-05	0.88737	0.355588
UCACGC	0.000112351	9.30943e-05	0.000102031	8.46418e-05	0.88735	0.355588
UUUCG	0.000918237	0.000932594	0.000794794	0.00101306	0.887328	0.355588
UGUGGGA	0.000146937	0.00015636	0.000132524	0.000166145	0.887295	0.355588
UCCAGCG	2.95654e-05	4.20154e-05	2.96425e-05	3.72247e-05	0.887268	0.355588
UCUCUC	0.000234858	0.000261041	0.000233465	0.000280446	0.887165	0.355588
UUUGG	0.00293727	0.0028557	0.00257844	0.00231284	0.887039	0.168323
UUGUCUC	0.000167564	0.000175732	0.000166427	0.000176458	0.886744	0.355588
UAGAAG	0.000245384	0.000223272	0.000237409	0.000191426	0.88656	0.355588
UUGAGGA	9.36747e-05	9.62047e-05	9.71167e-05	9.87556e-05	0.886549	0.168323
UUGAUGA	8.13184e-05	9.57838e-05	9.41155e-05	0.000109694	0.886485	0.355588
UGUGCGC	0.000259744	0.000180307	0.000228024	9.48966e-05	0.886467	0.355588
UCAGCUA	6.41974e-05	6.38297e-05	7.82041e-05	7.35349e-05	0.886136	0.168323
UGAUCCA	3.52698e-05	4.01098e-05	3.40679e-05	4.09694e-05	0.885676	0.355588
UCAGGCC	6.14757e-05	6.40892e-05	6.08746e-05	6.75242e-05	0.885609	0.355588
UUGGAUC	0.000154868	0.00015685	0.00013894	0.000148639	0.8852	0.168323
UUUAGCC	0.000700681	0.00072794	0.000609008	0.000266573	0.885136	0.168323
UCCAGUC	9.59952e-05	0.000102549	8.65503e-05	0.00011226	0.885131	0.355588
UUGCUGA	8.41635e-05	9.26031e-05	9.02674e-05	9.11524e-05	0.885111	0.355588
UCACAGG	8.98674e-05	8.42557e-05	7.91971e-05	8.56895e-05	0.885032	0.355588
UUUUCCA	0.000310201	0.000261238	0.000281811	0.000197114	0.884948	0.355588
UGCUCCA	7.81546e-05	6.33961e-05	7.33341e-05	6.48658e-05	0.884843	0.355588
UCUGCA	0.000242285	0.000278165	0.000258445	0.000272281	0.884831	0.355588
UCGAGC	8.23183e-05	9.30929e-05	8.98084e-05	0.000133496	0.884825	0.355588
UGAAGCG	2.05475e-05	2.04804e-05	2.02587e-05	2.05475e-05	0.884809	0.355588
UGUCACC	0.000119738	0.000169539	0.000106231	8.28389e-05	0.884806	0.168323
UCACCCA	9.98957e-06	9.88805e-06	9.99385e-06	9.974e-06	0.884733	0.355588
UUACACA	8.75831e-05	9.32222e-05	9.11101e-05	8.35631e-05	0.884137	0.355588
UGAAACG	1.39821e-05	2.5322e-05	1.37028e-05	1.79934e-05	0.883942	0.355588
UUAGGAA	0.00010763	0.00011179	9.86198e-05	0.000122302	0.883708	0.355588
UUUUUA	0.00108903	0.00111317	0.000983654	0.00110408	0.883692	0.355588
UCAGCGC	1.59762e-05	1.76182e-05	1.57863e-05	1.60846e-05	0.883681	0.355588
UCCCUCA	0.00014131	0.000152218	0.000142915	0.000143831	0.88365	0.355588
UUACAGA	0.000116396	0.000141426	0.000168795	0.00019902	0.883637	0.168323
UCAAGGA	4.97392e-05	4.61171e-05	4.90308e-05	3.8995e-05	0.88354	0.355588
UAUGGGA	0.000186024	0.0002141	0.000152075	0.000346254	0.883449	0.355588
UUGGACC	0.000138499	0.000184517	0.000123567	8.68354e-05	0.883438	0.168323
UCCCCAG	6.15926e-05	6.74388e-05	5.80632e-05	5.68528e-05	0.883252	0.168323
UGUAGCC	7.65698e-05	9.81377e-05	9.36933e-05	0.000138213	0.882971	0.355588
UUGGACA	9.97902e-05	8.31606e-05	9.15463e-05	7.87281e-05	0.882891	0.355588
UGCCCAC	4.23357e-05	4.48235e-05	4.39069e-05	4.57195e-05	0.882803	0.355588
UCCAGCC	0.00012295	0.000174739	0.000127952	0.000184944	0.882796	0.355588
UUUACA	0.000421242	0.000452033	0.000426765	0.000477051	0.882444	0.355588
UCUGUCA	0.00010797	0.000134404	0.000132517	0.00015844	0.882417	0.355588
UCAAGGG	0.000140766	0.000191422	0.000116902	7.05552e-05	0.882333	0.168323
UUUGGCA	0.000202189	0.000249897	0.000170645	0.000333216	0.882332	0.355588
UUUGUAC	0.000245403	0.000162208	0.000161848	0.000212864	0.882304	0.355588
UUUGAUA	0.00015748	0.000130694	0.000138375	0.000110633	0.881493	0.355588
UUGUUUA	0.000291997	0.000316198	0.000260274	0.00028933	0.881298	0.168323
UUAUCAG	9.6261e-05	0.000108654	8.09494e-05	9.54325e-05	0.881252	0.168323
UGACAGC	4.80076e-05	5.68519e-05	4.35928e-05	5.68642e-05	0.881185	0.355588
UUCUCUG	0.000221752	0.000259535	0.000212325	0.000191013	0.881121	0.168323
UUGAUC	0.000347927	0.000376748	0.000370572	0.000376622	0.880945	0.355588
UGGUACC	8.81371e-05	9.80871e-05	9.72595e-05	9.91107e-05	0.880902	0.355588
UGAAGGC	0.000522888	0.000802511	0.000425722	0.000285034	0.880865	0.168323
UACGUGC	6.63846e-05	3.75343e-05	5.17845e-05	3.70374e-05	0.880777	0.355588
UUCCCGG	0.000185419	0.00019943	0.000234905	0.000360907	0.880716	0.168323
UAACUGA	4.30127e-05	5.32783e-05	5.27151e-05	6.31745e-05	0.880696	0.355588
UUCAUG	0.000366811	0.000378942	0.000358408	0.000360395	0.880526	0.168323
UUCCACG	5.11503e-05	4.7477e-05	5.62426e-05	4.49918e-05	0.880466	0.355588
UUAUCUC	0.00013821	0.00016105	0.000141943	0.000157872	0.88043	0.355588
UUUUAA	0.00102614	0.00101302	0.000901548	0.00100169	0.880391	0.168323
UGACACG	5.67721e-05	3.19822e-05	4.37168e-05	3.13615e-05	0.880331	0.355588
UAGGGG	0.00155937	0.00141356	0.0013158	0.00139815	0.880266	0.168323
UUGAGGG	0.000194884	0.000211386	0.000160943	0.000153553	0.880024	0.168323
UAGAACG	7.134e-06	8.1563e-06	7.40867e-06	8.17888e-06	0.879862	0.355588
UUAGCGG	0.000171046	0.000144444	0.000131869	0.000124099	0.879861	0.168323
UUGAAAG	5.60156e-05	5.85362e-05	5.96977e-05	5.27371e-05	0.879791	0.355588
UCCCAGG	0.000162562	0.000168628	0.000138855	0.000185277	0.879715	0.355588
UCACGAC	5.07311e-05	2.80529e-05	3.86635e-05	2.55465e-05	0.879689	0.355588
UAGAGUA	1.95483e-05	2.03984e-05	1.86413e-05	2.14277e-05	0.879487	0.355588
UUUGACG	2.63023e-05	3.87686e-05	2.44077e-05	2.85546e-05	0.879402	0.355588
UCAGCA	0.000313634	0.000424422	0.000253625	0.000150138	0.879238	0.168323
UCCACGC	6.20277e-05	5.39699e-05	5.45332e-05	4.42512e-05	0.879176	0.355588
UUACGAA	1.07874e-05	1.23029e-05	1.29525e-05	1.73333e-05	0.878958	0.168323
UGUGCCG	5.41701e-05	4.94437e-05	5.10252e-05	5.29238e-05	0.87894	0.355588
UUUCUCC	0.000369825	0.00037072	0.000334214	0.000327554	0.878933	0.168323
UUGCCCA	0.000459771	0.000756738	0.000367558	0.000173984	0.878533	0.168323
UCAGCAG	5.03385e-05	5.48542e-05	5.39377e-05	5.65131e-05	0.878483	0.355588
UCAGCAC	6.66096e-05	7.66045e-05	6.61158e-05	5.89847e-05	0.878327	0.168323
UGUCCGG	6.25404e-05	5.54266e-05	5.63233e-05	8.87488e-05	0.878159	0.355588
UCGUCAG	2.40619e-05	2.37484e-05	2.79392e-05	2.51123e-05	0.878077	0.168323
UGCAGG	0.000386773	0.000494803	0.000391432	0.000406724	0.878034	0.355588
UGGGCAC	0.000251925	0.000177009	0.000226868	9.23201e-05	0.877996	0.355588
UUACG	0.000753492	0.000593847	0.000626649	0.000606798	0.877912	0.355588
UUUAGUG	0.000231712	0.000309373	0.000214995	0.000181243	0.877705	0.168323
UUCGUAA	3.4481e-05	4.80646e-05	3.27355e-05	5.25756e-05	0.877614	0.355588
UCGAGUC	2.93271e-05	2.71508e-05	2.87279e-05	2.82953e-05	0.877585	0.355588
UACUGA	0.000200647	0.000149759	0.000142718	0.0001898	0.87736	0.355588
UUUACCA	0.000115618	0.000123001	0.000116353	0.00011548	0.877355	0.355588
UCGAAA	1.71556e-05	1.78726e-05	1.48766e-05	1.76546e-05	0.877324	0.355588
UGGGCCA	0.000154883	0.000179632	0.000161543	0.000192206	0.877215	0.355588
UCACGGA	1.02619e-05	1.00694e-05	9.45296e-06	9.51752e-06	0.876765	0.168323
UUUUAG	0.00118704	0.00109416	0.000971515	0.000911219	0.876683	0.168323
UCGGCCA	0.000132522	0.000236289	0.000137417	0.000151882	0.876385	0.355588
UGGUCCG	5.71304e-05	5.78306e-05	6.13884e-05	7.41002e-05	0.876122	0.168323
UCGUGAA	0.000126067	9.02746e-05	0.000111538	2.78318e-05	0.876101	0.355588
UGCAACG	2.16265e-05	1.60991e-05	2.04214e-05	9.219e-06	0.875831	0.355588
UUACGG	0.000324759	0.000287787	0.000288327	0.000266887	0.875819	0.355588
UUCUCUA	8.97952e-05	0.000104187	8.90221e-05	0.00012509	0.875731	0.355588
UUUAAG	0.000732036	0.000731509	0.000638709	0.000650786	0.875571	0.168323
UCCCC	0.00410126	0.00426893	0.00366067	0.0041733	0.875454	0.355588
UCACGAA	2.87299e-06	3.07978e-06	3.14679e-06	3.64935e-06	0.87513	0.168323
UUCCAGG	0.0001087	0.000171842	0.000119651	0.00013297	0.87509	0.355588
UGUCCAC	0.000461241	0.000691655	0.00039034	0.000211743	0.874821	0.168323
UUUUGG	0.00107957	0.000945095	0.000943097	0.000800073	0.874744	0.168323
UCCAGCA	2.78793e-05	2.35012e-05	2.46387e-05	2.09141e-05	0.874636	0.355588
UGACGAC	6.08052e-05	3.21162e-05	4.63717e-05	2.94541e-05	0.874634	0.355588
UUGAAUG	6.17662e-05	5.86484e-05	5.43557e-05	5.35591e-05	0.874544	0.168323
UUCAGG	0.000337818	0.000348332	0.000319009	0.000327675	0.874464	0.168323
UUGGUAG	0.000127199	0.00012062	0.000127057	0.00013449	0.874454	0.355588
UGCAGGG	0.000117745	0.000114185	0.00011385	0.00011165	0.874325	0.168323
UACGUGA	1.69037e-05	1.8609e-05	1.65632e-05	2.22453e-05	0.874135	0.355588
UUAUC	0.00203185	0.00207046	0.00192562	0.00195038	0.873917	0.168323
UUUCUGC	0.000387592	0.000329408	0.000371566	0.000265216	0.873762	0.355588
UUCUGA	0.000341597	0.000369512	0.000347032	0.000357486	0.873618	0.355588
UUCACCA	0.000104638	0.000109901	9.12302e-05	0.000115978	0.873542	0.355588
UUCCCAA	1.99474e-05	1.99222e-05	1.92167e-05	2.06752e-05	0.873515	0.355588
UUCAGCG	4.53022e-05	5.19948e-05	4.40914e-05	5.0858e-05	0.87349	0.355588
UCAGGUA	6.66787e-05	6.55396e-05	6.65974e-05	6.11355e-05	0.873049	0.355588
UGAAC	0.000612893	0.000707118	0.000561119	0.00069379	0.873048	0.355588
UUGCAUG	0.00023554	0.000183866	0.00021735	0.000107649	0.873047	0.355588
UCACGCC	2.52399e-05	2.94782e-05	2.6447e-05	2.99647e-05	0.873032	0.355588
UUUACAA	7.03782e-05	7.99238e-05	6.92024e-05	7.54701e-05	0.872969	0.355588
UCCUGAA	5.53937e-05	4.63261e-05	4.55268e-05	4.36546e-05	0.872911	0.168323
UUACCG	0.000237831	0.000209639	0.000204552	0.00020676	0.872624	0.168323
UGUGCCC	0.000542696	0.000404603	0.000486901	0.000197456	0.872329	0.355588
UGAGCAC	0.000128215	0.000253938	0.000121825	0.000101251	0.872158	0.168323
UUUCGAG	3.2119e-05	3.30522e-05	4.03441e-05	3.53734e-05	0.872109	0.168323
UUCGUCC	0.000122046	0.000121957	0.000113504	0.000120567	0.871795	0.168323
UUAUUUG	0.000164533	0.000159941	0.000150914	0.000153687	0.871687	0.168323
UUCCAA	0.000155762	0.000142776	0.000143352	0.000140764	0.87167	0.355588
UUUUA	0.00289426	0.002925	0.00264139	0.00300487	0.871603	0.355588
UGACAAC	2.64585e-05	2.89623e-05	2.68891e-05	2.82819e-05	0.871536	0.355588
UCUCUGA	9.94555e-05	0.000116107	0.000105277	0.000118306	0.871458	0.355588
UCAGACA	2.64364e-05	2.17779e-05	2.28864e-05	1.77282e-05	0.871418	0.355588
UACGGGG	4.0923e-05	3.87725e-05	4.63919e-05	4.715e-05	0.871131	0.168323
UGCCACC	0.000123389	0.000120938	0.000119958	0.000106843	0.871078	0.168323
UACUCCA	1.29896e-05	1.34108e-05	1.21202e-05	1.30839e-05	0.87103	0.355588
UUUAA	0.00253881	0.00261235	0.00229417	0.00254012	0.870717	0.355588
UUUUGAA	0.00011966	0.000130722	0.000112193	0.000124775	0.870692	0.355588
UGUGGG	0.000528821	0.000518307	0.000491396	0.000490364	0.870558	0.168323
UGUCACG	7.81223e-05	6.5051e-05	6.61998e-05	5.64748e-05	0.87039	0.355588
UGGACAG	0.000227729	0.000365881	0.000196699	0.000139705	0.870047	0.168323
UCGUCGA	2.14036e-05	1.85017e-05	2.55083e-05	3.43065e-05	0.869894	0.168323
UAACUA	9.60986e-05	0.000108994	9.52311e-05	0.00011708	0.86985	0.355588
UCAACGA	3.20304e-06	3.36939e-06	3.11991e-06	3.99805e-06	0.869705	0.355588
UUGUGGA	7.2485e-05	9.60486e-05	7.33117e-05	9.2419e-05	0.869607	0.355588
UCACGGG	3.39275e-05	2.85693e-05	3.61001e-05	2.19572e-05	0.869579	0.355588
UCACCGG	6.51881e-05	3.52468e-05	5.47328e-05	1.9194e-05	0.869398	0.355588
UCUAGA	0.000117737	0.000116218	0.000132888	0.000113096	0.869371	0.355588
UUUGGG	0.00134037	0.00127883	0.00109001	0.000902756	0.869291	0.168323
UUUGGAC	0.000136598	0.000140535	0.000127044	0.000112084	0.869145	0.168323
UUGAAAA	6.20352e-05	7.20471e-05	5.99933e-05	7.79572e-05	0.869119	0.355588
UUGUACA	0.000138523	0.000126203	0.000128838	0.000111642	0.868897	0.355588
UGCAGCC	8.0843e-05	8.59042e-05	8.47423e-05	0.000102372	0.868766	0.355588
UGCGGAC	4.4146e-05	4.56069e-05	4.5697e-05	3.82534e-05	0.868649	0.355588
UUUUGUA	0.000170759	0.00018446	0.000165154	0.000167113	0.868589	0.168323
UUUGGAG	0.000278264	0.000212549	0.000245496	0.000129517	0.86844	0.355588
UGGCACG	4.29934e-05	4.07831e-05	4.02287e-05	4.20453e-05	0.868381	0.355588
UUCUGUA	0.000107767	0.000119051	0.000113555	0.000132653	0.868295	0.355588
UUCUCCA	0.000128562	0.000140649	0.000120476	0.000131818	0.86788	0.355588
UUGCAAA	3.00397e-05	3.28508e-05	2.80218e-05	3.46453e-05	0.867826	0.355588
UCUCCCA	5.42018e-05	6.07595e-05	5.42196e-05	6.06502e-05	0.867634	0.355588
UUGCGGA	2.91028e-05	3.15123e-05	2.98371e-05	3.67012e-05	0.867498	0.355588
UGACAGA	0.000199429	0.000305182	0.00016218	7.61352e-05	0.867398	0.168323
UUCUGUC	0.000200414	0.000223742	0.000203245	0.000237954	0.867355	0.355588
UGGGUGA	0.000500842	0.00059253	0.000390299	0.000599071	0.867323	0.355588
UCAUGUC	0.000239268	0.000186323	0.000218795	9.68909e-05	0.867191	0.355588
UGAUGUC	7.98752e-05	8.77627e-05	8.19967e-05	9.07734e-05	0.866931	0.355588
UAAAGUA	3.12562e-05	3.2025e-05	3.12582e-05	2.99593e-05	0.86689	0.355588
UAGAGCG	5.16997e-05	3.69332e-05	3.32165e-05	7.76646e-05	0.866837	0.355588
CGACAGG	1.17256e-05	1.05099e-05	9.00222e-06	1.34296e-05	0.866806	0.355588
UAAUGUC	6.26178e-05	7.52032e-05	0.000102605	7.22445e-05	0.866335	0.355588
UCGCAGC	4.5718e-05	4.48917e-05	5.37235e-05	5.75259e-05	0.866243	0.168323
UAAGGUA	0.000160267	0.00010056	0.000139697	4.44196e-05	0.866136	0.355588
UUCACGA	0.000164899	0.000105573	0.000137378	4.08065e-05	0.866116	0.355588
UCUAGGG	1.04943e-05	1.01558e-05	1.05778e-05	1.0119e-05	0.866116	0.355588
UCCUCCC	0.000432544	0.000481366	0.000402963	0.000448494	0.865953	0.355588
UCGUAG	0.000299688	0.000208828	0.000224301	0.000140641	0.865592	0.355588
UUUAAUC	0.000206952	0.000266613	0.000207657	0.000319436	0.865536	0.355588
UGAGCGC	5.09403e-05	5.07226e-05	5.02226e-05	5.85685e-05	0.864907	0.355588
UCCAAGA	2.41139e-05	2.62036e-05	2.61161e-05	2.74389e-05	0.864799	0.355588
UGCGGGG	0.000159475	0.000175956	0.000143731	0.00022191	0.864788	0.355588
UAGAUCA	1.21177e-05	1.10299e-05	1.32501e-05	1.1411e-05	0.864716	0.355588
UGCGCAC	9.51763e-06	9.97897e-06	8.9899e-06	1.20915e-05	0.864613	0.355588
UGGCCGG	0.000118493	0.000114134	0.000113071	0.000184077	0.864537	0.355588
UUCGUUC	0.000125989	0.000103994	0.000105159	9.67637e-05	0.86451	0.355588
UGAAAC	0.000142271	0.000144091	0.000144961	0.000140846	0.864404	0.355588
UGAGGA	0.000323607	0.000315613	0.000311209	0.000298623	0.864314	0.168323
UCAUGUA	0.000175194	0.000120809	0.000154165	7.28544e-05	0.864294	0.355588
UCGAGCA	7.06825e-06	4.25053e-06	3.6524e-06	4.17637e-06	0.864265	0.168323
UGGGUCG	0.000151707	0.000111369	0.000121288	0.000109544	0.864199	0.355588
UUUUCGC	6.87713e-05	6.0286e-05	5.76483e-05	5.94402e-05	0.864003	0.168323
UUUCUGA	0.000151085	0.000151709	0.000131854	0.000131979	0.864002	0.168323
UUUCUAA	0.000141916	0.000166168	0.000127707	0.00017033	0.863749	0.355588
UAGCGAG	3.29345e-05	3.04104e-05	2.97321e-05	3.33762e-05	0.86368	0.355588
UGGGCUA	0.000331305	0.000457655	0.00026503	0.000179703	0.863639	0.168323
UCCCAAG	3.87114e-05	4.09289e-05	3.68549e-05	3.86224e-05	0.863629	0.168323
UGAGGGC	0.000216167	0.000158459	0.000180598	0.000180874	0.86361	0.355588
UGGAUCA	6.10687e-05	6.84302e-05	6.38176e-05	5.04407e-05	0.86354	0.355588
UUUAAGC	0.00023359	0.000268156	0.0002001	0.000259068	0.863246	0.355588
UUUCCAA	9.03334e-05	9.41571e-05	9.27972e-05	8.90736e-05	0.863094	0.355588
UUUUCUA	0.000166014	0.000196399	0.00017331	0.00020297	0.862971	0.355588
UUACCC	0.000916583	0.000896314	0.000805942	0.000635554	0.86276	0.168323
UUCAGGG	0.000120631	0.000122089	0.000119237	0.00012186	0.862722	0.355588
UUCGCCA	5.9263e-05	6.04008e-05	5.10462e-05	5.45987e-05	0.862646	0.168323
UUCUCAG	0.000119295	0.00016813	0.000116042	0.000131633	0.862439	0.355588
UAAAGUC	8.97323e-05	7.02727e-05	6.36479e-05	7.40222e-05	0.862327	0.355588
UCGCACA	1.65472e-05	2.01195e-05	1.91139e-05	2.55643e-05	0.862308	0.355588
UCAAGAC	2.80321e-05	3.18268e-05	3.09874e-05	3.57206e-05	0.861538	0.355588
UGAGCGA	3.14734e-05	2.79149e-05	3.71354e-05	5.44636e-05	0.861378	0.168323
UACUGUC	5.73955e-05	4.58419e-05	4.36443e-05	4.50509e-05	0.861296	0.168323
UUCAAUG	9.85215e-05	7.25326e-05	8.60758e-05	6.67781e-05	0.861005	0.355588
UUGCACA	7.65911e-05	0.000106413	8.2263e-05	0.000118356	0.860944	0.355588
UUGCAAC	4.79634e-05	5.22133e-05	4.80624e-05	4.94885e-05	0.860558	0.355588
UCUGCCA	0.000130759	0.000146925	0.000147475	0.000185021	0.860487	0.168323
UUACGAG	2.55123e-05	2.5896e-05	3.27291e-05	4.58745e-05	0.860391	0.168323
UGGAAAA	6.58453e-05	7.73765e-05	6.94079e-05	7.85279e-05	0.860254	0.355588
UCUGUAG	9.66974e-05	9.9055e-05	9.4513e-05	0.000136749	0.860223	0.355588
UUAUCA	0.00075583	0.000716174	0.000710217	0.000595035	0.860149	0.168323
UUGAUCA	7.2747e-05	7.50243e-05	7.29788e-05	6.45126e-05	0.860043	0.355588
UUAUGGG	0.000561202	0.000845578	0.000442456	0.000252436	0.859732	0.168323
UUACAUC	0.00010677	0.000111359	0.000111171	0.000204831	0.859588	0.355588
UUUGUGG	0.000194325	0.000201526	0.000186367	0.000200955	0.859495	0.355588
UCAGGG	0.000350419	0.000356968	0.000338034	0.000354387	0.859115	0.355588
UUCUUC	0.000547565	0.000674888	0.000526877	0.000765336	0.859108	0.355588
UUAUACG	2.9266e-05	1.66079e-05	1.58216e-05	1.84464e-05	0.858839	0.355588
UGCGGCA	5.04185e-05	5.24241e-05	5.42118e-05	6.35649e-05	0.858824	0.168323
UGAGCAA	1.4912e-05	1.33716e-05	1.66662e-05	9.11519e-06	0.858793	0.355588
UCAGCCA	4.05043e-05	2.30938e-05	3.88902e-05	2.06161e-05	0.858778	0.355588
UUCAUC	0.000457353	0.000541173	0.000481243	0.000632893	0.858653	0.355588
UUUGUGC	0.000112659	0.000123896	0.000115296	0.000124103	0.858601	0.355588
UCUGCGC	0.0002604	0.000175612	0.000186891	0.000232272	0.85822	0.355588
UGCCAGC	0.000141717	0.000141714	0.00013282	0.000135743	0.858093	0.168323
UUGUGCA	6.92929e-05	7.45802e-05	7.30592e-05	7.6316e-05	0.858021	0.355588
UAUGGAA	3.78304e-05	4.86521e-05	3.71374e-05	4.4507e-05	0.857719	0.355588
UGAGUGC	7.3332e-05	7.66535e-05	6.74462e-05	7.53564e-05	0.857376	0.355588
UAGGUCC	8.12534e-05	7.55065e-05	7.53482e-05	9.41307e-05	0.857332	0.355588
UCGAGAG	1.38142e-05	1.73947e-05	1.43722e-05	1.68222e-05	0.857138	0.355588
UGUGGAC	0.000111487	0.000112341	0.000103035	8.644e-05	0.857041	0.168323
UCAAGAG	3.41559e-05	3.1781e-05	3.43599e-05	3.30488e-05	0.857016	0.355588
UGCCAAA	0.000242159	0.00014523	0.00019807	5.60387e-05	0.856806	0.355588
UCGGACA	2.07895e-05	2.46175e-05	2.22061e-05	2.27808e-05	0.856751	0.355588
UGUCGA	0.000175002	0.000166024	0.000163345	0.00017969	0.856651	0.355588
UUCAGCA	7.47449e-05	6.95153e-05	6.63129e-05	6.89299e-05	0.856584	0.168323
UACGG	0.000873785	0.000771195	0.000831298	0.000722074	0.85654	0.355588
UUGUGUC	0.000105807	0.000103886	9.84297e-05	0.000106225	0.856325	0.355588
UUCCAGC	0.000265675	0.000231668	0.0002545	0.000174673	0.856017	0.355588
UCGAGAA	2.92704e-06	3.05699e-06	3.04488e-06	6.26803e-06	0.855748	0.355588
UUGCAGC	9.93144e-05	0.000102126	0.000100687	9.18815e-05	0.855704	0.355588
UUCACUG	0.000101837	0.000111422	0.000108938	8.89604e-05	0.855467	0.355588
UCAUCUA	7.63159e-05	7.30435e-05	7.15614e-05	6.89145e-05	0.855384	0.168323
UUAGCG	0.000228613	0.000177708	0.000206235	0.000210666	0.855374	0.355588
UUCUUAG	3.0326e-05	3.71861e-05	3.11437e-05	4.21436e-05	0.855368	0.355588
UUCCUAA	0.000318643	0.000332142	0.000263414	0.000354276	0.85525	0.355588
UCCGAC	5.11174e-05	4.90744e-05	4.56522e-05	5.01158e-05	0.855187	0.355588
UGAACGG	3.76139e-05	3.90653e-05	2.88407e-05	4.06927e-05	0.855186	0.355588
UUACCGG	0.000103158	4.22362e-05	4.43616e-05	4.66781e-05	0.855184	0.355588
UCCGGUC	8.28465e-05	7.33691e-05	7.46855e-05	7.19743e-05	0.855079	0.355588
UUGCCUG	0.00012282	0.000107722	0.000110274	0.000109693	0.855048	0.355588
UGACC	0.000789014	0.000712566	0.000681826	0.000763353	0.854971	0.355588
UCCUGGA	9.07222e-05	9.98229e-05	0.000109819	0.000111538	0.854857	0.168323
UCCAGGG	0.000134656	0.00020496	0.000145134	0.000156804	0.854409	0.355588
UAUCGUA	2.48522e-05	2.21247e-05	2.13805e-05	2.36028e-05	0.854122	0.355588
UGAGAGA	3.62394e-05	3.89135e-05	3.78054e-05	3.38823e-05	0.854002	0.355588
UCUCUGC	0.000179308	0.00021409	0.000198042	0.000244828	0.853508	0.355588
UUGCUCG	3.62599e-05	7.91306e-05	4.02657e-05	3.29639e-05	0.85344	0.355588
UAGAAAG	0.000156643	0.000276393	0.00013279	8.01432e-05	0.853241	0.168323
UGGUGGG	0.000230998	0.000209799	0.000205664	0.000200996	0.852852	0.168323
UGUCGC	0.000258196	0.000239181	0.000222578	0.000246772	0.85267	0.355588
UUGAAUC	4.61073e-05	4.72453e-05	5.12254e-05	4.38081e-05	0.852374	0.355588
UGGCAC	0.000160848	0.000209532	0.00016872	0.000179286	0.852314	0.355588
UUCUGAA	0.000105173	0.000119167	0.000103628	0.000110581	0.852109	0.355588
UUGAGCC	0.000349802	0.000652534	0.000287169	0.000150178	0.852097	0.168323
UUAUGC	0.000792756	0.000732706	0.000588871	0.000663062	0.852051	0.168323
UUUUCUC	0.000336331	0.000327894	0.000318469	0.000309908	0.851974	0.168323
UUCACAC	4.66533e-05	5.23525e-05	4.56936e-05	4.48999e-05	0.851872	0.168323
UUUCAUC	0.00014927	0.0001847	0.000160824	0.000187479	0.851833	0.355588
UGAAGUA	9.7149e-05	0.000142799	0.000119762	0.000233306	0.851481	0.355588
UCUGCAA	3.17271e-05	3.36355e-05	3.37288e-05	2.88049e-05	0.851209	0.355588
UCUCC	0.00294927	0.00315452	0.00270123	0.00275519	0.851085	0.168323
UUGAGUG	0.000153728	0.000132967	0.00011926	9.12169e-05	0.850669	0.168323
UGGGAA	0.000279754	0.000281887	0.000235554	0.000247503	0.85066	0.168323
UGCCGUC	5.45057e-05	5.34907e-05	5.09715e-05	5.2219e-05	0.850656	0.168323
UGGGGGA	0.000272175	0.000267493	0.000231245	0.000252	0.850538	0.168323
UUGAACC	3.93964e-05	3.95424e-05	3.91783e-05	3.83984e-05	0.850501	0.168323
UGAAAAA	3.12003e-05	3.46776e-05	2.91369e-05	3.17564e-05	0.850361	0.355588
UCGAGAC	8.16624e-06	9.16208e-06	8.78328e-06	7.56594e-06	0.850342	0.355588
UUAGAAA	4.8085e-05	5.74767e-05	4.74031e-05	5.43971e-05	0.850195	0.355588
UGGCAGA	6.63924e-05	6.57538e-05	6.65162e-05	7.14999e-05	0.850159	0.168323
UUCCAAG	6.02586e-05	6.81582e-05	6.16725e-05	5.83569e-05	0.849867	0.355588
UGUACAG	8.91915e-05	9.43048e-05	0.000119955	0.000104369	0.849695	0.168323
UUGUGAC	8.25297e-05	9.12e-05	0.000107954	0.00012352	0.849689	0.168323
UUUUGA	0.000556387	0.000528454	0.00049604	0.000455246	0.849382	0.168323
UUGCAUC	8.70552e-05	9.49437e-05	8.84194e-05	8.63323e-05	0.849343	0.355588
UCAAGG	0.000182874	0.00023675	0.000194178	0.000210237	0.849335	0.355588
UUUUGUG	0.000239085	0.00022615	0.000214359	0.00020176	0.849224	0.168323
UGCAGGC	0.000126755	0.000143211	0.000128339	0.000148175	0.849138	0.355588
UCAGAGA	2.38807e-05	3.41986e-05	2.40236e-05	3.33533e-05	0.849099	0.355588
UCCCAAA	0.000200071	0.00012043	0.000167637	3.63952e-05	0.849046	0.355588
UGAGACG	2.58486e-05	2.89844e-05	2.28318e-05	3.51574e-05	0.849006	0.355588
UGAAAGC	0.000187738	0.00012032	0.000165157	5.23819e-05	0.848108	0.355588
UUUAUGC	0.00027941	0.00025376	0.000193828	0.000216912	0.848003	0.168323
UUGAUA	0.00051627	0.000460815	0.00043405	0.000495736	0.847995	0.355588
UGUGA	0.00195856	0.00228525	0.00171683	0.00190773	0.847946	0.168323
UUGGAAC	7.20242e-05	7.11778e-05	6.64025e-05	6.8002e-05	0.847778	0.168323
UUUUGAC	8.56353e-05	9.98838e-05	0.000118396	9.27135e-05	0.847672	0.355588
UAUCUA	0.000318591	0.00031625	0.000279526	0.000257241	0.847542	0.168323
UGUAGC	0.000359923	0.000397592	0.000402062	0.000522212	0.847407	0.168323
UUUUCUG	0.000228858	0.000260208	0.000244782	0.000266619	0.847405	0.355588
CGAGAGG	1.66981e-05	1.74708e-05	1.55948e-05	1.95899e-05	0.84733	0.355588
UUGUCGC	9.8346e-05	9.87135e-05	8.14354e-05	6.86508e-05	0.846914	0.168323
UUCUCUC	0.000255121	0.000273967	0.000249094	0.000279241	0.846883	0.355588
UUACAGG	0.000218751	0.000130638	0.000121597	0.000130394	0.846782	0.168323
UGGGUAC	7.17703e-05	7.11217e-05	6.9691e-05	6.77527e-05	0.846729	0.168323
UCGCACG	1.05247e-05	9.98717e-06	1.05087e-05	2.13179e-05	0.846327	0.355588
UUUACGA	2.86199e-05	3.01855e-05	2.86542e-05	3.03715e-05	0.845906	0.355588
UAGCUGA	1.81826e-05	2.02013e-05	1.60839e-05	1.93316e-05	0.845815	0.355588
UUCGUAC	3.94643e-05	4.37047e-05	4.09354e-05	4.27775e-05	0.845605	0.355588
UGCCAGA	4.75247e-05	6.90507e-05	4.86789e-05	5.29948e-05	0.845588	0.355588
UUCCAAC	4.1587e-05	4.41035e-05	4.31698e-05	4.07583e-05	0.84538	0.355588
UCUGACA	3.85916e-05	4.787e-05	4.34755e-05	5.58539e-05	0.844953	0.355588
UCGCAGG	3.62292e-05	4.06847e-05	3.71402e-05	4.62525e-05	0.844838	0.355588
UCCAGA	6.85497e-05	7.38801e-05	6.74021e-05	6.76269e-05	0.844827	0.168323
UUCGCAC	3.09129e-05	5.13559e-05	4.15513e-05	7.56678e-05	0.844684	0.355588
UGACCGG	3.54278e-05	3.62327e-05	3.8486e-05	3.71467e-05	0.844589	0.168323
UUAGGUA	0.000348737	0.000455881	0.000318918	0.00053894	0.844587	0.355588
UAUGCA	0.000123359	0.000147949	0.000116861	0.000269426	0.844531	0.355588
UUACCA	0.000368736	0.000385471	0.000356141	0.000376459	0.84435	0.355588
UGGAGGC	0.000248465	0.00030705	0.000256702	0.000421417	0.844287	0.355588
UCCUGCA	6.06443e-05	7.82039e-05	5.99849e-05	7.43024e-05	0.844113	0.355588
UCAAGA	6.61302e-05	7.83658e-05	7.29513e-05	7.08104e-05	0.844025	0.355588
UCGGUCC	0.000108417	7.79639e-05	9.63798e-05	7.64531e-05	0.844011	0.355588
UGUGUAC	9.11083e-05	9.59623e-05	8.92702e-05	7.73259e-05	0.84392	0.168323
UUCUGGA	0.000124173	0.000124864	0.000136143	0.000127375	0.84386	0.168323
UUCAUGA	6.1308e-05	5.71287e-05	5.53423e-05	5.92733e-05	0.843818	0.355588
UUUCUA	0.000436187	0.000487186	0.000425667	0.000439893	0.843741	0.355588
UUUCGCA	6.9106e-05	4.32385e-05	4.79233e-05	3.67513e-05	0.843495	0.355588
UGGGUGC	0.000315198	0.000270155	0.000291637	0.0002181	0.843441	0.355588
UUAUG	0.00222914	0.0027535	0.00196369	0.00188793	0.842973	0.168323
UACACUA	1.91842e-05	2.02459e-05	1.8379e-05	2.00434e-05	0.842431	0.355588
UUGUUCC	0.000304151	0.000355383	0.000277047	0.000307467	0.84242	0.355588
UGCAGUC	8.54286e-05	9.05763e-05	8.53633e-05	8.60268e-05	0.842394	0.355588
UGAGAC	0.000106658	0.000111795	0.000104218	0.000107701	0.842348	0.355588
UAUCAAA	3.18315e-05	3.35788e-05	3.27372e-05	2.97516e-05	0.84233	0.355588
UUUUAAC	0.000276742	0.000271585	0.000239002	0.000227515	0.842007	0.168323
UGUGACA	4.77373e-05	5.46179e-05	4.97996e-05	5.44328e-05	0.841844	0.355588
UGGUGCA	0.00011148	0.000120961	0.00010432	0.00014676	0.841724	0.355588
UUUAUAA	0.000126955	0.000138795	0.000119494	0.000130483	0.841438	0.355588
UUCUUCA	0.000246284	0.000297274	0.000210393	0.000362707	0.841416	0.355588
UCCCAAC	3.01249e-05	4.15041e-05	4.23358e-05	6.28809e-05	0.841103	0.168323
UGACCAG	1.88552e-05	2.27481e-05	2.0348e-05	2.39182e-05	0.841039	0.355588
UCCAGGA	2.77213e-05	2.91594e-05	2.84331e-05	3.1285e-05	0.840935	0.355588
UUCUCC	0.00105181	0.00115944	0.00102451	0.00103416	0.840733	0.168323
UACUA	0.000624595	0.000511237	0.000552804	0.000381446	0.840616	0.355588
UCAAGCG	1.7201e-05	1.21678e-05	1.2224e-05	1.33596e-05	0.840443	0.355588
UUCCAUC	0.00011229	0.000138686	0.000110231	0.000124558	0.840408	0.355588
UUAAGC	0.000398658	0.000397845	0.000320646	0.000348048	0.839757	0.168323
UCUAGGC	0.000109102	7.78227e-05	9.95042e-05	0.000105481	0.839284	0.355588
UUAGCUG	0.000381102	0.000495774	0.000313564	0.000181375	0.838976	0.168323
UUAGUCG	4.46899e-05	3.84106e-05	3.48817e-05	3.72217e-05	0.838928	0.168323
UGACAG	0.000125126	0.000135701	0.000117908	0.000146391	0.838911	0.355588
UUCCAUG	8.65454e-05	9.84687e-05	9.1971e-05	9.82648e-05	0.838804	0.355588
UGCCAAG	4.55151e-05	4.48532e-05	4.25253e-05	4.52243e-05	0.837982	0.355588
UUGGUCA	0.000236556	0.000167096	0.00019668	0.000153183	0.837824	0.355588
UACCCUA	4.80097e-05	4.55372e-05	5.37465e-05	4.42934e-05	0.837245	0.355588
UUCCAGA	7.26724e-05	7.10449e-05	6.95476e-05	6.97997e-05	0.837194	0.168323
UGCAGUA	4.69093e-05	5.69191e-05	4.83345e-05	5.57471e-05	0.836912	0.355588
UAAGUGA	2.80144e-05	2.70059e-05	2.60276e-05	2.40325e-05	0.83685	0.168323
UUUGCGA	1.38187e-05	1.44558e-05	1.35583e-05	1.43734e-05	0.836807	0.355588
UUGAAGC	0.00019724	0.000240395	0.000201682	0.000238073	0.836774	0.355588
UUUUAGC	0.000309074	0.000238524	0.000265591	0.000222953	0.836631	0.355588
UUUUUGG	0.000296324	0.000266281	0.000252686	0.000264363	0.836602	0.168323
UCAGGGC	0.00013469	0.000160829	0.000137919	0.000166578	0.83656	0.355588
UGUGACG	6.16953e-05	5.59862e-05	5.1376e-05	4.98998e-05	0.836436	0.168323
UUACAAA	6.51033e-05	8.10013e-05	6.30695e-05	0.000107767	0.836301	0.355588
GGGGG	0.000937915	0.000839497	0.000752029	0.00103498	0.836202	0.355588
UCAGUCA	3.97792e-05	4.40951e-05	4.14133e-05	3.82598e-05	0.835974	0.355588
UCAGUC	0.000339099	0.000333373	0.000297833	0.000272381	0.835701	0.168323
UGCUA	0.00187703	0.00174631	0.00139205	0.00137576	0.835643	0.168323
UUAGCGA	3.71846e-05	4.81717e-05	5.09312e-05	5.19359e-05	0.835534	0.168323
UCACCAG	0.000103826	0.00011238	0.000102909	0.000133984	0.835353	0.355588
UCACAAA	2.35312e-05	2.06732e-05	2.21233e-05	1.91319e-05	0.835165	0.355588
UCCAGAA	1.65097e-05	2.00728e-05	1.86923e-05	2.21316e-05	0.835146	0.355588
UGCAGAA	1.82613e-05	1.90139e-05	1.78776e-05	1.77039e-05	0.83472	0.168323
UAGCUCA	8.67413e-05	3.20289e-05	2.92492e-05	3.16327e-05	0.834175	0.168323
UUAUAAG	4.14799e-05	5.1529e-05	4.93659e-05	4.28445e-05	0.834164	0.355588
UCCAGAG	4.05396e-05	4.86051e-05	5.85297e-05	5.51749e-05	0.834144	0.168323
UCACGGC	7.02628e-05	4.99516e-05	5.75727e-05	3.23286e-05	0.834048	0.355588
UUCUUGA	0.000100312	0.000103985	0.000111497	0.000100499	0.833819	0.355588
UUACGCC	3.19085e-05	3.291e-05	3.25233e-05	3.18046e-05	0.833124	0.355588
UCAGUGA	4.71435e-05	7.5879e-05	5.00821e-05	4.77312e-05	0.833067	0.355588
UUGCAGA	6.24861e-05	6.66467e-05	6.61721e-05	6.08375e-05	0.832848	0.355588
UCAACA	0.00013498	0.000129025	0.000116712	0.000138871	0.832558	0.355588
UCGCCA	0.000282064	0.000412588	0.000282713	0.000385957	0.83211	0.355588
UUCAAGG	6.04117e-05	7.49067e-05	5.92469e-05	6.27707e-05	0.831969	0.355588
UGCCCA	0.00043965	0.000561659	0.000343527	0.000301473	0.831967	0.168323
UCGCAG	8.96548e-05	9.93229e-05	0.000111582	0.000111635	0.831955	0.168323
UCGGGUA	0.000121828	0.000150197	0.000110184	0.000158263	0.831534	0.355588
UCACAAG	2.67163e-05	3.21729e-05	2.76298e-05	3.20281e-05	0.831352	0.355588
UGCAAAC	2.97151e-05	3.32272e-05	3.22257e-05	3.73141e-05	0.831039	0.355588
UAGUGUC	5.95991e-05	5.85228e-05	5.1719e-05	6.58155e-05	0.830799	0.355588
UGCAAGC	1.85581e-05	1.90048e-05	1.92869e-05	2.04835e-05	0.830626	0.168323
UGCCCC	0.00116153	0.00116788	0.00106747	0.00124021	0.830558	0.355588
UGAAA	0.000364753	0.00038682	0.000335975	0.000343059	0.830539	0.168323
UGAAGGA	6.47899e-05	7.31556e-05	7.75683e-05	8.5385e-05	0.83017	0.168323
UGGUCAG	0.00020967	0.000160667	0.000155047	0.000208133	0.830102	0.355588
UUUCAAA	6.96432e-05	7.16526e-05	7.12881e-05	6.43626e-05	0.829918	0.355588
UCGCAAG	4.49017e-05	3.06428e-05	3.93239e-05	2.80211e-05	0.829799	0.355588
UUCUGCA	8.41654e-05	9.59089e-05	8.70893e-05	8.76242e-05	0.829766	0.355588
UGGCUAG	9.61352e-06	1.31446e-05	1.42759e-05	2.34856e-05	0.829505	0.168323
UGGAAC	0.00025217	0.000388544	0.000239256	0.000388145	0.829468	0.355588
UAUGAGA	4.01085e-05	5.84303e-05	4.3784e-05	5.00642e-05	0.829414	0.355588
UUACUGA	8.44671e-05	0.000110235	9.6115e-05	8.1377e-05	0.828874	0.355588
UUGUAAA	5.33255e-05	5.27447e-05	5.32263e-05	5.32998e-05	0.828699	0.355588
UACUCGA	1.69666e-05	1.42359e-05	1.74235e-05	1.51994e-05	0.828447	0.355588
UUCUGCC	0.000221526	0.000259721	0.000233254	0.000249155	0.828149	0.355588
UUUUUGC	0.000211637	0.00020906	0.000196182	0.00018679	0.827975	0.168323
CGAAGGG	9.25091e-05	8.58903e-05	6.78712e-05	0.000103125	0.827936	0.355588
UUUGUAA	0.000133882	0.000174756	0.000128139	0.000232015	0.827824	0.355588
UUUAGCA	0.000152601	0.000155605	0.000142128	0.000191388	0.827692	0.355588
UUCGCUG	0.000138065	9.05515e-05	0.000114925	9.3401e-05	0.827465	0.355588
UCAAGUA	5.11649e-05	5.38011e-05	5.37574e-05	4.29741e-05	0.827378	0.355588
UUCGCUC	0.00023762	0.000172531	0.000175558	0.000203584	0.827289	0.355588
UGCCACA	5.76609e-05	5.63089e-05	4.49307e-05	5.93702e-05	0.827263	0.355588
UCUCCC	0.00106778	0.0011702	0.000987585	0.00114917	0.827145	0.355588
UUACAA	0.000137841	0.00015427	0.000128572	0.000191106	0.826807	0.355588
UUCAAG	0.000215458	0.000228469	0.00021575	0.000210506	0.826571	0.355588
UCCUCC	0.000598941	0.000552418	0.00053078	0.000515174	0.826334	0.168323
UGUGCAG	8.31921e-05	9.83758e-05	8.69801e-05	9.96645e-05	0.826077	0.355588
UGGACUA	3.4605e-05	3.41355e-05	3.10429e-05	3.52815e-05	0.825973	0.355588
UUGGCG	0.000595387	0.000527507	0.00046894	0.000540215	0.825739	0.355588
UUUAAUA	0.000183851	0.000203329	0.000180812	0.000198164	0.825718	0.355588
UGAAAAG	5.1996e-05	4.49003e-05	5.2233e-05	4.18744e-05	0.825704	0.355588
UGAAAGA	3.82485e-05	4.17597e-05	3.92727e-05	3.87213e-05	0.82568	0.355588
UCUGACC	9.23825e-05	7.41072e-05	8.18212e-05	7.79269e-05	0.825411	0.355588
UGAACA	5.53454e-05	5.26638e-05	5.14224e-05	5.13041e-05	0.825254	0.168323
UUCUGCG	0.000331009	0.000191112	0.000212957	0.000290432	0.825145	0.355588
UUUGACA	6.36724e-05	6.96297e-05	6.44386e-05	6.57678e-05	0.825104	0.355588
UGGGUCA	0.000433189	0.000292571	0.000307424	0.00029409	0.824891	0.355588
UAAUCUA	6.70405e-05	8.98399e-05	6.07159e-05	0.000131143	0.824888	0.355588
UGACAGG	4.15966e-05	4.65177e-05	4.03206e-05	4.98745e-05	0.824462	0.355588
UCUGGAA	5.23325e-05	5.69453e-05	5.69845e-05	5.50771e-05	0.824157	0.355588
UUGAUCG	0.000186679	0.000104962	0.000121905	0.000169605	0.82411	0.355588
UUGUA	0.0015011	0.00162876	0.00135456	0.00163986	0.824081	0.355588
UUAACGG	0.000194025	0.000167921	0.000155217	0.000150668	0.824039	0.168323
UUAGCA	0.000479973	0.000492557	0.000469825	0.000458464	0.823559	0.168323
UCGGACC	4.13182e-05	3.30392e-05	3.82444e-05	7.13727e-05	0.823405	0.355588
UUACCAG	0.0001152	0.000130616	0.000117705	0.000147874	0.823359	0.355588
UAUGCAA	1.7425e-05	2.14762e-05	1.85117e-05	2.0707e-05	0.823316	0.355588
UGGGGAA	0.000100683	9.79852e-05	8.65683e-05	8.93553e-05	0.823315	0.168323
UAGCAG	0.000582227	0.000554511	0.000504531	0.000561592	0.823306	0.355588
UUUUUCA	0.00021559	0.000238208	0.000210869	0.000237679	0.823278	0.355588
UUACUCA	0.000103657	0.000110798	0.000102087	0.000102589	0.823131	0.168323
UUACAAG	3.24243e-05	3.48042e-05	3.04645e-05	3.13357e-05	0.823062	0.168323
UGGUACG	3.00727e-05	2.31516e-05	2.74647e-05	2.15782e-05	0.8229	0.355588
UUACGCG	1.37189e-05	1.42186e-05	1.72214e-05	3.01187e-05	0.822801	0.168323
UAGGGGC	0.000439648	0.000424004	0.000386433	0.000470544	0.822483	0.355588
UGUACCA	0.000132961	0.000118537	0.000123401	0.000121497	0.822373	0.355588
UGGAACA	2.5958e-05	2.99369e-05	3.00277e-05	2.91745e-05	0.822255	0.355588
UCCAGAC	4.42643e-05	4.54153e-05	4.07554e-05	3.51633e-05	0.822202	0.168323
UUAGCAG	0.000197246	0.0001776	0.0001723	0.000118462	0.822136	0.168323
UGUCAAA	3.95648e-05	4.53221e-05	3.97122e-05	4.43709e-05	0.821907	0.355588
UCUGCGA	2.20008e-05	2.52885e-05	2.26837e-05	5.48049e-05	0.821605	0.355588
UAGUCA	0.000257622	0.000300697	0.000210667	0.000337906	0.821597	0.355588
UGGGACA	0.000107222	5.92645e-05	6.55623e-05	5.95624e-05	0.821526	0.355588
UUCUCAC	0.000218263	0.000155709	0.000199075	0.000109877	0.821312	0.355588
UUUCAAG	7.62205e-05	8.67863e-05	7.7591e-05	8.25185e-05	0.820609	0.355588
UUUCGCC	5.61367e-05	5.08945e-05	5.02663e-05	4.73845e-05	0.82045	0.168323
UGGUGAA	0.000104925	0.000104685	9.30726e-05	8.16125e-05	0.820171	0.168323
UCGGCAC	2.64931e-05	2.46061e-05	2.63921e-05	3.37999e-05	0.820128	0.355588
UAACGUC	7.99491e-05	2.74796e-05	3.90031e-05	2.82948e-05	0.81985	0.355588
UGUCAAG	5.0733e-05	4.64534e-05	4.92086e-05	4.73288e-05	0.819733	0.355588
UUAGACA	2.92049e-05	3.37909e-05	2.99337e-05	2.98266e-05	0.819598	0.355588
UAGCG	0.000705473	0.000615895	0.000605344	0.000669263	0.818725	0.355588
UAUGGA	0.000344331	0.000407349	0.000298094	0.000456768	0.818633	0.355588
UACGCGG	0.00013506	0.000122146	0.000112615	0.000101853	0.818599	0.168323
UGCCAAC	3.84793e-05	4.16943e-05	4.56113e-05	4.60319e-05	0.818511	0.168323
UUCACGG	9.1085e-05	8.92982e-05	7.62413e-05	7.73656e-05	0.818158	0.168323
UGCAAGG	4.58384e-05	5.34953e-05	4.5253e-05	6.31621e-05	0.818095	0.355588
UUUCGCG	0.00015999	8.4895e-05	4.67995e-05	0.000147286	0.817516	0.355588
UGAACCC	9.99082e-05	0.00010749	0.000100657	0.000107005	0.817091	0.355588
UUCCGA	0.000285706	0.000386935	0.000227	0.000554958	0.816685	0.355588
UCACCUA	5.77456e-05	5.42082e-05	5.29167e-05	5.41775e-05	0.816682	0.168323
UGUAGAG	7.90922e-05	8.29591e-05	7.3985e-05	9.53108e-05	0.816399	0.355588
UUGUGCG	0.00016547	0.000105357	0.000114426	0.000163447	0.815728	0.355588
UGGGAAC	0.00013256	0.000241374	0.000134635	0.000269204	0.815601	0.355588
UUUUCAC	0.000240885	0.000176567	0.000199391	0.000155412	0.8156	0.355588
UGCACCA	1.25684e-05	1.22296e-05	1.3137e-05	1.26642e-05	0.815518	0.168323
UCCCAGA	1.61051e-05	1.88353e-05	1.64772e-05	1.90718e-05	0.815409	0.355588
UUCUUAC	0.00019391	0.000189191	0.000193194	0.000164268	0.815404	0.355588
UGGUGUC	0.000161288	0.00017932	0.000154023	0.000166743	0.815244	0.355588
UACAGUC	2.84827e-05	3.00563e-05	2.70918e-05	3.30384e-05	0.815229	0.355588
UGAGGUC	7.63325e-05	7.60939e-05	7.82567e-05	7.88955e-05	0.815028	0.168323
UUGGCCA	0.000103291	0.000106477	0.000100984	9.80641e-05	0.814917	0.168323
UUCAUAA	8.61064e-05	0.000128239	7.70246e-05	0.000182759	0.814845	0.355588
UGACAAA	1.22825e-05	1.47937e-05	1.39394e-05	1.6323e-05	0.814307	0.355588
UGGGCGG	0.000184484	0.000178601	0.000161771	0.000185431	0.814235	0.355588
UUAUCCC	0.00011897	0.000136273	0.00012108	0.000181164	0.814027	0.355588
UUAUACA	5.30755e-05	6.77824e-05	5.94961e-05	6.70633e-05	0.813919	0.355588
UGCUGCA	0.000108008	0.000102528	0.000104305	9.40745e-05	0.813707	0.355588
UUCGUGG	5.33034e-05	5.70155e-05	4.66987e-05	4.9195e-05	0.813662	0.168323
UUGUAA	0.000305705	0.00038071	0.000299295	0.000442757	0.813439	0.355588
UCGCCAC	2.45011e-05	2.53712e-05	2.42129e-05	2.62026e-05	0.813377	0.355588
UCAACAC	3.42895e-05	2.98777e-05	3.14743e-05	2.96881e-05	0.813298	0.355588
UUAGCCA	0.000166074	0.000171094	0.000143402	0.000146109	0.813208	0.168323
UCAGAAA	2.2256e-05	2.9388e-05	2.3784e-05	2.39967e-05	0.813181	0.355588
UGAAACA	1.84921e-05	2.01983e-05	1.90201e-05	2.7127e-05	0.812486	0.355588
UUAUGUC	9.88034e-05	0.000132801	9.21549e-05	0.000128683	0.812464	0.355588
UGCGCCA	5.48976e-05	3.7876e-05	4.91638e-05	3.93476e-05	0.812415	0.355588
UCAGGAA	2.56264e-05	2.90532e-05	2.68362e-05	3.12616e-05	0.812099	0.355588
UUGUAAC	4.31205e-05	4.50514e-05	4.56511e-05	5.22696e-05	0.811967	0.168323
UAGCAAG	2.03401e-05	2.20116e-05	2.14642e-05	2.24097e-05	0.811902	0.355588
UCCAACA	2.78515e-05	2.37165e-05	2.73437e-05	2.599e-05	0.811895	0.355588
UUGUUGA	0.00034754	0.000284876	0.000268459	0.000185138	0.811398	0.168323
UCGAACA	8.60259e-06	2.6375e-06	3.69187e-06	3.11539e-06	0.81093	0.355588
UUCUGAG	8.85652e-05	8.90975e-05	8.34184e-05	8.15082e-05	0.810816	0.168323
UGAACUA	5.66328e-05	6.45784e-05	5.3782e-05	5.77255e-05	0.810735	0.355588
UGCCCAG	0.000174735	0.000170567	0.000148904	0.000149838	0.810564	0.168323
UACUGAA	1.56474e-05	1.85554e-05	1.40194e-05	1.60324e-05	0.810396	0.355588
UUGGUG	0.000500445	0.000457556	0.00048829	0.000467132	0.810234	0.355588
UUGACAC	4.51905e-05	4.74487e-05	4.12333e-05	5.31637e-05	0.810227	0.355588
UUACAUG	0.000131253	0.000137449	0.000123455	0.000162075	0.810219	0.355588
UGCUCGC	0.000181421	0.000159577	0.000145806	9.84362e-05	0.809638	0.168323
UCACA	0.000379631	0.000371064	0.000337246	0.000374183	0.809516	0.355588
UGAACGA	3.01402e-05	8.25223e-06	2.42946e-05	9.294e-06	0.809515	0.355588
UUUGAAC	6.07519e-05	7.48368e-05	6.01459e-05	6.34631e-05	0.809198	0.355588
UCUGGAC	7.66117e-05	9.50747e-05	7.97268e-05	7.70626e-05	0.80764	0.355588
UCGAGGC	7.74111e-05	7.57257e-05	7.58233e-05	7.26801e-05	0.807607	0.355588
UUGAGAC	4.13068e-05	4.38458e-05	4.10544e-05	4.21809e-05	0.807604	0.355588
UGUCGAG	2.63457e-05	2.78586e-05	2.45035e-05	2.83256e-05	0.807265	0.355588
UUCGUA	0.000122657	0.000128166	0.000116704	0.000128179	0.806444	0.355588
UCUCAA	0.00014613	0.000165671	0.000140888	0.000134505	0.805433	0.168323
UCUCCAA	3.36328e-05	3.6592e-05	3.38677e-05	3.57529e-05	0.805348	0.355588
UUCCCCG	0.000228603	0.000259949	0.000151033	0.000346574	0.80534	0.355588
UGUAGA	0.000484332	0.00047256	0.000424535	0.000542385	0.805242	0.355588
UCUCACC	0.000150208	0.000209185	0.000133061	0.000133812	0.805208	0.168323
UUUGGUC	0.000213497	0.000209164	0.00018516	0.000232199	0.804942	0.355588
UCAGCAA	1.23433e-05	1.24421e-05	1.35119e-05	1.24397e-05	0.804485	0.355588
UUAGGUC	0.000317857	0.000338555	0.000286574	0.000378336	0.804229	0.355588
UGUACCG	2.96433e-05	3.06681e-05	3.84067e-05	3.18617e-05	0.803841	0.168323
UUUGAGA	7.02926e-05	7.7202e-05	7.22795e-05	6.90645e-05	0.803654	0.355588
UGAAGCA	2.43527e-05	1.21432e-05	1.1264e-05	1.21461e-05	0.803635	0.355588
UUCUCCC	0.000334558	0.000364132	0.000324917	0.000350504	0.803632	0.355588
UUAUCCA	0.000144079	0.000240839	0.000136348	0.000157202	0.803046	0.355588
UGCGUGA	7.73482e-05	5.46797e-05	5.25779e-05	6.24518e-05	0.802913	0.355588
UCGGACG	1.61332e-05	1.5215e-05	1.32033e-05	1.55019e-05	0.802896	0.355588
UUGGCAC	4.295e-05	7.34505e-05	4.31465e-05	5.19567e-05	0.802398	0.355588
UGGUA	0.00176847	0.00180462	0.00145795	0.00159011	0.802101	0.168323
UGACAAG	2.84115e-05	3.41712e-05	2.51365e-05	2.85675e-05	0.802036	0.355588
UCUGCAC	4.23336e-05	4.62682e-05	4.56074e-05	4.37893e-05	0.801658	0.355588
UGGCCCC	0.000448637	0.000417227	0.000394057	0.000411186	0.80139	0.168323
UGGCCAG	7.85589e-05	8.49837e-05	8.7876e-05	9.17161e-05	0.801262	0.168323
UUGCAGG	8.43179e-05	0.000103797	8.63126e-05	9.93928e-05	0.800857	0.355588
UUGACAG	3.82025e-05	4.73132e-05	4.29234e-05	4.69215e-05	0.800842	0.355588
UCGAGG	0.000162026	0.00013394	0.000141539	0.000161238	0.800545	0.355588
UGCGA	0.000463942	0.000408917	0.000403578	0.000493245	0.800342	0.355588
UGUGUA	0.000343037	0.00037387	0.000327715	0.000331905	0.800174	0.168323
UUCGUC	0.000247443	0.000262264	0.000239014	0.000269671	0.800086	0.355588
UCUGUAC	0.000328504	0.000209126	0.000228447	0.000308687	0.800039	0.355588
UCACCAC	5.23972e-05	4.50842e-05	5.66937e-05	4.18575e-05	0.799924	0.355588
UCGUCAA	1.12219e-05	3.01654e-05	9.45884e-06	1.07881e-05	0.799776	0.168323
UUUCCCG	0.00020901	0.000205039	0.000121491	0.000304869	0.79976	0.355588
UUACUAG	0.000111569	0.000165839	9.9729e-05	0.000231039	0.799544	0.355588
UGACAC	0.000153225	0.000146593	0.000130864	0.000151441	0.79894	0.355588
UUUCCGA	7.77796e-05	0.000113511	6.38434e-05	0.000174815	0.798018	0.355588
UUUAAGA	0.000216666	0.000230519	0.000211783	0.000212004	0.797066	0.168323
UGUAGGA	0.000124531	0.000122518	0.000108332	0.000132394	0.797026	0.355588
UGCACUA	3.13297e-05	3.91778e-05	3.20129e-05	8.75666e-05	0.796848	0.355588
UCCCCC	0.00114674	0.00115308	0.00102419	0.00116123	0.79665	0.355588
UUAUCAC	0.000134454	0.000145203	0.00012608	0.000149597	0.79608	0.355588
UUAGUAA	0.00014552	0.000190952	0.000123406	0.000237046	0.796047	0.355588
UGCACAG	2.67662e-05	2.86251e-05	2.98094e-05	3.02285e-05	0.795516	0.168323
UUCCUG	0.000719144	0.00077655	0.000651376	0.000697194	0.794922	0.168323
UAGUCAG	0.000158509	0.000264362	0.000133392	0.000378582	0.794591	0.355588
UUGUCAG	0.000246809	0.000331628	0.000190833	0.000487983	0.79389	0.355588
UUGGAUA	7.41132e-05	8.78821e-05	6.76783e-05	7.49471e-05	0.793692	0.355588
UGGAGGG	0.000187049	0.000213535	0.00017208	0.000215929	0.793042	0.355588
UGUGGCG	9.08505e-05	7.82859e-05	7.2948e-05	9.03154e-05	0.791968	0.355588
UGAGCCA	4.47349e-05	4.30799e-05	3.72421e-05	3.68283e-05	0.790651	0.168323
UGAAGAC	2.7689e-05	3.01082e-05	2.68174e-05	2.76843e-05	0.789982	0.168323
UCCGCC	0.000699395	0.000729833	0.000618718	0.000866669	0.789932	0.355588
UACGUC	0.000278623	0.000213563	0.000186862	0.000147882	0.789604	0.168323
UCCGUA	0.000253337	0.000226991	0.00022404	0.000214217	0.788937	0.168323
UUACAUA	0.000128007	0.000157727	0.000125383	0.000186908	0.788665	0.355588
UAUCACA	1.93141e-05	2.17952e-05	2.13142e-05	2.28722e-05	0.788155	0.355588
UUAUAUG	0.000160845	0.000146417	0.000132223	0.000104549	0.787988	0.168323
UCAAGCA	1.72608e-05	1.18793e-05	1.27221e-05	1.0725e-05	0.787791	0.355588
UCGGGG	0.000456849	0.000466387	0.000422992	0.0006037	0.786935	0.355588
UCGGCAA	1.59876e-05	1.47657e-05	1.47975e-05	1.6166e-05	0.786708	0.355588
UUUCACA	7.92154e-05	8.69339e-05	8.53017e-05	8.89147e-05	0.786606	0.355588
UUGCCAG	7.82746e-05	7.76477e-05	8.17109e-05	8.93423e-05	0.786301	0.168323
UUGCGAG	1.28418e-05	1.32652e-05	1.19441e-05	1.1945e-05	0.78595	0.168323
UAUGUA	0.000353044	0.000350397	0.000322822	0.000299231	0.785478	0.168323
UGCUCGA	3.20033e-05	3.19501e-05	3.01075e-05	3.03949e-05	0.784914	0.168323
UACAGUA	2.07728e-05	2.2698e-05	1.98222e-05	2.06523e-05	0.784744	0.168323
UUACAGC	0.00014252	0.000134976	0.000128618	0.000126448	0.783326	0.168323
UUUAUG	0.000887813	0.000905376	0.000786558	0.000867171	0.782127	0.168323
UUCCUAC	0.000210499	0.000173442	0.000195167	8.27197e-05	0.781843	0.355588
UUGGCGC	8.79188e-05	8.95694e-05	7.47323e-05	9.02007e-05	0.78175	0.355588
UACUCAA	1.73239e-05	2.6169e-05	1.66368e-05	2.16666e-05	0.781734	0.355588
UUAGAUG	0.000171973	0.000157789	0.000185116	0.000174696	0.781654	0.168323
UGGUGCG	4.97311e-05	4.44022e-05	5.24749e-05	5.63993e-05	0.781283	0.168323
UGUGGGG	0.000262876	0.00022868	0.000220241	0.000188582	0.781193	0.168323
UUCCACA	5.01347e-05	5.95334e-05	5.23094e-05	6.26172e-05	0.780995	0.355588
UUGCAUA	4.94338e-05	5.69574e-05	4.72768e-05	0.000100421	0.780587	0.355588
UGCCGCC	0.000262892	0.000237157	0.00023277	0.000243115	0.780584	0.355588
UUUGUG	0.000634856	0.00059106	0.000584387	0.000558188	0.780563	0.168323
UCUGAGC	0.000121521	0.00012836	0.000123703	0.000116174	0.780444	0.355588
UUGAUAC	0.000149743	9.09739e-05	9.28971e-05	0.000139409	0.779669	0.355588
UGCAACA	9.0475e-06	1.10321e-05	9.98993e-06	1.06118e-05	0.779227	0.355588
UUCAUAG	0.000147882	0.000205049	0.000125884	0.000286033	0.77826	0.355588
UGUCGCC	4.20737e-05	4.58145e-05	4.41239e-05	5.23069e-05	0.778233	0.355588
UGUCAGA	5.43456e-05	5.83587e-05	5.57351e-05	6.28511e-05	0.777612	0.355588
UCGUGUC	0.000128891	0.000100872	0.000112092	7.41365e-05	0.776868	0.355588
UUCUCAA	6.07277e-05	6.35244e-05	5.88007e-05	0.00010851	0.776672	0.355588
UGACCAC	2.30522e-05	2.99415e-05	2.47356e-05	2.42704e-05	0.776552	0.355588
UUCAAUC	8.71488e-05	0.000119806	7.90367e-05	6.84699e-05	0.776299	0.168323
UGUAG	0.00136566	0.00134832	0.00125645	0.00112986	0.7757	0.168323
UGCGCUA	0.000100405	2.94212e-05	3.71254e-05	2.56061e-05	0.775569	0.355588
UCUCAGA	3.04388e-05	3.39179e-05	4.7372e-05	3.20335e-05	0.774026	0.355588
UUACUUA	0.000148738	0.000196912	0.000139774	0.000287173	0.773804	0.355588
UGCAGCA	4.47167e-05	3.65688e-05	3.89107e-05	3.21473e-05	0.773637	0.355588
UAGCCG	0.000231484	0.000217185	0.000209104	0.000200535	0.773487	0.168323
UCCAGUA	7.33062e-05	0.000110576	6.17165e-05	6.28586e-05	0.77302	0.168323
UUAUAGG	5.08985e-05	5.2762e-05	4.81212e-05	4.68321e-05	0.77183	0.168323
UCACGUC	5.8473e-05	1.91019e-05	4.65167e-05	1.59192e-05	0.771486	0.355588
UUUGACC	5.95567e-05	6.64045e-05	5.76035e-05	6.76688e-05	0.771223	0.355588
UAGUC	0.000966172	0.00103743	0.000880849	0.00118642	0.769464	0.355588
UCAGGUC	6.88558e-05	7.58706e-05	7.52731e-05	7.44414e-05	0.768223	0.355588
UCCGA	0.000231324	0.000351454	0.000198939	0.000509594	0.768159	0.355588
UAGUCC	0.000338809	0.000407495	0.000320701	0.000197	0.767893	0.168323
UUCGGGC	0.00016289	0.000155006	0.000148071	0.000207542	0.76736	0.355588
UGUGGAA	4.79707e-05	5.22922e-05	4.79182e-05	5.18325e-05	0.767142	0.355588
UCGCUA	0.000138484	0.000125805	0.000136104	0.000170719	0.767121	0.355588
UGCAAGA	2.18337e-05	2.65094e-05	2.45354e-05	2.12017e-05	0.767069	0.355588
UCUCCA	0.000263226	0.000290597	0.000248789	0.000269633	0.766869	0.355588
UUUUCAA	0.000148734	0.000174271	0.00013789	0.000161464	0.766799	0.355588
UCAAAAA	2.42963e-05	2.59238e-05	2.40715e-05	2.3721e-05	0.766755	0.168323
UGUGAAC	4.80086e-05	5.82131e-05	5.06476e-05	5.40782e-05	0.766742	0.355588
UGAUGA	0.000178261	0.000211077	0.000183947	0.000223172	0.766729	0.355588
UGAGGAA	5.11714e-05	5.34622e-05	4.69593e-05	4.12734e-05	0.766257	0.168323
UAAGUGC	8.02716e-05	0.000104857	0.000106486	7.6549e-05	0.765487	0.355588
UAGACCG	8.15255e-05	0.000102629	6.49702e-05	3.30235e-05	0.76547	0.168323
UUAUACC	3.71287e-05	4.8812e-05	3.88933e-05	4.31818e-05	0.765136	0.355588
UCGUGUA	2.27653e-05	2.24945e-05	2.44075e-05	2.28816e-05	0.765048	0.168323
UGCUGAA	4.48724e-05	4.61868e-05	4.16468e-05	4.52714e-05	0.765015	0.355588
UUUCGUA	4.6131e-05	4.41204e-05	4.39173e-05	4.26826e-05	0.764734	0.168323
UGGCAAC	0.000188903	0.000328561	0.000153581	0.000515881	0.764709	0.355588
UGAUCGA	3.63207e-05	3.43624e-05	3.59881e-05	4.41712e-05	0.764282	0.355588
UUAUCGA	0.000142406	0.000231214	0.000119852	0.000363896	0.763877	0.355588
UCAAAGA	2.60201e-05	2.78119e-05	2.50256e-05	2.73063e-05	0.763496	0.355588
UGCUAGC	0.000119872	0.000128314	0.000132235	0.00014208	0.76341	0.168323
UUAUGCA	0.000140879	0.000157417	0.000122463	0.000171912	0.763212	0.355588
UCGACAC	5.74987e-06	5.0526e-06	4.75825e-06	5.2592e-06	0.763026	0.355588
UUGUCUA	9.89817e-05	0.000103245	8.40909e-05	7.66101e-05	0.762665	0.168323
UGUGACC	0.000110027	0.000117893	0.000110935	0.000124846	0.762565	0.355588
UUACCGA	0.000196874	0.000329808	0.00017507	0.00049719	0.761332	0.355588
UUUUUCG	0.000108136	9.80212e-05	9.18705e-05	9.3926e-05	0.761195	0.168323
UGCCCCC	0.000372093	0.00043868	0.000341027	0.000461623	0.761089	0.355588
UCAAAAG	2.95534e-05	3.18357e-05	2.95851e-05	2.99468e-05	0.760945	0.355588
UUAUAAC	3.09212e-05	3.41213e-05	2.82455e-05	3.71621e-05	0.760194	0.355588
UGAGAA	6.77979e-05	7.28148e-05	6.56896e-05	7.08079e-05	0.760034	0.355588
UGCCACG	3.43693e-05	2.23651e-05	3.46958e-05	1.53122e-05	0.759001	0.355588
UCGAGGG	5.79904e-05	6.33004e-05	5.29002e-05	6.20276e-05	0.758718	0.355588
UGGUCAC	0.000160619	0.000165857	0.000149963	0.000151601	0.758105	0.168323
UAGGC	0.00168631	0.00174346	0.00148394	0.00149803	0.758025	0.168323
UUGUCGA	2.61882e-05	2.59366e-05	2.72877e-05	3.08474e-05	0.758016	0.168323
UGGAACC	3.99653e-05	4.75565e-05	4.27957e-05	4.65127e-05	0.757332	0.355588
UGACCUA	7.60324e-05	5.67553e-05	5.76833e-05	5.10293e-05	0.7573	0.355588
UCAACGC	0.000139895	7.74656e-05	8.12825e-05	0.000127684	0.757299	0.355588
UCAGAC	0.0001343	0.0001204	0.000115452	0.000111003	0.757212	0.168323
UAUGAA	0.000147673	0.000166741	0.000136434	0.000153227	0.756967	0.355588
UCUCUAG	8.11063e-06	9.35235e-06	8.87847e-06	1.05835e-05	0.756543	0.355588
UUAUUCA	0.000146346	0.000155513	0.000135212	0.000142611	0.756301	0.168323
UGAGACC	3.5118e-05	3.6904e-05	3.66743e-05	3.1737e-05	0.756224	0.355588
UCUAGGA	7.22036e-05	7.5092e-05	7.57726e-05	7.01886e-05	0.756139	0.355588
UAUCGA	7.64493e-05	0.000121338	7.0537e-05	0.000156889	0.755937	0.355588
UUCUAAA	9.41276e-05	9.66837e-05	9.06868e-05	8.48148e-05	0.755531	0.168323
UUGUAGA	0.000119501	0.000109125	0.000109025	8.3958e-05	0.755527	0.168323
UCAAAC	0.00017626	0.00017982	0.000153901	0.000165329	0.755394	0.168323
UAGCGGG	4.64202e-05	4.08701e-05	4.28461e-05	4.47126e-05	0.755231	0.355588
UGCACAA	9.85391e-06	1.0452e-05	9.54338e-06	2.32184e-05	0.755068	0.355588
UCACUCA	0.000132957	0.000218556	0.000116501	9.12815e-05	0.754991	0.168323
UCAAGUC	6.34632e-05	6.62093e-05	6.65428e-05	6.07118e-05	0.75432	0.355588
UCCGUC	0.000283641	0.000270474	0.000262393	0.000263271	0.753842	0.168323
UUCACGC	2.03518e-05	2.50461e-05	1.82637e-05	2.0705e-05	0.753591	0.355588
UCGCCAA	1.31367e-05	1.2621e-05	1.2721e-05	1.1564e-05	0.753349	0.355588
UUACGUA	7.23026e-05	0.000102984	6.11624e-05	0.000154206	0.752805	0.355588
UGACACA	5.09445e-05	4.79181e-05	4.12263e-05	3.90367e-05	0.752719	0.168323
UCGGGAG	6.07319e-05	5.67047e-05	5.77869e-05	5.94178e-05	0.752172	0.355588
UCACACG	6.21012e-06	6.95502e-06	6.94645e-06	8.64629e-06	0.751423	0.355588
UUUGGUG	0.000243033	0.000214838	0.000213803	0.000211883	0.75119	0.168323
UUAAUAC	0.000131655	0.000149628	0.000149512	0.000187238	0.751121	0.355588
UUCCUA	0.000468118	0.000408195	0.000435739	0.000376339	0.750634	0.355588
UCAGACC	2.11143e-05	2.38218e-05	2.29284e-05	2.32576e-05	0.750288	0.355588
UUUGUAG	0.00019745	0.00016668	0.000164734	0.000157232	0.749541	0.168323
UGAAAGG	4.47035e-05	4.6064e-05	4.41785e-05	4.15933e-05	0.749077	0.168323
UUCGCCG	5.77134e-05	4.86407e-05	4.31451e-05	4.19281e-05	0.748716	0.168323
UAGAGUC	4.15701e-05	3.45623e-05	4.26963e-05	3.43164e-05	0.748333	0.355588
UGAGACA	1.21409e-05	1.15626e-05	1.20194e-05	1.15804e-05	0.748188	0.355588
UAUGUCC	6.76653e-05	6.54345e-05	6.95423e-05	5.93721e-05	0.748128	0.355588
UCAGGGG	0.000119673	0.000120735	0.000116363	0.000122588	0.747732	0.355588
UUCGACC	5.80463e-05	5.04144e-05	4.39453e-05	5.07542e-05	0.747678	0.355588
UUCAUA	0.00043732	0.000451047	0.000371121	0.000462628	0.747651	0.355588
UUAGUUA	0.000170478	0.000225386	0.000152122	0.000283935	0.747635	0.355588
UUAGAUC	0.000117187	0.000131593	0.000140488	0.000137567	0.747409	0.168323
UUGUG	0.00198362	0.00198731	0.00177805	0.00178367	0.747292	0.168323
UUAUUAC	1.74022e-05	1.94022e-05	2.45057e-05	2.56244e-05	0.746689	0.168323
UAGGUA	0.000119586	0.000116916	0.000116639	0.000119094	0.746439	0.355588
UUUAACG	0.000145299	0.000133106	0.000120835	0.000123399	0.745355	0.168323
UUUCAA	0.000343983	0.000412496	0.000325118	0.000359776	0.745252	0.355588
UUCUAG	0.000502305	0.000612142	0.000448243	0.000671943	0.745066	0.355588
UUACUC	0.000554877	0.000540312	0.000476144	0.00056839	0.744707	0.355588
UGCCGCA	2.202e-05	1.73512e-05	2.03116e-05	1.84201e-05	0.744531	0.355588
UCUCAC	0.000318296	0.000259108	0.000301991	0.000256026	0.744474	0.355588
UCGGUAG	3.47479e-05	3.38178e-05	3.40245e-05	3.2045e-05	0.744407	0.355588
UGGAAGA	0.000121684	0.00013448	0.000112806	0.000118731	0.743985	0.168323
UAGCGCG	2.1607e-05	1.8756e-05	2.04748e-05	2.12141e-05	0.74367	0.355588
UACGUCC	3.7688e-05	2.34041e-05	2.58876e-05	3.13302e-05	0.743577	0.355588
UUGGGUG	0.000139266	0.000124153	0.000145113	0.000120932	0.743532	0.355588
UUAUGA	0.000750154	0.000979726	0.00065539	0.00126033	0.743346	0.355588
UUUCUAG	0.000124907	0.000138414	0.000117026	0.000126704	0.743183	0.355588
UCACAC	0.000112992	0.000125738	0.000108127	0.000121083	0.743133	0.355588
UACUCUA	2.91111e-05	2.76854e-05	2.85851e-05	2.91422e-05	0.743125	0.355588
UUCGAAG	2.96556e-05	2.99693e-05	2.71405e-05	2.82188e-05	0.74303	0.168323
UCGAGCC	1.92655e-05	1.61374e-05	1.70243e-05	5.47468e-05	0.74302	0.355588
UGGCCAC	6.53983e-05	8.59972e-05	0.000114693	0.000104696	0.74282	0.168323
UAUCA	0.000744009	0.00076561	0.00063601	0.000883123	0.742262	0.355588
UUCUA	0.00118761	0.00126886	0.00112288	0.00128082	0.741784	0.355588
UGUCCCA	8.71766e-05	8.20438e-05	7.85966e-05	8.31165e-05	0.741496	0.355588
UUACCCA	0.000146255	0.000172609	0.000133645	0.000223576	0.741058	0.355588
UUCUAC	0.000317667	0.000314842	0.000301884	0.000259939	0.740462	0.168323
UGAGGGA	9.91296e-05	0.000104059	8.71455e-05	9.07123e-05	0.739121	0.168323
UUCUACC	0.000114764	0.000110118	9.56855e-05	9.37303e-05	0.738949	0.168323
UAUGUCA	6.0486e-05	6.06132e-05	5.97108e-05	5.61579e-05	0.738888	0.168323
UGAAGUC	8.65344e-05	0.000103093	8.48798e-05	8.41944e-05	0.738872	0.168323
UUGGUAA	8.64619e-05	9.3587e-05	8.54845e-05	9.12413e-05	0.738545	0.355588
UGACUA	0.000338045	0.000339631	0.000301984	0.000395764	0.738409	0.355588
UCGAAAG	2.19483e-05	2.43857e-05	1.7227e-05	1.34142e-05	0.738073	0.168323
UUCAAGA	5.67188e-05	6.16247e-05	5.90277e-05	5.64912e-05	0.738044	0.355588
UGGAGUC	9.55539e-05	9.56371e-05	9.39584e-05	9.38957e-05	0.738022	0.168323
UUUAGAA	8.68793e-05	9.82475e-05	8.28344e-05	8.89976e-05	0.737908	0.355588
UCGACC	7.49512e-05	6.52619e-05	6.63838e-05	6.8168e-05	0.737373	0.355588
UGCUCCC	0.000221574	0.000326749	0.000220703	0.000234022	0.736956	0.355588
UUGACCG	5.82274e-05	7.30754e-05	5.56208e-05	8.44472e-05	0.736434	0.355588
UUACACC	0.000345042	0.000528725	0.000292417	0.000222233	0.73501	0.168323
UACUGCA	3.41315e-05	3.04885e-05	2.57709e-05	2.54864e-05	0.734988	0.168323
UAACUCA	1.42971e-05	1.76422e-05	1.60478e-05	1.73502e-05	0.734563	0.355588
UGAGUA	0.000344965	0.000251662	0.000276974	0.000240505	0.73427	0.355588
UUCCUCA	0.00013859	0.000137003	0.0001384	0.000150631	0.73409	0.355588
UCGGCUA	3.17699e-05	2.48146e-05	2.96184e-05	2.84557e-05	0.733649	0.355588
UUAAUC	0.000520834	0.000611134	0.00052901	0.000695171	0.733351	0.355588
UGACGA	0.000101321	8.4775e-05	8.96419e-05	7.92283e-05	0.733264	0.355588
UGGGGCA	0.0001043	0.000116722	9.92775e-05	0.000140205	0.73289	0.355588
UGCUAG	3.35489e-05	3.53807e-05	3.33114e-05	4.07538e-05	0.732876	0.355588
UCCUA	0.00140669	0.00134053	0.00125727	0.0012606	0.731639	0.168323
UUCUGAC	0.000144684	0.000183058	0.000141808	0.000195318	0.731506	0.355588
UCACUGA	3.97096e-05	4.449e-05	3.67902e-05	3.36493e-05	0.731169	0.168323
UCCAGGC	0.000131085	0.000142549	0.00012755	0.000138652	0.73114	0.355588
UGCAAA	4.76936e-05	5.00858e-05	4.60523e-05	5.25673e-05	0.730796	0.355588
UCUAGCC	0.000141508	0.000147324	0.000135387	0.000153526	0.730787	0.355588
UGGUGA	0.000916393	0.00107812	0.000786069	0.000927306	0.729974	0.355588
UAGUAC	0.000271517	0.000251731	0.000197501	0.000362682	0.728882	0.355588
UGGCAAA	2.76763e-05	2.91123e-05	2.57253e-05	2.99012e-05	0.728353	0.355588
UGGGGGG	0.000442842	0.000332481	0.000360789	0.000408387	0.728185	0.355588
UAGGAAG	8.35409e-05	6.83808e-05	7.36776e-05	6.36916e-05	0.728126	0.355588
UUACGGA	5.04541e-05	5.2559e-05	5.45438e-05	5.10184e-05	0.725821	0.355588
UAGUGAC	0.000153086	0.000250476	0.000127744	0.000375151	0.725484	0.355588
UAGAGAG	7.58338e-05	7.78249e-05	7.22815e-05	7.80297e-05	0.724492	0.355588
UUAGCUA	0.000194033	0.000185771	0.00016862	0.000116565	0.724113	0.168323
UCGCCCC	8.37472e-05	9.39345e-05	8.40886e-05	0.000104313	0.723619	0.355588
UUGAGAG	5.87399e-05	4.09879e-05	6.44643e-05	4.08055e-05	0.723358	0.355588
UUGAGUA	6.64992e-05	5.36883e-05	5.21157e-05	5.2145e-05	0.722804	0.168323
UCGUCAC	4.06823e-05	5.32252e-05	4.05599e-05	4.31137e-05	0.722625	0.355588
UUUUACC	0.000196865	0.000195534	0.000175277	0.000175564	0.722535	0.168323
UUUCGUC	6.41771e-05	7.08606e-05	5.99401e-05	6.92602e-05	0.72182	0.355588
UUGGUA	0.000515104	0.000544803	0.000439195	0.000605447	0.720989	0.355588
UGAGGGG	0.000128802	0.000125066	0.00012389	0.000146774	0.720752	0.355588
UCCACUA	0.000133698	0.000128868	0.000112479	7.75692e-05	0.720367	0.168323
UGAUGUA	0.000159393	0.00021209	0.000139729	0.000253665	0.719734	0.355588
UCUGAC	0.000377963	0.000485728	0.000348734	0.000576792	0.718514	0.355588
UCUAGAG	1.98152e-05	2.48617e-05	1.98376e-05	3.12999e-05	0.718404	0.355588
UUAGGAC	7.33725e-05	8.27215e-05	9.22619e-05	8.47174e-05	0.718213	0.168323
UUUAAUG	0.000230744	0.000238946	0.000225333	0.000224346	0.718044	0.168323
UUUGCG	0.000399146	0.000317845	0.000282137	0.000415526	0.717371	0.355588
UUAUGGC	0.00014624	0.000176618	0.000149453	0.000198735	0.715407	0.355588
UGGGGG	0.00106773	0.000919128	0.000910268	0.00097073	0.715285	0.355588
UAGGGAG	0.000374544	0.00040977	0.000322077	0.000350858	0.715195	0.168323
UUGACUG	5.24497e-05	6.70177e-05	5.38831e-05	5.41969e-05	0.715075	0.355588
UUAAGAG	0.00016886	0.000166186	0.00015069	0.000172602	0.714309	0.355588
UUGGUGA	0.000190877	0.000161521	0.000160012	0.000147634	0.713538	0.168323
UCGGAG	0.000217888	0.000252416	0.000202264	0.000329522	0.712939	0.355588
UGCAAAA	2.49112e-05	2.2775e-05	2.0743e-05	2.02431e-05	0.711514	0.168323
UUAGAA	0.000168041	0.00018376	0.000157719	0.000220775	0.71149	0.355588
UUAUA	0.00191922	0.00221354	0.00174425	0.00231911	0.710034	0.355588
UUCGCAG	3.28929e-05	5.52872e-05	3.42697e-05	3.37611e-05	0.709815	0.355588
UCACAGA	2.10054e-05	2.33945e-05	1.953e-05	2.43007e-05	0.709785	0.355588
UGCGUA	0.000155697	0.000174362	0.00012481	0.000174066	0.709743	0.355588
UUCGAGA	3.77618e-05	4.02526e-05	3.64291e-05	5.09558e-05	0.709273	0.355588
UUAUUGA	0.000231282	0.000329308	0.000220846	0.000459873	0.708953	0.355588
UAGACAG	3.54486e-05	2.08767e-05	2.04555e-05	2.17158e-05	0.708929	0.355588
UUCGAG	9.36384e-05	9.88908e-05	0.000101053	0.000166951	0.708521	0.168323
UCGCUCC	0.000131497	0.00011735	0.000116644	0.000155939	0.708206	0.355588
UUACAC	0.00033972	0.000356681	0.000404202	0.000327018	0.708097	0.355588
UAGAG	0.00163486	0.00144021	0.00134462	0.00144637	0.708092	0.355588
UCGAAC	4.94216e-05	3.90135e-05	3.22155e-05	4.80787e-05	0.70761	0.355588
UCCGUAC	9.49317e-05	5.50365e-05	7.07545e-05	4.5038e-05	0.707129	0.355588
UAGCGG	0.000288706	0.000242973	0.000251296	0.000241771	0.70686	0.355588
UCACCGA	5.20726e-05	9.99801e-05	4.2093e-05	0.00015123	0.706354	0.355588
UUAAGCG	5.17158e-05	4.87011e-05	4.55508e-05	5.17059e-05	0.705953	0.355588
UGCAGAC	3.35714e-05	2.90259e-05	2.85854e-05	2.56642e-05	0.705205	0.168323
UCUCGUA	3.86836e-05	3.63059e-05	3.19724e-05	4.18709e-05	0.704802	0.355588
UCAUCCA	9.4814e-05	0.000128974	8.63961e-05	0.000186801	0.704309	0.355588
UGGCGA	0.000222003	0.000206965	0.000208775	0.000235418	0.703035	0.355588
UCUAGG	9.58109e-05	0.000118194	8.00765e-05	5.46256e-05	0.702883	0.168323
UCCCGA	5.45335e-05	9.50583e-05	4.86378e-05	0.000136013	0.702146	0.355588
UUAUAA	0.000246544	0.000278558	0.000222623	0.000273792	0.70214	0.355588
UUUUAAG	0.000304611	0.000285137	0.00025481	0.000240188	0.701922	0.168323
UUCACAA	4.23367e-05	3.83767e-05	4.01282e-05	9.69063e-05	0.701853	0.355588
UUCAA	0.000548108	0.000645406	0.000526046	0.000640455	0.701691	0.355588
UGUGAAA	8.99324e-05	7.90716e-05	8.63796e-05	7.41906e-05	0.701106	0.355588
UUAGAC	0.000134552	0.00013656	0.000122451	0.000128054	0.699887	0.168323
UUCGAAC	2.82782e-05	1.69666e-05	1.32423e-05	2.26059e-05	0.699403	0.355588
UUAUAGA	3.87971e-05	4.76821e-05	4.38979e-05	4.47474e-05	0.699008	0.355588
UUGCAAG	4.5625e-05	5.03141e-05	4.38058e-05	4.75553e-05	0.69863	0.355588
UCAUCA	0.0001395	0.000182541	0.000129768	0.000241909	0.698509	0.355588
UGGAGGA	0.000106078	0.000115106	0.000111137	0.000117167	0.696612	0.355588
[truncated: 366 more rows]
