# Supplementary material for: Telomeric RNA (TERRA) increases in response to spaceflight and high-altitude climbing
Source: Commun Biol. 2024 Jun 11;7:698. doi: 10.1038/s42003-024-06014-x (PMC11167063; doi:10.1038/s42003-024-06014-x)
Supplement: Supplementary file 6 — Supplementary Data 4 [file 42003_2024_6014_MOESM6_ESM.xlsx]

## Sheet: Sheet1
Expedition Day	-51	-50		-49		-26		3		5		7		8		Correlation to UUAGG	Mann-Whitney U
Subject	Climber-1	Climber-1	Climber-2	Climber-1	Climber-2	Climber-1	Climber-2	Climber-1	Climber-2	Climber-1	Climber-2	Climber-1	Climber-2	Climber-1	Climber-2	Pearson's r	FDR-adjusted p-value
Location	Boulder, CO	Boulder, CO	Boulder, CO	Boulder, CO	Boulder, CO	Everest Base Camp	Everest Base Camp	Camp II Everest	Camp II Everest	Everest Base Camp	Everest Base Camp	Kathmandu	Kathmandu	Kathmandu	Kathmandu		Low-altitude (pre)	Low-altitude (pre)	Low-altitude (descent)
Elevation	1624	1624	1624	1624	1624	5600	5600	6400	6400	5600	5600	1400	1400	1400	1400		vs. high-altitide (climb)	vs. low-altitude (descent)	vs high-altitude (climb)
Motif
UUAGGG	0.00123985	0.000730473	0.000955164	0.000371583	0.00136818	0.00160942	0.00137753	0.00153777	0.00169705	0.00196952	0.00158131	0.00159067	0.00151533	0.000731384	0.000348885	1	0.0271548	0.451262	0.111279
UAGGG	0.000853148	0.000528079	0.000629646	0.000264553	0.000960786	0.00111938	0.000959079	0.00107476	0.0011857	0.00131233	0.00112152	0.00109751	0.00104274	0.000537341	0.000317703	0.997429	0.0323987	0.451262	0.0927621
UUUAGGG	0.000702014	0.000414075	0.000583421	0.000207298	0.00079416	0.00097969	0.000830015	0.000923705	0.00103015	0.00109762	0.000936152	0.000956331	0.000906245	0.000447849	0.000262909	0.995202	0.0271548	0.451262	0.111279
UGAGC	0.000277892	0.000152619	0.000197567	4.33514e-05	0.000293487	0.000364566	0.000312042	0.000361313	0.000389648	0.000413397	0.000370836	0.000365852	0.00035325	0.000136287	3.1341e-05	0.993378	0.0271548	0.451262	0.111279
UUGGG	0.000775084	0.000446664	0.000599698	0.000156064	0.00090689	0.0010885	0.000921374	0.00102778	0.00113228	0.00117689	0.00103557	0.00104928	0.000990632	0.000400691	0.000132343	0.993191	0.0271548	0.451262	0.111279
UCUCA	0.000228983	0.000128481	0.000186796	3.82219e-05	0.000267292	0.000343001	0.000296603	0.000333604	0.000374394	0.000387395	0.00033867	0.000350807	0.00032804	0.000122711	2.84209e-05	0.992231	0.0271548	0.451262	0.144044
UGGCA	0.000199325	0.000113504	0.000163115	3.25932e-05	0.000235481	0.000301022	0.000258783	0.000292142	0.000327263	0.000338262	0.000296288	0.000306799	0.000286842	0.000106127	2.45007e-05	0.992099	0.0271548	0.451262	0.144044
UGUCA	0.000220825	0.000131736	0.000177911	5.2756e-05	0.000255815	0.00032204	0.000278004	0.000313851	0.000350821	0.000363467	0.000319552	0.000328178	0.000309301	0.000137411	6.95938e-05	0.991744	0.0271548	0.451262	0.144044
UCAGG	0.000209518	0.00011987	0.000156026	4.62056e-05	0.000229747	0.00027289	0.000223702	0.000256107	0.000275991	0.000291338	0.000254594	0.000258394	0.000248519	0.000103539	3.58609e-05	0.991555	0.0323987	0.451262	0.111279
UUAAGG	0.000397031	0.000240519	0.000282777	7.14721e-05	0.000493819	0.000578242	0.00049768	0.000555567	0.000623081	0.000635939	0.000578289	0.000580894	0.000532884	0.000209528	6.6647e-05	0.990842	0.0271548	0.451262	0.144044
UAGGC	0.000248729	0.000144222	0.000198939	5.13085e-05	0.00028714	0.000364848	0.000314294	0.000354151	0.000396112	0.000404962	0.000360907	0.000370907	0.000347677	0.000150098	7.0954e-05	0.990787	0.0271548	0.451262	0.144044
UCCAC	0.000341344	0.000194882	0.000280529	7.47839e-05	0.000390458	0.000489185	0.000402754	0.000456586	0.000495182	0.000511383	0.000441984	0.000471972	0.000445538	0.000184142	8.17528e-05	0.990726	0.0271548	0.451262	0.144044
UGUGC	0.000741788	0.000430447	0.000530363	0.000119484	0.000901135	0.00105628	0.000906039	0.00101301	0.00113248	0.00114549	0.00104427	0.00104878	0.000974107	0.000363404	8.6656e-05	0.990518	0.0271548	0.451262	0.111279
UUACC	0.000706688	0.00042644	0.000537382	0.00014676	0.000854105	0.00102632	0.000873184	0.000977765	0.00109207	0.00109533	0.00100492	0.00101403	0.00094229	0.00039422	0.00016003	0.990425	0.0271548	0.451262	0.111279
UGGUCA	0.000210907	0.000118284	0.000172866	3.19871e-05	0.000249852	0.000317774	0.000275448	0.000308852	0.000347108	0.000350489	0.000308544	0.000325915	0.000304775	0.000110699	2.51565e-05	0.990114	0.0271548	0.451262	0.144044
UUGCUG	0.000634411	0.000372529	0.000433713	0.000107349	0.000780162	0.000886775	0.000761483	0.000853771	0.000947689	0.000964786	0.00086155	0.0008841	0.000822305	0.000317633	0.000107646	0.990023	0.0323987	0.451262	0.111279
UUCCAC	0.000160868	8.84739e-05	0.000139367	2.91381e-05	0.000184756	0.000239839	0.00019856	0.000225335	0.00024347	0.000255794	0.000219143	0.000235119	0.000220148	7.9608e-05	1.91093e-05	0.989894	0.0271548	0.451262	0.144044
UGCCA	0.000406774	0.000232339	0.000333626	6.54408e-05	0.000485235	0.000617506	0.000535598	0.000601291	0.000674883	0.00068043	0.000598773	0.00063425	0.000591723	0.000218902	5.80062e-05	0.989808	0.0271548	0.451262	0.144044
UUUAC	0.00028026	0.000169637	0.000188129	5.15247e-05	0.000344009	0.000396207	0.000350125	0.000389885	0.000437567	0.00045021	0.000422753	0.000394988	0.000366728	0.000147252	3.58798e-05	0.989735	0.0271548	0.451262	0.0927621
UGUGCCA	0.00019803	0.000111268	0.000163423	2.81672e-05	0.000237739	0.000304945	0.000262491	0.000296303	0.000331454	0.000335696	0.000293839	0.000312718	0.000291851	0.000103767	2.29207e-05	0.989725	0.0271548	0.451262	0.144044
UGGCCA	0.000206645	0.000116571	0.00016872	2.99298e-05	0.000245612	0.000312959	0.000271764	0.000305089	0.000342197	0.000344608	0.00030332	0.000321706	0.000300002	0.000107259	2.4088e-05	0.989662	0.0271548	0.451262	0.144044
UGCUCA	0.000434599	0.000242999	0.00035517	6.21474e-05	0.000518064	0.000662939	0.000572552	0.000642997	0.000722115	0.000725856	0.000641274	0.000677595	0.000632428	0.000226926	5.01158e-05	0.989575	0.0271548	0.451262	0.144044
UGCUCC	0.000189206	0.000107504	0.000148823	4.20973e-05	0.000216201	0.000264309	0.000214166	0.00024303	0.000264623	0.000270046	0.000235803	0.000248712	0.000236363	0.000101165	4.72828e-05	0.989529	0.0323987	0.451262	0.144044
UGGUA	0.000294495	0.000172596	0.000230286	6.4299e-05	0.000341968	0.000409708	0.000341117	0.000382705	0.000426893	0.000423506	0.000390661	0.000391052	0.000369726	0.000156634	6.5786e-05	0.989415	0.0323987	0.451262	0.111279
UUAGGC	0.000447112	0.000269613	0.000306128	8.23256e-05	0.000545668	0.000624007	0.000536119	0.000598859	0.000664655	0.00067329	0.000620057	0.000610519	0.000568662	0.000232777	8.999e-05	0.989353	0.0323987	0.451262	0.0927621
UGCCC	0.000403399	0.000234334	0.00027326	9.46982e-05	0.000410516	0.000476108	0.000396911	0.000459719	0.000489076	0.000522486	0.000486186	0.000450143	0.00044282	0.0002107	0.000104563	0.989336	0.0418249	0.451262	0.0767807
UUUGCUG	0.000316996	0.000182785	0.000215316	4.71751e-05	0.000389094	0.000440783	0.000377754	0.000424234	0.000470078	0.00047774	0.000426695	0.000438328	0.000408935	0.000147767	3.32455e-05	0.989207	0.0323987	0.451262	0.111279
UUAGGGC	0.000480375	0.000296051	0.000321316	0.000106622	0.000572918	0.000649661	0.000557648	0.000626872	0.0006905	0.000711051	0.000654895	0.000634236	0.000594867	0.000274632	0.000150779	0.989083	0.0323987	0.451262	0.0927621
UGGAG	0.000366975	0.00020463	0.000288955	7.03081e-05	0.000419553	0.000509522	0.000416448	0.000472542	0.000515739	0.00052812	0.000458726	0.000485408	0.000460778	0.000176402	5.01627e-05	0.988954	0.0323987	0.451262	0.144044
UGGCUCA	0.000857238	0.000479094	0.000702986	0.000119916	0.00102529	0.00131018	0.00113355	0.00127259	0.00142782	0.00142844	0.00126048	0.00134385	0.00125314	0.000445609	9.7691e-05	0.988893	0.0271548	0.451262	0.144044
UGAGCC	0.00045414	0.000253428	0.00037385	6.39814e-05	0.000542578	0.000697789	0.000601241	0.00067484	0.000758395	0.000757877	0.000672355	0.000713579	0.000664294	0.00023786	5.20689e-05	0.988781	0.0271548	0.451262	0.144044
UUUUC	0.00050864	0.000308199	0.000329688	9.11922e-05	0.000630558	0.000706061	0.000630012	0.000699619	0.000798444	0.000819665	0.000771911	0.000719989	0.00066005	0.000262209	6.30397e-05	0.988759	0.0323987	0.451262	0.111279
UGAAG	0.000287372	0.000160066	0.000245141	4.90958e-05	0.000336242	0.000439298	0.000371319	0.000414408	0.000464632	0.000464838	0.000421781	0.000433	0.000403477	0.000151059	3.39843e-05	0.988663	0.0271548	0.451262	0.111279
UUGAGCC	0.000462892	0.000258059	0.000381579	6.46665e-05	0.000553625	0.000712502	0.000614018	0.000689079	0.000774615	0.000773216	0.000685777	0.000728976	0.000678358	0.000242332	5.29065e-05	0.988626	0.0271548	0.451262	0.144044
UCUCCAC	0.000161494	8.78984e-05	0.000139371	2.79648e-05	0.000185496	0.000241229	0.000199126	0.000226646	0.000243079	0.00025326	0.000216492	0.000235927	0.00022174	7.86813e-05	1.80027e-05	0.988197	0.0271548	0.451262	0.144044
UUGCUC	0.000286043	0.000173366	0.000178715	3.93401e-05	0.000368536	0.000423868	0.000383672	0.000426826	0.000486067	0.000507424	0.000460446	0.000454844	0.000407288	0.000149725	3.38715e-05	0.988135	0.0271548	0.451262	0.111279
UUGUC	0.000226535	0.000143982	0.000158066	5.25807e-05	0.000278289	0.000329643	0.000294371	0.000326624	0.000373151	0.000385051	0.00035782	0.00034086	0.0003111	0.000140087	6.29679e-05	0.988122	0.0271548	0.451262	0.111279
UUCCC	0.000535694	0.000333673	0.000304318	0.000100117	0.000652199	0.000692796	0.000614027	0.000691698	0.000765015	0.000845293	0.000758087	0.000709207	0.000651401	0.000266444	7.79445e-05	0.988099	0.0323987	0.451262	0.111279
UCUCC	0.000248558	0.000134133	0.000172357	5.24645e-05	0.000245516	0.000289523	0.000236127	0.000276006	0.000289668	0.000326389	0.000284034	0.000271742	0.000268711	0.000112272	2.78306e-05	0.988019	0.0418249	0.451262	0.0767807
UGUGA	0.000234273	0.000132106	0.000179279	5.47269e-05	0.000257123	0.000311586	0.000254114	0.000290464	0.000310723	0.000317133	0.00028118	0.000288419	0.000281489	0.000120229	4.72344e-05	0.98796	0.0323987	0.451262	0.111279
UGAAGGC	0.000487156	0.000272763	0.000407452	6.94427e-05	0.00058592	0.000753467	0.000648862	0.000726258	0.000820402	0.000812911	0.000730965	0.00077227	0.000714596	0.000255673	5.57847e-05	0.987904	0.0271548	0.451262	0.144044
UUCUUGC	0.0002843	0.000171705	0.000177646	3.68151e-05	0.000366763	0.000425195	0.000384786	0.000428856	0.00048742	0.000507399	0.000459607	0.000457599	0.000409385	0.000148499	3.30801e-05	0.987846	0.0271548	0.451262	0.111279
UAGGAG	0.000185764	0.000101487	0.000146805	3.22451e-05	0.000212684	0.000259005	0.000211336	0.000239947	0.000261758	0.000267111	0.000232096	0.000246908	0.000234335	8.56347e-05	1.94584e-05	0.987707	0.0323987	0.451262	0.144044
UGGACG	0.000157794	8.60177e-05	0.000137405	2.72648e-05	0.000181432	0.000237591	0.000196907	0.000223499	0.000239723	0.000248927	0.000212977	0.000232448	0.000218629	7.73808e-05	1.77858e-05	0.987651	0.0271548	0.451262	0.144044
UUCGCC	0.000246255	0.000138506	0.000207725	3.62102e-05	0.00029627	0.000380546	0.000327342	0.00036588	0.000414612	0.000409293	0.000370952	0.000390129	0.000359796	0.000129554	2.89188e-05	0.987604	0.0271548	0.451262	0.144044
UCACC	0.000586528	0.000322394	0.00049508	9.61275e-05	0.000673835	0.000876531	0.000737014	0.00082735	0.000920358	0.000912684	0.000836058	0.000861306	0.000807957	0.00030042	6.64189e-05	0.987532	0.0271548	0.451262	0.111279
UGGAC	0.00040778	0.000257415	0.000217517	5.87442e-05	0.000536521	0.000577768	0.000513879	0.000578741	0.000626551	0.000716427	0.000607244	0.000602403	0.000540017	0.000194701	4.76832e-05	0.987291	0.0323987	0.451262	0.111279
UUAGCC	0.000549268	0.000317497	0.000455757	0.000107709	0.00065296	0.000827372	0.000701942	0.000787103	0.00088117	0.000865502	0.000790531	0.000820673	0.000768009	0.000322176	0.000149982	0.987153	0.0271548	0.451262	0.111279
UGGGC	0.000354459	0.000216884	0.000254891	8.7307e-05	0.000404889	0.000458616	0.000382738	0.000431043	0.000471912	0.000477133	0.000453016	0.00042658	0.000412272	0.000199207	0.000112659	0.987074	0.0323987	0.451262	0.0767807
UGAAGG	0.000541806	0.000300698	0.000459879	8.29997e-05	0.000640794	0.000831216	0.000704938	0.000788414	0.000886209	0.000871136	0.000796158	0.000831403	0.000771425	0.000279806	6.07509e-05	0.986956	0.0271548	0.451262	0.144044
UGGGAG	0.000365705	0.000199693	0.000288833	6.19783e-05	0.000419998	0.000511758	0.000417297	0.000473804	0.000516327	0.000523321	0.00045522	0.000487796	0.000462588	0.000168717	4.01692e-05	0.986856	0.0323987	0.451262	0.144044
UGGGGAG	0.000186114	0.000101776	0.00014726	3.14649e-05	0.000214035	0.000260843	0.000212857	0.000241477	0.000263374	0.00026687	0.000232108	0.000248926	0.000235838	8.57893e-05	2.01477e-05	0.986852	0.0323987	0.451262	0.144044
UCGGC	0.000438707	0.000250304	0.000360828	7.69212e-05	0.000503125	0.000662398	0.000564018	0.000634185	0.00071703	0.000700322	0.000661	0.000664783	0.000615619	0.00024535	8.01671e-05	0.986816	0.0271548	0.451262	0.144044
UUAUG	0.000844509	0.000481084	0.000651935	0.000157857	0.000981461	0.00116728	0.000970247	0.00109243	0.00120298	0.00118863	0.00109265	0.00110815	0.00105671	0.000413837	0.000128839	0.986782	0.0323987	0.451262	0.111279
UUACUG	0.000274205	0.000157003	0.000202478	5.77442e-05	0.000309616	0.000360798	0.000299257	0.000339868	0.000368055	0.000366901	0.000334252	0.000339649	0.000329375	0.000142844	6.71995e-05	0.986568	0.0323987	0.451262	0.0927621
UUGCC	0.00101444	0.00057364	0.000804025	0.000155011	0.0012127	0.00151091	0.00129413	0.00144241	0.00162946	0.00156718	0.00147364	0.0014902	0.00139334	0.000519478	0.00011655	0.98651	0.0271548	0.451262	0.111279
UGAAGGG	0.00054714	0.000303808	0.000468159	8.31941e-05	0.000650861	0.000846555	0.000717987	0.000802263	0.000902758	0.00088522	0.000808873	0.000847405	0.000785356	0.00028388	6.1359e-05	0.986506	0.0271548	0.451262	0.144044
UUCACC	0.000864784	0.000474922	0.00074187	0.000136671	0.00100822	0.00132139	0.00111053	0.00124373	0.00138928	0.00136366	0.00124932	0.00130172	0.00121572	0.000444814	9.64477e-05	0.986191	0.0271548	0.451262	0.111279
UUGCCA	0.000358441	0.000205268	0.000287863	5.71588e-05	0.000430629	0.000535377	0.000457278	0.000511507	0.000579468	0.000554041	0.000517786	0.000528325	0.000497432	0.000187799	4.8619e-05	0.986165	0.0271548	0.451262	0.111279
UUAGC	0.000461499	0.00028891	0.000310467	0.000114504	0.000548172	0.000622998	0.000534784	0.000601584	0.000662447	0.000685273	0.000630625	0.000607659	0.000570692	0.000286221	0.000192156	0.986145	0.0323987	0.451262	0.0927621
UUCCUGA	0.000187862	0.000102537	0.000147653	3.10261e-05	0.000216475	0.000262858	0.000214058	0.000243101	0.000265122	0.000266884	0.000233525	0.000250051	0.000237019	8.51662e-05	1.90134e-05	0.985859	0.0323987	0.451262	0.144044
UUGCCG	0.000301242	0.00017324	0.000246907	5.46052e-05	0.00035909	0.000442988	0.000369641	0.000414291	0.000463145	0.000447311	0.000416465	0.000427253	0.00040152	0.000156303	5.24441e-05	0.985857	0.0271548	0.451262	0.111279
UCCUCAC	0.000186105	0.000101537	0.000146848	3.06887e-05	0.00021448	0.000261084	0.000212661	0.000241491	0.000263125	0.000265053	0.000231415	0.000248511	0.000235597	8.46307e-05	1.89652e-05	0.985851	0.0323987	0.451262	0.144044
UUUCACC	0.000577178	0.000316688	0.000500444	9.0719e-05	0.000676239	0.000893164	0.000750804	0.000839811	0.000940297	0.000921546	0.000842519	0.000881757	0.00082154	0.000299197	6.44881e-05	0.985782	0.0271548	0.451262	0.111279
UGGGUA	0.000287416	0.000163595	0.000228989	5.187e-05	0.000341171	0.000411764	0.000342211	0.000382922	0.00042779	0.000414233	0.000385393	0.000393419	0.000370877	0.000144427	4.98487e-05	0.98578	0.0271548	0.451262	0.111279
UUACACC	0.000297321	0.000164093	0.000255398	4.70289e-05	0.000349625	0.000454007	0.000381813	0.000426618	0.000477462	0.000465993	0.000428299	0.000446251	0.000416441	0.00015193	3.28671e-05	0.985739	0.0271548	0.451262	0.111279
UCCUGA	0.000374613	0.000204952	0.000293308	6.18717e-05	0.000431956	0.000522789	0.000426171	0.00048371	0.000527872	0.000530438	0.000464652	0.000496759	0.00047096	0.000169832	3.82819e-05	0.985725	0.0323987	0.451262	0.144044
UAAGGUC	0.000299644	0.000165763	0.0002557	4.70017e-05	0.000353239	0.000456063	0.000383059	0.000428349	0.000479394	0.000466936	0.000429746	0.000447499	0.000417918	0.000152126	3.26559e-05	0.985699	0.0271548	0.451262	0.111279
UUGCG	0.000302381	0.000170582	0.000250097	4.99558e-05	0.000358085	0.000446744	0.000374296	0.000418477	0.000468841	0.000453147	0.000421706	0.000431763	0.000405348	0.000151213	3.62371e-05	0.985655	0.0271548	0.451262	0.111279
UCAGGAG	0.000372873	0.000203336	0.000294154	6.06881e-05	0.000430411	0.000523833	0.000426607	0.000484435	0.000528107	0.000530591	0.00046357	0.000498566	0.00047258	0.000168952	3.76714e-05	0.985554	0.0323987	0.451262	0.144044
UUCUG	0.000503757	0.000311047	0.000333186	0.00012246	0.000597083	0.000653599	0.000547286	0.000618259	0.000676663	0.000690623	0.000648816	0.000613531	0.000582634	0.000274209	0.000146101	0.98535	0.0323987	0.451262	0.0767807
UGCCUGA	0.00019425	0.000106598	0.000151331	3.15584e-05	0.000224761	0.000270548	0.0002209	0.000250141	0.000273779	0.000273685	0.000240521	0.000256954	0.000243258	8.7483e-05	1.95181e-05	0.985192	0.0323987	0.451262	0.144044
UUCAC	0.000436266	0.000253742	0.000374467	9.41898e-05	0.000507809	0.000665874	0.000562631	0.000629334	0.000703381	0.000680744	0.00064041	0.000647943	0.000610615	0.000257622	0.000102591	0.985151	0.0271548	0.451262	0.111279
UUGCCCG	0.000299511	0.000167517	0.000242772	4.64304e-05	0.00035691	0.000438351	0.00036535	0.00040902	0.000457343	0.000442213	0.000410639	0.000422987	0.000397058	0.00014359	3.1124e-05	0.985137	0.0271548	0.451262	0.111279
UUAUGG	0.000572309	0.000320546	0.000453806	9.16224e-05	0.00067602	0.000816277	0.000676473	0.000759201	0.000844961	0.000822418	0.000761579	0.000778619	0.000734795	0.000267723	5.93659e-05	0.985087	0.0271548	0.451262	0.111279
UUAGGCC	0.000319198	0.000177995	0.000266334	5.09056e-05	0.000377433	0.000475004	0.000398094	0.000446003	0.000497284	0.000480666	0.000447246	0.000460383	0.000432891	0.000158104	3.38142e-05	0.985069	0.0271548	0.451262	0.111279
UUGUUA	0.000257353	0.000143582	0.00019919	4.4066e-05	0.000301281	0.000354896	0.000296271	0.00033204	0.000365169	0.000360246	0.000324314	0.000336612	0.000322049	0.000120365	2.94033e-05	0.985052	0.0323987	0.451262	0.111279
UCAACCC	0.000312401	0.000174349	0.000258124	4.88779e-05	0.00037084	0.000463089	0.000387118	0.000433398	0.000485229	0.000467412	0.000434732	0.000447429	0.000420029	0.00015312	3.29557e-05	0.985021	0.0271548	0.451262	0.111279
UCGGGC	0.000106953	5.86331e-05	8.59256e-05	1.70996e-05	0.000109702	0.000152448	0.000128345	0.000146791	0.000163138	0.000161972	0.000159415	0.000151317	0.000140829	5.55634e-05	1.30798e-05	0.98494	0.0271548	0.451262	0.0927621
UUGCGG	0.000304934	0.000170792	0.000252232	4.81024e-05	0.000362285	0.000451965	0.00037813	0.000423019	0.000473854	0.000455926	0.000424373	0.00043707	0.000409965	0.000150047	3.34053e-05	0.984923	0.0271548	0.451262	0.111279
UGGGCA	0.000288833	0.000162916	0.000231342	4.85753e-05	0.000342519	0.000415648	0.000344555	0.000386474	0.000431121	0.000417118	0.000389445	0.000396283	0.000374279	0.000138636	3.40121e-05	0.98492	0.0271548	0.451262	0.111279
UUGAUGC	0.000196045	0.000107504	0.000151611	3.20918e-05	0.000226685	0.000271231	0.000220989	0.000250627	0.000274077	0.000273805	0.000241575	0.000256887	0.000243661	8.8014e-05	1.96922e-05	0.984847	0.0323987	0.451262	0.144044
UUGCCGG	0.00030565	0.000171123	0.000250646	4.74544e-05	0.000364508	0.000450907	0.00037629	0.000421313	0.000471305	0.000454173	0.000422325	0.000435212	0.000408547	0.000147842	3.18592e-05	0.984842	0.0271548	0.451262	0.111279
UCCCA	0.000282134	0.000158461	0.000225419	4.56008e-05	0.000334221	0.000405173	0.000335874	0.000376979	0.000420286	0.000406989	0.000379909	0.000386291	0.000365011	0.0001337	3.0411e-05	0.984833	0.0271548	0.451262	0.111279
UUGCGGG	0.000311009	0.000173694	0.000257313	4.84885e-05	0.000369595	0.000461253	0.000385737	0.000431615	0.0004834	0.000464802	0.000432431	0.000445986	0.000418412	0.000152372	3.30568e-05	0.984779	0.0271548	0.451262	0.111279
UGUCC	0.000618356	0.000361769	0.000416782	0.000113421	0.000732128	0.000828213	0.000691167	0.000779324	0.000856907	0.000854158	0.000807827	0.000782077	0.000734836	0.000288778	8.1147e-05	0.984739	0.0323987	0.451262	0.0927621
UCAGGCA	0.000193943	0.000106215	0.000151112	3.13355e-05	0.000224428	0.00026976	0.000220067	0.000249384	0.000272546	0.000271975	0.000238954	0.000256043	0.000242603	8.70849e-05	1.94463e-05	0.984654	0.0323987	0.451262	0.144044
UUAGG	0.000660409	0.000426431	0.000416839	0.000235993	0.000744514	0.000787987	0.000695314	0.000777683	0.000853509	0.00106247	0.000844403	0.000799015	0.000752508	0.000432748	0.000287262	0.98461	0.0323987	0.451262	0.111279
UUAUGGG	0.00057687	0.000322704	0.000460388	9.0307e-05	0.000687032	0.000830963	0.000688008	0.000771991	0.000859509	0.000829547	0.00077246	0.000792662	0.000747684	0.000269904	5.87435e-05	0.984024	0.0271548	0.451262	0.111279
UGCCCA	0.000286571	0.000160394	0.000229603	4.53659e-05	0.000339992	0.000412529	0.000341929	0.000383532	0.000427635	0.000412002	0.00038488	0.000393428	0.000371756	0.000134475	2.90469e-05	0.984011	0.0271548	0.451262	0.111279
UGUCCA	0.000194241	0.000114629	0.00012688	3.06696e-05	0.000241134	0.000270594	0.000230652	0.000256795	0.000287685	0.000283701	0.00027357	0.000262275	0.00023992	8.9305e-05	1.92009e-05	0.983986	0.0323987	0.451262	0.0927621
UGGGCUA	0.000290637	0.000162463	0.000232444	4.56104e-05	0.000345831	0.000418795	0.000346773	0.000389008	0.000433821	0.000417461	0.000390092	0.000399152	0.000376755	0.000136153	2.93881e-05	0.983826	0.0271548	0.451262	0.111279
UUGCCCA	0.0005813	0.000324973	0.00046552	9.0047e-05	0.00069286	0.000841237	0.000697432	0.000781776	0.00087241	0.000837977	0.000782857	0.000802807	0.000756965	0.000272208	5.83017e-05	0.983739	0.0271548	0.451262	0.111279
UGCUGA	0.000613773	0.000337825	0.000476973	9.97693e-05	0.000714466	0.00085326	0.000700504	0.00079222	0.000865138	0.000854601	0.000760469	0.00080581	0.000769948	0.000277844	6.13522e-05	0.9837	0.0323987	0.451262	0.144044
UUGCCC	0.000470301	0.000264446	0.000370421	7.34804e-05	0.000556482	0.000675854	0.000567098	0.000632257	0.000711586	0.000672625	0.00064302	0.000643073	0.000608917	0.000226144	4.83326e-05	0.983222	0.0271548	0.451262	0.111279
UGGACAG	0.000194565	0.000114799	0.000127476	2.9794e-05	0.000243027	0.000272862	0.000232753	0.000258658	0.000289974	0.00028354	0.000274195	0.000264748	0.000241794	8.90591e-05	1.91478e-05	0.983149	0.0323987	0.451262	0.0927621
UUAGCUG	0.000276439	0.000152095	0.000205574	4.41574e-05	0.000312342	0.000365268	0.000302737	0.000344138	0.000372025	0.00036856	0.000335494	0.000344111	0.00033376	0.000122829	2.66133e-05	0.982821	0.0323987	0.451262	0.0927621
UUAUCUG	0.000257292	0.000142954	0.000199147	4.07682e-05	0.000303598	0.000358526	0.000298321	0.000334716	0.000367812	0.000357559	0.000324394	0.000339387	0.000324518	0.000117442	2.55257e-05	0.982734	0.0323987	0.451262	0.144044
UUAUGUG	0.000257857	0.000143414	0.000199601	4.10118e-05	0.000304575	0.000359341	0.000299053	0.000335078	0.000368894	0.000358384	0.000325096	0.000340231	0.000325247	0.000117828	2.56935e-05	0.982724	0.0323987	0.451262	0.144044
UGUCCC	0.000233095	0.00013946	0.000138955	4.71009e-05	0.000261317	0.00028577	0.000242257	0.000276491	0.000298853	0.000310028	0.000300217	0.000273551	0.000258712	0.000111205	3.84319e-05	0.982553	0.0323987	0.451262	0.0767807
UUUUUC	0.000192843	0.000111998	0.000145182	3.82623e-05	0.000228634	0.000263767	0.000230777	0.000253319	0.000291942	0.000272776	0.000275638	0.000253331	0.000239883	9.86606e-05	2.33359e-05	0.982155	0.0271548	0.451262	0.0927621
UUGGGG	0.000384159	0.000217375	0.000312146	7.52718e-05	0.000443516	0.00054203	0.00044889	0.000501494	0.000550316	0.000527277	0.000493773	0.000499739	0.000481164	0.000194768	6.83535e-05	0.98205	0.0271548	0.451262	0.0927621
UCGCA	0.000228311	0.000127069	0.000177655	3.74895e-05	0.000268574	0.000317938	0.000264376	0.00029729	0.000324597	0.000315379	0.000286043	0.000298438	0.000288378	0.000105075	2.31182e-05	0.982032	0.0323987	0.451262	0.144044
UUCGG	0.000194859	0.000131677	0.000113974	4.43594e-05	0.000245943	0.000273626	0.000243282	0.000273452	0.000305752	0.000325993	0.000303241	0.000284645	0.000254934	0.000119604	6.34232e-05	0.981315	0.0323987	0.451262	0.111279
UGCUGUA	0.000242026	0.00013839	0.000187001	4.54663e-05	0.000285899	0.000335525	0.000277753	0.000312512	0.000341393	0.000328583	0.000299987	0.000313567	0.000303223	0.000117532	3.67835e-05	0.981102	0.0323987	0.451262	0.144044
UGCUGGA	0.000236187	0.000130938	0.000183624	3.78434e-05	0.000278379	0.000328562	0.000272848	0.00030703	0.000335219	0.000324197	0.000294191	0.000308729	0.000298235	0.000107616	2.30079e-05	0.981063	0.0323987	0.451262	0.144044
UUGUUC	0.000317165	0.000211597	0.000180112	6.59155e-05	0.000418736	0.000452884	0.000407749	0.000453669	0.000513411	0.000536198	0.000494432	0.000473508	0.00042534	0.000186252	8.77583e-05	0.980794	0.0323987	0.451262	0.111279
UGCCCGG	6.33927e-05	3.47326e-05	5.63686e-05	1.10881e-05	6.84923e-05	0.000102093	8.70885e-05	9.98899e-05	0.000110439	0.000108984	9.68644e-05	0.000102116	9.73016e-05	3.81536e-05	1.19659e-05	0.980594	0.0271548	0.451262	0.189036
UCAGCA	0.000236576	0.000131008	0.000183033	3.77072e-05	0.000278892	0.000328349	0.000271831	0.000305879	0.000334216	0.000321836	0.000293933	0.000306885	0.000296775	0.000107309	2.28311e-05	0.980262	0.0323987	0.451262	0.144044
UUUCAC	0.000140808	8.46733e-05	0.000121591	3.13038e-05	0.000167852	0.000218443	0.000187617	0.000207822	0.00023609	0.000218686	0.000218095	0.000210758	0.000199048	8.70086e-05	3.54603e-05	0.979845	0.0271548	0.451262	0.0927621
UUUCUC	0.000188592	0.000110189	0.000139542	3.41366e-05	0.00022515	0.000259954	0.000224848	0.000248694	0.000285031	0.000261848	0.000270129	0.000247949	0.000235889	9.6181e-05	2.25818e-05	0.979428	0.0323987	0.451262	0.0767807
UAGUGC	0.000108095	5.99992e-05	9.69567e-05	1.67596e-05	0.000126951	0.000175275	0.000147254	0.000163755	0.000189129	0.000177053	0.000178092	0.000172376	0.000157707	5.98389e-05	1.21114e-05	0.979416	0.0271548	0.451262	0.0927621
UCUGA	0.000311118	0.000170422	0.000242635	5.76083e-05	0.000349142	0.000417183	0.000335092	0.000380299	0.000413215	0.000403468	0.000377222	0.000377387	0.000363582	0.000139151	3.28063e-05	0.978692	0.0323987	0.451262	0.0927621
UGAAAG	0.000138324	7.76996e-05	0.000120062	2.10434e-05	0.000165387	0.000216358	0.000185692	0.000205536	0.000233249	0.0002132	0.000213678	0.000209101	0.000197278	7.40116e-05	1.49855e-05	0.978562	0.0271548	0.451262	0.0927621
UUAGCAC	0.000108729	6.03064e-05	9.76937e-05	1.59043e-05	0.000128669	0.000177581	0.000149064	0.000165695	0.000191586	0.000177771	0.000179321	0.000174817	0.000159689	5.98194e-05	1.19405e-05	0.978541	0.0271548	0.451262	0.0927621
UGCAC	0.000135142	8.19017e-05	0.000118204	3.34979e-05	0.000159684	0.000209735	0.00017986	0.000199509	0.000225401	0.000209991	0.000208713	0.000202594	0.000192305	8.90579e-05	4.41871e-05	0.978521	0.0271548	0.451262	0.0927621
UUGCCUC	0.000146021	8.22684e-05	0.000125381	2.22153e-05	0.000175032	0.000225908	0.000193474	0.000214172	0.000243141	0.000220161	0.000221578	0.000217147	0.000205577	7.73374e-05	1.65306e-05	0.977813	0.0271548	0.451262	0.0927621
UGUCCAC	0.000284005	0.000154687	0.000239354	4.93766e-05	0.000324857	0.000407594	0.000330087	0.000372024	0.000403591	0.000386796	0.000362914	0.000374677	0.00035679	0.000129617	2.75684e-05	0.977649	0.0271548	0.451262	0.111279
UGGAAAG	0.000139567	7.82085e-05	0.000121333	2.06117e-05	0.000167287	0.000219033	0.0001876	0.000207685	0.000235739	0.000213883	0.000215174	0.00021149	0.000199501	7.41902e-05	1.46426e-05	0.977575	0.0271548	0.451262	0.0927621
UAGAAAG	0.000139529	7.82104e-05	0.00012137	2.03559e-05	0.000167685	0.000219369	0.000187959	0.000208222	0.000235886	0.00021369	0.000215211	0.000211721	0.000199907	7.40563e-05	1.44823e-05	0.977256	0.0271548	0.451262	0.0927621
UCUGC	0.000149858	9.00744e-05	0.000112243	4.75381e-05	0.000146066	0.000193681	0.000163533	0.000188596	0.000205658	0.000219428	0.000213932	0.000188112	0.000180576	0.00010641	7.36983e-05	0.977233	0.0271548	0.451262	0.0767807
UGAGCAC	0.000100731	5.55871e-05	9.42163e-05	1.47244e-05	0.00011857	0.000170677	0.000143939	0.000159965	0.000184596	0.000172444	0.000171786	0.000169915	0.000154412	5.72717e-05	1.15694e-05	0.976685	0.0271548	0.451262	0.0927621
UUUAGC	3.65617e-05	2.02659e-05	3.23122e-05	1.13192e-05	3.46866e-05	5.21868e-05	4.48185e-05	5.10215e-05	5.4153e-05	5.50455e-05	5.19873e-05	4.60458e-05	4.72386e-05	2.44273e-05	1.15777e-05	0.976099	0.0271548	0.451262	0.0767807
UUUGCCA	0.000167077	9.39811e-05	0.0001306	2.3811e-05	0.000200829	0.000241321	0.000204946	0.000226298	0.000260793	0.000230144	0.000234482	0.000227592	0.000216788	8.13933e-05	1.57991e-05	0.975689	0.0271548	0.451262	0.0927621
UUUGCAC	0.000136052	8.26634e-05	0.000119168	3.14753e-05	0.000163535	0.000214167	0.000183376	0.000203432	0.000230347	0.000209829	0.000211035	0.000207033	0.000195674	8.86643e-05	4.44973e-05	0.975485	0.0271548	0.451262	0.0927621
UCGUGC	0.000190454	0.000110615	0.000178785	3.94372e-05	0.000222451	0.000319192	0.000269447	0.000299486	0.000344681	0.000323467	0.000320847	0.000317293	0.000288349	0.000122153	4.98565e-05	0.97515	0.0271548	0.451262	0.0927621
UGCCGG	0.000127992	7.05341e-05	0.000121594	2.28587e-05	0.000142054	0.000216974	0.000184352	0.000209257	0.000234979	0.000225007	0.00021234	0.000216752	0.000202913	8.03596e-05	2.48542e-05	0.974844	0.0271548	0.451262	0.111279
UGGCAAG	0.000165472	9.28317e-05	0.000129443	2.31892e-05	0.000198885	0.000240233	0.000202577	0.000224196	0.00025746	0.000226545	0.000231509	0.00022494	0.000214634	8.02088e-05	1.55335e-05	0.974834	0.0271548	0.451262	0.0927621
UCGGUGC	0.000396332	0.000215389	0.000383795	5.81463e-05	0.000457812	0.000685054	0.000579034	0.00064864	0.000741806	0.000696937	0.000687181	0.000686235	0.000624871	0.000231281	4.67377e-05	0.974473	0.0271548	0.451262	0.111279
UUUGCC	0.000223927	0.000149619	0.000127837	5.48794e-05	0.00028315	0.000301249	0.00026706	0.000298594	0.000327213	0.00032746	0.000308613	0.000293712	0.000274938	0.000137224	8.41151e-05	0.974105	0.0323987	0.451262	0.0767807
UUCUUUC	0.000180746	0.000105197	0.000135927	2.71225e-05	0.000223024	0.000258303	0.000222851	0.000245451	0.000283283	0.000249235	0.000262364	0.000245699	0.000232364	8.86172e-05	1.71621e-05	0.974087	0.0323987	0.451262	0.0927621
UCGGUC	7.90867e-05	4.35463e-05	7.86638e-05	1.25985e-05	9.09517e-05	0.000139055	0.000119167	0.000133163	0.000151684	0.00014585	0.000140011	0.000141917	0.000128292	4.8347e-05	1.11842e-05	0.973959	0.0271548	0.451262	0.144044
UGUCGG	7.31895e-05	4.06584e-05	7.08565e-05	1.21217e-05	8.41404e-05	0.000124701	0.000104397	0.000117688	0.000135116	0.000126819	0.000128823	0.000122689	0.000112883	4.48283e-05	1.1878e-05	0.973827	0.0271548	0.451262	0.0927621
UUGUUUC	0.000179353	0.000104727	0.000134711	2.59982e-05	0.000222488	0.000256952	0.00022218	0.000243995	0.000282252	0.000245989	0.000259909	0.00024456	0.000230831	8.76342e-05	1.75012e-05	0.972807	0.0323987	0.451262	0.0927621
UUGCUGC	7.26712e-05	4.76315e-05	2.79532e-05	8.51304e-06	0.000101167	0.000103781	9.94575e-05	0.000111096	0.000127239	0.000148719	0.000125026	0.000123967	0.000105242	3.77687e-05	9.47986e-06	0.97262	0.0323987	0.451262	0.144044
UGUCCGC	7.35945e-05	4.89172e-05	2.81136e-05	8.16792e-06	0.000104481	0.000107721	0.000102768	0.000114237	0.000130602	0.000150199	0.000128867	0.000126688	0.000107501	3.8255e-05	9.52696e-06	0.971825	0.0323987	0.451262	0.111279
UGUGCC	4.43953e-05	2.45778e-05	4.24625e-05	1.08986e-05	4.58555e-05	7.18284e-05	6.25963e-05	7.01638e-05	7.73608e-05	7.51293e-05	7.11019e-05	6.973e-05	6.72757e-05	3.0568e-05	1.0837e-05	0.971801	0.0271548	0.451262	0.0767807
UUGGACA	7.39209e-05	4.91949e-05	2.75051e-05	8.33291e-06	0.000104698	0.00010674	0.00010188	0.000113392	0.000129696	0.000150091	0.00012842	0.000125771	0.000106545	3.7993e-05	9.43212e-06	0.971131	0.0323987	0.451262	0.111279
UUGCAC	0.000135594	8.82839e-05	0.000117885	4.15429e-05	0.000162566	0.000211152	0.000180866	0.00020072	0.000227074	0.00020847	0.000209173	0.000203901	0.000192932	0.000100428	6.58995e-05	0.970933	0.0271548	0.451262	0.0927621
UUUCAA	8.60524e-05	5.69497e-05	3.15386e-05	1.28014e-05	0.000117925	0.000117014	0.000110883	0.00012382	0.00014001	0.000167061	0.000141899	0.000133986	0.000115159	4.35889e-05	1.10621e-05	0.97063	0.0418249	0.451262	0.111279
UUCAA	8.64354e-05	5.7009e-05	3.22517e-05	1.41893e-05	0.000116724	0.000115944	0.00010985	0.000122864	0.00013871	0.000167892	0.000141746	0.000132485	0.00011429	4.45297e-05	1.1792e-05	0.970581	0.0418249	0.451262	0.111279
UGUCCAA	7.54472e-05	5.05863e-05	2.75823e-05	8.41123e-06	0.000108082	0.000110466	0.000105519	0.000117597	0.00013308	0.000156084	0.000132307	0.000129517	0.000109861	3.91315e-05	9.86851e-06	0.970567	0.0323987	0.451262	0.111279
UUUCCAA	0.000154554	0.000103782	5.56068e-05	1.74928e-05	0.000220957	0.000224044	0.000213228	0.000237747	0.000268935	0.000315323	0.000268131	0.000260812	0.000221774	7.9345e-05	1.99121e-05	0.970263	0.0323987	0.451262	0.111279
UUCCAA	0.000151548	0.000101784	5.45982e-05	1.73852e-05	0.000216472	0.000219481	0.000208939	0.000232932	0.00026354	0.000309353	0.000262788	0.000255484	0.000217263	7.80269e-05	1.98794e-05	0.970222	0.0323987	0.451262	0.111279
UCCAA	7.78805e-05	5.2553e-05	2.84186e-05	1.02019e-05	0.000109693	0.000110698	0.000105099	0.000117132	0.000132232	0.000156443	0.000133066	0.00012742	0.000108923	4.07339e-05	1.16309e-05	0.969813	0.0323987	0.451262	0.111279
UUGGAAA	8.31313e-05	5.56094e-05	2.86005e-05	9.69239e-06	0.000117404	0.00011639	0.00010988	0.000122793	0.000138982	0.000162214	0.000139419	0.00013317	0.000113891	4.11811e-05	1.01694e-05	0.969135	0.0418249	0.451262	0.111279
UUUCC	0.000700196	0.000469486	0.00033014	0.00013284	0.000931481	0.000902755	0.000806148	0.000898567	0.00100769	0.00104718	0.000995237	0.000899617	0.000820209	0.000354401	0.000142875	0.967646	0.053084	0.451262	0.0927621
UUUUGCC	4.04635e-05	2.0451e-05	3.96882e-05	7.27115e-06	4.16303e-05	6.68995e-05	5.83241e-05	6.55545e-05	7.08603e-05	6.7322e-05	6.23843e-05	6.54582e-05	6.33686e-05	2.53811e-05	5.63417e-06	0.967593	0.0271548	0.451262	0.111279
UGUCGC	7.31259e-05	5.06106e-05	2.84199e-05	1.16373e-05	0.000103672	0.000106937	0.000102136	0.000113289	0.000129891	0.000149764	0.000128419	0.000125471	0.000106533	4.22511e-05	1.6159e-05	0.967335	0.0323987	0.451262	0.111279
UGCUGUC	7.40174e-05	5.08242e-05	2.78463e-05	1.14876e-05	0.000104544	0.000106159	0.000101344	0.000112847	0.000129808	0.000150156	0.000128507	0.000125376	0.00010623	4.17737e-05	1.54096e-05	0.966989	0.0323987	0.451262	0.144044
UGCGG	0.000144613	8.85577e-05	0.00014042	4.03182e-05	0.000162193	0.000241785	0.00020482	0.000229847	0.00026123	0.000244684	0.00024615	0.000238307	0.000220952	0.000108081	6.2087e-05	0.965193	0.0271548	0.451262	0.0927621
UUUAGUC	3.09655e-05	1.56231e-05	2.87425e-05	6.25757e-06	3.08923e-05	4.76838e-05	4.06025e-05	4.59118e-05	4.89549e-05	4.4612e-05	4.29611e-05	4.288e-05	4.33971e-05	1.81024e-05	4.03311e-06	0.965043	0.0271548	0.451262	0.0927621
UGGUGCC	4.14064e-05	2.20748e-05	4.022e-05	8.73764e-06	4.33517e-05	6.81319e-05	5.94135e-05	6.63949e-05	7.26489e-05	6.68159e-05	6.3481e-05	6.64216e-05	6.42232e-05	2.75989e-05	9.67242e-06	0.964478	0.0271548	0.451262	0.144044
UUGUGCC	4.07781e-05	2.05549e-05	4.07113e-05	6.71835e-06	4.25961e-05	6.96715e-05	6.07907e-05	6.81062e-05	7.43881e-05	6.86816e-05	6.44954e-05	6.83421e-05	6.58479e-05	2.57163e-05	5.36028e-06	0.963481	0.0271548	0.451262	0.144044
UUGGAC	0.000294235	0.000207389	8.61453e-05	3.40914e-05	0.000432727	0.000420712	0.00039813	0.000445017	0.00048538	0.000608549	0.000497867	0.000476614	0.000404743	0.000145427	3.83332e-05	0.962768	0.0418249	0.451262	0.111279
UUGAAA	9.5821e-05	6.36332e-05	3.01034e-05	1.23082e-05	0.000133064	0.000122458	0.000114297	0.000128516	0.00014548	0.000168065	0.000147088	0.00013634	0.000117847	4.37989e-05	1.0725e-05	0.962504	0.053084	0.451262	0.111279
UUGGA	0.000154378	0.000107459	5.42096e-05	2.90938e-05	0.000212999	0.000213001	0.00020205	0.000226784	0.000248498	0.000317439	0.000258522	0.000243326	0.000208761	8.96316e-05	4.10937e-05	0.961173	0.0323987	0.451262	0.111279
UGAAA	9.71138e-05	6.49199e-05	3.07697e-05	1.37773e-05	0.000134298	0.000122042	0.000113715	0.000128084	0.000144869	0.000169087	0.000148194	0.000135468	0.000117294	4.45459e-05	1.09855e-05	0.960842	0.053084	0.451262	0.111279
UUAGAAA	0.000191059	0.000128403	5.71012e-05	2.10185e-05	0.000271648	0.000247968	0.000231192	0.000259159	0.000294397	0.000333809	0.000294596	0.000275905	0.000237248	8.56178e-05	2.08921e-05	0.960165	0.053084	0.451262	0.111279
UUGGACG	6.92543e-05	4.93951e-05	1.81186e-05	7.81003e-06	0.000102513	0.000100222	9.44661e-05	0.000106417	0.000113207	0.000149004	0.000117397	0.000113689	9.63322e-05	3.42063e-05	9.28923e-06	0.959687	0.0418249	0.451262	0.144044
UUUGGAC	0.000144211	0.000102729	3.80135e-05	1.67141e-05	0.000212958	0.00020607	0.000194088	0.000218054	0.000233269	0.000304232	0.000242365	0.000232179	0.000197046	7.06556e-05	1.9159e-05	0.959376	0.0418249	0.451262	0.111279
UGGUGA	2.56684e-05	1.36223e-05	1.93025e-05	7.32936e-06	2.4803e-05	2.95997e-05	2.37237e-05	2.79782e-05	2.77785e-05	2.81616e-05	2.74343e-05	2.40765e-05	2.64123e-05	1.31648e-05	4.71067e-06	0.958509	0.0418249	0.451262	0.0767807
UGCUCGA	1.24229e-06	7.52885e-07	8.54642e-07	3.40404e-07	1.40479e-06	2.26743e-06	2.03486e-06	2.1676e-06	2.18296e-06	2.28482e-06	2.2055e-06	1.8389e-06	1.82314e-06	8.6645e-07	3.16322e-07	0.958405	0.0271548	0.451262	0.0550619
UUACUA	0.000100828	6.87625e-05	3.16432e-05	1.41383e-05	0.000141908	0.000127635	0.000118589	0.000132506	0.0001498	0.000174271	0.000153565	0.00013952	0.000121178	4.64464e-05	1.22187e-05	0.958103	0.053084	0.451262	0.111279
UUUCUA	0.000388289	0.000264083	0.00011729	4.83796e-05	0.000552082	0.000497692	0.000463144	0.000518317	0.000587944	0.000671866	0.000595197	0.000549049	0.000473301	0.00017492	4.38514e-05	0.958076	0.053084	0.451262	0.111279
UUCUA	0.000299736	0.000204114	9.44547e-05	4.54034e-05	0.000418073	0.000376252	0.000350739	0.000392085	0.000443594	0.000518628	0.000456319	0.000412631	0.000357578	0.000138846	3.69649e-05	0.957973	0.053084	0.451262	0.111279
UUUUCUA	0.000198495	0.000134983	5.97142e-05	2.41534e-05	0.000282823	0.000254493	0.000236803	0.000264839	0.000300562	0.000343017	0.000303949	0.000280643	0.000241875	8.87952e-05	2.17304e-05	0.957933	0.053084	0.451262	0.111279
UCUGUC	0.000125285	7.2184e-05	9.97427e-05	3.17052e-05	0.000138339	0.000163523	0.000127862	0.000143997	0.000156435	0.000142209	0.000150411	0.000136066	0.000134394	6.36984e-05	2.53953e-05	0.957899	0.0323987	0.451262	0.0767807
UUGAC	9.07056e-05	6.50961e-05	2.88258e-05	1.56346e-05	0.000130251	0.000120513	0.000114221	0.000126282	0.000138877	0.000175146	0.000146095	0.000130674	0.000113038	4.49413e-05	1.22123e-05	0.957843	0.053084	0.451262	0.0927621
UUAUCUA	9.96818e-05	6.8469e-05	2.96204e-05	1.18181e-05	0.000143086	0.000128551	0.000119581	0.000133328	0.000151391	0.000172277	0.000153854	0.0001407	0.000121254	4.46351e-05	1.10284e-05	0.956489	0.053084	0.451262	0.111279
UUAAUAG	0.000100032	6.85911e-05	3.00906e-05	1.21275e-05	0.0001434	0.000128365	0.000119552	0.00013315	0.000150948	0.000172211	0.000153159	0.000140467	0.000121093	4.49323e-05	1.15176e-05	0.956487	0.053084	0.451262	0.111279
UAAGUCC	0.000171015	0.000123557	4.77628e-05	2.05802e-05	0.00025696	0.00023548	0.000222484	0.000246974	0.000270023	0.00032937	0.000278123	0.000258867	0.000221407	8.04871e-05	2.08586e-05	0.956379	0.053084	0.451262	0.0927621
UUUAGCC	5.98168e-05	2.94109e-05	5.542e-05	9.98831e-06	5.96211e-05	9.40445e-05	7.84049e-05	9.05263e-05	9.41639e-05	8.22831e-05	8.21357e-05	8.22672e-05	8.47916e-05	3.31617e-05	5.93313e-06	0.955707	0.0271548	0.451262	0.144044
UUAGGAC	8.61139e-05	6.22658e-05	2.38906e-05	1.03091e-05	0.000129891	0.000118145	0.000111222	0.000123465	0.0001355	0.000164147	0.000139292	0.000129161	0.000110366	4.01885e-05	1.03858e-05	0.955329	0.053084	0.451262	0.0927621
UUUAAUA	0.000102398	7.07321e-05	3.09053e-05	1.44753e-05	0.000145379	0.000129803	0.000121047	0.000135	0.000152843	0.000176278	0.000156115	0.000142009	0.000122818	4.7088e-05	1.34577e-05	0.95527	0.053084	0.451262	0.111279
UAAGUC	0.000174321	0.000125905	4.95685e-05	2.20204e-05	0.000260882	0.000236125	0.000222529	0.000247143	0.000271381	0.000327961	0.000279882	0.000257776	0.000221179	8.13018e-05	2.11632e-05	0.955205	0.053084	0.451262	0.0927621
UUUAAUC	0.000102313	7.09395e-05	3.09604e-05	1.27754e-05	0.00014762	0.000131573	0.000122094	0.000135794	0.000154312	0.000176183	0.000157914	0.000142944	0.000123193	4.5937e-05	1.14673e-05	0.955112	0.053084	0.451262	0.111279
UUUGUC	0.00010958	7.63564e-05	3.49245e-05	1.61495e-05	0.000156081	0.000138615	0.000128898	0.000142717	0.000162061	0.000188275	0.000168073	0.000148464	0.000128661	5.02829e-05	1.32435e-05	0.954519	0.053084	0.451262	0.0927621
UCUGUA	0.000116934	7.01947e-05	9.54924e-05	3.51785e-05	0.00013244	0.000156582	0.000122598	0.000137281	0.000149565	0.00013237	0.000139914	0.000130176	0.000127787	6.64796e-05	4.18458e-05	0.953971	0.0418249	0.451262	0.0767807
UUUUUCC	0.00010817	7.51351e-05	3.34104e-05	1.51039e-05	0.000154054	0.000136831	0.000127003	0.000141314	0.000159175	0.000183955	0.000165237	0.000146703	0.000127248	4.91233e-05	1.30268e-05	0.953784	0.053084	0.451262	0.111279
UUUAACC	0.000301431	0.000209867	8.75606e-05	3.41709e-05	0.000439498	0.000390919	0.000362842	0.00040293	0.000456637	0.000515815	0.000464285	0.000423901	0.000364621	0.000133129	3.24671e-05	0.953642	0.053084	0.451262	0.111279
UUGAACC	0.000100836	7.02737e-05	2.93359e-05	1.1359e-05	0.000147224	0.000131131	0.000121755	0.000135052	0.000152903	0.000172359	0.000155409	0.00014184	0.000122076	4.45017e-05	1.07744e-05	0.953611	0.053084	0.451262	0.111279
UUCCUGG	0.000103371	7.22172e-05	3.03795e-05	1.23955e-05	0.000150001	0.000133443	0.000123908	0.000137415	0.000155341	0.000175927	0.000158626	0.000143679	0.000123885	4.59161e-05	1.14413e-05	0.953148	0.053084	0.451262	0.0927621
UGGAACC	0.000101847	7.08413e-05	2.94465e-05	1.14773e-05	0.000148254	0.000131653	0.000122189	0.000135619	0.000153464	0.000172973	0.000156161	0.000142221	0.000122411	4.46366e-05	1.07778e-05	0.95305	0.053084	0.451262	0.111279
UUAAUA	0.000106977	7.37634e-05	3.12366e-05	1.44726e-05	0.000151955	0.000133948	0.000125041	0.000139214	0.000155433	0.000180343	0.000159518	0.000143208	0.000125006	4.76136e-05	1.21772e-05	0.952668	0.053084	0.451262	0.0927621
UUUGAAG	2.74609e-06	1.94069e-06	2.15523e-06	1.24782e-06	3.15821e-06	3.45811e-06	3.65535e-06	3.24492e-06	4.53619e-06	5.05605e-06	4.60283e-06	3.67685e-06	3.07462e-06	1.80637e-06	6.66238e-07	0.952229	0.0271548	0.451262	0.0927621
UUUCCC	0.00012089	8.3031e-05	3.96559e-05	2.24484e-05	0.000162378	0.000143229	0.00013365	0.000149248	0.0001659	0.000200931	0.000176624	0.000151848	0.000133781	5.67959e-05	1.65883e-05	0.952209	0.053084	0.451262	0.111279
UUUACC	0.000231272	0.000167522	8.7955e-05	5.23483e-05	0.00032147	0.000304487	0.000278281	0.000311216	0.000347361	0.000383477	0.000348118	0.000319771	0.00028314	0.000137632	8.40829e-05	0.951934	0.053084	0.451262	0.111279
UCCGAGC	3.0873e-07	2.06939e-07	3.75762e-07	7.26072e-08	3.37797e-07	7.03166e-07	5.62524e-07	6.88275e-07	7.55326e-07	8.07865e-07	6.97222e-07	6.70389e-07	6.0246e-07	2.49953e-07	6.44539e-08	0.951521	0.0271548	0.451262	0.0767807
UUCUUUG	0.000212326	0.000147902	6.13172e-05	2.52804e-05	0.000308301	0.000270994	0.000251041	0.000278951	0.000313824	0.000355633	0.000320329	0.000289649	0.00025068	9.27875e-05	2.31123e-05	0.951144	0.053084	0.451262	0.0927621
UUCCCUA	0.00011207	7.81809e-05	3.37894e-05	1.78844e-05	0.00015816	0.00013892	0.000129362	0.000143932	0.000160625	0.00018842	0.000166448	0.000148388	0.000129359	5.16955e-05	1.5182e-05	0.951036	0.053084	0.451262	0.0927621
UUCCGG	0.000103246	7.24714e-05	3.02407e-05	1.2788e-05	0.000149328	0.000131468	0.000122161	0.000135511	0.000153039	0.000172213	0.000156084	0.000141227	0.000121973	4.59508e-05	1.27607e-05	0.950691	0.053084	0.451262	0.0927621
UUCCCG	0.000115827	7.93988e-05	3.39471e-05	1.53529e-05	0.000158049	0.00013906	0.000127976	0.000144313	0.000158268	0.000183885	0.00016682	0.00014656	0.000129704	5.09166e-05	1.3827e-05	0.949479	0.053084	0.451262	0.111279
UCAGA	0.000112779	6.13478e-05	9.27696e-05	2.18772e-05	0.000127484	0.000152545	0.000118883	0.000133501	0.000144899	0.000126776	0.000135116	0.000126281	0.000124201	4.89247e-05	1.05692e-05	0.949359	0.0418249	0.451262	0.0767807
UUCCCUG	0.000231057	0.000157318	6.51277e-05	2.75898e-05	0.000318451	0.000277973	0.000256524	0.000288448	0.000318298	0.000366038	0.000331529	0.000294774	0.00025946	9.78528e-05	2.41411e-05	0.949001	0.0692774	0.451262	0.111279
UUUUAA	0.000114857	8.21689e-05	4.08345e-05	3.19868e-05	0.000152812	0.000136169	0.000128092	0.000142407	0.000159785	0.000199034	0.000167783	0.000148492	0.000130592	6.49335e-05	3.218e-05	0.947607	0.053084	0.451262	0.111279
UGAACC	0.000100936	7.29618e-05	2.97844e-05	1.63353e-05	0.000146587	0.000130259	0.00012081	0.000134169	0.00015156	0.000171155	0.000154342	0.000140306	0.000121062	5.00533e-05	2.03063e-05	0.947481	0.053084	0.451262	0.111279
UCUGUCC	0.000119254	6.4899e-05	9.75523e-05	2.24348e-05	0.000135243	0.000161587	0.000125515	0.00014053	0.000153492	0.000131954	0.000142538	0.000133458	0.000130979	5.08279e-05	9.68206e-06	0.94591	0.0418249	0.451262	0.0927621
UUUUCC	0.000246601	0.00017293	8.13553e-05	4.54638e-05	0.000341683	0.000299707	0.000271936	0.000304989	0.000338774	0.000380112	0.000347973	0.00030564	0.000272754	0.000116928	4.68368e-05	0.945617	0.0692774	0.451262	0.111279
UCAAGG	3.89634e-06	2.23233e-06	1.79961e-06	1.34262e-06	3.63084e-06	4.55428e-06	4.34467e-06	4.93719e-06	4.34542e-06	6.32612e-06	4.69566e-06	3.61023e-06	3.96216e-06	2.31491e-06	6.48631e-07	0.944884	0.0271548	0.451262	0.0550619
UCUGUGA	0.000115238	6.2627e-05	9.45429e-05	2.13749e-05	0.000130184	0.000155711	0.000121061	0.000135796	0.000147276	0.000126555	0.000136067	0.000128796	0.000126356	4.83877e-05	9.37667e-06	0.944519	0.0418249	0.451262	0.0927621
UGACAGA	0.000114696	6.21118e-05	9.49122e-05	2.09068e-05	0.000131048	0.000156795	0.000121802	0.000136439	0.000148305	0.000126304	0.000136251	0.000129601	0.00012721	4.83105e-05	9.19054e-06	0.943592	0.0418249	0.451262	0.111279
UUCCACC	1.8483e-06	1.20039e-06	1.77137e-06	8.91705e-07	1.83837e-06	1.98663e-06	2.01608e-06	2.00619e-06	2.153e-06	2.41238e-06	2.3636e-06	1.80996e-06	1.84797e-06	1.20571e-06	5.22864e-07	0.943529	0.0271548	0.451262	0.0550619
UUUGUCC	0.000273453	0.000181455	9.00705e-05	3.25008e-05	0.000379357	0.000329727	0.000293187	0.000329827	0.00036285	0.00038291	0.000360919	0.000322481	0.000293438	0.000106899	2.42072e-05	0.94266	0.0925945	0.451262	0.0767807
UCCACC	3.73836e-06	2.49175e-06	3.94827e-06	2.01138e-06	3.51184e-06	4.61914e-06	5.35581e-06	4.66594e-06	5.6903e-06	6.44449e-06	5.67294e-06	4.75147e-06	4.58691e-06	2.82468e-06	9.97313e-07	0.938372	0.0271548	0.451262	0.0767807
UGAAGGA	1.88725e-06	1.04589e-06	1.30167e-06	7.14507e-07	1.72419e-06	1.97885e-06	1.55878e-06	1.85893e-06	2.00259e-06	2.646e-06	2.35411e-06	1.59534e-06	1.67079e-06	9.66005e-07	2.03166e-07	0.938279	0.053084	0.451262	0.0767807
UCUGGA	0.000213979	0.00011632	0.000175551	4.1041e-05	0.000242665	0.000286526	0.000221621	0.000248078	0.000268629	0.000227531	0.000249145	0.000232499	0.00022971	8.97267e-05	1.86746e-05	0.937066	0.0418249	0.451262	0.111279
UUCCG	0.000220991	0.00016299	6.70421e-05	4.73071e-05	0.000307289	0.000269871	0.000248711	0.000278665	0.00031011	0.000357781	0.000325596	0.000285906	0.000250791	0.000120707	6.90911e-05	0.935934	0.053084	0.451262	0.111279
UCCCUA	0.000130551	9.6252e-05	4.26463e-05	3.491e-05	0.000176719	0.000153404	0.000142321	0.000158954	0.000174336	0.00021516	0.000188744	0.000158372	0.000141348	7.12281e-05	3.38352e-05	0.935923	0.0692774	0.451262	0.0767807
UUCCUG	0.000227537	0.00016635	6.62202e-05	4.83826e-05	0.000312151	0.000272335	0.00025112	0.000282474	0.000312645	0.000362206	0.00032791	0.000289405	0.000254675	0.000120724	6.49349e-05	0.935635	0.053084	0.451262	0.111279
UCACUCA	1.54347e-05	7.26219e-06	1.15584e-05	2.71838e-06	1.47648e-05	1.99364e-05	1.5885e-05	1.87662e-05	1.7626e-05	1.59499e-05	1.57363e-05	1.57429e-05	1.79895e-05	6.69056e-06	1.11613e-06	0.934174	0.0271548	0.451262	0.144044
UGGGA	0.00013427	7.96286e-05	9.45327e-05	3.7838e-05	0.00014365	0.000155082	0.000121131	0.000137208	0.000142892	0.00013899	0.000147445	0.000119639	0.000123135	6.74915e-05	3.72204e-05	0.933672	0.0925945	0.451262	0.0665591
UCCAAC	0.000105022	7.76839e-05	2.15351e-05	1.29807e-05	0.000158764	0.000134652	0.000123507	0.000137424	0.000145498	0.000180647	0.000156265	0.000136	0.000118173	4.48266e-05	1.24911e-05	0.931668	0.0925945	0.451262	0.0767807
UCGGAGC	6.7204e-07	4.51083e-07	6.85117e-07	3.48972e-07	5.63045e-07	1.14818e-06	9.6022e-07	1.14303e-06	1.24547e-06	1.62835e-06	1.29853e-06	1.08382e-06	1.02272e-06	5.65788e-07	1.87254e-07	0.930269	0.0271548	0.451262	0.0767807
UUAUA	0.000138953	0.000100156	4.55095e-05	4.13808e-05	0.000181894	0.000155577	0.000144964	0.000163094	0.000176071	0.000226658	0.000191676	0.000160348	0.000145718	7.91402e-05	4.26345e-05	0.928953	0.0692774	0.451262	0.0927621
UCGGA	0.000102113	5.70878e-05	8.30706e-05	2.17075e-05	0.000115073	0.00013349	0.000102786	0.000114999	0.000124253	0.000104492	0.000116924	0.000105828	0.000105376	4.51483e-05	1.38499e-05	0.928949	0.053084	0.451262	0.111279
UGCUA	0.000247326	0.000168647	0.000187612	0.000104835	0.000287596	0.000330864	0.000274656	0.000310121	0.000337906	0.000337198	0.000304643	0.00030878	0.000300137	0.000208035	0.000209001	0.92792	0.0323987	0.451262	0.0927621
UCAAGGC	5.16507e-06	2.95826e-06	1.85559e-06	7.91897e-07	5.85021e-06	8.86879e-06	8.86373e-06	9.83214e-06	7.97129e-06	1.03981e-05	6.40043e-06	6.97401e-06	7.57265e-06	3.25844e-06	8.01092e-07	0.927322	0.0271548	0.451262	0.0767807
UCGGUAC	6.22792e-07	4.70653e-07	5.88477e-07	2.28102e-07	7.45932e-07	9.91246e-07	8.10533e-07	8.91304e-07	1.03743e-06	9.92427e-07	1.24372e-06	7.9839e-07	7.47881e-07	4.03811e-07	1.54143e-07	0.927107	0.0271548	0.451262	0.0550619
UUUGC	0.000265888	0.000192471	0.000102121	7.55917e-05	0.000356817	0.000314463	0.000288779	0.000321327	0.000363667	0.000394485	0.000368087	0.00032283	0.000290438	0.000166085	0.000127399	0.927052	0.053084	0.451262	0.111279
UUCGGCC	1.23354e-06	9.97029e-07	1.15644e-06	5.90996e-07	1.36527e-06	1.44205e-06	1.31613e-06	1.33679e-06	1.57235e-06	1.61807e-06	1.77178e-06	1.31231e-06	1.1605e-06	8.54871e-07	6.12553e-07	0.925674	0.0418249	0.451262	0.0550619
UGGCAC	4.40933e-06	2.90172e-06	2.86047e-06	1.4084e-06	4.73267e-06	5.35185e-06	4.30493e-06	5.05601e-06	5.19148e-06	5.85588e-06	6.85845e-06	3.96732e-06	4.40918e-06	2.31687e-06	5.15163e-07	0.923139	0.0418249	0.451262	0.0665591
UUCCACG	2.44006e-06	1.41019e-06	1.9382e-06	5.34738e-07	2.85388e-06	2.83416e-06	2.37218e-06	2.38849e-06	3.05614e-06	2.88991e-06	3.40759e-06	2.29636e-06	2.15266e-06	9.86369e-07	2.43189e-07	0.920764	0.0925945	0.451262	0.0550619
UUGCACC	1.6283e-06	9.52039e-07	1.01121e-06	5.06394e-07	1.64564e-06	1.67126e-06	1.51124e-06	1.67831e-06	1.78234e-06	1.77927e-06	1.9615e-06	1.28527e-06	1.3661e-06	7.4174e-07	1.58e-07	0.919459	0.0418249	0.451262	0.0550619
UGCCCGA	1.18267e-07	1.13086e-07	1.00419e-07	7.72478e-08	1.34468e-07	1.44536e-07	1.5007e-07	1.33274e-07	1.57088e-07	1.93439e-07	1.83923e-07	1.38528e-07	1.38019e-07	1.00886e-07	4.48445e-08	0.919133	0.0323987	0.451262	0.0767807
UCCGAG	4.38507e-07	3.56159e-07	3.56965e-07	1.85678e-07	4.49921e-07	6.5038e-07	5.31063e-07	6.33958e-07	6.77614e-07	8.68283e-07	8.71094e-07	5.46167e-07	5.04466e-07	3.25569e-07	1.35354e-07	0.9191	0.0271548	0.451262	0.0665591
UCUGGGA	0.000204756	0.000111861	0.000164618	4.14282e-05	0.00022871	0.000265408	0.0002018	0.000227041	0.000242679	0.00019992	0.000227152	0.000206995	0.000208597	8.67062e-05	2.73466e-05	0.918836	0.118731	0.451262	0.111279
UCGGUGA	4.83015e-07	3.07694e-07	4.98856e-07	2.25746e-07	4.35581e-07	7.33429e-07	5.97981e-07	7.28713e-07	9.05415e-07	1.10316e-06	8.64282e-07	6.45985e-07	6.90811e-07	4.51459e-07	2.06702e-07	0.918196	0.0271548	0.451262	0.0767807
UGUCCGA	1.03529e-07	7.90385e-08	6.91056e-08	5.19745e-08	1.05848e-07	1.07492e-07	1.09247e-07	1.11371e-07	1.37066e-07	1.80356e-07	1.54938e-07	1.1556e-07	1.05544e-07	7.32024e-08	4.29157e-08	0.917027	0.0271548	0.451262	0.0927621
UCCGGCA	3.2221e-07	2.14557e-07	3.08276e-07	1.53639e-07	3.02287e-07	4.53122e-07	4.08429e-07	4.54245e-07	5.09357e-07	6.47601e-07	6.52954e-07	4.14388e-07	4.06654e-07	2.4982e-07	7.60266e-08	0.916507	0.0271548	0.451262	0.0665591
UCCGCAC	1.55413e-07	1.08331e-07	1.53328e-07	6.68244e-08	1.52071e-07	2.05559e-07	1.64445e-07	1.83989e-07	1.79227e-07	2.0185e-07	2.32934e-07	1.5073e-07	1.72643e-07	9.13033e-08	4.11476e-08	0.915802	0.0271548	0.451262	0.0665591
UGCGUC	1.70152e-06	1.71489e-06	1.91737e-06	1.07594e-06	2.90433e-06	3.49808e-06	4.06855e-06	3.36836e-06	4.89932e-06	5.10139e-06	4.31011e-06	4.41216e-06	3.32854e-06	2.09999e-06	9.11793e-07	0.915597	0.0271548	0.451262	0.111279
UCGGGA	9.59113e-05	5.26956e-05	7.83882e-05	1.93024e-05	0.000108237	0.000125995	9.58855e-05	0.00010698	0.000115296	9.33578e-05	0.000106359	9.73245e-05	9.77756e-05	3.9451e-05	9.37449e-06	0.914406	0.118731	0.451262	0.111279
UUGUGGC	1.77815e-06	1.36394e-06	2.18438e-06	1.05862e-06	1.92635e-06	2.76768e-06	3.41118e-06	2.88907e-06	3.68482e-06	4.05662e-06	3.43868e-06	3.24859e-06	2.90269e-06	1.83498e-06	9.06855e-07	0.914038	0.0271548	0.451262	0.111279
UUAGUG	4.86669e-05	2.66368e-05	2.99777e-05	1.86321e-05	3.55008e-05	4.50121e-05	3.67871e-05	4.61158e-05	4.2142e-05	5.21221e-05	4.7185e-05	3.82095e-05	4.43132e-05	2.97373e-05	2.13924e-05	0.913759	0.0925945	0.451262	0.0927621
UCCAAGG	1.07375e-06	7.8807e-07	6.74859e-07	3.85882e-07	8.37886e-07	1.3038e-06	9.93377e-07	1.28995e-06	1.39866e-06	1.77179e-06	1.76493e-06	1.11588e-06	1.07048e-06	6.45911e-07	2.13775e-07	0.912478	0.0323987	0.451262	0.0767807
UCAAGC	1.34529e-06	9.20654e-07	1.45374e-06	8.2169e-07	1.12956e-06	1.91539e-06	1.96285e-06	1.99877e-06	2.20002e-06	2.73098e-06	2.44989e-06	1.85215e-06	2.02744e-06	1.2407e-06	4.1691e-07	0.912361	0.0271548	0.451262	0.0927621
UCGAGC	3.00697e-06	1.689e-06	1.73677e-06	7.74485e-07	3.11753e-06	4.2489e-06	3.6164e-06	3.90377e-06	5.52233e-06	3.97079e-06	5.32192e-06	3.72559e-06	3.5336e-06	2.13553e-06	5.59809e-07	0.912308	0.0271548	0.451262	0.0665591
UUGAACG	1.41166e-06	9.72072e-07	1.32056e-06	4.20222e-07	1.91427e-06	1.85003e-06	1.59327e-06	1.57773e-06	2.26435e-06	2.33809e-06	2.61709e-06	1.59534e-06	1.4129e-06	7.63834e-07	3.22752e-07	0.91206	0.053084	0.451262	0.0767807
UGCGGUC	5.25853e-07	4.37237e-07	7.14811e-07	3.63679e-07	6.68514e-07	8.9136e-07	1.01503e-06	8.24583e-07	1.09815e-06	1.10176e-06	9.12239e-07	1.02425e-06	9.27926e-07	6.0372e-07	3.04267e-07	0.910729	0.0271548	0.451262	0.243188
UUGAAG	6.30834e-06	4.57824e-06	4.93362e-06	3.23879e-06	6.94581e-06	7.4023e-06	7.01836e-06	7.09251e-06	9.41924e-06	1.16702e-05	1.09139e-05	7.31031e-06	6.47492e-06	4.70311e-06	2.21534e-06	0.910526	0.0271548	0.451262	0.0767807
UUGUUCC	0.000210401	0.000169851	5.98643e-05	6.21994e-05	0.00030914	0.000267958	0.000248609	0.000275942	0.000311093	0.000351734	0.000317523	0.000287735	0.00024812	0.000138119	0.000104856	0.909402	0.053084	0.451262	0.0927621
UUGAGCA	2.49081e-06	1.43633e-06	6.54344e-07	6.51395e-07	2.43677e-06	3.20807e-06	2.92187e-06	3.44475e-06	2.81717e-06	3.98092e-06	2.98177e-06	2.09467e-06	2.63716e-06	1.56866e-06	5.26079e-07	0.908673	0.0271548	0.451262	0.0550619
UUUAA	0.000322365	0.00024794	0.000108733	0.000116473	0.000437047	0.000388536	0.000363478	0.000407127	0.000458048	0.000557579	0.000478994	0.000425466	0.000372008	0.000231	0.000189814	0.907497	0.053084	0.451262	0.111279
UGUGGAC	1.50584e-06	1.13221e-06	9.53981e-07	5.59797e-07	1.3114e-06	1.86838e-06	1.78724e-06	1.88421e-06	2.26516e-06	3.19782e-06	2.68138e-06	1.63123e-06	1.58053e-06	8.56601e-07	2.15703e-07	0.907176	0.0271548	0.451262	0.0550619
UGCACC	1.43741e-06	9.42265e-07	1.261e-06	7.53815e-07	1.31507e-06	1.73375e-06	1.71166e-06	1.78471e-06	2.00832e-06	2.51619e-06	2.42979e-06	1.44849e-06	1.50826e-06	1.06171e-06	3.49154e-07	0.906155	0.0271548	0.451262	0.0550619
UUUUAG	7.69259e-05	5.24148e-05	4.04205e-05	2.99482e-05	8.82779e-05	8.34359e-05	7.13628e-05	8.11472e-05	8.33353e-05	9.28071e-05	8.87686e-05	6.82522e-05	7.13255e-05	5.21646e-05	4.18648e-05	0.905728	0.0925945	0.451262	0.0550619
UUGCUGG	1.82602e-06	1.22135e-06	1.76165e-06	1.02792e-06	1.39139e-06	2.18987e-06	2.26466e-06	2.35833e-06	2.46523e-06	3.27211e-06	2.93961e-06	2.17601e-06	2.26609e-06	1.49998e-06	7.26834e-07	0.905559	0.0271548	0.451262	0.0767807
UCGGGGA	0.000104234	5.55818e-05	7.67812e-05	1.95986e-05	0.000107544	0.00012301	9.22549e-05	0.000106148	0.000108908	9.3732e-05	0.000104564	9.30157e-05	9.69888e-05	3.91344e-05	8.55597e-06	0.904105	0.118731	0.451262	0.0927621
UGGACGG	2.91355e-07	2.42039e-07	2.54827e-07	1.38575e-07	2.62386e-07	4.12936e-07	3.86005e-07	3.87186e-07	4.45056e-07	4.27996e-07	5.32271e-07	3.40458e-07	3.55554e-07	1.96582e-07	8.30989e-08	0.903779	0.0271548	0.451262	0.0550619
UCGGCA	1.4009e-06	1.1457e-06	1.4041e-06	7.66664e-07	1.45785e-06	2.235e-06	2.19567e-06	2.03305e-06	2.66619e-06	3.12125e-06	3.02924e-06	2.03654e-06	1.75069e-06	1.23042e-06	5.52892e-07	0.902852	0.0271548	0.451262	0.0665591
UGAGCA	1.43659e-06	8.01564e-07	4.97956e-07	5.12902e-07	1.27541e-06	1.69477e-06	1.52514e-06	1.84222e-06	1.53275e-06	2.38229e-06	1.76384e-06	1.17728e-06	1.45151e-06	9.72151e-07	3.41922e-07	0.902456	0.0271548	0.451262	0.0550619
UUCCAGG	1.1357e-06	7.39081e-07	9.41024e-07	6.34117e-07	9.70158e-07	1.28908e-06	1.28623e-06	1.28405e-06	1.54695e-06	2.11755e-06	1.88456e-06	1.28408e-06	1.18534e-06	7.95111e-07	2.09113e-07	0.901944	0.0271548	0.451262	0.0665591
UGGGCAC	2.01923e-06	1.35359e-06	1.23364e-06	6.48325e-07	2.19237e-06	2.33573e-06	1.87367e-06	2.27089e-06	2.32263e-06	2.67684e-06	3.3238e-06	1.81163e-06	2.01321e-06	1.02191e-06	1.87414e-07	0.901355	0.0418249	0.451262	0.0665591
UUGGCAC	3.01888e-06	1.86889e-06	1.87287e-06	6.62389e-07	3.5858e-06	3.50839e-06	2.85459e-06	3.2493e-06	3.26125e-06	3.074e-06	3.79493e-06	2.53705e-06	2.90246e-06	1.2093e-06	2.55565e-07	0.901029	0.118731	0.451262	0.0665591
UUGUGC	6.20966e-06	3.97612e-06	6.68782e-06	3.81894e-06	4.895e-06	7.53994e-06	8.11085e-06	8.16169e-06	8.68097e-06	1.10409e-05	9.62688e-06	7.35431e-06	7.86757e-06	5.36115e-06	2.31737e-06	0.900304	0.0271548	0.451262	0.0665591
UGGGGA	0.000183443	0.000101412	0.000135663	3.76108e-05	0.000204067	0.000228578	0.000172328	0.000193309	0.000199271	0.000169618	0.000185858	0.000164295	0.000173016	7.16382e-05	1.57968e-05	0.898096	0.156045	0.451262	0.0767807
UGGGUGA	7.41568e-06	4.48339e-06	5.11543e-06	2.26525e-06	8.15119e-06	7.43269e-06	5.7479e-06	6.8472e-06	7.37941e-06	7.30443e-06	7.58881e-06	6.08973e-06	6.245e-06	3.5945e-06	1.4789e-06	0.898007	0.285192	0.451262	0.0767807
UCUGCCA	1.29231e-06	1.17455e-06	8.55182e-07	5.93352e-07	1.82277e-06	1.6878e-06	1.70942e-06	1.76087e-06	2.42404e-06	2.87168e-06	2.74515e-06	1.90159e-06	1.4086e-06	1.00567e-06	2.97516e-07	0.897576	0.053084	0.451262	0.0927621
UGGUCGG	1.08184e-06	8.20013e-07	8.78397e-07	5.236e-07	1.08214e-06	1.20656e-06	1.49227e-06	1.08911e-06	1.65179e-06	1.68488e-06	1.5088e-06	1.3013e-06	9.61595e-07	7.90053e-07	5.35401e-07	0.895551	0.0271548	0.451262	0.0767807
UUCGGUG	7.39861e-07	6.3054e-07	6.43546e-07	3.83954e-07	9.11101e-07	9.62306e-07	8.98313e-07	8.72602e-07	1.23001e-06	1.36669e-06	1.40446e-06	1.00869e-06	7.82744e-07	6.1876e-07	4.27389e-07	0.893137	0.0418249	0.451262	0.0927621
UUGAGUC	1.40597e-06	9.60288e-07	1.20179e-06	6.78167e-07	1.24454e-06	2.04963e-06	1.7098e-06	2.16642e-06	2.35372e-06	3.29174e-06	3.0234e-06	1.73746e-06	1.73312e-06	1.04027e-06	2.94945e-07	0.892489	0.0271548	0.451262	0.0767807
UUAGGGA	0.000135772	0.000105006	4.97161e-05	5.41266e-05	0.000174938	0.000153508	0.000143039	0.000161176	0.000177749	0.000228039	0.000195904	0.000162017	0.000145085	9.8584e-05	8.12919e-05	0.892344	0.053084	0.451262	0.111279
UCAAGA	1.36375e-06	1.06592e-06	8.67066e-07	5.73375e-07	1.22398e-06	1.44164e-06	1.39898e-06	1.48149e-06	1.8351e-06	2.56783e-06	2.23753e-06	1.50208e-06	1.27705e-06	8.93395e-07	2.54673e-07	0.892099	0.0271548	0.451262	0.0927621
UCAACCG	3.53484e-07	2.18892e-07	4.57285e-07	1.54924e-07	3.17846e-07	4.57256e-07	5.36075e-07	5.24842e-07	4.56451e-07	6.70963e-07	4.65869e-07	3.98358e-07	4.9405e-07	2.57672e-07	9.03318e-08	0.889427	0.0418249	0.451262	0.0927621
UUCAAGC	7.13679e-07	4.58406e-07	9.84755e-07	4.12084e-07	6.06126e-07	1.24294e-06	1.3514e-06	1.33443e-06	1.40777e-06	1.4793e-06	1.32435e-06	1.28144e-06	1.42174e-06	7.11793e-07	2.36438e-07	0.889377	0.0271548	0.451262	0.189036
UUGGCC	1.25932e-05	8.65237e-06	5.72306e-06	4.55313e-06	1.08816e-05	1.18802e-05	1.20444e-05	1.27269e-05	1.21783e-05	1.7431e-05	1.41988e-05	9.674e-06	1.01781e-05	7.42222e-06	4.575e-06	0.887656	0.053084	0.451262	0.0550619
UGGUGC	6.6951e-06	4.6085e-06	5.98286e-06	3.69617e-06	5.5672e-06	7.40262e-06	7.35521e-06	7.709e-06	8.49357e-06	1.1343e-05	1.09397e-05	6.6675e-06	7.25427e-06	4.9882e-06	1.96224e-06	0.886928	0.0271548	0.451262	0.0550619
UUCGAGG	4.97155e-07	3.2192e-07	5.08034e-07	2.81576e-07	3.96513e-07	8.4026e-07	6.28455e-07	8.13125e-07	8.80834e-07	1.10924e-06	9.31211e-07	6.84027e-07	7.22808e-07	5.03366e-07	2.98963e-07	0.886902	0.0271548	0.451262	0.0767807
UUCUAGG	1.4285e-06	7.93246e-07	1.18289e-06	8.57651e-07	1.02645e-06	1.65356e-06	1.37478e-06	1.70881e-06	1.71039e-06	2.67077e-06	2.07638e-06	1.47045e-06	1.56668e-06	1.00287e-06	2.17311e-07	0.886901	0.0323987	0.451262	0.0767807
UUCAAAA	1.27284e-06	8.67908e-07	1.11217e-06	8.04748e-07	1.17175e-06	1.87847e-06	1.79126e-06	1.62709e-06	2.06201e-06	3.06185e-06	2.36149e-06	1.7645e-06	1.56286e-06	1.18162e-06	4.83163e-07	0.885495	0.0271548	0.451262	0.0665591
UAGGGCG	9.69326e-07	8.75105e-07	1.04576e-06	7.19647e-07	8.6166e-07	1.26593e-06	1.3514e-06	1.29804e-06	1.50902e-06	1.6676e-06	1.6258e-06	1.23192e-06	1.2042e-06	9.09972e-07	5.54046e-07	0.884984	0.0271548	0.451262	0.0550619
UAUCCCA	4.39459e-07	2.42839e-07	5.24771e-07	2.21463e-07	3.23676e-07	7.99082e-07	6.74645e-07	8.1818e-07	9.05089e-07	1.39332e-06	8.52688e-07	8.25426e-07	8.23576e-07	4.36819e-07	1.73431e-07	0.884957	0.0271548	0.451262	0.189036
UUGACG	1.35818e-06	9.96027e-07	1.72727e-06	7.98367e-07	1.16803e-06	1.95615e-06	2.33627e-06	2.23756e-06	2.23982e-06	2.43759e-06	2.18083e-06	1.83483e-06	2.23623e-06	1.19319e-06	5.87478e-07	0.88441	0.0271548	0.451262	0.0767807
UUGGGCA	1.47649e-06	8.75694e-07	1.33568e-06	8.14672e-07	1.08464e-06	1.80058e-06	1.48192e-06	1.83332e-06	1.84794e-06	2.67684e-06	2.52644e-06	1.59367e-06	1.70088e-06	1.08193e-06	2.43028e-07	0.884375	0.0271548	0.451262	0.0767807
UUCAGGC	1.40441e-06	9.87097e-07	1.26766e-06	7.89398e-07	1.22864e-06	2.08238e-06	2.08278e-06	2.16845e-06	2.80154e-06	4.01783e-06	3.14198e-06	2.17147e-06	1.98695e-06	1.20957e-06	3.40111e-07	0.881926	0.0271548	0.451262	0.0927621
UGCGUCC	5.44905e-07	6.37568e-07	7.24529e-07	3.50614e-07	8.09985e-07	9.96868e-07	1.10454e-06	8.81195e-07	1.34868e-06	1.5335e-06	1.40551e-06	9.88358e-07	8.05667e-07	5.57802e-07	2.29848e-07	0.881795	0.0271548	0.451262	0.0665591
UUUUUG	0.000121677	9.36847e-05	4.92263e-05	4.77293e-05	0.000163209	0.000147804	0.00014379	0.000154939	0.000172104	0.000202247	0.000176065	0.000158372	0.000140128	9.76972e-05	9.67117e-05	0.881006	0.053084	0.451262	0.0927621
UGAGCCG	6.47775e-07	4.28104e-07	4.3299e-07	2.68297e-07	5.39006e-07	5.54e-07	4.62094e-07	5.96618e-07	5.81796e-07	9.4103e-07	7.21991e-07	5.39757e-07	5.60911e-07	3.73465e-07	9.83685e-08	0.880787	0.0925945	0.451262	0.0927621
UUGUAGC	9.31162e-07	6.29025e-07	9.98252e-07	6.39401e-07	6.99368e-07	1.17183e-06	1.26304e-06	1.32129e-06	1.40435e-06	1.77226e-06	1.54991e-06	1.14555e-06	1.26653e-06	8.5527e-07	3.14233e-07	0.880689	0.0271548	0.451262	0.0767807
UCCCC	0.000198123	0.00011617	0.000122104	6.25172e-05	0.00016873	0.000174347	0.000141521	0.000164337	0.000158432	0.000195909	0.000187427	0.000135685	0.000151265	9.23496e-05	3.79013e-05	0.880582	0.241746	0.451262	0.0665591
UAUGUCG	3.07951e-07	2.13884e-07	3.11515e-07	1.66918e-07	2.35243e-07	4.50972e-07	4.02104e-07	4.55593e-07	4.74195e-07	5.77981e-07	6.37144e-07	4.0075e-07	4.18116e-07	2.75374e-07	9.37072e-08	0.879298	0.0271548	0.451262	0.0665591
UCAAGGA	4.30472e-07	3.05464e-07	5.15053e-07	2.50234e-07	4.47695e-07	5.6078e-07	6.12931e-07	5.29391e-07	6.08493e-07	8.21883e-07	7.16194e-07	4.37356e-07	4.63724e-07	3.12508e-07	8.64743e-08	0.878589	0.0271548	0.451262	0.0550619
UCUAGGC	1.26182e-06	7.9695e-07	8.04972e-07	6.1527e-07	9.57173e-07	1.15844e-06	1.06199e-06	1.20671e-06	1.21161e-06	1.85683e-06	1.61895e-06	1.0465e-06	1.10726e-06	7.34153e-07	1.73431e-07	0.878539	0.0692774	0.451262	0.0665591
UGGCACC	5.15488e-07	3.83071e-07	4.57285e-07	3.44045e-07	4.71734e-07	7.08293e-07	6.85187e-07	6.46827e-07	8.38184e-07	1.07606e-06	9.69155e-07	6.12729e-07	5.86938e-07	4.51193e-07	1.59608e-07	0.878178	0.0271548	0.451262	0.0550619
UUGCUCG	4.48626e-07	2.94816e-07	3.98437e-07	2.34671e-07	3.56422e-07	6.10226e-07	5.01001e-07	6.01841e-07	6.44469e-07	9.05052e-07	8.295e-07	5.53633e-07	5.1172e-07	4.10599e-07	1.97219e-07	0.877876	0.0271548	0.451262	0.0767807
UCCACAC	4.796e-07	3.13376e-07	4.37309e-07	2.77864e-07	3.68802e-07	7.25491e-07	6.59504e-07	7.0563e-07	8.11162e-07	1.32978e-06	9.18563e-07	6.67757e-07	6.70753e-07	3.97156e-07	1.25854e-07	0.876947	0.0271548	0.451262	0.0767807
UGGCUAG	1.39776e-07	1.02396e-07	1.06898e-07	6.25407e-08	1.42683e-07	2.1515e-07	2.75416e-07	2.096e-07	2.92689e-07	3.67254e-07	3.4624e-07	2.06237e-07	1.72643e-07	1.07275e-07	2.37885e-08	0.875959	0.0271548	0.451262	0.0550619
UCAGCGG	2.94411e-07	2.13168e-07	3.39589e-07	1.70559e-07	2.50802e-07	4.14094e-07	3.74888e-07	4.50033e-07	4.80381e-07	6.42928e-07	6.31874e-07	3.91419e-07	4.174e-07	2.71381e-07	8.00449e-08	0.874938	0.0271548	0.451262	0.0927621
UUUAGUG	5.81233e-05	3.8432e-05	2.37356e-05	1.24263e-05	7.35533e-05	6.46231e-05	5.41186e-05	6.0975e-05	6.11095e-05	5.88476e-05	6.11801e-05	4.93009e-05	5.14813e-05	2.52757e-05	1.23395e-05	0.874372	0.156045	0.451262	0.0550619
UCAAGCC	2.89378e-07	1.84591e-07	2.99098e-07	1.99973e-07	2.35545e-07	3.50922e-07	3.1854e-07	3.51804e-07	3.70338e-07	5.69571e-07	4.81679e-07	3.93094e-07	3.73224e-07	2.62331e-07	6.41324e-08	0.873847	0.0271548	0.451262	0.297856
UGUACGC	3.09089e-07	2.11906e-07	2.64005e-07	1.72344e-07	2.46297e-07	3.63324e-07	3.98654e-07	4.10269e-07	4.22429e-07	6.15828e-07	5.16988e-07	3.42133e-07	3.53405e-07	2.50219e-07	1.57679e-07	0.873492	0.0271548	0.451262	0.0550619
UCUCGCA	3.54922e-07	2.90186e-07	2.67244e-07	1.58279e-07	4.3596e-07	5.8724e-07	6.93045e-07	5.72861e-07	9.58483e-07	1.18213e-06	9.84438e-07	7.39294e-07	5.09571e-07	3.36997e-07	1.23443e-07	0.873037	0.0271548	0.451262	0.0927621
UGCGGAC	2.50495e-07	1.60602e-07	3.56866e-07	1.46428e-07	1.97689e-07	4.42538e-07	5.12692e-07	4.56098e-07	4.76474e-07	5.24715e-07	5.10137e-07	4.01707e-07	4.78052e-07	2.1029e-07	5.81853e-08	0.872945	0.0271548	0.451262	0.0927621
UGCUGGC	2.10623e-06	1.50543e-06	1.72116e-06	1.21233e-06	1.96996e-06	2.61802e-06	2.551e-06	2.53154e-06	3.08414e-06	4.34257e-06	4.15171e-06	2.42173e-06	2.27851e-06	1.62296e-06	3.40754e-07	0.872793	0.0271548	0.451262	0.0550619
UGGGCG	2.74778e-06	2.92736e-06	3.15988e-06	2.39454e-06	2.91181e-06	3.51086e-06	4.16209e-06	3.48751e-06	4.29161e-06	4.83588e-06	4.10033e-06	3.87372e-06	3.43504e-06	2.78589e-06	1.98221e-06	0.872771	0.0271548	0.451262	0.0767807
UUGCUCC	2.1372e-06	1.4854e-06	2.5893e-06	1.24489e-06	2.32017e-06	2.81878e-06	3.24711e-06	2.53845e-06	3.30716e-06	4.4505e-06	3.82445e-06	2.44924e-06	2.25845e-06	1.64679e-06	5.43116e-07	0.872603	0.0323987	0.451262	0.0550619
UUGAAGC	1.51854e-06	1.12262e-06	1.38535e-06	8.17527e-07	1.3853e-06	2.0875e-06	1.618e-06	2.06516e-06	2.26142e-06	3.46882e-06	3.11563e-06	1.73268e-06	1.88737e-06	1.19426e-06	2.28401e-07	0.872253	0.0271548	0.451262	0.0767807
UCGCAAC	1.59248e-07	1.51974e-07	1.10677e-07	8.85994e-08	1.71757e-07	2.10354e-07	2.19068e-07	2.07409e-07	2.922e-07	3.80804e-07	3.23052e-07	2.65093e-07	1.84344e-07	1.4747e-07	7.08832e-08	0.871764	0.0271548	0.451262	0.0927621
UGAGUCA	9.6663e-07	6.40683e-07	7.95794e-07	5.05038e-07	7.46083e-07	1.43693e-06	1.03267e-06	1.39626e-06	1.36089e-06	2.23249e-06	1.82975e-06	1.08549e-06	1.22713e-06	8.08554e-07	2.63763e-07	0.871026	0.0271548	0.451262	0.0767807
UGCACCG	2.29765e-07	1.53489e-07	3.02337e-07	1.2451e-07	1.7399e-07	3.97226e-07	3.66263e-07	4.05046e-07	4.83637e-07	5.32659e-07	4.63761e-07	3.65101e-07	3.79671e-07	2.60201e-07	1.43374e-07	0.870254	0.0271548	0.451262	0.0665591
UUGGGCC	7.68433e-06	5.07774e-06	2.73237e-06	2.00666e-06	7.46174e-06	7.67612e-06	8.04649e-06	8.48525e-06	6.95584e-06	9.53973e-06	7.44125e-06	5.66744e-06	6.51721e-06	4.23482e-06	2.79514e-06	0.870095	0.0925945	0.451262	0.0550619
UUGGAAG	2.30064e-06	1.62004e-06	1.47497e-06	1.21326e-06	2.36094e-06	2.27636e-06	2.0385e-06	2.2505e-06	2.56957e-06	3.38612e-06	3.18941e-06	1.99251e-06	2.03996e-06	1.7518e-06	9.94775e-07	0.869127	0.118731	0.451262	0.0665591
UAACUCA	3.33174e-07	1.89558e-07	4.01136e-07	1.9569e-07	2.48265e-07	5.87901e-07	5.12692e-07	6.06558e-07	6.25423e-07	1.04195e-06	6.23442e-07	5.88804e-07	5.87894e-07	3.32605e-07	1.47553e-07	0.868974	0.0271548	0.451262	0.0927621
UCCACCG	7.43515e-07	4.95148e-07	1.19207e-06	3.07492e-07	7.31395e-07	1.47777e-06	1.89246e-06	1.6094e-06	1.86194e-06	1.59938e-06	1.45874e-06	1.51807e-06	1.58793e-06	5.96666e-07	1.6893e-07	0.868558	0.0271548	0.451262	0.111279
UGAAGAC	4.78043e-07	2.90818e-07	4.47567e-07	2.71724e-07	3.82241e-07	6.44624e-07	5.67124e-07	7.63421e-07	7.62814e-07	1.23493e-06	1.01975e-06	6.42875e-07	6.17026e-07	3.78656e-07	8.19737e-08	0.868324	0.0271548	0.451262	0.0767807
UGGGACG	3.81284e-07	3.11314e-07	2.92079e-07	2.47664e-07	3.93863e-07	5.70371e-07	5.09817e-07	4.79013e-07	5.58518e-07	7.07875e-07	7.15667e-07	3.68212e-07	4.87603e-07	3.5563e-07	9.16177e-08	0.868265	0.0271548	0.451262	0.0665591
UUCUGCG	7.6784e-07	8.36006e-07	9.78816e-07	3.96948e-07	1.37277e-06	1.60329e-06	1.48901e-06	1.43333e-06	2.32067e-06	2.70394e-06	2.68191e-06	1.68722e-06	1.24121e-06	7.85395e-07	3.44611e-07	0.867875	0.0271548	0.451262	0.0927621
UUGUCCA	1.29309e-06	8.34954e-07	8.37905e-07	6.40757e-07	1.11553e-06	1.40352e-06	1.2755e-06	1.55565e-06	1.70632e-06	2.71189e-06	2.28666e-06	1.33049e-06	1.30831e-06	8.85083e-07	2.10399e-07	0.867658	0.0323987	0.451262	0.0767807
UUACUCC	1.95621e-06	1.2139e-06	2.1331e-06	1.11502e-06	1.66835e-06	2.74453e-06	2.37429e-06	2.69716e-06	3.40548e-06	5.29621e-06	4.04579e-06	2.80166e-06	2.62164e-06	1.6589e-06	5.30901e-07	0.86695	0.0271548	0.451262	0.111279
UACCGUC	2.25511e-07	1.45325e-07	2.94779e-07	1.41074e-07	1.61043e-07	4.42373e-07	3.50739e-07	4.40934e-07	4.6687e-07	7.00867e-07	5.1488e-07	3.92376e-07	4.07609e-07	2.33715e-07	1.01905e-07	0.86569	0.0271548	0.451262	0.0767807
UCUGGCA	9.60579e-07	7.59451e-07	8.24408e-07	5.16461e-07	9.27077e-07	1.47827e-06	1.50243e-06	1.51134e-06	1.92006e-06	2.68852e-06	2.31406e-06	1.3604e-06	1.18104e-06	8.32111e-07	2.68585e-07	0.865467	0.0271548	0.451262	0.0550619
UACGUCC	1.57091e-07	1.04501e-07	1.13916e-07	8.91705e-08	1.33521e-07	2.63605e-07	2.57975e-07	2.90306e-07	3.11735e-07	5.22846e-07	3.78387e-07	2.94282e-07	2.49771e-07	1.62376e-07	5.72209e-08	0.865032	0.0271548	0.451262	0.0927621
UCGACA	1.64726e-07	1.16744e-07	2.31288e-07	9.01506e-08	1.32596e-07	3.20419e-07	2.5794e-07	3.10964e-07	3.22408e-07	3.67878e-07	4.0926e-07	2.65128e-07	2.89601e-07	1.74175e-07	6.47687e-08	0.864388	0.0271548	0.451262	0.0767807
UGGACUA	7.42856e-07	4.93422e-07	4.47027e-07	4.52921e-07	6.17635e-07	8.91195e-07	7.79484e-07	1.02121e-06	1.00846e-06	1.6475e-06	1.27903e-06	9.47684e-07	9.32224e-07	6.62548e-07	2.88033e-07	0.864068	0.0271548	0.451262	0.111279
UUGGGGA	0.000152327	8.01434e-05	0.000110209	2.88082e-05	0.000163705	0.000184836	0.000135851	0.000154966	0.000154891	0.00012564	0.000137942	0.000124291	0.000138604	5.53236e-05	1.00569e-05	0.864041	0.194574	0.451262	0.0927621
UCUGUCG	4.81278e-07	4.35553e-07	5.50145e-07	2.70296e-07	5.85797e-07	1.25634e-06	9.9721e-07	1.04817e-06	1.14715e-06	1.20456e-06	1.55413e-06	8.75908e-07	9.53238e-07	5.66187e-07	1.6443e-07	0.864018	0.0271548	0.451262	0.0550619
UGACUCA	5.99965e-07	3.93972e-07	4.44867e-07	2.90572e-07	5.12695e-07	6.87621e-07	5.79582e-07	7.52469e-07	7.83e-07	1.27044e-06	1.07772e-06	5.91196e-07	6.23234e-07	4.12861e-07	1.12513e-07	0.863928	0.0323987	0.451262	0.0767807
UUUUCGG	1.1635e-06	9.12898e-07	1.44582e-06	7.80688e-07	1.24023e-06	1.38318e-06	1.67224e-06	1.43788e-06	1.82727e-06	2.35211e-06	1.76545e-06	1.68076e-06	1.36323e-06	1.16871e-06	8.33239e-07	0.863818	0.0418249	0.451262	0.0927621
UCAGUGC	1.24456e-06	7.71867e-07	9.90693e-07	6.50609e-07	1.01078e-06	1.35292e-06	1.29122e-06	1.48085e-06	1.53947e-06	2.22689e-06	2.21867e-06	1.23886e-06	1.20444e-06	8.77763e-07	2.73085e-07	0.860709	0.0271548	0.451262	0.0550619
UGGAUCA	8.28711e-07	5.66358e-07	6.88896e-07	4.63772e-07	6.48564e-07	9.49241e-07	9.17671e-07	1.033e-06	1.21975e-06	1.91944e-06	1.43871e-06	1.03358e-06	9.39866e-07	6.70534e-07	2.67942e-07	0.860302	0.0271548	0.451262	0.111279
UUCAUC	1.21544e-05	8.0067e-06	4.92939e-06	4.06809e-06	1.33256e-05	1.11707e-05	1.00765e-05	1.14722e-05	1.09372e-05	1.62931e-05	1.37927e-05	8.25593e-06	9.21282e-06	5.77771e-06	1.50587e-06	0.860267	0.194574	0.451262	0.0550619
UCCGGG	4.29102e-06	3.2985e-06	5.13903e-06	2.36654e-06	3.69627e-06	5.21129e-06	5.78152e-06	5.29116e-06	5.35547e-06	5.44779e-06	5.75489e-06	4.37402e-06	5.04326e-06	3.11823e-06	1.74891e-06	0.860213	0.0271548	0.451262	0.0550619
UGGACGC	2.05141e-07	1.99069e-07	2.45109e-07	1.20869e-07	2.51218e-07	3.14374e-07	3.28506e-07	2.47847e-07	3.75547e-07	4.87336e-07	3.76806e-07	2.39254e-07	2.21833e-07	1.60779e-07	7.13654e-08	0.860066	0.0323987	0.451262	0.0550619
UUCUCC	1.08755e-05	6.73495e-06	9.8308e-06	6.40363e-06	8.39088e-06	1.30474e-05	1.24446e-05	1.34939e-05	1.63708e-05	2.59041e-05	1.98893e-05	1.32529e-05	1.26278e-05	8.46766e-06	2.15655e-06	0.85981	0.0271548	0.451262	0.0927621
UAGUGGC	8.01631e-07	5.32436e-07	7.1697e-07	5.11249e-07	6.21269e-07	9.03102e-07	8.08616e-07	9.15566e-07	9.81761e-07	1.41622e-06	1.31961e-06	8.87153e-07	9.00227e-07	6.91962e-07	2.66013e-07	0.859574	0.0271548	0.451262	0.0767807
UCAGAGG	6.60117e-07	4.24442e-07	6.58663e-07	4.20722e-07	4.58636e-07	1.00646e-06	8.09575e-07	9.71841e-07	1.10678e-06	1.5064e-06	1.39444e-06	8.38345e-07	8.48888e-07	5.66586e-07	1.75681e-07	0.858665	0.0271548	0.451262	0.0767807
UUGCAUC	1.04488e-06	8.21318e-07	8.43304e-07	6.22409e-07	1.0905e-06	1.32976e-06	1.35312e-06	1.58413e-06	1.63535e-06	2.49041e-06	2.30194e-06	1.35035e-06	1.19179e-06	9.30336e-07	2.27437e-07	0.858491	0.0271548	0.451262	0.0665591
UCCACCC	2.51933e-06	1.39016e-06	3.58863e-06	1.61813e-06	1.86445e-06	3.60464e-06	4.59391e-06	3.85906e-06	4.52821e-06	5.98961e-06	3.83024e-06	3.85223e-06	4.25662e-06	2.28924e-06	4.99718e-07	0.858399	0.0271548	0.451262	0.144044
UCGCCA	1.63032e-06	1.27488e-06	1.29638e-06	7.96621e-07	1.76403e-06	1.63379e-06	1.49571e-06	1.63375e-06	2.10417e-06	2.68756e-06	2.66843e-06	1.54841e-06	1.4459e-06	1.11079e-06	3.96158e-07	0.858384	0.0692774	0.451262	0.0665591
UCAGCGC	1.56192e-07	1.2083e-07	1.922e-07	9.28116e-08	1.35225e-07	2.16473e-07	2.05077e-07	2.2847e-07	2.349e-07	2.63059e-07	2.77203e-07	1.93556e-07	2.14431e-07	1.66768e-07	1.06244e-07	0.856207	0.0271548	0.451262	0.0665591
UCAGCUA	6.00504e-07	3.99569e-07	5.55544e-07	3.69533e-07	3.79212e-07	8.6027e-07	7.19302e-07	9.06131e-07	9.65808e-07	1.60312e-06	1.14307e-06	8.5605e-07	8.84228e-07	5.22532e-07	1.67805e-07	0.85604	0.0271548	0.451262	0.0927621
UCGGGCA	5.25553e-07	4.33701e-07	4.38928e-07	3.25769e-07	4.90436e-07	7.30949e-07	6.01048e-07	6.69068e-07	7.82837e-07	9.76541e-07	1.0208e-06	5.67271e-07	5.61627e-07	4.49196e-07	2.12971e-07	0.855752	0.0271548	0.451262	0.0550619
UGACCAC	5.60123e-07	4.28062e-07	5.38808e-07	2.58302e-07	6.14795e-07	1.00811e-06	1.27742e-06	8.52552e-07	1.48298e-06	1.65358e-06	1.33068e-06	1.16158e-06	8.20233e-07	5.73241e-07	4.1678e-07	0.855748	0.0271548	0.451262	0.0767807
UGGUCAG	1.24247e-06	9.72451e-07	8.6436e-07	6.4911e-07	1.19556e-06	1.56211e-06	1.84895e-06	1.49045e-06	2.22626e-06	2.88477e-06	2.68981e-06	1.61855e-06	1.29303e-06	9.3353e-07	2.85622e-07	0.85551	0.0271548	0.451262	0.0767807
UUCAAAC	9.59201e-07	5.81636e-07	9.31846e-07	5.81715e-07	7.24694e-07	1.0306e-06	1.33032e-06	1.23081e-06	1.3228e-06	2.01756e-06	1.54886e-06	9.95535e-07	1.14331e-06	7.15121e-07	2.6328e-07	0.855284	0.0271548	0.451262	0.0665591
UUUCCAC	1.89486e-06	1.56149e-06	2.10286e-06	9.52961e-07	2.39467e-06	2.86029e-06	2.80438e-06	2.6547e-06	4.18425e-06	5.65225e-06	5.20308e-06	3.1292e-06	2.36113e-06	1.48255e-06	5.13863e-07	0.855209	0.0271548	0.451262	0.0927621
UUCUGCC	2.75658e-06	1.99877e-06	2.35391e-06	1.58851e-06	2.35038e-06	3.87072e-06	3.20725e-06	3.81407e-06	4.39847e-06	6.8442e-06	5.97303e-06	3.43449e-06	3.41656e-06	2.33595e-06	7.06099e-07	0.854506	0.0271548	0.451262	0.0767807
UUGACCA	5.46583e-07	3.25245e-07	3.44988e-07	2.905e-07	4.16615e-07	5.22083e-07	4.86051e-07	5.71176e-07	6.22818e-07	9.84951e-07	7.84705e-07	4.82575e-07	4.85215e-07	3.67077e-07	1.01422e-07	0.854265	0.0418249	0.451262	0.0550619
UACGUC	6.6072e-07	4.66152e-07	6.136e-07	3.98799e-07	5.39195e-07	1.05766e-06	7.98188e-07	1.01891e-06	1.0403e-06	1.53686e-06	1.43962e-06	8.31185e-07	9.17382e-07	6.5257e-07	2.80455e-07	0.85394	0.0271548	0.451262	0.0767807
UAGCCCG	5.0734e-07	3.54747e-07	5.00476e-07	2.83718e-07	4.61059e-07	6.23291e-07	5.54091e-07	5.919e-07	7.35629e-07	1.02373e-06	9.54399e-07	5.56983e-07	5.2748e-07	4.14991e-07	1.84682e-07	0.853803	0.0271548	0.451262	0.0665591
UGCUGCC	2.13241e-06	1.69592e-06	1.66987e-06	1.16207e-06	2.11041e-06	2.81845e-06	2.4937e-06	2.64139e-06	3.09e-06	4.08325e-06	4.57437e-06	2.36287e-06	2.44852e-06	1.73703e-06	4.92325e-07	0.853797	0.0271548	0.451262	0.0550619
UCGUCCA	2.54629e-07	1.59087e-07	2.68324e-07	1.59922e-07	1.75504e-07	4.81732e-07	4.51169e-07	5.44049e-07	5.79517e-07	9.14864e-07	6.84047e-07	5.81865e-07	5.18884e-07	3.00662e-07	1.21193e-07	0.852765	0.0271548	0.451262	0.189036
UGCGAAC	7.69877e-08	5.13876e-08	8.85415e-08	5.10464e-08	5.26589e-08	9.5751e-08	1.01963e-07	9.82288e-08	1.02718e-07	1.35034e-07	9.22252e-08	9.2352e-08	8.90675e-08	6.65476e-08	4.01832e-08	0.852214	0.0271548	0.451262	0.0665591
UGCGAGC	2.32653e-06	1.25047e-06	1.0571e-06	3.95734e-07	2.54739e-06	3.08371e-06	2.63859e-06	2.77012e-06	4.2378e-06	2.31286e-06	4.02787e-06	2.60858e-06	2.49485e-06	1.54058e-06	3.6181e-07	0.852137	0.0418249	0.451262	0.0767807
UGCCAGA	6.72339e-07	4.48348e-07	5.55004e-07	3.86239e-07	5.56799e-07	8.94668e-07	9.46804e-07	9.62743e-07	1.27722e-06	1.99887e-06	1.35703e-06	1.09243e-06	8.28352e-07	6.00126e-07	2.15543e-07	0.851953	0.0271548	0.451262	0.0927621
UGCCGGC	6.08952e-07	6.13158e-07	4.58904e-07	4.48851e-07	7.79586e-07	8.56798e-07	8.65539e-07	7.97287e-07	1.01904e-06	1.25735e-06	1.31065e-06	8.16095e-07	7.26629e-07	5.92673e-07	2.77103e-07	0.851289	0.0271548	0.451262	0.0665591
UGCAAGA	3.82003e-07	2.62157e-07	2.96938e-07	1.99259e-07	3.116e-07	4.07644e-07	3.67988e-07	4.40092e-07	4.64753e-07	7.17687e-07	6.47684e-07	3.51464e-07	3.65822e-07	2.68985e-07	5.36848e-08	0.851205	0.0323987	0.451262	0.0550619
UCUGCA	3.20978e-06	2.18396e-06	2.6012e-06	1.81719e-06	2.53224e-06	4.07535e-06	3.90377e-06	4.38003e-06	4.92735e-06	7.7428e-06	6.59867e-06	3.80586e-06	3.68587e-06	2.57006e-06	6.98937e-07	0.851203	0.0271548	0.451262	0.0550619
UUGACGA	9.55606e-08	7.09999e-08	7.50444e-08	4.93329e-08	7.2723e-08	7.88829e-08	7.35977e-08	1.00251e-07	9.99505e-08	1.63068e-07	1.23318e-07	1.05272e-07	1.00529e-07	6.44181e-08	2.98963e-08	0.85067	0.053084	0.451262	0.297856
UUCACGC	1.783e-07	1.65021e-07	1.53328e-07	1.0195e-07	1.62368e-07	1.96629e-07	1.82844e-07	1.84495e-07	2.349e-07	3.05578e-07	2.76676e-07	1.69631e-07	1.69778e-07	1.32962e-07	6.10785e-08	0.849952	0.0271548	0.451262	0.0550619
UAGUGCC	5.90918e-07	4.34291e-07	4.34069e-07	3.81527e-07	5.25983e-07	8.46048e-07	6.55288e-07	7.50279e-07	8.77741e-07	1.29987e-06	1.21158e-06	7.16565e-07	6.77916e-07	5.31316e-07	1.887e-07	0.849061	0.0271548	0.451262	0.0767807
UUAAGC	3.15253e-06	2.28095e-06	2.67935e-06	1.78681e-06	2.47744e-06	3.05036e-06	3.28817e-06	3.39934e-06	3.92876e-06	5.85497e-06	4.90802e-06	3.06593e-06	3.25708e-06	2.28471e-06	9.93697e-07	0.848782	0.0323987	0.451262	0.0767807
UGACGAA	2.24073e-08	1.53616e-08	1.72764e-08	1.52782e-08	2.30548e-08	2.4806e-08	2.52992e-08	2.52733e-08	3.72779e-08	4.90607e-08	3.89981e-08	2.39254e-08	2.62666e-08	2.04967e-08	6.10785e-09	0.848216	0.0271548	0.451262	0.0927621
UUGUGUC	1.99683e-06	1.61057e-06	2.27725e-06	1.16893e-06	2.55133e-06	3.23966e-06	3.23638e-06	3.0028e-06	4.63028e-06	6.57086e-06	5.67317e-06	3.50028e-06	2.77661e-06	1.90473e-06	7.90966e-07	0.847308	0.0271548	0.451262	0.0927621
UCCGGGC	1.15793e-06	8.85079e-07	1.11649e-06	5.67507e-07	1.06408e-06	1.24559e-06	1.44263e-06	1.13207e-06	1.36284e-06	1.66059e-06	1.51302e-06	9.04379e-07	9.57536e-07	6.23019e-07	2.43832e-07	0.847158	0.0323987	0.451262	0.0550619
UUUCGCC	1.35283e-06	1.07582e-06	9.24287e-07	5.83499e-07	1.44958e-06	1.48191e-06	1.17335e-06	1.34841e-06	1.3788e-06	1.41996e-06	1.59734e-06	9.99842e-07	1.1063e-06	8.41029e-07	4.27549e-07	0.84625	0.118731	0.451262	0.0550619
UUACAGC	1.26523e-06	7.69089e-07	1.31787e-06	7.55058e-07	8.65862e-07	1.71194e-06	1.56491e-06	1.73644e-06	1.98468e-06	3.37724e-06	2.4495e-06	1.5896e-06	1.73049e-06	1.02403e-06	2.74532e-07	0.846149	0.0271548	0.451262	0.0927621
UUACGCC	7.60231e-07	6.73426e-07	4.89678e-07	3.94092e-07	8.73964e-07	8.81769e-07	7.18344e-07	7.65106e-07	8.4323e-07	8.27022e-07	8.73241e-07	6.04355e-07	6.80782e-07	4.63837e-07	2.42385e-07	0.84601	0.118731	0.451262	0.0550619
UAGCCAG	1.38692e-06	1.0145e-06	1.27359e-06	7.68195e-07	1.41853e-06	1.89203e-06	2.31009e-06	1.85405e-06	2.82596e-06	3.64357e-06	3.32538e-06	1.8157e-06	1.54137e-06	1.09218e-06	3.0925e-07	0.845842	0.0271548	0.451262	0.0550619
UCUGCCG	1.03888e-07	1.56772e-07	1.58187e-07	6.96801e-08	3.4605e-07	3.87469e-07	4.82793e-07	3.56859e-07	5.91075e-07	5.04157e-07	3.74698e-07	5.75405e-07	3.86119e-07	2.20805e-07	1.0962e-07	0.845249	0.0271548	0.451262	0.243188
UUGUAUC	1.42874e-06	1.08954e-06	1.13322e-06	9.05841e-07	1.56432e-06	1.78983e-06	2.45594e-06	1.9206e-06	3.06574e-06	4.31967e-06	2.86689e-06	2.56408e-06	1.76941e-06	1.33894e-06	5.45688e-07	0.845211	0.0271548	0.451262	0.0927621
UGCGACA	9.44223e-08	5.63117e-08	1.74924e-07	4.87618e-08	6.61738e-08	2.24742e-07	1.77094e-07	2.19035e-07	2.10482e-07	2.29417e-07	2.51379e-07	2.00734e-07	2.21356e-07	1.01685e-07	2.74853e-08	0.845002	0.0271548	0.451262	0.111279
UCAAGGG	6.66947e-07	3.50749e-07	7.6502e-07	4.43354e-07	4.01737e-07	8.1347e-07	7.65684e-07	8.76308e-07	8.78067e-07	1.2639e-06	1.04715e-06	7.78771e-07	8.40769e-07	5.40234e-07	2.12167e-07	0.844893	0.0271548	0.451262	0.0927621
UCACCG	1.52209e-06	1.12104e-06	1.23723e-06	8.73993e-07	1.29685e-06	1.68911e-06	1.55664e-06	1.74334e-06	1.89608e-06	2.73875e-06	2.42154e-06	1.56151e-06	1.53302e-06	1.3451e-06	8.63374e-07	0.844735	0.0271548	0.451262	0.0665591
UGACGGC	2.08556e-07	1.43347e-07	1.61966e-07	1.08804e-07	1.90306e-07	1.90014e-07	1.87827e-07	2.01175e-07	2.51341e-07	3.67721e-07	2.57176e-07	1.64607e-07	1.83627e-07	1.35624e-07	7.18476e-08	0.844617	0.0925945	0.451262	0.0550619
UGCAGCC	5.29568e-07	3.91404e-07	4.99936e-07	3.19129e-07	5.25264e-07	6.00635e-07	6.63337e-07	5.87856e-07	6.94933e-07	9.60654e-07	9.17509e-07	4.82096e-07	5.45867e-07	4.37617e-07	1.57518e-07	0.843817	0.0271548	0.451262	0.0550619
UUUUGUC	3.16153e-06	2.21459e-06	2.87274e-06	1.97853e-06	3.13928e-06	3.68947e-06	3.97006e-06	3.93303e-06	5.278e-06	8.10716e-06	6.35563e-06	4.38433e-06	3.72746e-06	2.75214e-06	1.23861e-06	0.843738	0.0271548	0.451262	0.111279
UGUAGGC	1.14002e-06	6.78813e-07	9.39404e-07	6.6189e-07	8.02982e-07	1.23517e-06	1.12831e-06	1.2512e-06	1.3267e-06	2.28202e-06	1.72013e-06	1.10487e-06	1.13854e-06	8.32644e-07	2.2583e-07	0.843271	0.0323987	0.451262	0.0665591
UGCGC	6.94569e-06	6.27518e-06	7.81348e-06	5.07117e-06	6.40282e-06	8.89502e-06	9.44895e-06	9.01774e-06	1.04702e-05	1.28993e-05	1.24798e-05	8.28958e-06	8.39346e-06	6.93324e-06	4.48445e-06	0.842744	0.0271548	0.451262	0.0550619
UGGAGUC	1.17501e-06	7.38744e-07	9.51822e-07	7.14364e-07	8.71427e-07	1.44354e-06	1.3629e-06	1.49314e-06	1.72472e-06	2.84692e-06	2.15649e-06	1.32858e-06	1.32598e-06	9.15429e-07	3.03785e-07	0.842541	0.0271548	0.451262	0.0550619
UGAUCCA	9.29005e-07	6.17998e-07	4.95617e-07	3.41047e-07	6.01886e-07	7.28633e-07	6.37847e-07	7.92064e-07	8.35579e-07	1.34473e-06	9.76006e-07	6.85223e-07	6.81737e-07	4.59179e-07	1.25693e-07	0.84249	0.0692774	0.451262	0.0767807
UGCCGAG	9.68188e-08	7.23046e-08	8.20629e-08	5.89711e-08	7.8023e-08	1.08981e-07	1.02155e-07	1.05305e-07	1.0695e-07	1.54658e-07	1.45979e-07	8.15856e-08	9.09778e-08	7.09398e-08	3.07e-08	0.842315	0.0271548	0.451262	0.0550619
UGAAGUC	1.59559e-06	1.51642e-06	1.7325e-06	7.62055e-07	2.56738e-06	2.93554e-06	3.12943e-06	2.59826e-06	5.0169e-06	6.19005e-06	5.71743e-06	3.36989e-06	2.20806e-06	1.26973e-06	3.50719e-07	0.842085	0.0271548	0.451262	0.0927621
UGAGGCA	5.74143e-07	5.09373e-07	7.36946e-07	2.88359e-07	8.16421e-07	1.05921e-06	8.93139e-07	8.44633e-07	1.43561e-06	1.82833e-06	1.84081e-06	9.41703e-07	7.96116e-07	4.77812e-07	1.44177e-07	0.84197	0.0271548	0.451262	0.0767807
UCAUGCA	6.70901e-07	3.30716e-07	6.65681e-07	4.38428e-07	3.66909e-07	8.70854e-07	7.17386e-07	8.50867e-07	9.06391e-07	1.55592e-06	1.03714e-06	8.41695e-07	8.58917e-07	5.38237e-07	1.24729e-07	0.840992	0.0271548	0.451262	0.0927621
UUGGUG	8.41333e-06	5.34259e-06	8.10353e-06	4.60327e-06	6.72801e-06	8.32959e-06	9.14036e-06	8.74456e-06	9.05162e-06	1.15477e-05	1.04067e-05	7.5972e-06	8.27091e-06	7.34555e-06	5.70468e-06	0.840811	0.0323987	0.451262	0.0550619
UCUCCCG	1.45228e-07	1.08373e-07	1.27953e-07	8.75999e-08	1.39995e-07	1.98778e-07	1.74028e-07	1.74891e-07	2.12273e-07	2.52312e-07	2.87743e-07	1.35896e-07	1.44944e-07	1.11667e-07	3.3111e-08	0.839695	0.0271548	0.451262	0.0550619
UUGGGC	1.02233e-05	6.81959e-06	7.85323e-06	4.98077e-06	7.6835e-06	8.65243e-06	8.80387e-06	9.20483e-06	9.33836e-06	1.28954e-05	1.23221e-05	7.69338e-06	8.88351e-06	6.9916e-06	4.29046e-06	0.838358	0.0692774	0.451262	0.0767807
UGGACCC	1.62771e-06	1.07114e-06	2.53477e-06	1.02421e-06	1.27267e-06	2.4247e-06	3.20035e-06	2.56069e-06	3.1543e-06	3.38285e-06	2.81419e-06	2.64902e-06	2.44446e-06	1.5109e-06	7.41621e-07	0.838134	0.0323987	0.451262	0.0927621
UAUGUCC	1.01198e-06	6.16062e-07	6.68381e-07	6.04346e-07	7.56645e-07	1.15844e-06	1.06237e-06	1.18464e-06	1.26338e-06	2.22548e-06	1.82132e-06	1.11851e-06	1.05424e-06	7.5465e-07	2.0831e-07	0.838054	0.0271548	0.451262	0.0665591
UGCGUGC	5.50896e-07	3.87785e-07	7.08872e-07	3.1763e-07	4.01283e-07	8.12478e-07	1.05605e-06	9.60384e-07	1.01839e-06	1.027e-06	1.09089e-06	7.45276e-07	9.37e-07	4.81539e-07	2.51065e-07	0.838015	0.0271548	0.451262	0.0665591
UCCCGGG	1.64544e-06	1.21824e-06	1.85613e-06	8.61435e-07	1.32601e-06	1.84556e-06	1.97851e-06	1.95093e-06	1.85071e-06	1.8101e-06	2.00313e-06	1.53553e-06	1.89167e-06	1.01578e-06	5.31222e-07	0.837936	0.053084	0.451262	0.0927621
UACUGUC	6.36571e-07	4.17709e-07	4.38928e-07	3.59538e-07	5.36394e-07	8.52332e-07	6.74454e-07	7.6578e-07	8.08557e-07	1.30128e-06	1.30327e-06	6.19189e-07	7.52418e-07	4.98575e-07	1.09138e-07	0.837539	0.0271548	0.451262	0.0665591
UUGGGAC	1.32706e-06	8.2014e-07	9.88534e-07	7.43492e-07	1.1686e-06	1.24708e-06	1.26419e-06	1.33578e-06	1.54158e-06	2.37313e-06	1.9362e-06	1.13933e-06	1.12994e-06	9.61746e-07	3.61327e-07	0.837369	0.0418249	0.451262	0.0550619
UCGCAGG	3.70799e-07	2.74909e-07	5.34489e-07	2.4438e-07	2.66777e-07	5.76821e-07	5.76515e-07	5.83307e-07	6.04749e-07	6.11156e-07	5.96038e-07	4.89274e-07	5.69746e-07	3.42188e-07	1.32283e-07	0.837054	0.0271548	0.451262	0.0550619
UUCAGCA	9.20078e-07	5.66989e-07	7.60701e-07	5.5687e-07	6.29711e-07	1.15596e-06	9.93377e-07	1.24648e-06	1.32654e-06	2.35444e-06	1.7391e-06	1.06085e-06	1.17817e-06	7.08732e-07	1.89986e-07	0.836913	0.0271548	0.451262	0.0927621
UUUUG	0.000244624	0.000196185	9.71282e-05	0.000111522	0.000326451	0.000292519	0.000281572	0.000306268	0.000340877	0.000407132	0.000355867	0.000312468	0.000277211	0.000212696	0.000221176	0.836638	0.053084	0.451262	0.0927621
UGAGCUA	5.78876e-07	3.433e-07	4.71322e-07	3.27197e-07	4.06772e-07	6.89275e-07	6.05648e-07	7.8246e-07	8.08069e-07	1.42089e-06	1.09616e-06	6.53402e-07	6.86513e-07	4.57715e-07	1.28586e-07	0.835609	0.0271548	0.451262	0.0767807
UUACCGG	3.8392e-07	3.92541e-07	3.71443e-07	3.28268e-07	4.13435e-07	4.10125e-07	4.52511e-07	4.38575e-07	4.90799e-07	5.80317e-07	5.01178e-07	4.08406e-07	4.49875e-07	4.03678e-07	3.26931e-07	0.835139	0.0323987	0.451262	0.0767807
UCGAG	1.64563e-05	8.4627e-06	8.8118e-06	3.84397e-06	1.47236e-05	1.7078e-05	1.22566e-05	1.49692e-05	1.41883e-05	1.31081e-05	1.38224e-05	9.52036e-06	1.23958e-05	6.48549e-06	1.97733e-06	0.834279	0.241746	0.451262	0.0665591
UGACGGG	3.75233e-07	2.8724e-07	4.95617e-07	2.62942e-07	3.77925e-07	5.47715e-07	7.04736e-07	6.32e-07	6.50655e-07	5.9854e-07	5.42811e-07	5.11285e-07	6.11295e-07	3.56562e-07	2.34027e-07	0.834191	0.0271548	0.451262	0.0927621
UCCAACC	7.66162e-07	5.61897e-07	3.66044e-07	3.42046e-07	9.78032e-07	7.16065e-07	6.81162e-07	7.4017e-07	9.48227e-07	1.27277e-06	1.44187e-06	8.83325e-07	7.11346e-07	4.45337e-07	1.15245e-07	0.833996	0.156045	0.451262	0.111279
UCACACC	5.36457e-07	3.67794e-07	4.86439e-07	3.23484e-07	3.89434e-07	6.59508e-07	5.93381e-07	6.99564e-07	7.37908e-07	1.27885e-06	9.48075e-07	5.88564e-07	6.52366e-07	4.34689e-07	1.78896e-07	0.833686	0.0271548	0.451262	0.0665591
UAGCUCA	5.15548e-07	2.68933e-07	4.02216e-07	2.99282e-07	3.1637e-07	5.27044e-07	4.54619e-07	5.95607e-07	6.17772e-07	1.01906e-06	7.87867e-07	4.96691e-07	5.34405e-07	3.55231e-07	1.25854e-07	0.833616	0.0323987	0.451262	0.0927621
UUGAUCC	9.92093e-07	6.21996e-07	7.71499e-07	5.87712e-07	7.0709e-07	1.18655e-06	9.82644e-07	1.31387e-06	1.32931e-06	2.18483e-06	1.79655e-06	1.10081e-06	1.08767e-06	8.34108e-07	3.24198e-07	0.833333	0.0323987	0.451262	0.0767807
UUUGUGC	2.00623e-06	1.2966e-06	1.96519e-06	1.33934e-06	1.46782e-06	2.42222e-06	2.55733e-06	2.53811e-06	2.67294e-06	3.83514e-06	3.40232e-06	2.1674e-06	2.32841e-06	1.8616e-06	1.04653e-06	0.831906	0.0271548	0.451262	0.0550619
UUCCAUC	1.39614e-06	1.11315e-06	1.18559e-06	9.03057e-07	1.44553e-06	1.54872e-06	1.57718e-06	1.56964e-06	2.04345e-06	2.83617e-06	2.65872e-06	1.54199e-06	1.38282e-06	1.18601e-06	4.19834e-07	0.830875	0.0271548	0.451262	0.0550619
UGUGCG	1.8516e-06	1.28348e-06	2.66034e-06	1.24626e-06	1.33877e-06	2.66864e-06	3.27598e-06	2.94287e-06	3.07489e-06	3.80399e-06	2.81997e-06	2.68848e-06	2.94459e-06	1.85149e-06	1.01476e-06	0.830615	0.0271548	0.451262	0.111279
UGAACCA	3.14002e-07	3.23477e-07	1.38751e-07	1.88979e-07	3.66189e-07	4.06652e-07	4.53469e-07	4.75474e-07	4.76148e-07	6.13959e-07	5.27528e-07	3.85438e-07	3.43376e-07	3.2036e-07	2.0622e-07	0.830506	0.0271548	0.451262	0.0550619
UGGACGA	2.43665e-07	1.41789e-07	3.38509e-07	1.26367e-07	1.51125e-07	3.00483e-07	2.73691e-07	3.09345e-07	3.15967e-07	3.72394e-07	3.72063e-07	2.70357e-07	3.08274e-07	1.62775e-07	4.17905e-08	0.829803	0.0692774	0.451262	0.0767807
UGUGGA	6.38599e-06	4.09521e-06	3.8849e-06	2.93405e-06	5.49166e-06	5.50599e-06	4.806e-06	5.59718e-06	5.87483e-06	9.16632e-06	8.30065e-06	4.56567e-06	4.82209e-06	3.72042e-06	1.22259e-06	0.82878	0.0925945	0.451262	0.0665591
UUGCAAC	6.80607e-07	4.89508e-07	3.3365e-07	3.01209e-07	6.77486e-07	5.6293e-07	5.76324e-07	6.35201e-07	8.57067e-07	1.36762e-06	9.70736e-07	7.14173e-07	5.40136e-07	4.55186e-07	1.38391e-07	0.828511	0.118731	0.451262	0.0927621
UGUCGAC	2.08795e-07	1.58119e-07	1.37671e-07	1.16871e-07	2.05941e-07	2.4839e-07	3.64539e-07	2.36389e-07	4.61823e-07	5.65366e-07	4.33195e-07	3.3663e-07	2.02014e-07	1.48135e-07	5.68994e-08	0.828267	0.0271548	0.451262	0.0767807
UGAUGUC	1.33923e-06	1.0073e-06	1.31517e-06	7.09866e-07	1.55168e-06	1.85499e-06	1.8133e-06	1.73594e-06	2.68385e-06	3.8828e-06	3.6284e-06	1.88245e-06	1.51821e-06	1.03096e-06	2.46564e-07	0.828186	0.0271548	0.451262	0.0927621
UCCCAGG	9.37752e-07	7.23762e-07	8.46543e-07	5.55013e-07	8.33154e-07	9.70078e-07	9.33004e-07	9.48253e-07	1.03483e-06	1.44659e-06	1.37442e-06	8.16334e-07	8.63692e-07	7.98571e-07	3.6856e-07	0.828084	0.0323987	0.451262	0.0550619
UGAAAGG	8.58847e-07	6.00238e-07	6.18171e-07	4.65272e-07	6.96074e-07	9.73716e-07	9.75361e-07	1.0175e-06	1.35047e-06	2.19932e-06	1.64372e-06	1.05128e-06	8.77303e-07	6.7293e-07	2.26955e-07	0.827715	0.0271548	0.451262	0.0927621
UUGGUUC	1.96226e-06	1.30586e-06	1.71414e-06	1.22925e-06	1.52124e-06	2.16655e-06	2.02068e-06	2.3371e-06	2.34558e-06	3.58423e-06	2.95121e-06	1.93413e-06	2.01321e-06	1.73849e-06	1.11741e-06	0.827521	0.0271548	0.451262	0.0550619
UGACGA	3.53771e-07	3.145e-07	2.91486e-07	1.92731e-07	3.30396e-07	5.2163e-07	3.45856e-07	4.35712e-07	4.79233e-07	6.21965e-07	7.19555e-07	3.6107e-07	3.98902e-07	2.98883e-07	1.19319e-07	0.827348	0.0323987	0.451262	0.0767807
CGAAGGG	5.98767e-07	4.25074e-07	4.38389e-07	2.09112e-07	6.94408e-07	6.63973e-07	5.20934e-07	5.67638e-07	5.74634e-07	5.42471e-07	6.7825e-07	4.52429e-07	5.19123e-07	3.17299e-07	1.60894e-07	0.827045	0.285192	0.451262	0.0550619
UGUGAAG	1.17489e-06	9.05996e-07	1.22338e-06	6.20624e-07	1.33722e-06	1.65092e-06	1.43937e-06	1.46585e-06	2.28649e-06	3.31743e-06	3.10298e-06	1.67526e-06	1.32742e-06	9.0731e-07	2.46886e-07	0.826781	0.0271548	0.451262	0.0927621
UAGAACG	2.88659e-07	3.35724e-07	5.85238e-07	1.10089e-07	6.86951e-07	8.52994e-07	7.2716e-07	6.49355e-07	1.32133e-06	1.60125e-06	1.6316e-06	8.91699e-07	6.06519e-07	3.13572e-07	1.18299e-07	0.826771	0.0323987	0.451262	0.0927621
UGUGUGC	1.85106e-06	1.34243e-06	1.56675e-06	1.0814e-06	1.70341e-06	2.17565e-06	2.36663e-06	2.23837e-06	2.97556e-06	4.208e-06	3.84289e-06	1.96786e-06	1.93561e-06	1.49759e-06	5.99533e-07	0.825168	0.0271548	0.451262	0.0550619
UGACAG	1.38731e-06	1.03851e-06	9.71093e-07	8.43757e-07	1.24672e-06	1.70529e-06	1.62674e-06	1.62914e-06	2.02775e-06	2.96313e-06	2.84059e-06	1.50091e-06	1.40457e-06	1.15726e-06	3.92543e-07	0.824744	0.0271548	0.451262	0.0550619
UUUGAUG	2.41334e-06	1.39593e-06	2.1304e-06	1.64883e-06	1.65612e-06	2.2881e-06	2.60333e-06	2.63465e-06	2.96449e-06	4.60096e-06	3.43868e-06	2.527e-06	2.63836e-06	1.92722e-06	8.79209e-07	0.824633	0.0323987	0.451262	0.111279
UCGACCA	2.4684e-08	2.03699e-08	2.75343e-08	1.29222e-08	2.37741e-08	2.84442e-08	3.1624e-08	3.6899e-08	3.25572e-08	4.3921e-08	4.84841e-08	2.27291e-08	2.74605e-08	1.55721e-08	8.35811e-09	0.824411	0.0271548	0.451262	0.0550619
UCGACAA	2.68408e-08	2.17587e-08	2.53747e-08	1.19941e-08	1.94206e-08	2.86095e-08	2.89408e-08	3.5888e-08	3.48362e-08	5.56021e-08	4.00521e-08	2.56002e-08	2.79381e-08	2.44895e-08	9.3225e-09	0.824372	0.0271548	0.451262	0.0550619
UGCAGGA	5.70907e-07	3.74275e-07	5.10734e-07	3.35407e-07	3.93976e-07	7.58235e-07	6.71962e-07	7.78248e-07	8.68951e-07	1.43631e-06	1.24688e-06	7.06995e-07	6.8699e-07	4.79675e-07	1.62019e-07	0.82367	0.0271548	0.451262	0.0767807
UGUCGGC	3.62232e-07	3.40227e-07	3.32571e-07	2.53376e-07	4.17978e-07	5.39281e-07	5.48149e-07	5.36467e-07	7.39373e-07	9.41497e-07	8.50053e-07	5.55787e-07	4.53218e-07	4.12861e-07	2.66174e-07	0.82365	0.0271548	0.451262	0.0927621
UUUCUCC	4.27279e-06	2.53596e-06	3.37754e-06	2.55675e-06	3.00909e-06	4.49633e-06	3.98098e-06	5.00899e-06	5.39651e-06	9.58785e-06	7.27947e-06	4.54271e-06	4.54244e-06	3.2056e-06	7.50622e-07	0.823444	0.0323987	0.451262	0.111279
UGGUGUC	2.20562e-06	1.97971e-06	2.52991e-06	1.159e-06	2.92467e-06	3.90776e-06	3.2383e-06	3.35983e-06	5.05255e-06	6.62693e-06	7.01122e-06	3.39071e-06	2.93636e-06	2.03822e-06	8.44008e-07	0.822829	0.0271548	0.451262	0.0767807
UUGGGGC	2.25948e-06	1.72012e-06	2.64869e-06	1.58344e-06	1.81425e-06	2.54261e-06	2.94218e-06	2.69969e-06	2.85543e-06	3.70244e-06	3.42393e-06	2.31406e-06	2.66056e-06	2.05845e-06	1.23186e-06	0.822627	0.0323987	0.451262	0.0665591
UGAUGGA	2.36415e-06	1.30582e-06	1.50467e-06	1.17378e-06	1.88039e-06	1.94181e-06	1.57948e-06	1.88151e-06	1.9658e-06	3.15437e-06	2.64976e-06	1.64032e-06	1.77204e-06	1.31179e-06	3.71614e-07	0.822453	0.0925945	0.451262	0.0767807
UUGGACC	7.4711e-07	5.29448e-07	7.81217e-07	4.20294e-07	5.6596e-07	9.48414e-07	8.20499e-07	9.36964e-07	1.04248e-06	1.51387e-06	1.376e-06	7.80446e-07	7.98504e-07	6.65742e-07	3.47022e-07	0.822372	0.0271548	0.451262	0.0550619
UGUAGG	4.42012e-06	3.01212e-06	3.86378e-06	2.64111e-06	3.593e-06	4.68287e-06	4.48845e-06	4.79168e-06	5.58171e-06	8.56904e-06	7.38368e-06	4.3677e-06	4.36947e-06	3.65663e-06	1.71213e-06	0.822311	0.0271548	0.451262	0.0550619
UCGCAAG	1.84231e-07	1.62538e-07	1.76003e-07	1.08947e-07	2.47584e-07	3.06436e-07	3.81596e-07	2.88621e-07	5.10008e-07	6.98063e-07	5.28055e-07	3.17251e-07	2.37832e-07	1.80876e-07	8.82423e-08	0.819009	0.0271548	0.451262	0.0767807
UCCAGG	3.03023e-06	2.222e-06	1.89941e-06	1.63277e-06	2.67246e-06	2.93423e-06	2.87989e-06	3.00219e-06	3.48455e-06	5.20878e-06	4.75545e-06	2.46805e-06	2.50155e-06	2.10025e-06	7.14657e-07	0.818882	0.053084	0.451262	0.0550619
UGGCAG	2.96237e-06	2.01655e-06	2.10588e-06	1.76265e-06	2.53142e-06	2.94733e-06	2.9663e-06	3.06465e-06	3.65953e-06	5.82481e-06	5.13946e-06	2.81719e-06	2.73253e-06	2.20348e-06	5.28683e-07	0.818256	0.0323987	0.451262	0.0550619
UCUCACA	7.6131e-07	5.50449e-07	5.7444e-07	4.3343e-07	6.6064e-07	7.90483e-07	8.77422e-07	8.17506e-07	1.02311e-06	1.63863e-06	1.38549e-06	7.07713e-07	7.12302e-07	5.3877e-07	1.10584e-07	0.818055	0.0271548	0.451262	0.0550619
UUCAAC	4.6711e-06	2.89921e-06	4.16847e-06	2.84034e-06	3.82535e-06	4.13746e-06	3.89834e-06	4.23896e-06	4.39398e-06	6.05559e-06	5.34924e-06	3.71342e-06	4.2221e-06	3.65416e-06	2.39927e-06	0.818037	0.118731	0.451262	0.0767807
UUCUAGC	1.12456e-06	6.9005e-07	7.53683e-07	7.20004e-07	9.22307e-07	1.03557e-06	1.4823e-06	1.11944e-06	1.78267e-06	2.63479e-06	1.84345e-06	1.42117e-06	1.03251e-06	8.07622e-07	2.14257e-07	0.817641	0.0418249	0.451262	0.0767807
UACUGCA	3.21311e-07	2.36652e-07	2.47268e-07	2.20178e-07	3.00016e-07	5.62599e-07	4.09962e-07	4.6705e-07	4.70451e-07	7.27499e-07	7.20937e-07	3.78021e-07	4.37935e-07	3.62285e-07	1.5575e-07	0.81753	0.0271548	0.451262	0.0665591
UUCGCUG	6.00384e-07	4.88498e-07	6.16551e-07	3.72175e-07	7.11709e-07	1.09262e-06	1.31978e-06	1.08827e-06	1.90313e-06	2.63573e-06	1.68008e-06	1.66018e-06	1.00243e-06	7.55848e-07	4.59053e-07	0.817371	0.0271548	0.451262	0.0927621
UGGAAGC	8.5723e-07	6.0331e-07	6.54883e-07	5.23457e-07	6.79644e-07	1.18539e-06	9.48337e-07	1.14606e-06	1.27087e-06	2.12222e-06	1.87402e-06	1.00415e-06	1.06356e-06	7.92981e-07	2.91409e-07	0.816792	0.0271548	0.451262	0.0767807
UCGCUCA	3.02079e-07	2.31181e-07	2.42409e-07	1.5935e-07	2.52922e-07	4.01856e-07	4.12645e-07	3.55005e-07	4.99752e-07	7.73757e-07	6.519e-07	3.0792e-07	3.30004e-07	2.33848e-07	8.21345e-08	0.816444	0.0271548	0.451262	0.0550619
UAGCAAG	3.52526e-07	2.45785e-07	2.96398e-07	2.29816e-07	3.44308e-07	4.60564e-07	5.2975e-07	4.78676e-07	7.02421e-07	1.07326e-06	8.05258e-07	5.0004e-07	4.02117e-07	3.25418e-07	1.26657e-07	0.816313	0.0271548	0.451262	0.0767807
UCAGCAC	7.59572e-07	4.72842e-07	4.55125e-07	3.39905e-07	6.76843e-07	6.96386e-07	5.69424e-07	6.87433e-07	7.16746e-07	9.99903e-07	1.10354e-06	4.95973e-07	5.82163e-07	3.8571e-07	6.3168e-08	0.816142	0.0925945	0.451262	0.0665591
UCGAGCC	3.40004e-07	2.06056e-07	2.07857e-07	7.56058e-08	3.94279e-07	3.6779e-07	2.76566e-07	2.98899e-07	3.14014e-07	2.89691e-07	4.07372e-07	2.3734e-07	2.58368e-07	1.36556e-07	3.84151e-08	0.816017	0.241746	0.451262	0.0550619
UUUUGAC	1.53981e-06	1.09248e-06	1.03334e-06	1.03135e-06	1.29414e-06	1.86888e-06	1.71038e-06	1.84781e-06	2.07731e-06	3.56601e-06	2.89165e-06	1.60874e-06	1.60465e-06	1.26081e-06	3.84634e-07	0.815712	0.0271548	0.451262	0.0550619
UAUGGUC	8.12954e-07	4.89592e-07	6.35987e-07	4.90973e-07	5.72244e-07	8.27361e-07	6.97836e-07	8.7058e-07	9.46925e-07	1.58396e-06	1.34754e-06	7.90973e-07	8.30024e-07	6.19691e-07	1.82271e-07	0.813703	0.0323987	0.451262	0.0927621
UCAGAGA	3.42341e-07	2.55507e-07	2.49428e-07	2.044e-07	3.42945e-07	4.35262e-07	5.07134e-07	4.748e-07	8.05952e-07	1.24614e-06	8.22122e-07	6.79481e-07	4.51785e-07	3.30875e-07	1.12513e-07	0.813354	0.0271548	0.451262	0.111279
UUCAUCC	6.94315e-06	4.67034e-06	1.80646e-06	1.58644e-06	8.76216e-06	6.76243e-06	6.1433e-06	6.94846e-06	5.81373e-06	7.95997e-06	6.67921e-06	4.45084e-06	5.23206e-06	2.76785e-06	6.34252e-07	0.813344	0.285192	0.451262	0.0550619
UCCGUAC	2.58703e-07	1.77016e-07	2.01378e-07	1.50712e-07	1.89814e-07	2.41775e-07	2.38426e-07	2.47341e-07	2.93666e-07	4.21454e-07	4.40046e-07	2.69161e-07	2.6577e-07	1.99377e-07	5.73816e-08	0.813222	0.053084	0.451262	0.189036
UGUGCCG	4.79421e-07	3.94645e-07	5.05875e-07	3.16702e-07	3.90494e-07	5.81286e-07	5.42783e-07	6.07401e-07	6.15493e-07	8.2235e-07	7.47287e-07	4.99562e-07	5.86461e-07	4.8633e-07	3.73061e-07	0.813167	0.0271548	0.451262	0.0767807
UGGCAGC	1.03397e-06	8.65509e-07	6.79178e-07	5.83928e-07	1.06824e-06	1.31174e-06	1.36807e-06	1.33224e-06	2.04508e-06	2.99784e-06	2.52802e-06	1.59798e-06	1.09651e-06	9.2448e-07	3.4879e-07	0.813118	0.0271548	0.451262	0.0927621
UGAAAGC	6.82644e-07	5.20147e-07	5.13433e-07	3.55754e-07	5.88333e-07	9.30554e-07	7.95008e-07	1.03941e-06	1.11248e-06	1.76338e-06	1.72856e-06	7.36423e-07	7.6961e-07	4.98575e-07	1.19103e-07	0.81308	0.0271548	0.451262	0.0550619
UUCUAAG	2.0006e-06	1.22526e-06	1.39939e-06	1.04099e-06	1.47293e-06	1.57849e-06	1.67569e-06	1.91251e-06	1.8639e-06	3.17352e-06	2.66346e-06	1.46399e-06	1.70255e-06	1.14662e-06	3.1359e-07	0.812693	0.0692774	0.451262	0.0767807
UUGACCG	5.90798e-07	4.3408e-07	1.02039e-06	2.67583e-07	5.47448e-07	1.08005e-06	1.24637e-06	1.24783e-06	1.17694e-06	1.05878e-06	9.51764e-07	1.0319e-06	1.34103e-06	5.44892e-07	2.43671e-07	0.812466	0.0323987	0.451262	0.243188
UCAACA	1.18379e-06	7.35247e-07	1.06139e-06	7.2337e-07	8.2364e-07	1.10052e-06	1.19953e-06	1.29906e-06	1.30285e-06	1.82111e-06	1.70765e-06	1.06308e-06	1.24879e-06	9.99749e-07	5.63897e-07	0.812293	0.0323987	0.451262	0.0767807
UCGCAC	1.16328e-06	7.94689e-07	7.25548e-07	4.89648e-07	1.12286e-06	1.04585e-06	8.59486e-07	1.00309e-06	1.01069e-06	1.41027e-06	1.42571e-06	7.16523e-07	8.55257e-07	6.21849e-07	2.41154e-07	0.810291	0.194574	0.451262	0.0550619
UUGGUCG	7.17034e-07	6.54908e-07	6.67841e-07	3.50328e-07	5.43322e-07	7.97759e-07	8.90839e-07	8.37893e-07	1.0765e-06	1.31903e-06	1.25321e-06	6.52206e-07	7.02511e-07	5.07625e-07	3.43325e-07	0.810105	0.0271548	0.451262	0.0550619
UGAGCGC	3.45157e-07	2.49363e-07	3.28791e-07	2.17893e-07	2.38347e-07	3.82508e-07	4.2012e-07	4.64691e-07	4.13476e-07	4.99017e-07	4.82206e-07	3.3017e-07	4.42233e-07	3.26083e-07	2.24544e-07	0.809758	0.0271548	0.451262	0.0927621
UGCAGUA	7.32492e-07	4.46117e-07	5.42047e-07	4.03374e-07	4.83432e-07	8.09832e-07	7.06461e-07	1.00436e-06	8.53811e-07	1.55312e-06	1.36388e-06	7.11541e-07	7.59343e-07	5.51147e-07	1.62983e-07	0.809509	0.0323987	0.451262	0.0767807
UCACUGA	5.47122e-07	3.84502e-07	3.51467e-07	3.30766e-07	4.55759e-07	5.75498e-07	5.51408e-07	6.47164e-07	7.51745e-07	1.19101e-06	1.08299e-06	6.01963e-07	5.53031e-07	4.19117e-07	1.63305e-07	0.809317	0.0271548	0.451262	0.0927621
UAGGACG	1.48284e-07	1.12329e-07	2.18654e-07	8.75999e-08	1.25647e-07	2.16143e-07	1.83994e-07	1.7506e-07	2.17319e-07	2.77076e-07	2.69825e-07	1.41638e-07	1.80045e-07	1.12998e-07	2.7646e-08	0.809186	0.0692774	0.451262	0.0665591
UCCAGUC	1.27596e-06	9.2443e-07	5.97655e-07	6.03061e-07	1.27877e-06	1.23253e-06	1.20305e-06	1.18212e-06	1.67425e-06	2.42733e-06	2.14858e-06	1.04099e-06	9.80221e-07	8.0323e-07	2.47368e-07	0.809006	0.118731	0.451262	0.0550619
UAUGA	1.7376e-05	1.19467e-05	7.8884e-06	7.86889e-06	1.78367e-05	1.54216e-05	1.32735e-05	1.58682e-05	1.45025e-05	2.60897e-05	2.07732e-05	1.18058e-05	1.34295e-05	1.00589e-05	3.67423e-06	0.808541	0.194574	0.451262	0.0665591
UUGUAUG	1.53526e-06	9.38655e-07	1.31733e-06	1.05534e-06	1.09891e-06	1.48174e-06	1.43688e-06	1.60553e-06	1.63909e-06	2.67778e-06	2.13435e-06	1.48672e-06	1.63474e-06	1.30141e-06	5.9664e-07	0.808047	0.0418249	0.451262	0.144044
UAGAAGG	5.86784e-07	3.3585e-07	5.15592e-07	4.00803e-07	4.05068e-07	5.80128e-07	5.30708e-07	6.49523e-07	6.08168e-07	1.07933e-06	8.27919e-07	5.45738e-07	6.38039e-07	4.63171e-07	1.25211e-07	0.807887	0.0418249	0.451262	0.111279
UUUCUGC	3.78832e-05	2.49629e-05	1.28671e-05	5.74168e-06	5.14697e-05	3.60172e-05	3.24646e-05	3.4563e-05	4.4294e-05	3.15862e-05	4.41927e-05	3.14525e-05	2.97798e-05	1.32729e-05	2.38592e-06	0.807456	0.285192	0.451262	0.0550619
UGACGAC	9.27447e-08	1.35729e-07	1.03118e-07	3.70532e-08	1.60589e-07	3.87634e-07	2.41301e-07	2.63347e-07	2.94317e-07	2.59788e-07	4.22128e-07	2.19156e-07	2.55263e-07	1.3762e-07	3.0057e-08	0.807191	0.0271548	0.451262	0.0665591
UCGUAC	8.59727e-07	6.13275e-07	6.44227e-07	5.31058e-07	7.01634e-07	9.02218e-07	7.85816e-07	9.62389e-07	1.01578e-06	1.5757e-06	1.49478e-06	8.56224e-07	8.72307e-07	7.28853e-07	3.43809e-07	0.806442	0.0323987	0.451262	0.0767807
UCCGAAC	8.915e-08	5.59751e-08	1.04738e-07	5.00469e-08	7.6168e-08	8.61593e-08	8.73972e-08	8.71085e-08	8.02534e-08	1.3737e-07	1.08562e-07	9.618e-08	7.45015e-08	5.53676e-08	3.34324e-08	0.806033	0.194574	0.451262	0.111279
UGCUGC	3.14696e-06	2.34825e-06	2.09163e-06	1.67767e-06	2.88622e-06	3.38114e-06	3.04297e-06	3.46988e-06	4.13303e-06	6.21233e-06	6.23837e-06	2.93793e-06	2.91493e-06	2.34108e-06	6.51146e-07	0.805796	0.0323987	0.451262	0.0550619
UUGACUG	9.23912e-07	6.20523e-07	8.1739e-07	6.41542e-07	6.12751e-07	9.47753e-07	1.12294e-06	1.12314e-06	1.13299e-06	1.67974e-06	1.47297e-06	8.61553e-07	1.05783e-06	7.42805e-07	3.88491e-07	0.805623	0.0271548	0.451262	0.0665591
UUUGCGC	6.21114e-07	4.26168e-07	6.33288e-07	4.29861e-07	4.92404e-07	7.30949e-07	7.80059e-07	7.56176e-07	7.59721e-07	9.39628e-07	8.49526e-07	5.9957e-07	7.05377e-07	6.21954e-07	4.82038e-07	0.805394	0.0271548	0.451262	0.0550619
UCAGGAC	5.074e-07	3.46077e-07	3.3635e-07	3.22128e-07	4.38572e-07	6.22133e-07	5.23234e-07	5.79263e-07	6.62375e-07	1.17325e-06	9.25414e-07	5.2588e-07	5.12198e-07	4.63305e-07	1.49964e-07	0.804217	0.0271548	0.451262	0.0665591
UUCAGGA	1.12875e-06	6.5011e-07	9.32925e-07	7.61484e-07	7.49036e-07	1.18655e-06	1.07752e-06	1.30814e-06	1.41705e-06	2.57452e-06	1.903e-06	1.24938e-06	1.27297e-06	9.03317e-07	2.47046e-07	0.803999	0.0323987	0.451262	0.111279
UUUAAGC	2.51507e-06	1.78194e-06	2.45217e-06	1.69438e-06	2.39202e-06	2.85318e-06	2.90098e-06	2.88233e-06	4.16276e-06	6.62506e-06	5.38964e-06	3.1237e-06	2.91463e-06	2.09039e-06	6.88097e-07	0.803788	0.0271548	0.451262	0.189036
UGGCCGC	7.46691e-07	5.24145e-07	6.08453e-07	5.26742e-07	5.65884e-07	7.42856e-07	7.06078e-07	7.40001e-07	8.10836e-07	1.17699e-06	1.18206e-06	7.34509e-07	7.45493e-07	5.90677e-07	2.44635e-07	0.803677	0.053084	0.451262	0.111279
UCGGGCG	3.53844e-07	5.8597e-07	6.01435e-07	3.56397e-07	8.91756e-07	1.08766e-06	1.31882e-06	1.04513e-06	1.55428e-06	1.36949e-06	1.05927e-06	1.47763e-06	1.03872e-06	7.63434e-07	5.59993e-07	0.803484	0.0271548	0.451262	0.144044
UUUGUGG	3.86814e-06	2.70886e-06	5.30331e-06	2.5249e-06	3.4996e-06	5.21653e-06	7.08244e-06	6.04301e-06	6.69864e-06	7.18575e-06	5.62152e-06	6.27036e-06	5.87273e-06	4.3027e-06	3.52905e-06	0.802644	0.0323987	0.451262	0.144044
UGGUCC	5.2915e-06	3.87436e-06	4.4816e-06	3.12706e-06	4.33914e-06	6.41452e-06	5.1661e-06	5.4642e-06	5.71975e-06	8.88573e-06	8.3656e-06	4.08736e-06	4.51871e-06	3.84474e-06	1.62802e-06	0.802029	0.0323987	0.451262	0.0550619
UGCGGCG	2.87281e-07	2.79917e-07	3.40129e-07	2.31101e-07	2.70374e-07	3.8565e-07	4.2127e-07	3.50119e-07	4.83962e-07	5.2051e-07	4.55329e-07	3.74671e-07	3.67732e-07	3.41123e-07	2.54601e-07	0.801425	0.0271548	0.451262	0.0767807
UGCAGCG	3.17177e-07	2.32991e-07	3.79001e-07	2.18036e-07	3.25531e-07	4.3212e-07	5.26683e-07	3.99655e-07	4.94543e-07	6.26107e-07	5.45973e-07	3.40458e-07	3.32153e-07	3.41256e-07	1.95933e-07	0.801362	0.0271548	0.451262	0.0550619
UUUUCUG	4.26033e-06	2.84804e-06	3.32085e-06	2.89358e-06	3.57494e-06	4.07297e-06	4.24011e-06	4.4481e-06	5.15217e-06	8.61552e-06	6.52954e-06	4.47022e-06	3.92231e-06	3.44477e-06	1.5739e-06	0.801222	0.0418249	0.451262	0.0927621
UUGGUAA	1.01582e-06	8.32766e-07	8.49243e-07	7.98822e-07	1.04848e-06	1.11246e-06	1.28317e-06	1.23182e-06	1.53686e-06	2.43948e-06	1.5868e-06	1.42117e-06	1.14379e-06	1.04839e-06	6.26858e-07	0.800205	0.0271548	0.451262	0.111279
UGAGAAG	9.07736e-07	5.90221e-07	6.44626e-07	5.21244e-07	8.65105e-07	8.05036e-07	1.41388e-06	8.51541e-07	1.71723e-06	2.40397e-06	1.38917e-06	1.30896e-06	8.02085e-07	6.08911e-07	1.90147e-07	0.799628	0.0692774	0.451262	0.0767807
UUCACUG	1.38482e-06	1.05536e-06	1.01391e-06	8.73571e-07	1.19715e-06	1.59254e-06	1.51374e-06	1.52415e-06	1.87985e-06	2.76936e-06	2.52117e-06	1.34843e-06	1.32503e-06	1.20185e-06	6.11749e-07	0.799357	0.0271548	0.451262	0.0550619
UGCAACC	3.50609e-07	2.31139e-07	2.3863e-07	1.95761e-07	2.95889e-07	3.44307e-07	3.44797e-07	3.55174e-07	3.75872e-07	6.96661e-07	5.3596e-07	3.22753e-07	3.10184e-07	2.65259e-07	1.42088e-07	0.798783	0.0418249	0.451262	0.0550619
UGGGUCC	2.18417e-06	1.78733e-06	2.24431e-06	1.461e-06	1.78385e-06	2.96993e-06	2.55445e-06	2.82235e-06	3.13542e-06	4.1781e-06	4.22813e-06	2.29133e-06	2.41175e-06	2.17092e-06	1.21723e-06	0.798707	0.0271548	0.451262	0.0550619
UGUAGGG	6.09377e-06	3.5699e-06	6.56503e-06	4.20744e-06	4.63504e-06	6.33825e-06	6.61555e-06	6.44232e-06	8.10429e-06	1.3972e-05	9.48338e-06	6.76777e-06	6.82596e-06	4.91907e-06	1.76436e-06	0.798522	0.0418249	0.451262	0.189036
UUCAUGC	1.57474e-06	1.28679e-06	1.56135e-06	9.68453e-07	1.88516e-06	2.23899e-06	1.88843e-06	2.03719e-06	3.17709e-06	4.65702e-06	4.38359e-06	2.14084e-06	1.86206e-06	1.33029e-06	4.92807e-07	0.79815	0.0271548	0.451262	0.0767807
UGCAAC	1.32015e-06	9.05052e-07	8.47e-07	6.9034e-07	1.11886e-06	1.1547e-06	1.14048e-06	1.23248e-06	1.49725e-06	2.52487e-06	2.04888e-06	1.17026e-06	1.08927e-06	9.32708e-07	3.31861e-07	0.796546	0.053084	0.451262	0.0767807
UGUCGCC	3.40723e-07	3.17416e-07	2.99638e-07	2.52876e-07	3.39652e-07	4.77763e-07	4.02296e-07	3.91399e-07	5.06915e-07	6.49002e-07	6.91425e-07	3.59838e-07	4.1931e-07	3.39792e-07	1.92076e-07	0.796342	0.0271548	0.451262	0.0767807
UCUAG	1.52886e-06	1.02508e-06	1.23188e-06	1.07837e-06	1.28612e-06	1.70952e-06	2.13331e-06	1.78478e-06	2.59757e-06	3.91683e-06	2.72968e-06	2.18059e-06	1.70214e-06	1.53622e-06	8.28682e-07	0.796243	0.0271548	0.451262	0.0927621
UGGUGGA	2.57468e-06	1.66738e-06	1.70065e-06	1.22476e-06	2.32914e-06	2.23469e-06	1.93999e-06	2.06398e-06	2.40239e-06	3.31323e-06	3.22419e-06	1.74296e-06	1.79162e-06	1.66462e-06	7.7859e-07	0.795459	0.156045	0.451262	0.0550619
UUCGC	7.89548e-05	4.71929e-05	2.72322e-05	1.38621e-05	7.85487e-05	5.98831e-05	5.05245e-05	6.04546e-05	6.53778e-05	6.14704e-05	7.66878e-05	5.01222e-05	5.42907e-05	2.84651e-05	7.63812e-06	0.795173	0.384389	0.451262	0.0665591
UUGUCGC	3.99857e-07	2.97888e-07	5.53924e-07	2.89429e-07	2.99978e-07	6.80014e-07	6.82312e-07	6.77492e-07	7.11211e-07	8.21883e-07	7.77854e-07	5.98613e-07	6.21801e-07	5.00571e-07	3.55702e-07	0.794803	0.0271548	0.451262	0.0550619
UGUCAAC	1.07142e-06	7.18711e-07	1.05062e-06	6.70671e-07	7.76899e-07	1.02118e-06	9.31471e-07	1.14421e-06	1.06625e-06	1.49378e-06	1.40235e-06	8.58203e-07	1.10964e-06	8.41827e-07	4.93611e-07	0.794169	0.0925945	0.451262	0.0927621
UGUAGAC	4.48805e-07	2.63209e-07	3.23932e-07	3.0328e-07	3.17203e-07	4.59241e-07	4.64394e-07	4.74295e-07	5.90098e-07	1.00738e-06	8.15798e-07	5.04108e-07	4.40323e-07	3.7107e-07	7.90805e-08	0.793426	0.0271548	0.451262	0.0927621
UUCAGAC	9.95927e-07	8.32261e-07	9.91773e-07	5.10464e-07	1.22687e-06	1.41824e-06	1.1929e-06	1.29584e-06	2.03954e-06	2.93102e-06	2.97018e-06	1.29987e-06	1.05807e-06	7.29096e-07	1.73591e-07	0.79291	0.0323987	0.451262	0.0767807
UAGACAG	3.46714e-07	2.15188e-07	2.45109e-07	2.05542e-07	2.69011e-07	3.50591e-07	3.19307e-07	3.43716e-07	4.08918e-07	6.86382e-07	6.06051e-07	3.06723e-07	3.16632e-07	2.56075e-07	7.61874e-08	0.792579	0.0418249	0.451262	0.0550619
UUCACUC	1.61506e-06	1.06138e-06	1.19153e-06	9.43608e-07	1.22936e-06	1.54111e-06	1.39184e-06	1.5693e-06	1.77095e-06	3.22305e-06	2.5744e-06	1.36327e-06	1.47881e-06	1.09404e-06	2.21329e-07	0.792232	0.053084	0.451262	0.0665591
UGGUGGC	3.19646e-06	2.13732e-06	2.0154e-06	1.55438e-06	2.10863e-06	2.62728e-06	2.63284e-06	2.55277e-06	3.02733e-06	4.27762e-06	3.65317e-06	2.44493e-06	2.3382e-06	2.234e-06	1.37121e-06	0.792102	0.0692774	0.451262	0.0550619
UGCCACC	8.94016e-07	7.33904e-07	6.98614e-07	5.26385e-07	8.288e-07	9.74708e-07	8.81639e-07	1.00065e-06	1.08236e-06	1.55359e-06	1.71697e-06	7.89298e-07	8.75632e-07	6.87437e-07	2.2149e-07	0.792002	0.0323987	0.451262	0.0550619
UACGGCG	1.27194e-07	1.28069e-07	1.25254e-07	8.32449e-08	1.09217e-07	1.56112e-07	1.82844e-07	1.65119e-07	1.81506e-07	1.43444e-07	1.82869e-07	1.46663e-07	1.73359e-07	1.10735e-07	8.43847e-08	0.791956	0.0271548	0.451262	0.111279
UGGUACC	9.20198e-07	6.07771e-07	7.57462e-07	6.05417e-07	6.7707e-07	8.89045e-07	9.12113e-07	9.13713e-07	1.00032e-06	1.63115e-06	1.34596e-06	8.29493e-07	8.19756e-07	7.28164e-07	3.15679e-07	0.791931	0.053084	0.451262	0.0550619
UUGAUA	1.10308e-05	8.17437e-06	3.33889e-06	3.55686e-06	1.40986e-05	1.04287e-05	9.28264e-06	1.05448e-05	9.28534e-06	1.45935e-05	1.25087e-05	7.0728e-06	7.94441e-06	5.07724e-06	1.49314e-06	0.791788	0.241746	0.451262	0.0550619
UCAAACA	3.31197e-07	1.52564e-07	3.99517e-07	2.19535e-07	2.02913e-07	3.31408e-07	4.78002e-07	4.1583e-07	4.12336e-07	5.47143e-07	3.68374e-07	4.17498e-07	3.90894e-07	2.64327e-07	1.24729e-07	0.791619	0.0418249	0.451262	0.189036
UCAGCG	9.32392e-07	6.78398e-07	7.8469e-07	5.41602e-07	7.49326e-07	1.01091e-06	9.24346e-07	1.07297e-06	1.15462e-06	1.87732e-06	1.71693e-06	8.42184e-07	8.89823e-07	7.52936e-07	2.89258e-07	0.790825	0.0323987	0.451262	0.0550619
UUUGAAC	1.65377e-06	9.9564e-07	1.43718e-06	1.15743e-06	1.35005e-06	1.54326e-06	1.64464e-06	1.61345e-06	2.22772e-06	3.59498e-06	2.62815e-06	2.01117e-06	1.61539e-06	1.33495e-06	6.48557e-07	0.79032	0.053084	0.451262	0.144044
UUUCCGC	3.1273e-05	2.06215e-05	1.02325e-05	3.5609e-06	4.36174e-05	3.03431e-05	2.72306e-05	2.88511e-05	3.71003e-05	2.355e-05	3.50356e-05	2.66093e-05	2.50936e-05	1.01819e-05	1.64494e-06	0.790154	0.285192	0.451262	0.0767807
UUGCCGC	7.25961e-07	6.50868e-07	6.65681e-07	4.74838e-07	7.14927e-07	8.21408e-07	7.49776e-07	9.13544e-07	9.22833e-07	1.16998e-06	1.26955e-06	7.44079e-07	8.77303e-07	7.81269e-07	5.08398e-07	0.790108	0.0271548	0.451262	0.0927621
UUGGAAC	1.12971e-06	8.23086e-07	9.74497e-07	6.53037e-07	1.14778e-06	1.43461e-06	1.3054e-06	1.29012e-06	1.92413e-06	3.11605e-06	2.8321e-06	1.44605e-06	1.14045e-06	9.129e-07	2.88998e-07	0.789634	0.0271548	0.451262	0.0927621
UUUACAC	1.62333e-06	9.58646e-07	1.29465e-06	1.06105e-06	1.12174e-06	1.44801e-06	1.59749e-06	1.71218e-06	1.94155e-06	3.5347e-06	2.35833e-06	1.72765e-06	1.57122e-06	1.23486e-06	4.29478e-07	0.789602	0.0418249	0.451262	0.111279
UGAGCGA	1.46786e-07	7.5419e-08	2.4187e-07	5.74004e-08	9.19922e-08	2.27553e-07	2.96882e-07	2.86262e-07	2.64852e-07	2.49041e-07	2.08692e-07	2.4356e-07	3.23318e-07	9.2235e-08	3.29502e-08	0.789298	0.0418249	0.451262	0.297856
UCCAGGA	3.07831e-07	1.82403e-07	2.05157e-07	1.94119e-07	2.30586e-07	2.76504e-07	2.75225e-07	2.88958e-07	3.31269e-07	5.98073e-07	4.58491e-07	2.68921e-07	2.6577e-07	2.15747e-07	4.85413e-08	0.788814	0.053084	0.451262	0.0550619
UGUGGAG	1.22917e-06	7.47919e-07	1.00473e-06	8.71501e-07	8.75856e-07	1.24245e-06	1.17545e-06	1.41699e-06	1.45742e-06	2.71095e-06	1.8445e-06	1.31398e-06	1.33959e-06	1.08526e-06	3.50558e-07	0.788744	0.0323987	0.451262	0.111279
UUGCCUG	1.75083e-06	1.30578e-06	1.48361e-06	1.06448e-06	1.41535e-06	2.03921e-06	1.86179e-06	1.97671e-06	2.23814e-06	3.34781e-06	3.14409e-06	1.61137e-06	1.66387e-06	1.46445e-06	8.91424e-07	0.788637	0.0271548	0.451262	0.0550619
UGAGACC	3.59116e-07	2.31855e-07	2.81821e-07	2.06042e-07	2.50537e-07	3.43149e-07	3.15282e-07	3.77077e-07	3.91337e-07	6.42461e-07	6.0447e-07	2.98589e-07	3.1305e-07	2.45161e-07	5.06308e-08	0.788511	0.0418249	0.451262	0.0550619
UGCAGGC	1.11102e-06	7.9716e-07	7.06173e-07	5.81857e-07	9.24389e-07	1.04532e-06	1.08077e-06	1.11961e-06	1.34054e-06	2.13157e-06	2.04002e-06	9.12036e-07	9.61118e-07	7.59974e-07	1.535e-07	0.788148	0.0418249	0.451262	0.0550619
UAUCUGC	1.07729e-06	6.95479e-07	8.59501e-07	6.78596e-07	8.29633e-07	1.04417e-06	9.98935e-07	1.09568e-06	1.24743e-06	2.25352e-06	1.74279e-06	1.02401e-06	1.0595e-06	8.50212e-07	2.83533e-07	0.787212	0.0418249	0.451262	0.0927621
UUAUAUA	9.05405e-06	6.02624e-06	2.20004e-06	2.69839e-06	1.09612e-05	7.80263e-06	7.40117e-06	8.26503e-06	6.96935e-06	1.1269e-05	8.61172e-06	5.5349e-06	6.29347e-06	3.76287e-06	9.4527e-07	0.787159	0.285192	0.451262	0.0550619
UUCGCAC	7.70356e-07	5.09331e-07	4.3137e-07	2.27745e-07	8.81156e-07	7.05977e-07	5.74599e-07	6.45479e-07	6.79956e-07	6.58347e-07	7.93664e-07	4.98844e-07	5.6688e-07	3.23421e-07	1.46749e-07	0.787114	0.338285	0.451262	0.0550619
UUUGGUG	3.18298e-06	2.00517e-06	3.99409e-06	1.95968e-06	2.18957e-06	3.86295e-06	4.51418e-06	4.16251e-06	4.1486e-06	5.10978e-06	4.48267e-06	3.63355e-06	4.23465e-06	3.22516e-06	2.27742e-06	0.786236	0.0323987	0.451262	0.0927621
UUUAAC	0.00010914	9.00316e-05	3.63988e-05	5.00696e-05	0.000152165	0.000133914	0.00012496	0.00013906	0.000157692	0.000185967	0.000163836	0.000145614	0.000126376	0.000100301	0.000112343	0.785928	0.053084	0.451262	0.111279
UGGCACA	9.24991e-07	4.10175e-07	9.63699e-07	7.03226e-07	4.59393e-07	1.26031e-06	1.01868e-06	1.22508e-06	1.36089e-06	2.3736e-06	1.2843e-06	1.44342e-06	1.39643e-06	9.50167e-07	3.63095e-07	0.78556	0.0271548	0.451262	0.422475
UCCGGAC	1.38458e-07	1.20662e-07	9.39404e-08	6.78953e-08	1.55554e-07	1.47347e-07	1.24579e-07	1.38329e-07	1.67181e-07	1.76151e-07	2.40839e-07	1.14363e-07	1.19155e-07	8.90407e-08	3.15036e-08	0.785462	0.0925945	0.451262	0.0550619
UGCACUA	5.17944e-07	2.82695e-07	3.53626e-07	2.96926e-07	3.56612e-07	4.68502e-07	4.21078e-07	4.80024e-07	4.98776e-07	8.92437e-07	7.50449e-07	4.09124e-07	4.55844e-07	3.66677e-07	1.36141e-07	0.784439	0.0692774	0.451262	0.0665591
UUUUCAC	2.43742e-06	1.82996e-06	1.86747e-06	1.41281e-06	2.08731e-06	2.61885e-06	2.47242e-06	2.87054e-06	3.39539e-06	5.57609e-06	4.92219e-06	2.23152e-06	2.35277e-06	1.83299e-06	6.15125e-07	0.784268	0.0271548	0.451262	0.0550619
UCAGCAA	2.11432e-07	1.26765e-07	1.11757e-07	1.22583e-07	1.57674e-07	2.15316e-07	1.83228e-07	2.49026e-07	2.349e-07	4.84065e-07	3.82076e-07	2.0193e-07	2.02253e-07	1.45739e-07	4.64518e-08	0.784019	0.0323987	0.451262	0.0767807
UUUCGC	8.22115e-05	5.31842e-05	2.62744e-05	1.02627e-05	0.000110412	7.72723e-05	6.82213e-05	7.26001e-05	9.37828e-05	6.09498e-05	9.01691e-05	6.64536e-05	6.29483e-05	2.75273e-05	5.72307e-06	0.783894	0.285192	0.451262	0.0767807
UGACCGG	5.01708e-07	3.38039e-07	7.09952e-07	2.78435e-07	4.54926e-07	7.97429e-07	8.75697e-07	8.41431e-07	8.68951e-07	7.62543e-07	7.84178e-07	8.29014e-07	9.14077e-07	5.83889e-07	4.50373e-07	0.78348	0.0271548	0.451262	0.358819
UGAUCA	2.7401e-06	1.77553e-06	1.6676e-06	1.40421e-06	1.88303e-06	2.498e-06	1.95648e-06	2.66338e-06	2.59407e-06	4.86238e-06	4.02301e-06	2.05737e-06	2.35021e-06	1.72001e-06	5.33556e-07	0.783009	0.0692774	0.451262	0.0767807
UUGGCAA	1.15128e-06	7.88575e-07	6.42466e-07	5.15319e-07	1.01097e-06	9.20962e-07	8.79339e-07	1.02525e-06	1.11378e-06	1.84001e-06	1.62422e-06	7.32595e-07	8.00175e-07	6.10907e-07	1.47874e-07	0.782627	0.118731	0.451262	0.0550619
UUGCGCA	2.47319e-07	1.82782e-07	2.32691e-07	1.39717e-07	2.00717e-07	3.15201e-07	2.66408e-07	3.10524e-07	3.25083e-07	5.10231e-07	4.63234e-07	2.65572e-07	2.73889e-07	2.64993e-07	1.61376e-07	0.78212	0.0271548	0.451262	0.0665591
UGAACG	2.38387e-06	1.75301e-06	1.72463e-06	9.95497e-07	3.00649e-06	2.68433e-06	2.09463e-06	2.213e-06	2.96297e-06	2.79861e-06	3.4117e-06	2.08826e-06	1.94803e-06	1.81335e-06	1.60193e-06	0.781946	0.156045	0.451262	0.0550619
UUUACG	2.31583e-06	2.08743e-06	2.43328e-06	1.54359e-06	2.80543e-06	3.09307e-06	3.21318e-06	2.98473e-06	4.61911e-06	6.28545e-06	5.92859e-06	3.1256e-06	2.61038e-06	2.19385e-06	1.38781e-06	0.781518	0.0271548	0.451262	0.0767807
UUGCCCC	2.9752e-06	2.03345e-06	1.66555e-06	1.49305e-06	2.81704e-06	2.40899e-06	2.14641e-06	2.32834e-06	2.6902e-06	3.78141e-06	3.25581e-06	1.82933e-06	2.03781e-06	1.70721e-06	6.26215e-07	0.781263	0.194574	0.451262	0.0550619
UCCAGGG	1.03769e-06	8.66814e-07	6.10613e-07	5.00897e-07	9.48049e-07	1.05045e-06	1.09841e-06	1.11152e-06	1.41314e-06	2.18624e-06	2.11644e-06	8.84521e-07	8.60111e-07	6.74926e-07	1.48035e-07	0.781179	0.0271548	0.451262	0.0550619
UUGUCC	3.71143e-05	2.16062e-05	1.94208e-05	8.24777e-06	4.12013e-05	3.65874e-05	2.74681e-05	3.26148e-05	3.25643e-05	2.69095e-05	3.14651e-05	2.2823e-05	2.77636e-05	1.32757e-05	4.20384e-06	0.781167	0.384389	0.451262	0.0767807
UCUAGGA	9.45361e-07	5.69893e-07	8.31967e-07	5.9735e-07	6.33989e-07	9.77024e-07	8.24141e-07	9.35616e-07	1.04671e-06	1.84702e-06	1.49879e-06	8.1777e-07	9.12883e-07	7.15919e-07	1.69091e-07	0.781068	0.053084	0.451262	0.0665591
UCUCCG	2.03344e-07	1.47494e-07	1.75842e-07	1.29395e-07	1.78399e-07	2.40031e-07	2.11825e-07	2.16538e-07	2.37228e-07	3.54168e-07	3.75756e-07	1.68952e-07	1.66287e-07	1.42672e-07	4.05591e-08	0.780629	0.0271548	0.451262	0.0550619
UGCCG	7.18073e-05	5.73985e-05	6.30421e-05	4.36471e-05	7.7129e-05	0.000108431	9.31382e-05	0.000106676	0.00011693	0.000118718	0.000107033	0.00010676	0.000103383	8.36755e-05	9.21491e-05	0.780548	0.0271548	0.451262	0.0927621
UAUGGA	1.04771e-05	8.04235e-06	2.75381e-06	3.08377e-06	1.40757e-05	1.048e-05	9.37899e-06	1.03332e-05	9.06165e-06	1.3595e-05	1.17005e-05	6.99324e-06	7.70619e-06	5.17839e-06	2.26486e-06	0.780133	0.241746	0.451262	0.0550619
UUCCGCC	8.11396e-07	7.30538e-07	6.08993e-07	6.06131e-07	8.19412e-07	8.81438e-07	7.9635e-07	8.03521e-07	1.01057e-06	1.38491e-06	1.29273e-06	7.56999e-07	7.45015e-07	6.64145e-07	4.23049e-07	0.779975	0.0692774	0.451262	0.0550619
UCGAGGC	3.10827e-07	2.64387e-07	2.12716e-07	1.93833e-07	2.88659e-07	2.77331e-07	2.68133e-07	2.88284e-07	3.21339e-07	4.41079e-07	4.12642e-07	2.45474e-07	2.50488e-07	2.30787e-07	1.23443e-07	0.779844	0.118731	0.451262	0.0550619
UGACCA	5.28986e-07	3.35371e-07	3.39011e-07	2.89515e-07	3.8442e-07	4.63078e-07	4.20089e-07	4.99981e-07	5.46581e-07	9.24493e-07	8.02025e-07	3.91724e-07	4.20856e-07	3.45096e-07	8.31618e-08	0.779512	0.053084	0.451262	0.0665591
UCACGCC	2.70745e-07	2.43681e-07	2.17035e-07	1.47428e-07	2.71964e-07	3.281e-07	2.69858e-07	2.92664e-07	3.56175e-07	5.25183e-07	5.60202e-07	2.23463e-07	2.50249e-07	1.85668e-07	5.1756e-08	0.779371	0.0418249	0.451262	0.0550619
UGCAAG	1.32378e-06	9.98579e-07	9.48387e-07	7.98227e-07	1.24035e-06	1.43372e-06	1.45822e-06	1.58316e-06	1.87299e-06	3.11668e-06	2.71946e-06	1.2676e-06	1.22754e-06	1.05716e-06	4.03547e-07	0.779258	0.0271548	0.451262	0.0550619
UUAGAC	2.14806e-06	1.63499e-06	1.40938e-06	1.43619e-06	2.33703e-06	2.312e-06	4.08504e-06	2.41454e-06	4.95983e-06	6.35035e-06	4.06734e-06	3.80047e-06	2.19349e-06	1.94079e-06	1.0451e-06	0.779246	0.0323987	0.451262	0.0767807
UCCUGGA	9.81129e-07	6.31845e-07	5.41507e-07	5.71505e-07	7.47105e-07	8.76808e-07	8.54998e-07	9.49769e-07	1.06592e-06	1.77786e-06	1.51618e-06	7.61306e-07	7.55761e-07	6.60951e-07	1.81789e-07	0.779011	0.053084	0.451262	0.0550619
UCCAGCC	6.18358e-07	4.12784e-07	4.68622e-07	3.79243e-07	5.03193e-07	6.2048e-07	6.04114e-07	6.11445e-07	8.28905e-07	1.47976e-06	1.14675e-06	6.3498e-07	5.46583e-07	4.61042e-07	8.50277e-08	0.778471	0.0418249	0.451262	0.0927621
UUUGUAG	2.31778e-06	1.61907e-06	1.71522e-06	1.39117e-06	1.85839e-06	2.21153e-06	2.23342e-06	2.56102e-06	2.71169e-06	4.24164e-06	4.09427e-06	1.92504e-06	2.23791e-06	1.78601e-06	7.98521e-07	0.778108	0.0418249	0.451262	0.0767807
UUCGUCA	4.67618e-07	5.62697e-07	3.69283e-07	3.99233e-07	5.6649e-07	1.13082e-06	7.02628e-07	8.37219e-07	9.10949e-07	1.077e-06	1.33068e-06	7.17283e-07	7.99936e-07	6.45645e-07	2.88194e-07	0.778086	0.0271548	0.451262	0.0767807
UCUAGGG	1.99509e-07	1.33793e-07	2.21354e-07	1.34077e-07	1.29622e-07	2.95522e-07	2.06227e-07	2.67897e-07	2.28714e-07	3.98559e-07	4.01048e-07	2.22267e-07	2.66009e-07	1.93787e-07	6.65434e-08	0.777505	0.0323987	0.451262	0.0927621
UAUCUGA	8.87965e-07	4.69138e-07	7.03473e-07	5.56441e-07	5.13036e-07	9.07567e-07	7.28502e-07	9.84141e-07	1.00862e-06	2.05074e-06	1.37547e-06	9.32372e-07	9.54909e-07	6.83976e-07	2.08792e-07	0.777334	0.0323987	0.451262	0.111279
UAUGUGC	1.23684e-06	7.60587e-07	8.92434e-07	6.95088e-07	8.7438e-07	1.22475e-06	1.12601e-06	1.30258e-06	1.4304e-06	2.696e-06	2.18916e-06	1.04291e-06	1.16862e-06	8.81357e-07	2.3242e-07	0.777131	0.0418249	0.451262	0.0665591
UUCUGUC	2.31628e-06	1.42114e-06	1.61102e-06	1.42316e-06	1.65934e-06	2.16275e-06	2.0111e-06	2.25387e-06	2.46425e-06	4.36453e-06	3.73591e-06	1.94753e-06	2.00533e-06	1.63987e-06	4.29317e-07	0.776903	0.053084	0.451262	0.0550619
UGCUGAA	8.90361e-07	5.07605e-07	5.69581e-07	5.27313e-07	6.47049e-07	7.0697e-07	6.66979e-07	7.96613e-07	8.25975e-07	1.57368e-06	1.17732e-06	6.85462e-07	7.66984e-07	5.65122e-07	1.34533e-07	0.776282	0.0692774	0.451262	0.0927621
UUACACA	1.73165e-06	1.06778e-06	1.3535e-06	1.16557e-06	1.27562e-06	1.76602e-06	1.74641e-06	1.90763e-06	2.39035e-06	4.13465e-06	2.93487e-06	1.87431e-06	1.79353e-06	1.48654e-06	6.75078e-07	0.776223	0.0271548	0.451262	0.111279
UCACGAG	1.37739e-07	1.04038e-07	8.1523e-08	5.85427e-08	1.24019e-07	1.21715e-07	9.90885e-08	1.45743e-07	1.52367e-07	2.17736e-07	2.49271e-07	1.10535e-07	1.4375e-07	9.55624e-08	4.4523e-08	0.775883	0.0925945	0.451262	0.0927621
UGUGGCC	1.57918e-06	1.25384e-06	1.04792e-06	9.72094e-07	1.40551e-06	1.44553e-06	1.81253e-06	1.4827e-06	2.24433e-06	3.14969e-06	2.66241e-06	1.54917e-06	1.22211e-06	1.16525e-06	5.12738e-07	0.77555	0.0418249	0.451262	0.0767807
UAGGCUA	5.8301e-07	2.71753e-07	6.19251e-07	3.70818e-07	3.27197e-07	5.84263e-07	5.01959e-07	6.5761e-07	6.61399e-07	1.22325e-06	8.57958e-07	6.04594e-07	6.42576e-07	4.73021e-07	1.29551e-07	0.775533	0.053084	0.451262	0.111279
UCCAGA	8.74436e-07	5.48934e-07	6.71158e-07	5.21072e-07	5.83887e-07	8.78118e-07	8.54612e-07	9.67333e-07	1.03967e-06	1.82659e-06	1.352e-06	7.87895e-07	8.42412e-07	7.18569e-07	3.73364e-07	0.775449	0.0323987	0.451262	0.0550619
UAGAG	4.55318e-05	3.31881e-05	1.11299e-05	1.2677e-05	5.97296e-05	4.06697e-05	3.57346e-05	3.91803e-05	4.05105e-05	5.38916e-05	5.1584e-05	3.0125e-05	3.04363e-05	1.84151e-05	5.52573e-06	0.774791	0.285192	0.451262	0.0550619
UUGAAC	3.4576e-06	2.08245e-06	3.02734e-06	2.30167e-06	2.68757e-06	3.06638e-06	3.14551e-06	3.29075e-06	3.93449e-06	6.65105e-06	5.20595e-06	3.45438e-06	3.16156e-06	2.70062e-06	1.30795e-06	0.773824	0.053084	0.451262	0.144044
UAUGUGA	1.1683e-06	7.28854e-07	9.72877e-07	7.39494e-07	7.65844e-07	1.18572e-06	9.58878e-07	1.27478e-06	1.35487e-06	2.46425e-06	1.89246e-06	1.07042e-06	1.21137e-06	9.07976e-07	3.32717e-07	0.773208	0.0418249	0.451262	0.0927621
UGAGUCC	1.47508e-05	7.12525e-06	7.61133e-06	2.38783e-06	1.36362e-05	1.60956e-05	1.1189e-05	1.36791e-05	1.27318e-05	9.1393e-06	1.04193e-05	8.32484e-06	1.1271e-05	4.58154e-06	7.04331e-07	0.772643	0.241746	0.451262	0.0927621
UUCCUCA	1.87485e-06	1.24984e-06	1.29141e-06	1.09989e-06	1.63288e-06	1.76635e-06	1.54459e-06	1.82641e-06	2.09147e-06	4.06176e-06	3.1794e-06	1.59415e-06	1.66005e-06	1.28716e-06	2.66334e-07	0.771583	0.0692774	0.451262	0.0767807
UUUUGAG	1.82608e-06	1.10688e-06	1.44096e-06	1.28851e-06	1.29372e-06	1.87583e-06	1.69371e-06	2.00805e-06	2.10466e-06	3.77814e-06	2.73672e-06	1.6152e-06	1.7909e-06	1.46365e-06	6.51611e-07	0.771315	0.0323987	0.451262	0.0665591
UUGCUCA	1.28752e-06	8.08566e-07	8.6274e-07	7.53345e-07	9.61224e-07	1.22277e-06	1.01733e-06	1.36998e-06	1.3075e-06	2.61657e-06	2.07006e-06	1.09961e-06	1.22904e-06	9.65473e-07	3.11339e-07	0.771255	0.0418249	0.451262	0.0927621
UCAGUCA	6.12367e-07	3.94856e-07	4.92377e-07	4.07943e-07	4.13018e-07	7.10112e-07	5.98556e-07	7.55502e-07	7.73232e-07	1.34613e-06	1.06349e-06	6.55555e-07	6.67171e-07	5.80029e-07	3.23555e-07	0.771191	0.0323987	0.451262	0.0767807
UGCAACA	1.5074e-07	8.7077e-08	1.17695e-07	9.11696e-08	1.15615e-07	1.49497e-07	1.28988e-07	1.572e-07	1.85901e-07	3.18193e-07	2.92486e-07	1.26087e-07	1.5354e-07	1.04613e-07	2.7646e-08	0.770997	0.0418249	0.451262	0.0767807
UGUGGGC	2.60093e-06	1.83215e-06	2.46621e-06	1.60214e-06	2.02197e-06	2.51731e-06	2.41876e-06	2.51671e-06	2.74717e-06	4.08558e-06	4.08004e-06	2.06069e-06	2.43539e-06	2.00109e-06	7.17994e-07	0.770552	0.0692774	0.451262	0.0665591
UAGCCGG	3.73855e-07	3.3867e-07	3.11515e-07	2.60087e-07	3.51917e-07	4.79912e-07	3.82938e-07	4.48179e-07	4.99427e-07	5.61628e-07	6.73507e-07	3.58402e-07	3.57464e-07	3.45382e-07	2.27919e-07	0.770103	0.0271548	0.451262	0.0550619
UAGCCG	1.09155e-06	9.84501e-07	9.00334e-07	8.05071e-07	1.01474e-06	1.36141e-06	1.339e-06	1.31488e-06	1.70247e-06	2.24108e-06	2.11588e-06	1.15341e-06	1.10889e-06	1.05494e-06	7.23618e-07	0.769024	0.0271548	0.451262	0.0550619
UUGACCC	1.20203e-06	6.28646e-07	1.03388e-06	8.27737e-07	7.89694e-07	1.00133e-06	1.2019e-06	1.18397e-06	1.23733e-06	2.36753e-06	1.51829e-06	1.14124e-06	1.20181e-06	9.25811e-07	2.39492e-07	0.768936	0.0692774	0.451262	0.0927621
UGUCAGG	1.30178e-06	9.93284e-07	1.14942e-06	7.8847e-07	1.07472e-06	1.5727e-06	1.27148e-06	1.68404e-06	1.8818e-06	3.32444e-06	3.00391e-06	1.32834e-06	1.42174e-06	1.03335e-06	3.44933e-07	0.768885	0.0323987	0.451262	0.0767807
UUCGGAG	4.27237e-07	3.76043e-07	6.05214e-07	2.73009e-07	6.17105e-07	7.98752e-07	6.97645e-07	6.5205e-07	1.19615e-06	1.64563e-06	1.61789e-06	8.55332e-07	6.11056e-07	4.9405e-07	2.95748e-07	0.768467	0.0271548	0.451262	0.0927621
UUUUAUG	4.24601e-06	2.45087e-06	4.75695e-06	3.0807e-06	2.61776e-06	4.15764e-06	5.67373e-06	5.1362e-06	5.14908e-06	7.53432e-06	5.55617e-06	4.62334e-06	5.03363e-06	3.79668e-06	2.30378e-06	0.767759	0.0418249	0.451262	0.0767807
UCUGUGC	2.28441e-06	1.4713e-06	1.49711e-06	1.31114e-06	1.65934e-06	2.00399e-06	1.75216e-06	1.98412e-06	2.16554e-06	3.83094e-06	3.27373e-06	1.76689e-06	1.82314e-06	1.59315e-06	3.84634e-07	0.767569	0.0692774	0.451262	0.0767807
UUCCAGA	7.98755e-07	5.01166e-07	5.61483e-07	4.8412e-07	5.72699e-07	8.15124e-07	7.72967e-07	8.69737e-07	9.92993e-07	1.76899e-06	1.35439e-06	7.15369e-07	7.80595e-07	6.3899e-07	3.31913e-07	0.767062	0.0323987	0.451262	0.0665591
UUGAAGG	1.0979e-06	7.12735e-07	7.00234e-07	6.11414e-07	8.66695e-07	8.93676e-07	7.65876e-07	9.87005e-07	9.81598e-07	1.82225e-06	1.51934e-06	8.18966e-07	8.93302e-07	6.96354e-07	2.15061e-07	0.766647	0.0925945	0.451262	0.0767807
UUCUCGG	6.9954e-07	5.67705e-07	4.98856e-07	3.68462e-07	6.3221e-07	6.58185e-07	6.05648e-07	6.45479e-07	6.93956e-07	9.73737e-07	1.07403e-06	5.13439e-07	5.20556e-07	4.33225e-07	1.89825e-07	0.765882	0.0925945	0.451262	0.0550619
UCAGUA	3.00286e-06	1.81262e-06	2.11539e-06	1.94602e-06	2.03333e-06	3.12574e-06	2.58839e-06	3.30887e-06	3.3688e-06	6.38782e-06	5.17038e-06	2.75003e-06	2.93081e-06	2.39341e-06	8.24544e-07	0.765612	0.0323987	0.451262	0.0767807
UCCACGG	1.66317e-07	2.04667e-07	2.19734e-07	1.58851e-07	1.63844e-07	3.04121e-07	3.07999e-07	2.99404e-07	3.45757e-07	3.70058e-07	3.84184e-07	2.61265e-07	2.87261e-07	2.26794e-07	1.80664e-07	0.765283	0.0271548	0.451262	0.0550619
UUAGUCC	3.13837e-05	1.71071e-05	1.656e-05	5.13505e-06	3.4679e-05	3.21316e-05	2.36567e-05	2.84816e-05	2.77755e-05	1.98509e-05	2.43053e-05	1.93305e-05	2.40635e-05	9.25571e-06	1.60861e-06	0.765147	0.338285	0.451262	0.0767807
UGCAAGG	1.04242e-06	6.80918e-07	4.96696e-07	4.10085e-07	1.05356e-06	8.44725e-07	7.26777e-07	8.10261e-07	9.03136e-07	1.03074e-06	1.09932e-06	6.24213e-07	6.71947e-07	5.52611e-07	2.93016e-07	0.764788	0.285192	0.451262	0.0550619
UGCAGG	4.68833e-06	3.10445e-06	4.12728e-06	3.24556e-06	3.313e-06	4.61332e-06	4.30587e-06	4.81623e-06	5.29035e-06	8.40406e-06	7.78624e-06	4.08105e-06	4.78542e-06	3.8653e-06	1.24523e-06	0.764465	0.0418249	0.451262	0.0767807
UUGACUA	7.1332e-07	4.78229e-07	5.10194e-07	5.27241e-07	5.58919e-07	8.67712e-07	7.12019e-07	8.05543e-07	8.67485e-07	1.60031e-06	1.28641e-06	7.23743e-07	7.54089e-07	6.87038e-07	2.66816e-07	0.764367	0.0323987	0.451262	0.0767807
UCGAGUA	6.97982e-08	4.28441e-08	6.10073e-08	4.76909e-08	5.34917e-08	7.44179e-08	6.78479e-08	8.20539e-08	7.32536e-08	1.15409e-07	1.22264e-07	5.50284e-08	6.68604e-08	5.37705e-08	1.83235e-08	0.764238	0.0323987	0.451262	0.0550619
UUUGCGG	5.19982e-07	4.41277e-07	5.766e-07	3.50614e-07	4.64731e-07	5.67064e-07	6.75412e-07	6.14309e-07	7.16909e-07	8.87297e-07	8.33716e-07	6.06508e-07	5.58762e-07	5.53942e-07	4.65322e-07	0.764128	0.0323987	0.451262	0.0665591
UUUAGCG	7.37824e-07	7.56884e-07	8.67599e-07	5.79716e-07	1.03486e-06	1.2479e-06	1.04723e-06	1.07849e-06	1.68093e-06	2.22502e-06	2.21446e-06	1.19364e-06	9.7449e-07	8.38101e-07	6.14482e-07	0.76406	0.0271548	0.451262	0.0767807
UUUAGGC	4.60111e-06	3.26461e-06	3.71605e-06	3.16994e-06	3.55506e-06	4.48839e-06	4.84307e-06	4.74127e-06	6.04375e-06	1.01827e-05	7.95139e-06	4.56903e-06	4.17806e-06	3.70031e-06	1.41332e-06	0.763065	0.0323987	0.451262	0.0665591
UGAACAG	3.73735e-07	2.40651e-07	2.25133e-07	2.4845e-07	3.00356e-07	3.41495e-07	3.46714e-07	3.71854e-07	4.19987e-07	7.64879e-07	6.46103e-07	3.44047e-07	3.42659e-07	2.82029e-07	9.22606e-08	0.76302	0.053084	0.451262	0.0767807
UGCCGC	2.15392e-06	2.09394e-06	1.51182e-06	1.49017e-06	2.17918e-06	2.62239e-06	2.57527e-06	2.49842e-06	3.53614e-06	4.94281e-06	4.75751e-06	2.43857e-06	2.07976e-06	1.88872e-06	1.01932e-06	0.762239	0.0271548	0.451262	0.0550619
UUGCCUA	1.53256e-06	9.85456e-07	1.2628e-06	8.66146e-07	1.11576e-06	1.22674e-06	1.094e-06	1.36273e-06	1.46556e-06	2.57311e-06	2.1665e-06	1.22091e-06	1.3236e-06	1.01711e-06	2.70835e-07	0.762008	0.156045	0.451262	0.0927621
UCUCGUC	4.45031e-07	3.62659e-07	3.58485e-07	3.17773e-07	4.11126e-07	4.95127e-07	5.76515e-07	4.84236e-07	7.2749e-07	1.15222e-06	9.02753e-07	4.809e-07	4.3507e-07	3.90368e-07	1.58e-07	0.761523	0.0271548	0.451262	0.0550619
UUCCGAG	1.05985e-07	7.9291e-08	5.99275e-08	5.54014e-08	8.24144e-08	1.04681e-07	8.16474e-08	1.02778e-07	1.1802e-07	1.49985e-07	1.76545e-07	8.66099e-08	8.16651e-08	7.61305e-08	3.35932e-08	0.76137	0.0692774	0.451262	0.0767807
UUGUCG	1.9051e-06	1.71328e-06	1.37981e-06	1.04605e-06	1.72733e-06	2.35437e-06	2.01422e-06	2.41471e-06	2.84993e-06	3.95251e-06	4.18022e-06	1.93639e-06	1.96555e-06	1.74513e-06	1.10799e-06	0.761369	0.0271548	0.451262	0.0550619
UGGCAAC	7.84436e-07	4.69433e-07	6.84577e-07	4.28433e-07	5.34804e-07	6.52893e-07	5.86098e-07	6.91308e-07	7.11374e-07	1.1625e-06	1.08088e-06	5.49805e-07	6.26099e-07	4.62506e-07	1.05601e-07	0.761274	0.118731	0.451262	0.0665591
UAAAGUC	1.31838e-06	1.0488e-06	1.04738e-06	9.85588e-07	1.02797e-06	1.34845e-06	1.46122e-06	1.47242e-06	1.87562e-06	3.13941e-06	2.1918e-06	1.49318e-06	1.33004e-06	1.15021e-06	5.87478e-07	0.761082	0.0271548	0.451262	0.0927621
UGGACCG	5.29208e-07	3.44268e-07	1.03658e-06	2.5566e-07	4.60604e-07	1.12768e-06	1.46486e-06	1.29012e-06	1.28422e-06	9.03651e-07	9.92343e-07	1.09459e-06	1.27703e-06	4.6397e-07	1.4032e-07	0.761055	0.0418249	0.451262	0.144044
UCUCUCC	3.80014e-06	2.11169e-06	3.24796e-06	2.52312e-06	2.62344e-06	3.28547e-06	3.50394e-06	3.22554e-06	4.37584e-06	7.62823e-06	5.22574e-06	3.40243e-06	3.29454e-06	2.7789e-06	6.37627e-07	0.760419	0.0692774	0.451262	0.111279
UUAUGUA	7.79074e-06	5.49515e-06	1.46309e-06	2.11953e-06	9.90593e-06	7.01397e-06	6.71464e-06	7.37929e-06	6.047e-06	8.95193e-06	7.27841e-06	4.64846e-06	5.40232e-06	3.1698e-06	8.8387e-07	0.758637	0.338285	0.451262	0.0550619
UUCGCUC	6.41604e-07	4.13584e-07	6.19251e-07	3.25697e-07	4.56099e-07	5.16295e-07	5.97023e-07	5.98808e-07	5.93029e-07	9.15332e-07	8.90632e-07	4.32571e-07	5.1578e-07	3.63217e-07	9.77256e-08	0.758607	0.194574	0.451262	0.0550619
UUCGGCA	3.32096e-07	2.44438e-07	2.93159e-07	2.17822e-07	2.82829e-07	2.90891e-07	2.78675e-07	3.29563e-07	3.03433e-07	5.17239e-07	4.01048e-07	2.58155e-07	2.6386e-07	2.3864e-07	1.15406e-07	0.758529	0.156045	0.451262	0.0550619
UUACGGC	2.89198e-07	2.46753e-07	2.3809e-07	2.03829e-07	2.81579e-07	2.89899e-07	2.79633e-07	2.8761e-07	3.56989e-07	4.63506e-07	4.2529e-07	2.42364e-07	2.71978e-07	2.65259e-07	1.82271e-07	0.758144	0.053084	0.451262	0.0550619
UCCAGGC	1.21868e-06	9.95388e-07	6.96455e-07	6.51109e-07	9.90487e-07	1.04698e-06	1.12581e-06	1.07361e-06	1.3184e-06	2.1269e-06	1.8366e-06	8.47676e-07	9.10972e-07	7.50391e-07	1.9513e-07	0.757572	0.053084	0.451262	0.0550619
UCCCCAA	2.74579e-07	2.01889e-07	3.93578e-07	1.83553e-07	2.89756e-07	3.4381e-07	4.40628e-07	3.02605e-07	3.4592e-07	4.3921e-07	3.357e-07	2.57198e-07	2.92992e-07	2.10956e-07	9.64397e-08	0.757394	0.0692774	0.451262	0.0550619
UUUGAUC	2.45809e-06	1.43936e-06	1.65529e-06	1.28159e-06	1.50795e-06	1.93404e-06	1.60573e-06	2.10678e-06	2.07405e-06	3.7244e-06	3.08454e-06	1.66329e-06	1.90719e-06	1.42518e-06	4.93128e-07	0.757296	0.0925945	0.451262	0.0767807
UAGAGUC	5.66294e-07	3.76169e-07	3.89799e-07	4.11655e-07	5.50363e-07	5.35312e-07	1.07579e-06	5.81117e-07	1.28015e-06	1.70311e-06	9.68628e-07	1.04219e-06	5.56374e-07	4.59445e-07	2.21329e-07	0.757243	0.0418249	0.451262	0.111279
UUGCUGA	1.00186e-06	6.29109e-07	8.68139e-07	7.06867e-07	6.52577e-07	1.09394e-06	9.65203e-07	1.22811e-06	1.24889e-06	2.23062e-06	1.78759e-06	1.00152e-06	1.12851e-06	8.99458e-07	4.35586e-07	0.756383	0.0323987	0.451262	0.0927621
UUCGCCC	4.31748e-06	3.03797e-06	5.23691e-07	7.76405e-07	5.55686e-06	4.28068e-06	4.31466e-06	4.67724e-06	3.69475e-06	4.55376e-06	3.49244e-06	2.65811e-06	3.36546e-06	1.80317e-06	7.31817e-07	0.756038	0.285192	0.451262	0.0550619
UGGAGAG	1.13522e-06	7.51623e-07	7.2075e-07	6.38044e-07	7.99688e-07	8.62255e-07	9.48528e-07	8.92652e-07	1.18508e-06	2.0484e-06	1.59365e-06	9.20888e-07	8.34799e-07	7.14588e-07	1.50446e-07	0.755998	0.053084	0.451262	0.0767807
UGGGAC	4.09981e-06	2.81832e-06	2.58747e-06	2.14644e-06	3.11127e-06	3.37272e-06	3.12358e-06	3.46114e-06	3.79199e-06	6.28682e-06	5.71417e-06	2.68918e-06	2.99363e-06	2.50822e-06	7.67635e-07	0.754542	0.0692774	0.451262	0.0550619
UUACAGA	1.96016e-06	1.13848e-06	1.39507e-06	1.24953e-06	1.33241e-06	1.8368e-06	1.65269e-06	1.99676e-06	2.22528e-06	4.28463e-06	3.19046e-06	1.91738e-06	1.97787e-06	1.6412e-06	6.34412e-07	0.754177	0.0418249	0.451262	0.111279
UCGGUCC	5.6917e-07	4.81385e-07	3.8602e-07	2.67583e-07	5.34047e-07	5.68387e-07	5.01193e-07	5.65953e-07	6.40074e-07	8.65804e-07	1.02554e-06	4.17737e-07	4.59187e-07	3.75196e-07	1.68127e-07	0.754108	0.0692774	0.451262	0.0550619
UUGCGUG	3.70799e-07	2.59e-07	4.16253e-07	2.61943e-07	2.65225e-07	4.38404e-07	5.44891e-07	5.12879e-07	5.47774e-07	6.59282e-07	5.75485e-07	4.46448e-07	5.00736e-07	4.18851e-07	3.39789e-07	0.753989	0.0271548	0.451262	0.0767807
UAUGGGA	8.83645e-06	7.05694e-06	1.73844e-06	1.78848e-06	1.32474e-05	9.6563e-06	8.545e-06	9.28102e-06	7.88779e-06	1.03789e-05	9.43859e-06	6.10336e-06	6.64544e-06	3.92218e-06	1.80455e-06	0.75396	0.194574	0.451262	0.0550619
UGGAAC	1.06739e-05	5.77219e-06	5.17758e-06	3.01156e-06	6.45567e-06	6.98694e-06	5.55901e-06	7.76849e-06	6.88249e-06	1.31878e-05	1.24335e-05	6.05815e-06	7.38343e-06	5.04561e-06	1.296e-06	0.753629	0.118731	0.451262	0.111279
UCGAACA	2.48038e-08	1.82235e-08	1.67365e-08	1.37076e-08	2.21841e-08	2.0837e-08	2.05077e-08	2.76321e-08	2.89759e-08	4.06503e-08	4.47951e-08	2.17721e-08	1.83866e-08	1.73024e-08	7.07224e-09	0.753296	0.0692774	0.451262	0.0767807
UGCAGUC	1.11036e-06	7.37271e-07	5.36648e-07	5.60297e-07	8.76121e-07	1.01903e-06	8.63623e-07	1.17116e-06	1.10076e-06	1.94654e-06	2.02737e-06	8.43609e-07	9.47268e-07	7.71287e-07	1.98987e-07	0.753168	0.0692774	0.451262	0.0665591
UCACAAG	3.31496e-07	1.997e-07	2.10556e-07	1.86694e-07	2.55155e-07	2.79646e-07	2.66025e-07	3.12546e-07	3.21502e-07	6.14894e-07	5.37541e-07	2.9811e-07	2.81291e-07	2.56075e-07	9.53146e-08	0.753014	0.0692774	0.451262	0.111279
UCGGAC	1.54309e-05	7.7782e-06	7.49099e-06	2.60934e-06	1.46084e-05	1.59883e-05	1.11984e-05	1.36628e-05	1.28006e-05	9.20928e-06	1.10923e-05	8.29313e-06	1.12148e-05	4.88562e-06	9.17452e-07	0.752617	0.285192	0.451262	0.0927621
UGAAGCG	2.63915e-07	2.0635e-07	1.94899e-07	2.00259e-07	2.15898e-07	2.71873e-07	2.68325e-07	3.18443e-07	2.94317e-07	5.21445e-07	4.07372e-07	2.67725e-07	2.78187e-07	2.3824e-07	1.68448e-07	0.751796	0.0271548	0.451262	0.0767807
UCAGCCA	2.47739e-07	1.74322e-07	1.4469e-07	1.30936e-07	2.4588e-07	2.00597e-07	2.2386e-07	2.12969e-07	2.97084e-07	5.53217e-07	4.11588e-07	2.17482e-07	1.78851e-07	1.62509e-07	4.22727e-08	0.751451	0.118731	0.451262	0.0767807
UGCAGGG	1.25379e-06	7.07011e-07	1.07654e-06	8.50083e-07	7.30524e-07	1.087e-06	1.05931e-06	1.12736e-06	1.17955e-06	2.02831e-06	1.60788e-06	1.01372e-06	1.23405e-06	9.56556e-07	1.88057e-07	0.751261	0.0925945	0.451262	0.111279
UGCGCAG	3.12684e-07	2.46795e-07	3.02337e-07	2.17251e-07	2.45388e-07	3.37692e-07	3.67605e-07	3.61239e-07	4.17871e-07	5.56955e-07	6.43995e-07	2.84473e-07	3.33824e-07	2.60734e-07	9.01711e-08	0.750109	0.0271548	0.451262	0.0550619
UGAGGCG	5.78336e-07	5.20736e-07	4.18413e-07	3.10134e-07	5.36848e-07	6.64634e-07	5.81498e-07	6.43626e-07	7.22932e-07	1.06251e-06	1.22475e-06	4.60803e-07	5.01214e-07	3.90235e-07	1.33087e-07	0.750052	0.0271548	0.451262	0.0550619
UGAAGUA	7.11624e-06	4.65729e-06	1.27143e-06	1.24175e-06	9.22114e-06	6.48609e-06	5.94301e-06	6.70264e-06	5.47107e-06	6.94979e-06	5.89978e-06	4.07473e-06	4.86146e-06	2.35459e-06	4.78019e-07	0.749983	0.384389	0.451262	0.0550619
UUUCUG	9.70728e-06	6.73438e-06	6.8964e-06	6.35433e-06	7.87001e-06	8.85397e-06	8.73433e-06	9.39269e-06	1.13067e-05	1.95455e-05	1.62219e-05	8.851e-06	8.21206e-06	7.42352e-06	3.22649e-06	0.749764	0.053084	0.451262	0.0665591
UCCGCCC	6.43401e-07	7.00446e-07	9.72877e-07	5.91424e-07	5.39687e-07	1.06136e-06	1.01465e-06	1.048e-06	1.03043e-06	9.35423e-07	1.01184e-06	1.02137e-06	1.1605e-06	6.39256e-07	3.85277e-07	0.749365	0.0323987	0.451262	0.358819
UCAAAA	2.33259e-06	1.69176e-06	1.61004e-06	1.48214e-06	1.97812e-06	2.28709e-06	2.27422e-06	2.41553e-06	2.94689e-06	4.93002e-06	4.33537e-06	2.1367e-06	2.00993e-06	1.85227e-06	8.6809e-07	0.748599	0.0418249	0.451262	0.0550619
UUGCGUC	3.81464e-07	2.64219e-07	2.66164e-07	2.08755e-07	3.09556e-07	3.26446e-07	3.11257e-07	3.49277e-07	3.61547e-07	5.48545e-07	5.65472e-07	2.86626e-07	2.97767e-07	2.7737e-07	1.52535e-07	0.748501	0.0692774	0.451262	0.0550619
UUUGUG	1.02664e-05	5.99114e-06	1.07243e-05	6.70878e-06	6.34511e-06	9.17083e-06	1.10067e-05	1.09607e-05	1.04702e-05	1.60139e-05	1.27437e-05	9.28859e-06	1.04754e-05	8.73543e-06	5.36936e-06	0.748441	0.053084	0.451262	0.0927621
UAUGUGG	1.37787e-06	9.42485e-07	8.21169e-07	8.16671e-07	1.04678e-06	1.10701e-06	1.14786e-06	1.20267e-06	1.47158e-06	2.46191e-06	2.0142e-06	1.06372e-06	1.14809e-06	9.95419e-07	4.04243e-07	0.747929	0.053084	0.451262	0.0767807
UGGGGCA	1.66779e-06	1.10633e-06	1.14402e-06	8.61149e-07	1.08384e-06	1.27668e-06	1.16166e-06	1.22238e-06	1.42356e-06	2.27969e-06	2.01051e-06	1.11875e-06	1.20014e-06	9.73326e-07	2.40778e-07	0.747263	0.0692774	0.451262	0.0665591
UUCGGAC	1.291e-06	8.49222e-07	3.28791e-07	2.76579e-07	1.56996e-06	1.02978e-06	8.42923e-07	9.87679e-07	1.17971e-06	1.13494e-06	1.36177e-06	7.99347e-07	7.90862e-07	4.66499e-07	8.74387e-08	0.746955	0.384389	0.451262	0.0550619
UUACAAG	5.61261e-07	3.97844e-07	3.96817e-07	4.0116e-07	4.88354e-07	5.59126e-07	6.14464e-07	5.86508e-07	8.29068e-07	1.34239e-06	1.05348e-06	6.14404e-07	5.05273e-07	5.05096e-07	2.35152e-07	0.746302	0.0323987	0.451262	0.0767807
UCAGUGA	7.75389e-07	4.65561e-07	4.66463e-07	5.37593e-07	5.56496e-07	6.71249e-07	6.16381e-07	7.63084e-07	8.33463e-07	1.59891e-06	1.1731e-06	7.31638e-07	7.18749e-07	6.22353e-07	1.87093e-07	0.746227	0.053084	0.451262	0.144044
UCCCACG	1.38218e-07	1.10814e-07	1.19315e-07	9.89515e-08	1.21028e-07	1.50986e-07	1.5237e-07	1.31421e-07	1.59367e-07	2.08391e-07	2.07111e-07	9.06772e-08	1.33721e-07	1.14329e-07	4.9345e-08	0.746005	0.0323987	0.451262	0.0665591
UGUCAGA	6.9924e-07	4.38583e-07	4.55665e-07	4.34216e-07	5.15194e-07	5.85751e-07	5.96448e-07	6.64687e-07	7.69977e-07	1.39659e-06	1.19366e-06	5.92392e-07	5.76193e-07	4.88726e-07	1.22639e-07	0.745832	0.053084	0.451262	0.0665591
UGCCGUC	4.15614e-07	3.87448e-07	2.92619e-07	3.1099e-07	3.95301e-07	4.89008e-07	4.36986e-07	4.83562e-07	5.59983e-07	8.31228e-07	8.95902e-07	4.11277e-07	4.32921e-07	3.44983e-07	1.54464e-07	0.745622	0.0271548	0.451262	0.0550619
UUUGCUC	2.57978e-06	1.44799e-06	2.22812e-06	1.99081e-06	1.85851e-06	2.2838e-06	2.41722e-06	2.45117e-06	2.93535e-06	5.51582e-06	3.30008e-06	2.82296e-06	2.56553e-06	2.13791e-06	8.25685e-07	0.744771	0.053084	0.451262	0.189036
UGCGGCA	2.18981e-07	1.88884e-07	1.95439e-07	1.5935e-07	1.80085e-07	3.04782e-07	3.2199e-07	2.63347e-07	3.24269e-07	4.21454e-07	3.9367e-07	1.96667e-07	2.17774e-07	2.40237e-07	1.25211e-07	0.744151	0.0271548	0.451262	0.0550619
UUAGACG	2.5379e-07	2.49573e-07	1.79783e-07	1.52996e-07	4.72908e-07	4.69659e-07	1.15801e-06	4.36722e-07	1.36398e-06	1.28072e-06	7.08289e-07	1.0642e-06	4.48442e-07	2.44762e-07	1.50124e-07	0.744037	0.0418249	0.451262	0.111279
UGGUAGG	1.35307e-06	8.75273e-07	9.62079e-07	9.33756e-07	1.03508e-06	1.15612e-06	1.95034e-06	1.19425e-06	2.20103e-06	3.19735e-06	2.02685e-06	1.8913e-06	1.33864e-06	1.24298e-06	6.60612e-07	0.743978	0.0418249	0.451262	0.189036
UGGAGAC	5.59883e-07	3.4271e-07	2.99098e-07	3.75744e-07	4.12186e-07	4.68336e-07	5.68465e-07	4.94345e-07	7.39536e-07	1.27838e-06	9.97086e-07	5.57222e-07	4.83305e-07	4.20847e-07	1.05923e-07	0.743345	0.0418249	0.451262	0.0927621
UGACCCG	3.89072e-07	2.96457e-07	3.64424e-07	2.79791e-07	3.01908e-07	6.00304e-07	4.04979e-07	5.40342e-07	4.55963e-07	6.31247e-07	8.59012e-07	4.30896e-07	5.33211e-07	3.92631e-07	1.52535e-07	0.743203	0.0271548	0.451262	0.0927621
UGUCGCA	2.06459e-07	1.44441e-07	2.46729e-07	1.32578e-07	1.49232e-07	2.99491e-07	2.48584e-07	2.88115e-07	2.82596e-07	3.71926e-07	3.97359e-07	2.6605e-07	2.81769e-07	2.61532e-07	1.71502e-07	0.74304	0.0271548	0.451262	0.0927621
UCCGGUC	4.385e-07	3.36945e-07	2.66164e-07	2.41953e-07	3.60549e-07	3.59686e-07	3.35406e-07	3.91567e-07	4.19173e-07	6.63487e-07	6.23969e-07	3.22036e-07	3.46957e-07	3.15968e-07	1.43374e-07	0.742209	0.156045	0.451262	0.0665591
UAGAAG	2.1875e-06	1.65462e-06	1.47011e-06	1.73947e-06	2.28334e-06	2.19327e-06	3.77274e-06	2.35868e-06	4.6199e-06	5.9619e-06	3.72148e-06	3.54962e-06	2.19116e-06	2.18174e-06	1.34757e-06	0.742193	0.0323987	0.451262	0.0767807
UCCCACC	6.98881e-07	4.33365e-07	5.82539e-07	4.94829e-07	4.91647e-07	6.22299e-07	5.87248e-07	5.98976e-07	6.07679e-07	1.11765e-06	8.30554e-07	5.63443e-07	6.11772e-07	5.34377e-07	1.09941e-07	0.741954	0.0692774	0.451262	0.0927621
UUCGAC	1.37248e-06	1.16937e-06	9.14063e-07	9.64563e-07	1.43e-06	1.40525e-06	1.9113e-06	1.52565e-06	2.4452e-06	3.98862e-06	2.47772e-06	1.78335e-06	1.29036e-06	1.27885e-06	7.28491e-07	0.741717	0.0323987	0.451262	0.0767807
UCAACGA	2.45642e-08	1.88968e-08	1.29573e-08	1.89907e-08	1.99127e-08	2.71212e-08	3.2774e-08	3.21813e-08	4.98125e-08	6.21435e-08	4.47951e-08	3.1103e-08	2.55502e-08	2.5155e-08	1.68769e-08	0.741591	0.0271548	0.451262	0.0665591
UCUCUGC	1.92547e-06	1.30704e-06	1.44636e-06	1.19955e-06	1.47339e-06	1.80389e-06	1.64464e-06	1.81176e-06	2.07666e-06	3.64544e-06	3.13724e-06	1.45084e-06	1.59581e-06	1.46791e-06	3.75793e-07	0.741414	0.053084	0.451262	0.0550619
UGAGAAC	4.69655e-07	3.05464e-07	3.3581e-07	2.68725e-07	3.74821e-07	4.02022e-07	3.66263e-07	4.12797e-07	5.03496e-07	9.20004e-07	7.85232e-07	3.83045e-07	3.59852e-07	3.27281e-07	7.13654e-08	0.741407	0.0692774	0.451262	0.0665591
UUCUCGC	1.69028e-05	9.56399e-06	4.48269e-06	2.04692e-06	1.91609e-05	1.3545e-05	1.06811e-05	1.19504e-05	1.55459e-05	1.08653e-05	1.57637e-05	1.06056e-05	1.0392e-05	4.98561e-06	7.20083e-07	0.741293	0.384389	0.451262	0.0550619
UCGUAGC	1.99809e-07	1.91073e-07	1.38751e-07	1.737e-07	1.79631e-07	2.52359e-07	2.15043e-07	2.53912e-07	2.75108e-07	3.76599e-07	3.86819e-07	2.12218e-07	2.31623e-07	2.09492e-07	1.15888e-07	0.741166	0.0271548	0.451262	0.0665591
UCAAAG	2.56025e-06	1.47992e-06	2.40159e-06	1.8977e-06	1.82697e-06	2.38478e-06	2.26653e-06	2.53089e-06	2.71125e-06	4.50136e-06	3.50757e-06	2.25043e-06	2.32171e-06	2.08528e-06	1.08551e-06	0.741165	0.0925945	0.451262	0.0665591
UGUGAAC	8.01331e-07	5.07647e-07	9.1079e-07	5.00754e-07	6.52084e-07	7.56581e-07	7.23136e-07	8.18854e-07	8.76601e-07	1.58443e-06	1.18312e-06	7.00535e-07	7.20898e-07	6.35264e-07	2.76621e-07	0.741155	0.118731	0.451262	0.0550619
UUCAAG	3.00984e-06	1.92434e-06	2.04885e-06	1.94819e-06	2.35432e-06	2.6853e-06	2.5599e-06	2.84267e-06	3.34715e-06	6.03822e-06	5.1209e-06	2.50572e-06	2.51673e-06	2.20648e-06	6.94849e-07	0.740619	0.053084	0.451262	0.0550619
UUGCAGC	9.42066e-07	7.1425e-07	6.03054e-07	5.94708e-07	7.76558e-07	9.71401e-07	9.21696e-07	9.61564e-07	1.14373e-06	1.84702e-06	1.75544e-06	7.41926e-07	7.95399e-07	7.44269e-07	2.66656e-07	0.74056	0.0323987	0.451262	0.0550619
UGGCAGA	7.43156e-07	4.88288e-07	5.03715e-07	4.4214e-07	6.10101e-07	6.12542e-07	6.21172e-07	7.33093e-07	7.91953e-07	1.52275e-06	1.26744e-06	5.90239e-07	5.86222e-07	5.06161e-07	1.12513e-07	0.739974	0.053084	0.451262	0.0550619
UUACCA	5.43144e-06	3.92936e-06	4.01903e-06	3.78186e-06	4.26705e-06	5.44081e-06	5.49471e-06	6.01131e-06	7.12354e-06	1.23863e-05	8.60528e-06	5.99778e-06	5.45291e-06	5.13139e-06	3.36263e-06	0.739286	0.0271548	0.451262	0.0927621
UUGCAAG	7.45732e-07	5.31847e-07	4.90218e-07	4.30574e-07	6.3414e-07	6.9622e-07	7.25819e-07	8.30985e-07	8.88973e-07	1.64003e-06	1.49668e-06	5.7086e-07	6.2801e-07	5.31183e-07	1.29711e-07	0.738502	0.0418249	0.451262	0.0550619
UCCUA	2.2255e-05	1.56154e-05	1.22615e-05	1.24323e-05	2.11505e-05	1.82929e-05	1.65047e-05	1.90791e-05	1.76709e-05	3.40539e-05	2.55502e-05	1.49516e-05	1.6874e-05	1.50035e-05	6.92897e-06	0.738355	0.194574	0.451262	0.0665591
UGUCCG	1.67808e-06	1.38816e-06	1.29532e-06	1.13537e-06	1.37957e-06	1.74621e-06	1.54914e-06	1.80085e-06	2.01119e-06	3.2291e-06	2.94471e-06	1.46768e-06	1.55474e-06	1.44078e-06	7.39653e-07	0.738085	0.0323987	0.451262	0.0665591
UAGUGAC	9.21875e-07	5.22756e-07	8.34126e-07	5.5587e-07	6.0976e-07	9.32704e-07	6.83845e-07	8.55079e-07	8.06441e-07	1.39566e-06	1.38443e-06	6.68475e-07	8.94735e-07	6.89433e-07	2.00755e-07	0.737815	0.0925945	0.451262	0.111279
UUAGAUG	2.91888e-06	1.64962e-06	2.25997e-06	2.07655e-06	1.95731e-06	2.67656e-06	2.18397e-06	2.75108e-06	2.80252e-06	5.5789e-06	4.00363e-06	2.655e-06	2.84753e-06	2.33249e-06	8.29221e-07	0.73731	0.0925945	0.451262	0.189036
UUGCUAC	5.80493e-07	3.63207e-07	4.56745e-07	3.94235e-07	4.01396e-07	5.63591e-07	5.10967e-07	6.19869e-07	6.39748e-07	1.25642e-06	9.58615e-07	5.52676e-07	5.59478e-07	4.9578e-07	2.05899e-07	0.736918	0.0418249	0.451262	0.0767807
UGGGGGA	1.93499e-05	1.65868e-05	3.20531e-06	4.15061e-06	3.09118e-05	2.24906e-05	2.09485e-05	2.07541e-05	1.81749e-05	2.25329e-05	2.20113e-05	1.34542e-05	1.41503e-05	7.84943e-06	2.24496e-06	0.736886	0.156045	0.451262	0.0550619
UAUCCA	1.66894e-06	9.6186e-07	1.32436e-06	1.00765e-06	1.08431e-06	1.49744e-06	1.27901e-06	1.67083e-06	1.65869e-06	3.30724e-06	2.39886e-06	1.43071e-06	1.60518e-06	1.33873e-06	6.15617e-07	0.73665	0.0692774	0.451262	0.111279
UCUAGC	3.13805e-06	1.89359e-06	2.1608e-06	2.25062e-06	2.0751e-06	2.52663e-06	2.88514e-06	2.85437e-06	3.48169e-06	6.2233e-06	4.46217e-06	2.87381e-06	2.70403e-06	2.37323e-06	7.69365e-07	0.736586	0.053084	0.451262	0.0927621
UGCACA	1.40266e-06	5.97303e-07	1.15644e-06	1.02497e-06	7.22925e-07	1.28054e-06	1.13411e-06	1.29329e-06	1.41541e-06	2.73463e-06	1.63137e-06	1.46581e-06	1.57389e-06	1.19111e-06	3.14726e-07	0.736582	0.0692774	0.451262	0.358819
UCACCCC	1.39554e-06	8.70012e-07	1.01985e-06	8.37375e-07	9.70309e-07	1.03772e-06	1.14096e-06	1.13224e-06	1.23815e-06	2.13811e-06	1.57046e-06	1.04219e-06	1.06738e-06	9.92624e-07	4.37997e-07	0.736534	0.0692774	0.451262	0.0767807
UCCACA	1.03424e-06	7.51589e-07	6.38419e-07	5.74073e-07	7.68765e-07	9.01086e-07	8.74108e-07	9.55139e-07	1.04858e-06	1.88463e-06	1.63807e-06	7.16289e-07	8.05979e-07	7.03209e-07	2.14586e-07	0.736098	0.053084	0.451262	0.0550619
UUUGGC	5.0308e-05	3.06401e-05	2.54744e-05	1.08519e-05	5.53106e-05	4.38933e-05	3.45588e-05	4.07099e-05	4.11208e-05	3.53606e-05	4.32351e-05	2.7475e-05	3.34359e-05	1.62119e-05	5.23668e-06	0.735997	0.384389	0.451262	0.0550619
CGAAGG	7.73116e-07	6.41267e-07	5.85085e-07	4.1486e-07	8.66666e-07	8.13743e-07	6.79903e-07	7.16189e-07	7.71868e-07	8.08874e-07	9.40679e-07	5.93904e-07	6.43662e-07	6.20417e-07	5.29626e-07	0.735668	0.194574	0.451262	0.0550619
UUGAAAC	1.1946e-06	8.0078e-07	5.72281e-07	7.24787e-07	1.04795e-06	8.62255e-07	1.32859e-06	9.68135e-07	1.66237e-06	2.61704e-06	1.7312e-06	1.26063e-06	8.5032e-07	8.37701e-07	4.34622e-07	0.734405	0.0692774	0.451262	0.0767807
UUUUCG	3.44665e-06	2.62035e-06	3.06747e-06	2.31961e-06	3.02589e-06	3.32355e-06	3.42276e-06	3.67554e-06	4.38729e-06	6.90056e-06	6.14096e-06	3.27396e-06	3.03684e-06	2.95004e-06	1.8184e-06	0.733548	0.0418249	0.451262	0.0550619
UCGCAGC	2.52592e-07	2.0151e-07	1.4361e-07	1.28366e-07	2.30927e-07	2.36153e-07	2.48584e-07	2.41275e-07	3.08153e-07	4.58367e-07	4.86422e-07	1.82311e-07	1.74553e-07	1.7116e-07	4.13083e-08	0.733237	0.053084	0.451262	0.0550619
UUUCACA	1.54191e-06	9.15508e-07	8.94054e-07	8.85351e-07	1.11148e-06	1.12636e-06	1.02941e-06	1.35044e-06	1.33859e-06	2.68899e-06	2.06374e-06	1.14459e-06	1.17077e-06	9.99945e-07	2.52833e-07	0.733184	0.0925945	0.451262	0.111279
UGCCUCA	1.5506e-06	8.83606e-07	1.47659e-06	1.03128e-06	1.09933e-06	1.32613e-06	1.09592e-06	1.28911e-06	1.54028e-06	2.7801e-06	2.25451e-06	1.26852e-06	1.39953e-06	1.03961e-06	1.80342e-07	0.731694	0.194574	0.451262	0.111279
UGUGCGA	1.67815e-07	9.75986e-08	1.51168e-07	9.83803e-08	1.01646e-07	1.48836e-07	1.45087e-07	1.41025e-07	1.60832e-07	2.84552e-07	2.51379e-07	1.54319e-07	1.52346e-07	1.303e-07	6.57397e-08	0.731476	0.156045	0.451262	0.189036
UGGAAG	3.73349e-06	2.69968e-06	2.64028e-06	2.28051e-06	3.29163e-06	3.53738e-06	3.16557e-06	3.64521e-06	4.68311e-06	8.8807e-06	7.3543e-06	3.30509e-06	3.23886e-06	2.74983e-06	7.55531e-07	0.731253	0.0692774	0.451262	0.0767807
UCAGGUA	1.03787e-06	6.49816e-07	7.56382e-07	6.42899e-07	7.21514e-07	9.83308e-07	7.63576e-07	1.07732e-06	1.13266e-06	2.35164e-06	1.9225e-06	8.6897e-07	9.58491e-07	7.27898e-07	1.48999e-07	0.731174	0.0418249	0.451262	0.0767807
UCUGGUC	6.2553e-06	3.34815e-06	2.93321e-06	1.85273e-06	3.58054e-06	4.00285e-06	3.20265e-06	4.70807e-06	3.56322e-06	7.75205e-06	7.06919e-06	3.53641e-06	4.55009e-06	3.20986e-06	7.43872e-07	0.730939	0.156045	0.451262	0.144044
UUUUCGC	1.69046e-05	9.72926e-06	4.65491e-06	2.38726e-06	1.90433e-05	1.35442e-05	1.07903e-05	1.1919e-05	1.55696e-05	1.05723e-05	1.55639e-05	1.05977e-05	1.0413e-05	5.14134e-06	1.02467e-06	0.730781	0.384389	0.451262	0.0665591
UGGUCGC	8.23079e-07	4.64677e-07	1.41612e-06	3.91094e-07	5.24507e-07	1.37723e-06	1.78915e-06	1.68927e-06	1.56291e-06	1.23633e-06	1.24636e-06	1.34293e-06	1.88928e-06	6.87437e-07	2.89801e-07	0.73031	0.053084	0.451262	0.297856
UUCAAGA	1.02469e-06	7.25361e-07	7.87696e-07	5.86998e-07	8.77711e-07	1.05905e-06	8.21649e-07	1.0608e-06	1.16685e-06	1.997e-06	2.07533e-06	8.08199e-07	8.3456e-07	7.12725e-07	2.16829e-07	0.730064	0.0418249	0.451262	0.0665591
UGCAGA	1.54301e-06	9.73592e-07	9.71621e-07	9.45848e-07	1.137e-06	1.36336e-06	1.25839e-06	1.62931e-06	1.58322e-06	3.08286e-06	2.77771e-06	1.24186e-06	1.36369e-06	1.14476e-06	3.62359e-07	0.729875	0.0418249	0.451262	0.0767807
UCAGAGC	3.61513e-07	1.88632e-07	2.55367e-07	2.36241e-07	2.321e-07	3.08255e-07	2.88641e-07	3.39167e-07	3.5292e-07	6.43863e-07	5.37541e-07	2.55762e-07	2.99916e-07	2.72845e-07	5.06308e-08	0.729743	0.0692774	0.451262	0.0665591
UCCAGCG	1.90582e-07	1.6944e-07	1.14456e-07	1.41359e-07	1.68993e-07	2.09362e-07	1.97602e-07	2.08757e-07	2.18621e-07	3.92952e-07	3.37808e-07	1.83029e-07	1.83388e-07	1.73689e-07	8.80816e-08	0.729188	0.0271548	0.451262	0.0550619
UUGGAG	4.08223e-06	2.7145e-06	3.16939e-06	2.68587e-06	3.10439e-06	3.70042e-06	3.57966e-06	3.89224e-06	4.65732e-06	8.62662e-06	6.76206e-06	3.6245e-06	3.60437e-06	3.26441e-06	1.34191e-06	0.729083	0.053084	0.451262	0.0767807
UGCGGC	2.2325e-06	2.42885e-06	1.82285e-06	1.80148e-06	2.4731e-06	2.79335e-06	2.8887e-06	2.61411e-06	3.35638e-06	4.2098e-06	4.34671e-06	2.47554e-06	2.30443e-06	2.36503e-06	1.73256e-06	0.728923	0.0271548	0.451262	0.0550619
UAGGUGC	9.39849e-07	5.45483e-07	8.85955e-07	5.62581e-07	6.38607e-07	7.81387e-07	7.45177e-07	8.51541e-07	9.58157e-07	1.57555e-06	1.4092e-06	6.156e-07	7.80356e-07	5.97864e-07	1.21675e-07	0.728501	0.118731	0.451262	0.0665591
UGGAGGG	2.12127e-06	1.31731e-06	1.70766e-06	1.42294e-06	1.5237e-06	1.79165e-06	1.79452e-06	1.73762e-06	2.02766e-06	3.92252e-06	2.57018e-06	1.74631e-06	1.85585e-06	1.66143e-06	4.83645e-07	0.727812	0.0692774	0.451262	0.111279
UUGGAUA	8.462e-06	6.72681e-06	1.11649e-06	1.67789e-06	1.27938e-05	8.55491e-06	7.78296e-06	8.31255e-06	7.17202e-06	9.67943e-06	8.65757e-06	5.29828e-06	5.79226e-06	3.09619e-06	8.44169e-07	0.72702	0.241746	0.451262	0.0550619
UUGGCUC	2.40124e-06	1.58649e-06	1.67797e-06	1.36897e-06	1.56205e-06	2.12339e-06	2.0065e-06	2.11571e-06	2.25279e-06	3.65992e-06	3.21787e-06	1.71593e-06	1.91173e-06	1.88929e-06	1.01969e-06	0.726751	0.0692774	0.451262	0.0550619
UUCCAUG	1.38021e-06	8.6715e-07	8.92974e-07	8.5865e-07	8.56928e-07	1.18622e-06	1.0158e-06	1.30916e-06	1.35682e-06	2.6689e-06	2.03317e-06	1.07281e-06	1.15262e-06	9.86103e-07	2.9607e-07	0.726497	0.0692774	0.451262	0.0767807
UUUGACG	3.13643e-07	2.67039e-07	2.12176e-07	2.17465e-07	2.83661e-07	2.95025e-07	3.30423e-07	3.46412e-07	3.98988e-07	6.05081e-07	5.22258e-07	2.62222e-07	2.6386e-07	2.4596e-07	1.73431e-07	0.725874	0.0323987	0.451262	0.0550619
UUCUGC	6.75001e-06	4.64357e-06	4.73718e-06	4.52869e-06	5.12998e-06	6.18419e-06	5.8745e-06	6.51788e-06	7.31571e-06	1.3138e-05	1.13067e-05	5.34444e-06	5.57739e-06	5.12085e-06	1.70238e-06	0.725612	0.053084	0.451262	0.0550619
UUUCAGG	1.44587e-06	9.05281e-07	1.09435e-06	1.01279e-06	9.60694e-07	1.26775e-06	1.1975e-06	1.44226e-06	1.45758e-06	2.74646e-06	2.23238e-06	1.20081e-06	1.32766e-06	1.14222e-06	3.68078e-07	0.725372	0.053084	0.451262	0.0927621
UGGACCA	2.6074e-07	1.77353e-07	1.67905e-07	1.465e-07	1.94509e-07	2.32845e-07	2.13893e-07	2.33357e-07	2.98712e-07	4.68179e-07	4.59018e-07	1.72741e-07	1.86493e-07	1.69297e-07	3.729e-08	0.725311	0.053084	0.451262	0.0550619
UGCGGA	1.20184e-06	1.00479e-06	9.14063e-07	7.87962e-07	9.65677e-07	1.21115e-06	1.08631e-06	1.26709e-06	1.36064e-06	2.17619e-06	2.20608e-06	1.03126e-06	1.07923e-06	9.37525e-07	4.81049e-07	0.725075	0.0323987	0.451262	0.0550619
UAGGUCC	5.32683e-07	3.4835e-07	4.84279e-07	3.74531e-07	3.75578e-07	5.46227e-07	4.45611e-07	5.26863e-07	5.53472e-07	1.07326e-06	8.64282e-07	4.16541e-07	5.02169e-07	4.2138e-07	9.66004e-08	0.72503	0.053084	0.451262	0.0665591
UGGAGGC	1.50459e-06	9.40675e-07	9.90693e-07	9.39039e-07	1.06976e-06	1.22161e-06	1.11393e-06	1.25221e-06	1.4431e-06	2.71983e-06	2.17124e-06	1.12258e-06	1.14857e-06	1.03801e-06	2.12971e-07	0.72491	0.0692774	0.451262	0.0767807
UUAGAGC	2.74951e-06	1.9242e-06	1.5322e-06	1.23868e-06	1.76243e-06	1.73327e-06	1.87617e-06	2.04191e-06	1.99168e-06	3.17119e-06	2.63869e-06	1.62573e-06	1.9048e-06	1.40788e-06	5.5501e-07	0.723752	0.194574	0.451262	0.0767807
UUUGCAA	1.26505e-06	8.2397e-07	7.31547e-07	7.73835e-07	9.78827e-07	1.04913e-06	9.5792e-07	1.20149e-06	1.29903e-06	2.67357e-06	2.06953e-06	1.04817e-06	1.08958e-06	9.29005e-07	2.95588e-07	0.723747	0.0692774	0.451262	0.0927621
UCUGUCA	1.03811e-06	6.91902e-07	5.81459e-07	6.71742e-07	7.81782e-07	7.97925e-07	8.41774e-07	9.40166e-07	1.12583e-06	2.02177e-06	1.65953e-06	8.25186e-07	8.67991e-07	7.37747e-07	2.16668e-07	0.723744	0.053084	0.451262	0.0927621
UGAAGCC	7.57835e-07	4.40604e-07	6.41386e-07	4.67556e-07	5.05578e-07	5.92862e-07	5.53516e-07	6.6435e-07	6.42678e-07	1.1312e-06	8.52161e-07	4.84967e-07	5.9649e-07	4.99773e-07	9.61182e-08	0.723646	0.118731	0.451262	0.0767807
UCAGGAA	5.54491e-07	3.73897e-07	3.88719e-07	3.07706e-07	4.16009e-07	5.03561e-07	4.51361e-07	4.87269e-07	5.79192e-07	9.34489e-07	8.80092e-07	3.53139e-07	4.1931e-07	3.81717e-07	1.60572e-07	0.723591	0.053084	0.451262	0.0550619
UCACCUA	8.66037e-07	4.98978e-07	6.92136e-07	6.23266e-07	5.89545e-07	7.77418e-07	6.11589e-07	7.76058e-07	7.63791e-07	1.38071e-06	1.05031e-06	7.33552e-07	8.21188e-07	7.08333e-07	3.1584e-07	0.72339	0.118731	0.451262	0.189036
UUUCCUG	2.80127e-06	1.91519e-06	1.86099e-06	1.82225e-06	2.07285e-06	2.47315e-06	2.27175e-06	2.466e-06	2.65552e-06	5.02241e-06	4.23762e-06	2.04084e-06	2.23552e-06	1.87824e-06	6.33609e-07	0.723009	0.0692774	0.451262	0.0550619
UUCCAAA	6.56103e-07	4.12027e-07	4.41628e-07	4.26077e-07	5.06298e-07	5.55323e-07	5.46616e-07	6.35707e-07	6.56027e-07	1.34193e-06	1.00025e-06	5.43345e-07	5.7285e-07	5.1255e-07	2.11685e-07	0.721804	0.0692774	0.451262	0.0767807
UGGGGUC	1.90618e-06	1.7205e-06	1.9409e-06	1.56202e-06	1.56319e-06	1.9299e-06	2.21636e-06	1.93256e-06	2.22854e-06	3.11512e-06	2.70299e-06	1.65875e-06	1.76655e-06	1.6581e-06	9.35465e-07	0.7215	0.0418249	0.451262	0.0550619
UCCUCC	5.59423e-06	3.2405e-06	5.07302e-06	3.80092e-06	3.92484e-06	4.47761e-06	4.85849e-06	4.55092e-06	5.12429e-06	9.69003e-06	6.42599e-06	4.45031e-06	4.91434e-06	4.17942e-06	9.74833e-07	0.721484	0.156045	0.451262	0.0927621
UUUGUCG	5.2118e-07	4.06429e-07	5.07494e-07	3.40904e-07	3.63691e-07	5.6508e-07	6.17914e-07	6.08243e-07	7.09746e-07	9.92427e-07	9.83384e-07	5.10328e-07	5.37987e-07	4.80341e-07	3.67596e-07	0.721113	0.0271548	0.451262	0.0550619
UUUGCCG	7.25781e-07	7.36682e-07	6.34908e-07	4.99826e-07	7.797e-07	8.30834e-07	7.12211e-07	9.65776e-07	1.00243e-06	1.5335e-06	1.581e-06	7.5987e-07	7.77729e-07	7.0647e-07	4.51338e-07	0.720953	0.053084	0.451262	0.0767807
UUAUUA	1.21207e-05	7.9415e-06	4.82854e-06	5.96195e-06	1.21014e-05	9.01846e-06	8.47301e-06	9.77171e-06	8.31971e-06	1.68205e-05	1.09732e-05	7.2944e-06	8.56402e-06	6.89176e-06	2.72422e-06	0.72035	0.285192	0.451262	0.0767807
UACUGGA	4.78582e-07	2.94479e-07	2.75343e-07	2.91428e-07	3.24623e-07	3.76389e-07	3.44606e-07	4.34363e-07	4.30406e-07	8.76083e-07	6.92479e-07	3.76346e-07	3.79194e-07	3.41789e-07	1.0094e-07	0.719931	0.0692774	0.451262	0.0927621
UUUGUCA	1.94422e-06	1.13886e-06	1.0517e-06	1.21747e-06	1.42603e-06	1.40269e-06	1.36712e-06	1.66753e-06	1.74767e-06	3.49639e-06	2.60128e-06	1.48481e-06	1.51773e-06	1.30886e-06	4.14048e-07	0.719295	0.118731	0.451262	0.111279
UGCGGCC	5.95711e-07	4.59921e-07	4.29211e-07	4.17581e-07	4.96871e-07	5.56976e-07	6.00473e-07	5.07319e-07	6.53585e-07	9.01782e-07	8.64809e-07	4.30896e-07	4.80201e-07	4.61308e-07	2.60709e-07	0.719267	0.0418249	0.451262	0.0550619
UCCCACA	2.29465e-07	1.5269e-07	1.33352e-07	1.44358e-07	1.59112e-07	2.04401e-07	2.34018e-07	1.81462e-07	2.40272e-07	4.37341e-07	2.97229e-07	1.5384e-07	1.61659e-07	1.54524e-07	4.88628e-08	0.719182	0.0418249	0.451262	0.0550619
UUACUGC	1.30154e-06	8.61511e-07	9.01072e-07	8.23025e-07	9.56037e-07	1.14934e-06	1.21934e-06	1.31505e-06	1.44814e-06	2.59274e-06	2.0669e-06	1.02401e-06	1.13878e-06	1.08819e-06	5.49706e-07	0.719061	0.0418249	0.451262	0.0550619
UUCAUAA	1.17142e-05	8.04088e-06	1.1289e-06	1.68996e-06	1.61625e-05	1.09454e-05	1.03997e-05	1.15519e-05	9.01784e-06	1.14816e-05	9.2905e-06	6.71035e-06	8.06097e-06	3.88851e-06	1.02692e-06	0.718999	0.384389	0.451262	0.0550619
UCCUCA	4.28844e-06	2.45112e-06	2.95764e-06	2.55885e-06	3.25024e-06	3.24559e-06	2.71999e-06	3.32469e-06	3.59266e-06	6.98922e-06	5.52707e-06	2.9618e-06	3.1354e-06	2.64751e-06	6.45644e-07	0.718333	0.156045	0.451262	0.0767807
UUUACAA	1.15721e-06	7.45983e-07	8.55722e-07	8.36732e-07	8.92627e-07	8.77469e-07	1.16645e-06	1.00183e-06	1.42958e-06	2.54181e-06	1.58944e-06	1.17521e-06	8.85183e-07	8.3464e-07	3.45415e-07	0.718198	0.053084	0.451262	0.111279
UCUCCA	3.03463e-06	2.17828e-06	2.23631e-06	2.11843e-06	2.4777e-06	2.85627e-06	2.78953e-06	3.07141e-06	3.65539e-06	6.20502e-06	5.00389e-06	3.02428e-06	2.85561e-06	2.95694e-06	1.6189e-06	0.717718	0.0418249	0.451262	0.144044
UUACACG	3.62891e-07	3.10556e-07	3.01797e-07	2.86003e-07	3.44687e-07	4.37742e-07	5.02534e-07	4.39586e-07	6.42678e-07	8.80288e-07	7.11451e-07	4.28025e-07	3.69403e-07	3.90901e-07	3.13429e-07	0.717569	0.0271548	0.451262	0.0550619
UGCCCGC	7.43815e-07	7.13493e-07	5.39887e-07	6.06131e-07	6.87708e-07	8.12974e-07	8.67648e-07	7.94086e-07	1.18378e-06	1.71525e-06	1.36282e-06	9.45292e-07	7.45015e-07	7.62503e-07	5.2431e-07	0.71742	0.0271548	0.451262	0.0927621
UGCACAG	3.69361e-07	2.50625e-07	2.30532e-07	2.58302e-07	2.85592e-07	4.06652e-07	4.20695e-07	4.07068e-07	4.96008e-07	8.18145e-07	6.48738e-07	3.16533e-07	2.95857e-07	3.34335e-07	1.90629e-07	0.717168	0.0271548	0.451262	0.0550619
UUCGUC	1.93862e-06	1.47897e-06	1.15591e-06	1.111e-06	1.50432e-06	1.60937e-06	1.46159e-06	1.79739e-06	1.91964e-06	3.33832e-06	3.04935e-06	1.41971e-06	1.48841e-06	1.31048e-06	5.76788e-07	0.716836	0.118731	0.451262	0.0665591
UCUAGA	1.64409e-06	1.04744e-06	1.1876e-06	1.25715e-06	1.19158e-06	1.35009e-06	1.76359e-06	1.44754e-06	2.08347e-06	3.59241e-06	2.40711e-06	1.71713e-06	1.45711e-06	1.39145e-06	5.93137e-07	0.716775	0.0418249	0.451262	0.144044
UUCACA	3.63592e-06	2.19705e-06	2.42641e-06	2.25404e-06	2.54194e-06	2.75841e-06	2.58971e-06	3.07684e-06	3.30337e-06	6.37685e-06	5.02451e-06	2.65408e-06	2.87849e-06	2.51851e-06	6.67967e-07	0.716226	0.0692774	0.451262	0.0927621
UUCUAGA	1.2336e-06	7.14923e-07	8.49243e-07	9.22262e-07	8.97132e-07	8.51506e-07	1.35025e-06	1.01666e-06	1.60653e-06	2.76796e-06	1.80287e-06	1.34221e-06	9.77116e-07	8.80558e-07	2.95588e-07	0.716209	0.0692774	0.451262	0.111279
UAGUCAG	9.07137e-07	4.93464e-07	8.21169e-07	5.33524e-07	5.83488e-07	8.20085e-07	6.44746e-07	8.46486e-07	7.79418e-07	1.41108e-06	1.3312e-06	6.11533e-07	8.15219e-07	6.61616e-07	1.75842e-07	0.716094	0.156045	0.451262	0.0927621
UAGUCCA	2.92613e-07	2.03236e-07	1.52788e-07	1.70202e-07	2.25324e-07	2.06882e-07	1.95877e-07	2.61831e-07	2.82922e-07	5.44807e-07	4.36884e-07	2.1796e-07	2.49055e-07	1.9911e-07	5.32026e-08	0.716017	0.156045	0.451262	0.144044
UCGCAG	6.86036e-07	4.7175e-07	5.52346e-07	5.22748e-07	4.55772e-07	6.24015e-07	6.66219e-07	6.61972e-07	7.19328e-07	1.17995e-06	1.03397e-06	5.59272e-07	6.54872e-07	5.68998e-07	2.46027e-07	0.715965	0.053084	0.451262	0.0665591
UCGUCA	1.17693e-06	9.29463e-07	8.04756e-07	7.74066e-07	9.22022e-07	1.22134e-06	9.87144e-07	1.16278e-06	1.36255e-06	2.57834e-06	2.15557e-06	9.51464e-07	1.06569e-06	9.32708e-07	3.2463e-07	0.715738	0.0418249	0.451262	0.0665591
UUGGUCA	1.10359e-06	6.89124e-07	7.80677e-07	7.40922e-07	7.85681e-07	9.18316e-07	8.91414e-07	1.00015e-06	1.14992e-06	2.27688e-06	1.75755e-06	9.29262e-07	9.0166e-07	8.25989e-07	2.00755e-07	0.715336	0.053084	0.451262	0.0927621
UGAGUC	8.82318e-06	4.68683e-06	2.95658e-06	2.33505e-06	5.36125e-06	4.96026e-06	4.04999e-06	5.86629e-06	5.28637e-06	8.82906e-06	8.28983e-06	4.02465e-06	4.89169e-06	3.24085e-06	7.83356e-07	0.715331	0.241746	0.451262	0.0665591
UGCUAGG	1.77162e-07	1.13634e-07	1.95979e-07	1.06305e-07	1.38102e-07	1.52309e-07	1.54095e-07	1.71858e-07	2.07389e-07	3.67721e-07	3.33065e-07	1.41399e-07	1.69778e-07	1.31631e-07	2.21811e-08	0.715237	0.118731	0.451262	0.0767807
UCGCAGA	1.56971e-07	1.08289e-07	9.55601e-08	8.16028e-08	1.19552e-07	1.28329e-07	1.11355e-07	1.47259e-07	1.23229e-07	2.59788e-07	2.4242e-07	1.12449e-07	1.10558e-07	9.90229e-08	2.86104e-08	0.714771	0.0925945	0.451262	0.0665591
UGCAGAG	6.18118e-07	3.91362e-07	4.11934e-07	4.16224e-07	4.29978e-07	5.4077e-07	5.49491e-07	6.26103e-07	6.40888e-07	1.14148e-06	1.0735e-06	4.80422e-07	6.0246e-07	5.1082e-07	1.81307e-07	0.714362	0.0418249	0.451262	0.0767807
UGUGCGC	8.76941e-07	5.61097e-07	1.68337e-06	4.81978e-07	6.02984e-07	1.56294e-06	1.85547e-06	1.74942e-06	1.67376e-06	1.39052e-06	1.5399e-06	1.45897e-06	1.72738e-06	8.91206e-07	5.72852e-07	0.714257	0.0692774	0.451262	0.144044
UAAGUGA	3.18555e-07	1.84213e-07	2.13795e-07	1.95832e-07	1.97764e-07	2.95191e-07	2.67175e-07	4.14819e-07	3.08153e-07	6.31714e-07	5.82336e-07	2.58394e-07	3.06125e-07	2.68586e-07	9.27428e-08	0.714192	0.053084	0.451262	0.0927621
UUUGAC	3.68872e-06	2.54156e-06	2.36727e-06	2.6585e-06	2.7875e-06	3.5466e-06	3.26867e-06	3.79682e-06	4.03686e-06	8.47124e-06	6.10848e-06	3.15696e-06	3.27553e-06	2.95368e-06	9.94012e-07	0.71355	0.0418249	0.451262	0.0665591
UUCGUUC	6.21294e-07	4.72379e-07	4.36769e-07	3.62536e-07	5.18412e-07	5.60614e-07	4.77235e-07	6.22565e-07	6.57492e-07	1.01252e-06	1.0677e-06	4.54104e-07	5.14347e-07	4.63171e-07	2.26151e-07	0.713453	0.053084	0.451262	0.0665591
UGGCAAA	5.03685e-07	3.42163e-07	3.46608e-07	3.56754e-07	3.69029e-07	4.32616e-07	4.19737e-07	4.98052e-07	5.37356e-07	1.01158e-06	8.19487e-07	4.59846e-07	4.33398e-07	4.14592e-07	1.52696e-07	0.71317	0.053084	0.451262	0.111279
UUGUCUG	1.48979e-06	8.83648e-07	1.04846e-06	9.41895e-07	1.0285e-06	1.21185e-06	1.25289e-06	1.44732e-06	1.53719e-06	2.97822e-06	2.19022e-06	1.33623e-06	1.39786e-06	1.27732e-06	6.73471e-07	0.71296	0.053084	0.451262	0.189036
UUCUUCC	3.91265e-06	2.28669e-06	2.74371e-06	2.54911e-06	2.73232e-06	3.01442e-06	2.9142e-06	3.2921e-06	3.55703e-06	7.37966e-06	5.47238e-06	2.97249e-06	3.17825e-06	2.63475e-06	6.41324e-07	0.712399	0.0692774	0.451262	0.0927621
UUCGUGC	5.72105e-07	4.05419e-07	6.89436e-07	3.87167e-07	4.15517e-07	6.02785e-07	5.84757e-07	6.00661e-07	6.7198e-07	1.01485e-06	8.81146e-07	5.00997e-07	4.72082e-07	4.72621e-07	2.68906e-07	0.71202	0.0692774	0.451262	0.0550619
UGAAACA	3.79786e-07	2.20112e-07	2.29992e-07	2.30316e-07	2.55042e-07	2.58147e-07	2.62575e-07	3.13726e-07	3.28502e-07	6.86382e-07	5.12772e-07	2.89497e-07	3.22601e-07	2.54877e-07	6.49361e-08	0.711454	0.0692774	0.451262	0.144044
UUCGGAA	4.70194e-07	3.47845e-07	2.47808e-07	2.97997e-07	4.06583e-07	3.71262e-07	3.47672e-07	3.94937e-07	4.6573e-07	7.70019e-07	7.45706e-07	4.21087e-07	3.81343e-07	3.7666e-07	1.26175e-07	0.711086	0.194574	0.451262	0.243188
UGCGAAA	6.97383e-08	5.24819e-08	4.26511e-08	3.94092e-08	5.11446e-08	6.20149e-08	5.05984e-08	6.33517e-08	7.24397e-08	9.90558e-08	9.11712e-08	4.04339e-08	4.68022e-08	4.79143e-08	2.36277e-08	0.710973	0.0925945	0.451262	0.0550619
UUGUAG	7.25238e-05	5.67208e-05	7.53218e-06	1.07703e-05	0.000111526	7.04235e-05	5.98935e-05	6.47322e-05	6.69904e-05	7.06439e-05	8.03834e-05	4.74843e-05	4.65702e-05	2.18812e-05	5.70452e-06	0.710462	0.338285	0.451262	0.0550619
UGGGGAC	1.6425e-06	1.28238e-06	8.60041e-07	8.38731e-07	1.28149e-06	1.35887e-06	1.23142e-06	1.38599e-06	1.58798e-06	2.60629e-06	2.61656e-06	1.01013e-06	1.10702e-06	9.40584e-07	2.3242e-07	0.710316	0.118731	0.451262	0.0550619
UCGGCAC	2.34318e-07	1.53279e-07	1.29573e-07	1.23368e-07	1.64147e-07	1.99109e-07	1.47195e-07	2.14149e-07	1.76948e-07	4.2893e-07	2.85635e-07	1.38289e-07	2.0273e-07	1.55721e-07	4.01832e-08	0.709656	0.118731	0.451262	0.111279
UCUGCGA	1.36361e-07	9.62518e-08	9.93393e-08	8.36018e-08	9.80114e-08	1.02366e-07	1.12888e-07	1.12045e-07	1.16229e-07	1.84094e-07	1.69694e-07	9.7137e-08	1.00291e-07	9.29005e-08	4.6934e-08	0.709615	0.0692774	0.451262	0.0550619
UACUGUA	8.58008e-07	5.04786e-07	5.2963e-07	5.7636e-07	6.07451e-07	8.30172e-07	6.33247e-07	7.8583e-07	8.2158e-07	1.71806e-06	1.46032e-06	6.30912e-07	7.90862e-07	6.60019e-07	1.50767e-07	0.709364	0.0692774	0.451262	0.0927621
UUGACAG	5.48799e-07	3.96792e-07	3.68743e-07	3.5811e-07	4.30735e-07	5.59953e-07	5.27067e-07	5.69996e-07	6.20051e-07	1.07046e-06	1.04346e-06	4.40227e-07	4.6062e-07	4.5106e-07	2.08792e-07	0.709109	0.0323987	0.451262	0.0550619
UUUGAG	1.3019e-05	6.65098e-06	5.9327e-06	4.58763e-06	7.15731e-06	7.88527e-06	6.45974e-06	9.38445e-06	7.26667e-06	1.50048e-05	1.23958e-05	6.65978e-06	8.90033e-06	6.32042e-06	1.7596e-06	0.7091	0.156045	0.451262	0.111279
UAGGUCG	1.95794e-07	1.68514e-07	1.35512e-07	1.33506e-07	1.67214e-07	2.3268e-07	1.92236e-07	2.29481e-07	2.82108e-07	3.76599e-07	3.63104e-07	1.87575e-07	2.07983e-07	2.24399e-07	1.39998e-07	0.709048	0.0323987	0.451262	0.0767807
UUCCGUC	9.31162e-07	6.97836e-07	4.21112e-07	4.23863e-07	7.67169e-07	7.53936e-07	6.88062e-07	7.38316e-07	9.04112e-07	1.38818e-06	1.47613e-06	5.49088e-07	6.03176e-07	5.06427e-07	1.87093e-07	0.708979	0.194574	0.451262	0.0550619
UUAUAAA	1.33995e-06	7.89038e-07	5.87937e-07	7.26572e-07	1.11379e-06	8.66389e-07	9.19588e-07	1.01666e-06	1.03027e-06	2.22175e-06	1.44873e-06	8.70645e-07	9.37478e-07	7.51456e-07	2.87712e-07	0.708806	0.194574	0.451262	0.0927621
UGUGGC	7.85047e-06	5.84279e-06	4.5286e-06	4.04965e-06	5.94206e-06	6.28447e-06	6.73548e-06	6.63785e-06	8.15079e-06	1.21724e-05	1.14541e-05	5.61659e-06	5.47626e-06	5.67995e-06	3.49594e-06	0.708657	0.053084	0.451262	0.0550619
UUAAGUG	2.17243e-06	1.20027e-06	1.80916e-06	1.37226e-06	1.35323e-06	1.67473e-06	1.51661e-06	1.93846e-06	2.05875e-06	4.06035e-06	2.90378e-06	1.72765e-06	1.85275e-06	1.53406e-06	5.49385e-07	0.708294	0.118731	0.451262	0.144044
UCAAGAA	4.19388e-07	3.57483e-07	2.35391e-07	2.06399e-07	4.3331e-07	3.96564e-07	3.05315e-07	4.87774e-07	5.17984e-07	7.34041e-07	9.01699e-07	2.88062e-07	3.0517e-07	2.37841e-07	6.0757e-08	0.708277	0.0925945	0.451262	0.0550619
UCUAGCA	9.737e-07	8.29441e-07	8.89195e-07	8.52082e-07	7.58689e-07	1.2231e-06	1.09266e-06	1.20351e-06	1.32882e-06	2.1283e-06	1.82132e-06	1.00319e-06	1.08767e-06	1.05731e-06	6.25251e-07	0.708055	0.0271548	0.451262	0.0550619
UUGGCUG	1.51597e-06	1.06786e-06	9.92313e-07	9.34827e-07	1.10811e-06	1.45859e-06	1.24599e-06	1.56863e-06	1.60637e-06	2.72684e-06	2.71933e-06	1.17139e-06	1.28778e-06	1.21516e-06	5.66422e-07	0.707776	0.0418249	0.451262	0.0665591
UCAGUCC	1.44545e-06	9.32932e-07	5.57704e-07	5.87212e-07	1.24731e-06	9.52714e-07	8.22032e-07	1.03721e-06	1.03418e-06	1.81338e-06	1.72487e-06	7.47429e-07	8.53425e-07	6.42717e-07	1.20067e-07	0.707492	0.241746	0.451262	0.0665591
UUCGCA	9.46105e-07	6.29823e-07	6.7063e-07	6.4111e-07	6.99968e-07	7.90937e-07	6.99024e-07	8.62195e-07	8.60073e-07	1.66573e-06	1.30613e-06	7.19799e-07	7.86594e-07	7.02037e-07	2.83127e-07	0.707186	0.0925945	0.451262	0.0927621
UGUGUCC	2.02852e-06	1.84836e-06	1.42638e-06	1.26245e-06	2.17249e-06	2.22311e-06	1.79854e-06	2.21057e-06	3.03807e-06	5.07007e-06	5.00704e-06	1.9102e-06	1.74147e-06	1.55522e-06	5.58225e-07	0.706454	0.053084	0.451262	0.0665591
UCCUGUC	2.02277e-06	1.23078e-06	1.52788e-06	1.2224e-06	1.38435e-06	1.75891e-06	1.55782e-06	1.72633e-06	1.83948e-06	3.34781e-06	2.97492e-06	1.40251e-06	1.58483e-06	1.49958e-06	5.67226e-07	0.706175	0.0692774	0.451262	0.0665591
UCUGGAC	1.26817e-06	9.45263e-07	6.08453e-07	6.01633e-07	1.12371e-06	1.05425e-06	8.71098e-07	1.08456e-06	1.10157e-06	1.9143e-06	2.00998e-06	7.5341e-07	8.43157e-07	7.29362e-07	1.87736e-07	0.705976	0.241746	0.451262	0.0550619
UAGGAGC	4.71692e-07	2.3922e-07	3.56326e-07	3.45973e-07	2.65679e-07	3.86311e-07	3.39048e-07	4.33015e-07	4.07778e-07	8.55992e-07	5.66526e-07	4.00032e-07	4.7638e-07	3.74663e-07	7.10439e-08	0.705929	0.118731	0.451262	0.243188
UUGACGG	3.45456e-07	2.69606e-07	5.94956e-07	1.56495e-07	3.15726e-07	5.9402e-07	9.05022e-07	7.37137e-07	7.43117e-07	4.37808e-07	5.51243e-07	5.81387e-07	7.29733e-07	2.64593e-07	9.70826e-08	0.705505	0.053084	0.451262	0.144044
UCACAAA	3.54383e-07	2.20912e-07	2.27293e-07	1.97332e-07	2.87939e-07	2.36483e-07	2.46859e-07	2.93338e-07	3.01642e-07	6.08819e-07	4.57964e-07	2.42364e-07	2.65292e-07	2.36244e-07	7.90805e-08	0.705448	0.118731	0.451262	0.0927621
UUGAUAG	4.82416e-07	3.21878e-07	3.42829e-07	3.02066e-07	4.53563e-07	4.28978e-07	4.8471e-07	4.1583e-07	6.44306e-07	1.20409e-06	8.22649e-07	3.83285e-07	4.0952e-07	3.85577e-07	1.69252e-07	0.705246	0.0692774	0.451262	0.0550619
UUGGGCG	8.33265e-07	1.12472e-06	1.4388e-06	7.63197e-07	1.05412e-06	2.03723e-06	2.12398e-06	2.01933e-06	2.27363e-06	2.05634e-06	1.98732e-06	2.25234e-06	2.05572e-06	1.57012e-06	1.44595e-06	0.704269	0.0271548	0.451262	0.297856
UGGGCCA	1.24858e-06	1.0472e-06	9.35625e-07	7.24787e-07	1.18912e-06	1.10601e-06	9.89927e-07	1.18346e-06	1.39345e-06	2.06242e-06	2.22921e-06	8.46719e-07	9.35329e-07	8.24259e-07	2.5444e-07	0.702879	0.156045	0.451262	0.0550619
UCUCGUA	3.02199e-07	2.59547e-07	2.21354e-07	2.22034e-07	2.67269e-07	3.34715e-07	2.94391e-07	3.58375e-07	3.59757e-07	6.1723e-07	5.86025e-07	3.35673e-07	3.17348e-07	3.29943e-07	1.92236e-07	0.702751	0.0323987	0.451262	0.111279
UGGACAC	5.13571e-07	3.84124e-07	3.28791e-07	3.39048e-07	4.56857e-07	4.69659e-07	4.16287e-07	5.4169e-07	5.65518e-07	1.11812e-06	9.68101e-07	4.34006e-07	4.70888e-07	4.30563e-07	1.6668e-07	0.702093	0.053084	0.451262	0.111279
UGAAGA	2.57983e-06	1.69641e-06	1.8577e-06	1.5577e-06	1.96072e-06	2.15413e-06	1.8127e-06	2.30957e-06	2.48533e-06	4.59504e-06	4.21888e-06	1.77048e-06	1.97886e-06	1.69606e-06	5.26482e-07	0.70202	0.118731	0.451262	0.0665591
UUAUAGG	9.61358e-07	6.2953e-07	7.46664e-07	6.9673e-07	7.29388e-07	1.01622e-06	9.41054e-07	1.1619e-06	1.20478e-06	2.97494e-06	1.4893e-06	1.13478e-06	1.0977e-06	9.32598e-07	3.79169e-07	0.70187	0.0323987	0.451262	0.111279
UUGGAGC	1.49236e-06	1.11778e-06	6.7216e-07	6.68815e-07	1.10887e-06	9.81323e-07	1.00986e-06	1.06249e-06	1.17499e-06	1.96476e-06	1.64846e-06	8.3045e-07	9.67804e-07	8.01766e-07	2.57012e-07	0.7018	0.285192	0.451262	0.0550619
UUAGUA	3.88661e-05	2.90291e-05	6.40531e-06	8.93929e-06	5.3656e-05	3.303e-05	2.77905e-05	3.15797e-05	3.16541e-05	4.05237e-05	3.97023e-05	2.27832e-05	2.34605e-05	1.35252e-05	4.32882e-06	0.701721	0.338285	0.451262	0.0550619
UUUCCUC	4.03697e-06	2.28988e-06	3.05306e-06	2.82112e-06	2.54462e-06	3.17946e-06	2.94333e-06	3.50473e-06	3.63712e-06	7.66982e-06	5.29531e-06	3.2383e-06	3.40916e-06	2.84025e-06	6.81989e-07	0.70154	0.0925945	0.451262	0.111279
UGCAGAC	2.86981e-07	1.95618e-07	1.57107e-07	1.67561e-07	2.09613e-07	2.6162e-07	2.17918e-07	2.89295e-07	2.90247e-07	5.17707e-07	5.18042e-07	1.83508e-07	1.9891e-07	1.86067e-07	4.42015e-08	0.701261	0.0418249	0.451262	0.0550619
UGUGUAC	1.00114e-06	6.65724e-07	7.75278e-07	6.71028e-07	7.51648e-07	9.21954e-07	9.51403e-07	1.01969e-06	1.25931e-06	2.1853e-06	1.80919e-06	8.56289e-07	8.81124e-07	8.70044e-07	4.50373e-07	0.700659	0.0418249	0.451262	0.0550619
UGCCACA	5.30406e-07	3.76843e-07	3.45528e-07	2.75865e-07	4.18621e-07	4.66517e-07	4.15137e-07	5.08667e-07	5.18473e-07	9.84017e-07	9.53345e-07	3.57445e-07	3.97342e-07	3.73066e-07	1.27783e-07	0.700633	0.0925945	0.451262	0.0550619
UGGGCGC	9.0462e-07	1.42261e-06	1.29735e-06	1.1585e-06	1.2177e-06	1.38748e-06	1.80008e-06	1.38582e-06	1.79602e-06	1.78394e-06	1.51987e-06	1.54989e-06	1.39953e-06	1.12545e-06	8.38222e-07	0.700576	0.0418249	0.451262	0.144044
UUUAGAC	7.72933e-07	6.45902e-07	5.90097e-07	6.3169e-07	1.03959e-06	1.06633e-06	2.381e-06	1.04834e-06	2.77273e-06	3.21044e-06	1.59629e-06	2.19826e-06	1.04947e-06	9.99279e-07	7.30048e-07	0.70032	0.0271548	0.451262	0.111279
UGCCGA	5.25177e-07	5.53998e-07	5.47593e-07	4.09902e-07	6.10287e-07	7.76704e-07	8.25182e-07	7.26571e-07	9.17389e-07	1.01452e-06	9.247e-07	7.18161e-07	6.37356e-07	7.11019e-07	6.84631e-07	0.700183	0.0271548	0.451262	0.0550619
UAUGUAG	9.47518e-07	6.47795e-07	5.15053e-07	6.11057e-07	8.46442e-07	9.56021e-07	7.98267e-07	9.38312e-07	1.13836e-06	2.18857e-06	2.03106e-06	7.54846e-07	8.5032e-07	7.70355e-07	2.40296e-07	0.699942	0.053084	0.451262	0.0665591
UGGGG	0.000146336	0.000101706	9.91435e-05	6.8971e-05	0.000151374	0.000145713	0.000124042	0.000129884	0.000134956	0.00014126	0.000137214	0.000106944	0.000115682	0.000107274	0.00011491	0.699841	0.384389	0.451262	0.0550619
UUGGUAG	7.22063e-05	5.67289e-05	6.30427e-06	9.15772e-06	0.000113194	7.07279e-05	5.97609e-05	6.44927e-05	6.68402e-05	6.73981e-05	7.92831e-05	4.70316e-05	4.58051e-05	2.03459e-05	4.71895e-06	0.699796	0.338285	0.451262	0.0550619
UAGUCC	4.0339e-05	2.14135e-05	1.76106e-05	6.29225e-06	3.90986e-05	3.29963e-05	2.43406e-05	3.06121e-05	2.7929e-05	2.25991e-05	2.76101e-05	2.00233e-05	2.61286e-05	1.0636e-05	1.7552e-06	0.699234	0.384389	0.451262	0.0767807
UGCGUAC	2.96268e-07	2.45996e-07	2.26213e-07	2.04114e-07	1.99809e-07	2.68566e-07	3.1164e-07	2.99741e-07	3.27851e-07	3.96223e-07	4.34249e-07	2.23463e-07	2.93947e-07	2.48755e-07	1.64912e-07	0.698646	0.0323987	0.451262	0.0665591
UGUGGCA	2.02397e-06	1.42248e-06	1.30437e-06	9.41966e-07	1.42743e-06	1.48654e-06	1.21149e-06	1.44984e-06	1.55021e-06	2.29978e-06	2.43211e-06	1.2257e-06	1.4757e-06	1.1952e-06	4.43623e-07	0.698569	0.156045	0.451262	0.0927621
UUCAACC	7.16854e-07	4.68802e-07	7.70419e-07	5.03896e-07	4.93653e-07	6.24614e-07	7.95967e-07	8.0925e-07	6.75398e-07	1.51621e-06	1.00341e-06	6.30434e-07	7.50985e-07	5.964e-07	2.46725e-07	0.698545	0.0692774	0.451262	0.0927621
UUGGCAG	7.4717e-07	5.02092e-07	4.60524e-07	4.70055e-07	5.08758e-07	6.22464e-07	5.9434e-07	6.4767e-07	7.18048e-07	1.31015e-06	1.11566e-06	4.74201e-07	5.48016e-07	4.88859e-07	1.60251e-07	0.698459	0.0692774	0.451262	0.0550619
UUUGGAA	1.9341e-06	1.10519e-06	1.41397e-06	1.40809e-06	1.29387e-06	1.72964e-06	1.35983e-06	1.76222e-06	1.68809e-06	3.71413e-06	2.81102e-06	1.5195e-06	1.70231e-06	1.43676e-06	3.26931e-07	0.69833	0.118731	0.451262	0.111279
UUCACG	3.8599e-06	2.67947e-06	2.44912e-06	1.52572e-06	3.81302e-06	3.2671e-06	2.59983e-06	3.16699e-06	3.42118e-06	4.22625e-06	4.84102e-06	2.38872e-06	2.55666e-06	2.56758e-06	1.93316e-06	0.697885	0.241746	0.451262	0.0550619
UCAUCA	1.55297e-06	9.5832e-07	9.78486e-07	8.90822e-07	9.17505e-07	1.11087e-06	9.83582e-07	1.17794e-06	1.28183e-06	2.45633e-06	1.75765e-06	1.09795e-06	1.14229e-06	9.74104e-07	3.96944e-07	0.697874	0.0692774	0.451262	0.0927621
UCAAGUA	6.5149e-07	4.17414e-07	4.00596e-07	4.22721e-07	4.68933e-07	5.24563e-07	4.8126e-07	5.6629e-07	6.38283e-07	1.30688e-06	1.02554e-06	5.16788e-07	5.27003e-07	4.84201e-07	1.36784e-07	0.697783	0.0692774	0.451262	0.111279
UUUCGAC	3.62471e-07	2.71205e-07	1.99758e-07	2.07184e-07	3.16673e-07	2.88411e-07	2.46476e-07	3.43043e-07	3.23781e-07	5.67702e-07	5.61256e-07	2.37101e-07	2.65531e-07	2.43032e-07	7.61874e-08	0.697616	0.156045	0.451262	0.0665591
UUCAACA	1.03709e-06	6.31129e-07	9.6046e-07	6.97729e-07	6.67189e-07	8.70027e-07	1.01829e-06	1.07782e-06	1.07211e-06	1.62975e-06	1.47982e-06	9.12993e-07	1.0712e-06	9.66138e-07	6.34252e-07	0.697494	0.053084	0.451262	0.111279
UCGGCAG	2.09994e-07	1.80172e-07	1.54948e-07	1.40574e-07	1.68577e-07	2.09197e-07	1.99327e-07	2.10274e-07	2.65504e-07	4.10708e-07	4.12115e-07	1.67478e-07	1.80523e-07	1.63574e-07	7.57052e-08	0.697338	0.0418249	0.451262	0.0550619
UUUAUC	8.7334e-06	5.53388e-06	6.55263e-06	5.92033e-06	6.33126e-06	6.80804e-06	7.46525e-06	7.45769e-06	9.73369e-06	1.83587e-05	1.33272e-05	7.75539e-06	7.19028e-06	6.66864e-06	2.95264e-06	0.696969	0.053084	0.451262	0.111279
UCCAAG	2.23871e-06	1.62618e-06	1.01123e-06	9.77411e-07	1.60037e-06	1.55777e-06	1.29157e-06	1.71104e-06	1.70168e-06	3.0888e-06	2.75348e-06	1.31862e-06	1.34828e-06	1.14711e-06	3.90971e-07	0.696936	0.194574	0.451262	0.0767807
UCUGCAC	6.07214e-07	3.82987e-07	4.11934e-07	4.01946e-07	4.19113e-07	5.14641e-07	4.22228e-07	5.38321e-07	5.55425e-07	1.03495e-06	8.66917e-07	4.28504e-07	4.81395e-07	4.46535e-07	1.58161e-07	0.696693	0.0692774	0.451262	0.0927621
UGGGGGC	1.50523e-05	1.36541e-05	5.60457e-06	4.91259e-06	2.301e-05	1.59004e-05	1.48029e-05	1.42833e-05	1.3737e-05	1.624e-05	1.76872e-05	9.95057e-06	1.09687e-05	7.19925e-06	2.92228e-06	0.696685	0.241746	0.451262	0.0550619
UUCCAAC	3.74396e-05	2.951e-05	3.52385e-06	5.02825e-06	5.93064e-05	3.69698e-05	3.13478e-05	3.35661e-05	3.4983e-05	3.45677e-05	4.13527e-05	2.49429e-05	2.40401e-05	1.0931e-05	2.85092e-06	0.696633	0.338285	0.451262	0.0550619
UGUAGCC	9.69027e-07	6.99267e-07	6.41926e-07	6.44684e-07	7.55358e-07	9.32042e-07	8.68223e-07	9.04615e-07	1.22399e-06	2.16942e-06	1.87138e-06	7.88581e-07	7.97548e-07	7.67028e-07	3.06035e-07	0.696632	0.053084	0.451262	0.0550619
UAGUAG	6.73272e-05	5.22939e-05	5.54563e-06	8.64754e-06	0.000104191	6.3975e-05	5.44091e-05	5.89248e-05	5.98558e-05	6.35775e-05	6.98169e-05	4.27721e-05	4.21414e-05	1.87364e-05	4.36953e-06	0.696104	0.338285	0.451262	0.0550619
UCGCGAC	3.00761e-08	3.14807e-08	4.85899e-08	1.99902e-08	3.15348e-08	4.64698e-08	5.309e-08	3.28552e-08	4.60684e-08	5.09296e-08	6.21861e-08	3.63666e-08	3.65344e-08	3.2209e-08	1.70377e-08	0.69608	0.053084	0.451262	0.0767807
UCCAAGC	3.27243e-07	2.42965e-07	2.23513e-07	2.09826e-07	2.60947e-07	2.95687e-07	2.78675e-07	3.24677e-07	3.32571e-07	6.15361e-07	5.61256e-07	2.37818e-07	2.73411e-07	2.69917e-07	9.40287e-08	0.695913	0.053084	0.451262	0.0550619
UCCGUCC	8.12415e-07	5.36729e-07	9.70178e-07	5.49516e-07	6.65486e-07	7.97263e-07	9.0598e-07	7.15402e-07	7.70791e-07	1.25408e-06	8.06839e-07	6.23974e-07	7.89191e-07	6.59221e-07	2.88676e-07	0.695548	0.241746	0.451262	0.0767807
UGAGGC	4.31217e-06	2.73911e-06	2.94391e-06	2.71492e-06	3.16593e-06	3.41672e-06	2.9933e-06	3.45356e-06	3.67211e-06	6.90148e-06	5.79355e-06	2.83497e-06	3.30799e-06	2.91307e-06	9.80806e-07	0.695445	0.0925945	0.451262	0.0665591
UAGAGGG	1.96795e-06	1.13545e-06	1.69903e-06	1.49519e-06	1.18783e-06	1.96447e-06	1.66668e-06	2.07409e-06	2.13901e-06	4.01877e-06	2.77782e-06	1.92193e-06	2.08318e-06	1.94718e-06	9.79506e-07	0.694929	0.053084	0.451262	0.144044
UUAGAUC	2.01216e-06	1.18924e-06	1.57701e-06	1.58058e-06	1.31098e-06	1.56112e-06	2.06074e-06	1.74015e-06	2.42209e-06	4.29444e-06	2.81735e-06	2.07409e-06	1.82075e-06	1.64492e-06	7.79715e-07	0.694601	0.0692774	0.451262	0.189036
UUGAGC	3.39386e-05	1.79338e-05	1.02923e-05	6.45062e-06	1.98279e-05	1.93768e-05	1.54696e-05	2.3975e-05	1.55346e-05	3.0309e-05	2.83899e-05	1.49803e-05	2.13375e-05	1.28464e-05	3.61667e-06	0.694407	0.338285	0.451262	0.0927621
UAUCGCA	1.40435e-07	1.07573e-07	6.96455e-08	9.03842e-08	1.29698e-07	1.07823e-07	1.10205e-07	1.33948e-07	1.46507e-07	2.8315e-07	2.0553e-07	1.10296e-07	1.09364e-07	1.0621e-07	4.70947e-08	0.694261	0.0925945	0.451262	0.0927621
UUGCGGC	5.74682e-07	6.80328e-07	4.20572e-07	4.37357e-07	7.76331e-07	7.4947e-07	7.74501e-07	7.73362e-07	9.55715e-07	1.08307e-06	1.28325e-06	6.98143e-07	6.71469e-07	7.3229e-07	5.10166e-07	0.694088	0.053084	0.451262	0.0550619
UUUCUGG	2.82979e-06	2.3002e-06	1.95007e-06	2.04578e-06	2.51869e-06	2.55253e-06	2.56365e-06	2.85992e-06	3.29885e-06	5.49713e-06	4.76409e-06	2.6105e-06	2.449e-06	2.53773e-06	1.4908e-06	0.693886	0.0418249	0.451262	0.0767807
UUCGUCC	5.63957e-07	4.12995e-07	4.3191e-07	3.71389e-07	4.71924e-07	4.26828e-07	4.01337e-07	4.61658e-07	5.271e-07	8.93838e-07	7.47287e-07	3.79457e-07	4.40801e-07	3.60156e-07	1.45945e-07	0.693777	0.285192	0.451262	0.0767807
UGCGCCA	4.23163e-07	3.46498e-07	1.79243e-07	1.63348e-07	4.8824e-07	3.37692e-07	2.7695e-07	3.00583e-07	3.84826e-07	4.38742e-07	4.91692e-07	2.54566e-07	2.69113e-07	1.90859e-07	8.35811e-08	0.692867	0.384389	0.451262	0.0550619
UUCCCC	2.54349e-05	1.53091e-05	1.15623e-05	1.07466e-05	1.87691e-05	1.61775e-05	1.55167e-05	1.82547e-05	1.65945e-05	3.06577e-05	2.36391e-05	1.33804e-05	1.61504e-05	1.40473e-05	6.88451e-06	0.692676	0.241746	0.451262	0.0665591
UAAGGUA	4.35684e-07	2.35474e-07	3.46068e-07	2.99139e-07	2.65604e-07	3.15862e-07	3.97504e-07	4.24928e-07	3.55361e-07	7.74224e-07	5.23312e-07	3.53378e-07	3.95192e-07	3.32871e-07	1.32122e-07	0.69265	0.0925945	0.451262	0.111279
UGCACCA	1.10838e-07	6.56549e-08	8.6382e-08	7.3464e-08	7.12466e-08	9.40972e-08	8.03058e-08	9.03098e-08	9.91365e-08	1.56994e-07	1.37547e-07	7.32117e-08	7.99936e-08	8.30514e-08	2.23419e-08	0.692471	0.0925945	0.451262	0.0665591
UGCCACG	8.20863e-07	5.74733e-07	2.71023e-07	1.90192e-07	6.9297e-07	4.82724e-07	4.26253e-07	5.4169e-07	5.48914e-07	8.45245e-07	9.00118e-07	4.34485e-07	4.41756e-07	2.95338e-07	1.06084e-07	0.692215	0.384389	0.451262	0.0767807
UUCUCG	9.48759e-06	5.57888e-06	4.57084e-06	2.83028e-06	5.94606e-06	6.19163e-06	4.46145e-06	6.73425e-06	5.51023e-06	1.09271e-05	1.12675e-05	5.00841e-06	6.36235e-06	4.66484e-06	1.50619e-06	0.691828	0.241746	0.451262	0.144044
UUUGGGC	4.40769e-05	2.5655e-05	2.30149e-05	7.37938e-06	5.15391e-05	4.08888e-05	3.22182e-05	3.67581e-05	3.65006e-05	2.48438e-05	3.23294e-05	2.52528e-05	3.09683e-05	1.24113e-05	3.43502e-06	0.691446	0.434987	0.451262	0.0767807
UGACUGA	7.44414e-07	4.89466e-07	4.39468e-07	5.05395e-07	4.89527e-07	6.22133e-07	5.84182e-07	6.59969e-07	7.69326e-07	1.4863e-06	1.28483e-06	5.6416e-07	6.13205e-07	5.32514e-07	1.31319e-07	0.690346	0.053084	0.451262	0.0665591
UUCUCAG	1.61488e-06	9.83309e-07	8.58961e-07	9.33399e-07	1.36739e-06	1.10585e-06	1.071e-06	1.25591e-06	1.37049e-06	2.71562e-06	2.0748e-06	1.09148e-06	1.09245e-06	1.02643e-06	4.2771e-07	0.690283	0.156045	0.451262	0.0767807
UUUAG	0.000251414	0.00019502	9.07642e-05	0.000100409	0.000328527	0.000258304	0.000221827	0.000246292	0.000255727	0.000278354	0.000281034	0.000198524	0.000201743	0.000175741	0.000183315	0.690073	0.194574	0.451262	0.0550619
UAAUCAA	2.4007e-07	1.31184e-07	1.70065e-07	1.6292e-07	1.42834e-07	1.77114e-07	1.81311e-07	2.07409e-07	2.14389e-07	4.53694e-07	3.14093e-07	1.94753e-07	2.06551e-07	1.72225e-07	6.49361e-08	0.689721	0.0692774	0.451262	0.111279
UGAACCG	4.00216e-07	2.29161e-07	2.45649e-07	1.94119e-07	2.95776e-07	2.41775e-07	2.56634e-07	2.94855e-07	2.58015e-07	4.11642e-07	3.62577e-07	2.19874e-07	2.32579e-07	1.87265e-07	5.12738e-08	0.689545	0.285192	0.451262	0.0550619
UCACGCG	3.98419e-08	4.50746e-08	3.13135e-08	2.13467e-08	3.4639e-08	3.82012e-08	5.13651e-08	3.82469e-08	4.50917e-08	5.65366e-08	5.21731e-08	3.73236e-08	2.88932e-08	3.30076e-08	2.16989e-08	0.689303	0.0692774	0.451262	0.0550619
UGUGG	3.28127e-05	2.22639e-05	2.24431e-05	1.65697e-05	2.18537e-05	2.45881e-05	2.65356e-05	2.56417e-05	3.02113e-05	4.67328e-05	3.7166e-05	2.3774e-05	2.34515e-05	2.40195e-05	1.90271e-05	0.689149	0.0692774	0.451262	0.0550619
UUGCAGG	1.54173e-06	7.88743e-07	1.30437e-06	1.12766e-06	8.36258e-07	1.18357e-06	1.20478e-06	1.29804e-06	1.33989e-06	2.44275e-06	1.84556e-06	1.29388e-06	1.51272e-06	1.22315e-06	3.49594e-07	0.688908	0.156045	0.451262	0.297856
UGUGGAA	1.66347e-06	8.8247e-07	1.86531e-06	1.43901e-06	1.08377e-06	1.62032e-06	1.3767e-06	1.54083e-06	1.75939e-06	3.44733e-06	2.54173e-06	1.66257e-06	1.77753e-06	1.39457e-06	3.14233e-07	0.688302	0.194574	0.451262	0.297856
UUUACUG	1.86724e-06	1.36247e-06	1.41343e-06	1.36761e-06	1.46256e-06	1.85631e-06	1.79586e-06	1.94453e-06	2.20396e-06	3.83374e-06	3.37597e-06	1.51184e-06	1.68512e-06	1.62004e-06	9.08623e-07	0.688245	0.0418249	0.451262	0.0550619
UCAACC	1.62915e-06	1.11466e-06	1.51077e-06	1.14507e-06	1.14256e-06	1.41738e-06	1.56751e-06	1.71384e-06	1.54437e-06	3.30724e-06	2.38804e-06	1.31394e-06	1.5113e-06	1.34003e-06	5.79932e-07	0.688179	0.0692774	0.451262	0.0665591
UUAUCGC	2.95609e-07	2.84547e-07	3.40669e-07	2.38454e-07	1.96742e-07	4.7429e-07	4.13604e-07	4.71262e-07	4.48638e-07	5.70038e-07	5.73377e-07	4.24436e-07	4.62292e-07	4.08203e-07	3.18251e-07	0.688104	0.0271548	0.451262	0.0927621
UGAGUAC	8.33444e-07	4.92665e-07	5.33949e-07	5.29669e-07	5.65657e-07	6.32221e-07	5.48341e-07	7.63253e-07	7.35955e-07	1.61339e-06	1.25532e-06	6.0292e-07	6.7529e-07	5.97864e-07	1.28586e-07	0.688103	0.0925945	0.451262	0.111279
UCCUCCA	8.08521e-07	4.8854e-07	5.86318e-07	5.6972e-07	5.57972e-07	6.58515e-07	6.38422e-07	6.59127e-07	7.85767e-07	1.74516e-06	1.05558e-06	6.43832e-07	6.90572e-07	6.11839e-07	1.19746e-07	0.687348	0.0692774	0.451262	0.111279
UUGACUC	8.97431e-07	4.95148e-07	5.7606e-07	6.17126e-07	5.51385e-07	7.39217e-07	6.71196e-07	7.50785e-07	8.12464e-07	1.6975e-06	1.26796e-06	7.10823e-07	6.91766e-07	6.93027e-07	1.82592e-07	0.686448	0.0692774	0.451262	0.0927621
UCAGGG	1.79132e-05	9.36185e-06	6.85257e-06	4.95779e-06	9.88675e-06	8.79267e-06	8.49345e-06	1.08806e-05	8.99016e-06	2.07648e-05	1.50942e-05	8.89616e-06	1.06249e-05	7.16955e-06	1.49314e-06	0.686424	0.338285	0.451262	0.144044
UGAACGG	1.06393e-06	6.06004e-07	5.739e-07	2.08398e-07	1.17273e-06	9.47753e-07	6.87103e-07	8.20876e-07	8.35905e-07	6.00876e-07	9.5071e-07	5.98613e-07	6.74573e-07	3.32339e-07	1.09298e-07	0.686127	0.434987	0.451262	0.0665591
UUAUACG	2.28567e-07	1.37118e-07	1.64666e-07	1.64491e-07	1.64374e-07	1.76949e-07	1.95111e-07	2.08926e-07	2.22854e-07	4.63974e-07	3.01445e-07	2.02169e-07	2.31146e-07	1.99643e-07	9.11355e-08	0.686114	0.0692774	0.451262	0.297856
UUGCAA	2.24575e-06	1.47572e-06	1.26839e-06	1.36846e-06	1.73611e-06	1.72922e-06	1.59581e-06	2.0609e-06	2.18314e-06	4.53472e-06	3.52355e-06	1.68484e-06	1.77124e-06	1.66794e-06	6.58692e-07	0.685993	0.118731	0.451262	0.111279
UUGCGCG	4.40777e-07	3.25707e-07	1.04792e-06	2.43024e-07	3.32875e-07	1.40005e-06	1.4779e-06	1.52044e-06	1.4361e-06	9.75606e-07	1.08246e-06	1.38767e-06	1.65264e-06	7.08998e-07	4.78341e-07	0.685874	0.0323987	0.451262	0.297856
UAUGCAA	3.5618e-07	2.64935e-07	1.98139e-07	2.08826e-07	3.15651e-07	2.76173e-07	2.45517e-07	3.94263e-07	3.66756e-07	7.1722e-07	7.06181e-07	2.74424e-07	2.82007e-07	2.61665e-07	5.40062e-08	0.685853	0.0925945	0.451262	0.111279
UCUCUCA	1.44192e-06	8.55997e-07	8.89195e-07	9.86587e-07	9.58233e-07	1.08534e-06	1.11949e-06	1.22879e-06	1.55102e-06	3.28893e-06	2.22026e-06	1.30178e-06	1.17579e-06	1.12186e-06	2.90605e-07	0.685605	0.053084	0.451262	0.243188
UGUCGAG	2.5343e-07	2.39851e-07	2.03538e-07	2.06756e-07	2.75712e-07	3.0131e-07	2.90558e-07	3.33607e-07	4.05337e-07	7.41984e-07	5.72323e-07	3.24907e-07	2.94663e-07	3.11975e-07	1.93522e-07	0.685061	0.0271548	0.451262	0.144044
UGGAACA	4.59709e-07	3.01297e-07	2.3755e-07	2.89715e-07	3.17657e-07	3.97226e-07	3.37706e-07	4.45147e-07	4.64265e-07	9.48973e-07	7.95245e-07	3.5912e-07	3.6606e-07	3.539e-07	1.34212e-07	0.684915	0.053084	0.451262	0.0927621
UUUACCC	2.79744e-06	1.65876e-06	2.98234e-06	2.08883e-06	1.70488e-06	2.55997e-06	2.66044e-06	3.01948e-06	2.88684e-06	5.26211e-06	3.60311e-06	2.58227e-06	2.97767e-06	2.52708e-06	1.50044e-06	0.684641	0.0925945	0.451262	0.111279
UCUCGC	3.43789e-05	1.80324e-05	9.74367e-06	4.87896e-06	2.76167e-05	2.03399e-05	1.58852e-05	2.12065e-05	2.03246e-05	2.15622e-05	2.68663e-05	1.58896e-05	1.93061e-05	1.00565e-05	1.8283e-06	0.684408	0.434987	0.451262	0.0767807
UCCCUCA	1.71704e-06	1.17825e-06	1.1721e-06	1.2803e-06	1.20828e-06	1.44553e-06	1.29486e-06	1.53813e-06	1.64332e-06	3.21184e-06	2.56439e-06	1.34963e-06	1.43344e-06	1.29941e-06	3.85116e-07	0.684378	0.0692774	0.451262	0.0927621
UUAAGGC	1.49075e-06	1.02872e-06	9.81515e-07	1.08875e-06	1.09308e-06	1.22823e-06	1.10627e-06	1.34757e-06	1.32556e-06	2.52639e-06	1.90669e-06	1.13382e-06	1.26318e-06	1.17483e-06	5.05023e-07	0.684361	0.0692774	0.451262	0.111279
UGCGAAG	1.06644e-07	9.61677e-08	1.31193e-07	8.49583e-08	9.13108e-08	1.27006e-07	1.1538e-07	1.28725e-07	1.21438e-07	1.70544e-07	1.79707e-07	1.04315e-07	1.26796e-07	1.04879e-07	8.61528e-08	0.684126	0.0692774	0.451262	0.0767807
UUAGUAG	0.000101576	7.85613e-05	7.78086e-06	1.25887e-05	0.000156916	9.49094e-05	8.03815e-05	8.72204e-05	8.84602e-05	9.24756e-05	0.000102633	6.28929e-05	6.23112e-05	2.72031e-05	5.9529e-06	0.683851	0.338285	0.451262	0.0550619
UGGACA	2.30774e-06	1.21033e-06	1.06826e-06	9.55834e-07	1.32744e-06	1.38519e-06	1.14254e-06	1.56405e-06	1.41652e-06	2.81369e-06	2.41535e-06	1.2765e-06	1.45525e-06	1.17653e-06	4.19268e-07	0.683253	0.118731	0.451262	0.144044
UUUGGCC	4.10251e-05	2.41733e-05	2.07824e-05	6.7217e-06	4.86831e-05	3.7758e-05	3.01672e-05	3.38116e-05	3.41712e-05	2.26913e-05	2.95484e-05	2.32447e-05	2.81635e-05	1.07429e-05	2.31487e-06	0.682625	0.434987	0.451262	0.0767807
UUUAGUA	3.5206e-05	2.6474e-05	3.80297e-06	5.61617e-06	5.17795e-05	3.09398e-05	2.60885e-05	2.88491e-05	2.90934e-05	3.26917e-05	3.4235e-05	2.0812e-05	2.10541e-05	1.00319e-05	2.32532e-06	0.682499	0.434987	0.451262	0.0550619
UCCGUGC	6.82465e-07	4.58911e-07	8.24948e-07	3.84597e-07	5.51764e-07	6.02288e-07	6.47813e-07	6.08412e-07	6.79631e-07	9.43834e-07	8.36351e-07	4.78508e-07	5.13631e-07	4.74351e-07	2.72603e-07	0.682476	0.194574	0.451262	0.0550619
UACGUAG	1.09221e-07	6.34244e-08	7.28848e-08	6.83236e-08	7.71901e-08	8.38441e-08	7.20644e-08	9.68809e-08	9.40902e-08	1.97177e-07	1.55465e-07	8.44566e-08	8.90675e-08	9.03717e-08	2.71638e-08	0.682338	0.118731	0.451262	0.189036
UGUCAAG	5.90738e-07	3.70319e-07	4.02216e-07	3.74531e-07	4.12602e-07	5.66237e-07	4.63819e-07	5.48261e-07	6.00354e-07	1.20315e-06	1.07508e-06	4.34246e-07	4.91424e-07	4.66366e-07	1.81628e-07	0.682044	0.053084	0.451262	0.0767807
UGAAAC	2.39529e-06	1.52084e-06	1.32806e-06	1.59052e-06	1.75551e-06	1.64641e-06	2.06445e-06	1.90187e-06	2.55124e-06	4.72391e-06	3.41118e-06	1.98155e-06	1.73247e-06	1.73003e-06	7.5836e-07	0.681805	0.0692774	0.451262	0.111279
UUUCAUC	2.17237e-06	1.30632e-06	1.55542e-06	1.32456e-06	1.32586e-06	1.5932e-06	1.49668e-06	1.77621e-06	1.91322e-06	3.83701e-06	3.1541e-06	1.47404e-06	1.6887e-06	1.40921e-06	3.91224e-07	0.681254	0.0925945	0.451262	0.0767807
UUCCACA	9.79212e-07	7.08653e-07	4.91837e-07	5.03967e-07	6.85209e-07	7.07135e-07	6.8327e-07	7.73362e-07	8.53811e-07	1.62741e-06	1.42079e-06	5.63203e-07	6.19652e-07	5.54076e-07	1.37427e-07	0.681217	0.156045	0.451262	0.0550619
UCCAAAA	9.15045e-07	7.79442e-07	4.75641e-07	4.85762e-07	9.59444e-07	7.86349e-07	9.16138e-07	9.28708e-07	1.45644e-06	2.14559e-06	2.13699e-06	8.43609e-07	6.3589e-07	7.03541e-07	4.05047e-07	0.680453	0.0692774	0.451262	0.0665591
UUCGAAG	3.45995e-07	3.12955e-07	2.91539e-07	2.66441e-07	3.54265e-07	3.95738e-07	3.71055e-07	4.28803e-07	5.02683e-07	8.0366e-07	6.85628e-07	3.75868e-07	3.63195e-07	4.11264e-07	2.81925e-07	0.680307	0.0271548	0.451262	0.0927621
UUCACCG	1.52226e-06	9.79816e-07	1.08841e-06	5.08108e-07	1.51787e-06	1.29669e-06	1.09477e-06	1.17622e-06	1.23913e-06	1.17232e-06	1.41394e-06	8.90024e-07	9.84041e-07	8.20399e-07	6.2075e-07	0.679876	0.384389	0.451262	0.0550619
UUUGGAG	1.51154e-06	9.64539e-07	1.08787e-06	1.0739e-06	1.00843e-06	1.16935e-06	1.26784e-06	1.36829e-06	1.43886e-06	2.79552e-06	2.10748e-06	1.11301e-06	1.21375e-06	1.15753e-06	3.99743e-07	0.679411	0.0692774	0.451262	0.0665591
UCAAGAG	5.51675e-07	2.81811e-07	4.52966e-07	3.22627e-07	3.93144e-07	3.99376e-07	3.63772e-07	3.84322e-07	3.95569e-07	7.09744e-07	6.22915e-07	3.69408e-07	3.97342e-07	3.49907e-07	1.34373e-07	0.679364	0.285192	0.451262	0.111279
UUGAGCG	2.56905e-07	1.87453e-07	1.53868e-07	1.56566e-07	1.80691e-07	2.46075e-07	2.04119e-07	2.95023e-07	2.83247e-07	5.3406e-07	4.58491e-07	1.81833e-07	2.22788e-07	2.07895e-07	1.2071e-07	0.679244	0.0418249	0.451262	0.0767807
UCUCAGC	1.10868e-06	6.42408e-07	9.18349e-07	7.859e-07	6.95128e-07	9.71897e-07	7.952e-07	9.71841e-07	9.54576e-07	1.9129e-06	1.71381e-06	8.20162e-07	1.08624e-06	8.74036e-07	1.85968e-07	0.67875	0.0925945	0.451262	0.189036
UCAAAAG	4.799e-07	3.01971e-07	3.46608e-07	3.77743e-07	3.68953e-07	3.93753e-07	4.78193e-07	4.52223e-07	5.01217e-07	9.85418e-07	7.55719e-07	4.06731e-07	4.20743e-07	3.96225e-07	1.84843e-07	0.678589	0.053084	0.451262	0.0927621
UUAAG	0.000114193	0.00010096	4.44161e-05	7.11469e-05	0.000151618	0.000135801	0.000129226	0.000144377	0.00015795	0.00020767	0.000171681	0.000147406	0.000130707	0.000121949	0.000138976	0.678252	0.053084	0.451262	0.189036
UUCGACA	2.90936e-07	1.74028e-07	2.31612e-07	1.82553e-07	1.98181e-07	2.41941e-07	2.04502e-07	2.86599e-07	2.86015e-07	6.01811e-07	4.72193e-07	1.7968e-07	2.43324e-07	2.047e-07	5.99533e-08	0.67804	0.0925945	0.451262	0.0927621
UGACCG	1.13691e-06	8.96943e-07	1.04449e-06	7.75812e-07	8.71813e-07	1.15842e-06	1.19672e-06	1.24468e-06	1.26925e-06	1.60495e-06	1.6324e-06	1.11878e-06	1.24996e-06	1.24747e-06	1.01523e-06	0.677816	0.0271548	0.451262	0.189036
UUUUGC	9.24364e-06	5.89362e-06	7.31462e-06	6.54699e-06	6.48181e-06	7.675e-06	8.01675e-06	8.84591e-06	9.47736e-06	1.7761e-05	1.37334e-05	7.71912e-06	7.77766e-06	7.59145e-06	4.38824e-06	0.677545	0.053084	0.451262	0.0767807
UUCGCUA	3.1502e-07	2.80128e-07	3.50927e-07	3.08848e-07	2.42549e-07	4.0781e-07	4.73593e-07	3.30237e-07	4.75009e-07	6.48535e-07	5.74958e-07	3.25146e-07	3.68926e-07	3.31673e-07	2.14096e-07	0.677082	0.0323987	0.451262	0.0767807
UGCGACC	3.53724e-07	2.70953e-07	6.66761e-07	2.38669e-07	2.70904e-07	8.29346e-07	7.67601e-07	8.39746e-07	7.80232e-07	5.81252e-07	6.35036e-07	7.48386e-07	8.95929e-07	5.42097e-07	2.92694e-07	0.67696	0.0418249	0.451262	0.297856
UCCAGAC	8.45427e-07	6.29951e-07	3.15294e-07	3.23341e-07	7.34007e-07	6.86794e-07	4.45994e-07	6.80019e-07	7.26676e-07	1.11485e-06	1.39444e-06	4.45012e-07	5.44673e-07	4.22178e-07	8.56706e-08	0.676164	0.241746	0.451262	0.0665591
UCCCCUA	1.36959e-05	1.11628e-05	5.0717e-06	5.42341e-06	1.6589e-05	1.28938e-05	1.15893e-05	1.2659e-05	1.14181e-05	1.73161e-05	1.47903e-05	9.08423e-06	9.92399e-06	9.72514e-06	7.98858e-06	0.675982	0.241746	0.451262	0.0550619
UUCGUAC	2.65473e-07	1.8699e-07	1.58187e-07	1.87979e-07	1.95341e-07	2.34499e-07	2.02394e-07	2.6975e-07	2.8455e-07	5.0696e-07	4.28452e-07	2.13654e-07	2.60278e-07	2.41035e-07	1.26175e-07	0.675952	0.0418249	0.451262	0.144044
UUCCCCA	8.4309e-07	5.4481e-07	6.82418e-07	6.19053e-07	5.82579e-07	7.43186e-07	7.4211e-07	7.39833e-07	8.70416e-07	1.87692e-06	1.26586e-06	7.05559e-07	7.89907e-07	7.34686e-07	2.25026e-07	0.675875	0.053084	0.451262	0.0927621
UCGAGAC	6.21893e-08	4.02347e-08	3.94118e-08	3.66249e-08	4.25511e-08	4.66352e-08	4.71485e-08	6.18353e-08	7.19513e-08	1.27558e-07	1.13832e-07	4.78508e-08	3.79671e-08	4.37883e-08	1.49482e-08	0.675032	0.053084	0.451262	0.0767807
UGACCC	4.05064e-06	2.43783e-06	3.70747e-06	2.84194e-06	2.6672e-06	3.11862e-06	3.50937e-06	3.30904e-06	3.96538e-06	7.28672e-06	5.40491e-06	3.31725e-06	3.48619e-06	3.25647e-06	1.33012e-06	0.674703	0.156045	0.451262	0.144044
UCGACAG	1.0988e-07	1.58077e-07	9.34005e-08	8.75285e-08	1.95039e-07	4.0566e-07	2.47051e-07	2.90811e-07	3.25897e-07	2.99504e-07	4.61653e-07	2.32555e-07	2.52637e-07	2.24665e-07	1.78092e-07	0.674698	0.0271548	0.451262	0.0665591
UGUGGGA	1.57331e-06	1.07409e-06	1.05062e-06	1.01986e-06	1.12791e-06	1.22657e-06	1.09457e-06	1.36391e-06	1.37635e-06	2.80814e-06	2.13804e-06	1.11827e-06	1.19895e-06	1.16019e-06	4.00546e-07	0.674592	0.0925945	0.451262	0.0927621
UUGCCAA	5.04045e-07	3.48897e-07	3.14754e-07	2.8329e-07	3.63615e-07	4.27489e-07	3.87921e-07	4.63006e-07	4.90474e-07	9.41497e-07	7.33058e-07	3.3352e-07	3.91133e-07	3.77857e-07	2.41421e-07	0.674304	0.0692774	0.451262	0.0665591
UGGCAA	1.50674e-06	1.01015e-06	8.34855e-07	8.51508e-07	1.19258e-06	1.06607e-06	1.00383e-06	1.22111e-06	1.3366e-06	2.59662e-06	2.17722e-06	9.34382e-07	1.0456e-06	9.91808e-07	3.3642e-07	0.674199	0.156045	0.451262	0.0665591
UGGUAC	3.28116e-06	2.4049e-06	1.97176e-06	2.1699e-06	2.55342e-06	2.70148e-06	2.61932e-06	3.02114e-06	3.37342e-06	5.89107e-06	5.24976e-06	2.42335e-06	2.52023e-06	2.56329e-06	1.25372e-06	0.673877	0.053084	0.451262	0.0550619
UGAUGA	2.10739e-06	1.23063e-06	1.64489e-06	1.51245e-06	1.24264e-06	1.78389e-06	1.49796e-06	1.92412e-06	2.05545e-06	4.11977e-06	3.10656e-06	1.77844e-06	1.97373e-06	1.72951e-06	7.12456e-07	0.673791	0.118731	0.451262	0.144044
UGAAAAG	9.88738e-07	6.45102e-07	7.26149e-07	6.46112e-07	7.67321e-07	7.06143e-07	6.55671e-07	7.74373e-07	8.64067e-07	1.62181e-06	1.24741e-06	6.77088e-07	7.31882e-07	6.35131e-07	2.69549e-07	0.67299	0.194574	0.451262	0.0927621
UUUGACC	7.94261e-07	4.68928e-07	5.2963e-07	5.73433e-07	5.32949e-07	6.54381e-07	5.82457e-07	7.19109e-07	7.24885e-07	1.65872e-06	1.08088e-06	6.24452e-07	6.89378e-07	6.2435e-07	2.0172e-07	0.672761	0.0692774	0.451262	0.111279
UUGGUCC	1.47511e-06	1.21638e-06	1.07977e-06	8.4787e-07	1.32681e-06	1.63389e-06	1.4296e-06	1.61631e-06	1.90215e-06	2.97962e-06	3.10614e-06	1.33934e-06	1.33745e-06	1.414e-06	1.07064e-06	0.672216	0.0323987	0.451262	0.0550619
UUCAUGG	1.40974e-06	9.31921e-07	8.69759e-07	8.55652e-07	1.13404e-06	1.16819e-06	1.13348e-06	1.26029e-06	1.25378e-06	2.94084e-06	1.87296e-06	1.05559e-06	1.16337e-06	1.12e-06	5.93747e-07	0.671464	0.0925945	0.451262	0.0665591
UUAUCAG	1.11785e-06	6.1804e-07	9.19968e-07	8.36804e-07	6.60186e-07	1.11015e-06	1.06889e-06	1.1715e-06	1.34966e-06	2.51938e-06	1.79075e-06	1.12952e-06	1.14546e-06	1.13171e-06	6.95491e-07	0.67135	0.0418249	0.451262	0.189036
UUUCUAG	2.6295e-06	1.34285e-06	1.49171e-06	1.73715e-06	1.8102e-06	1.43726e-06	1.83189e-06	1.75835e-06	2.15203e-06	4.31594e-06	2.69192e-06	1.91355e-06	1.7527e-06	1.43809e-06	3.49433e-07	0.670842	0.194574	0.451262	0.144044
UCACCGG	9.78373e-08	1.01639e-07	9.61e-08	8.83138e-08	8.40801e-08	1.52309e-07	1.29179e-07	1.54167e-07	1.65228e-07	2.38295e-07	1.76018e-07	1.49534e-07	1.26557e-07	1.38286e-07	1.21032e-07	0.670174	0.0271548	0.451262	0.0767807
UCAAGAC	2.62178e-07	1.47892e-07	1.99758e-07	1.8955e-07	1.69864e-07	2.27719e-07	2.49159e-07	2.35041e-07	2.71201e-07	5.43872e-07	4.06845e-07	2.09586e-07	1.96283e-07	2.09226e-07	9.0814e-08	0.669851	0.053084	0.451262	0.0550619
UGUCACC	1.14385e-06	9.43116e-07	6.88356e-07	7.5927e-07	1.08604e-06	1.09576e-06	9.0828e-07	1.22002e-06	1.45612e-06	2.41939e-06	2.51379e-06	9.88358e-07	9.26493e-07	9.42447e-07	4.29317e-07	0.669747	0.0692774	0.451262	0.0927621
UGCCAGC	5.61441e-07	4.361e-07	3.23932e-07	3.43403e-07	4.97893e-07	5.1216e-07	4.67077e-07	5.55675e-07	5.91726e-07	9.62056e-07	1.13042e-06	3.81371e-07	4.06893e-07	4.09933e-07	9.33858e-08	0.669476	0.0692774	0.451262	0.0550619
UGCUCCA	6.07574e-07	4.17877e-07	3.67123e-07	4.07729e-07	4.52919e-07	4.75282e-07	4.2817e-07	5.02938e-07	6.2526e-07	1.19007e-06	9.52818e-07	4.54582e-07	4.74947e-07	4.80341e-07	1.34212e-07	0.669462	0.0692774	0.451262	0.111279
UAACUGA	2.79253e-07	1.9646e-07	1.4577e-07	1.74414e-07	1.89701e-07	2.1267e-07	1.96644e-07	2.33357e-07	2.68759e-07	5.18641e-07	4.36884e-07	2.03844e-07	1.89358e-07	1.90193e-07	6.12392e-08	0.668889	0.0692774	0.451262	0.0665591
UUCAUGA	9.61597e-07	5.58867e-07	6.55963e-07	6.3426e-07	5.61001e-07	8.30007e-07	6.42255e-07	9.05625e-07	8.22394e-07	1.83393e-06	1.52409e-06	6.55077e-07	8.35516e-07	7.01013e-07	2.12007e-07	0.668756	0.0925945	0.451262	0.144044
UGACAAA	2.28686e-07	1.12539e-07	1.57647e-07	1.54139e-07	1.5457e-07	1.51316e-07	1.49112e-07	1.75228e-07	1.97296e-07	4.18651e-07	3.11985e-07	1.65085e-07	1.89836e-07	1.56919e-07	4.14691e-08	0.66872	0.285192	0.451262	0.243188
UGCAA	2.51949e-06	1.65466e-06	1.46596e-06	1.54243e-06	1.9105e-06	1.87302e-06	1.72023e-06	2.2608e-06	2.30919e-06	4.66988e-06	3.86302e-06	1.74736e-06	1.87034e-06	1.84053e-06	7.14233e-07	0.668642	0.118731	0.451262	0.0927621
UUUCAAC	1.89504e-06	1.09694e-06	2.10016e-06	1.28958e-06	1.34305e-06	1.65009e-06	1.66131e-06	1.65624e-06	1.73253e-06	2.47873e-06	2.07006e-06	1.58936e-06	1.83556e-06	1.55535e-06	1.15197e-06	0.668554	0.241746	0.451262	0.111279
UUCUUGA	1.68504e-06	1.14038e-06	1.01013e-06	1.04392e-06	1.26817e-06	1.27354e-06	1.09266e-06	1.49719e-06	1.56209e-06	3.10204e-06	2.79469e-06	1.1623e-06	1.2331e-06	1.12652e-06	3.38503e-07	0.668281	0.118731	0.451262	0.0927621
UAUGCCA	5.2813e-07	2.64766e-07	4.36229e-07	2.86574e-07	3.39576e-07	3.50591e-07	2.82124e-07	4.00834e-07	3.67896e-07	8.52721e-07	6.00781e-07	3.50746e-07	4.29578e-07	3.38727e-07	6.91151e-08	0.667996	0.285192	0.451262	0.243188
UCCGCCG	4.87449e-07	4.12364e-07	7.50444e-07	3.55397e-07	3.93333e-07	6.32221e-07	6.70812e-07	6.08075e-07	6.08005e-07	5.52283e-07	5.50716e-07	5.62725e-07	7.07526e-07	3.79588e-07	1.92879e-07	0.667091	0.118731	0.451262	0.297856
UCCAGUA	6.90253e-07	4.95737e-07	4.16253e-07	5.19459e-07	5.5642e-07	6.094e-07	6.83079e-07	6.62665e-07	8.38998e-07	1.61433e-06	1.1652e-06	6.45268e-07	5.91714e-07	6.34199e-07	3.38825e-07	0.66685	0.053084	0.451262	0.0767807
UUGCGAG	7.00978e-08	5.51754e-08	7.07253e-08	5.14034e-08	5.54224e-08	6.97874e-08	4.73402e-08	6.6216e-08	6.33237e-08	1.2709e-07	9.38062e-08	6.43593e-08	5.63537e-08	5.85619e-08	2.23419e-08	0.666798	0.338285	0.451262	0.111279
UGCGAGA	1.18447e-07	1.01934e-07	3.77921e-08	6.09701e-08	1.20801e-07	8.78131e-08	8.89305e-08	9.65439e-08	1.15741e-07	1.95775e-07	1.69167e-07	8.27818e-08	7.35464e-08	7.5465e-08	4.09869e-08	0.666393	0.338285	0.451262	0.0550619
UCCAAA	1.15261e-06	7.65009e-07	8.14261e-07	7.8894e-07	8.50596e-07	9.58021e-07	9.21159e-07	1.05995e-06	1.09189e-06	2.12135e-06	1.69374e-06	8.58564e-07	9.61756e-07	9.54187e-07	4.89224e-07	0.666284	0.0692774	0.451262	0.0927621
UGGAAAC	1.26164e-06	8.33229e-07	6.01435e-07	7.05297e-07	9.77426e-07	8.72177e-07	7.83892e-07	9.76222e-07	1.05729e-06	2.211e-06	1.83713e-06	7.57238e-07	8.19039e-07	7.31891e-07	2.0622e-07	0.665844	0.194574	0.451262	0.0665591
UGGCGCG	4.42694e-07	5.25113e-07	8.32506e-07	4.21936e-07	4.16085e-07	8.85903e-07	9.41054e-07	9.28708e-07	9.36018e-07	6.82644e-07	7.44125e-07	8.69688e-07	9.96458e-07	5.45025e-07	3.59559e-07	0.665721	0.0418249	0.451262	0.297856
UGAGCG	1.3774e-06	9.98003e-07	8.35383e-07	7.32028e-07	1.03481e-06	1.01657e-06	9.66898e-07	1.16657e-06	1.10622e-06	1.90245e-06	1.64735e-06	9.65972e-07	1.0832e-06	1.06132e-06	7.35408e-07	0.665615	0.156045	0.451262	0.111279
UCAGAAA	3.82063e-07	2.1039e-07	2.51048e-07	2.64513e-07	2.64165e-07	2.69889e-07	2.52992e-07	3.01763e-07	3.14991e-07	7.24696e-07	4.77463e-07	3.26103e-07	2.86783e-07	2.84824e-07	7.29727e-08	0.665146	0.118731	0.451262	0.297856
UUAUAUG	1.89779e-06	1.23739e-06	1.37509e-06	1.35376e-06	1.38643e-06	1.76569e-06	1.52409e-06	1.86668e-06	2.02571e-06	4.20426e-06	3.01866e-06	1.7779e-06	1.87591e-06	1.76804e-06	1.07964e-06	0.665093	0.053084	0.451262	0.243188
UUGUAA	4.27268e-06	2.65456e-06	3.19579e-06	3.19452e-06	2.90988e-06	3.32145e-06	3.42538e-06	3.83011e-06	4.29606e-06	8.94423e-06	5.67654e-06	3.95585e-06	3.77626e-06	3.57124e-06	1.64642e-06	0.664984	0.053084	0.451262	0.243188
UGACGG	6.89552e-07	6.18997e-07	6.16768e-07	4.99704e-07	6.1436e-07	7.46134e-07	8.82918e-07	8.33522e-07	8.98602e-07	9.45057e-07	9.69543e-07	6.27601e-07	7.77486e-07	7.55669e-07	6.92805e-07	0.664815	0.0271548	0.451262	0.0767807
UUGGUGG	5.18262e-06	3.02951e-06	3.21773e-06	1.88136e-06	3.32686e-06	3.14076e-06	3.31515e-06	3.10036e-06	3.32848e-06	5.13174e-06	3.87978e-06	2.69974e-06	2.82246e-06	2.36204e-06	1.34132e-06	0.664682	0.338285	0.451262	0.0550619
UUGAUAC	5.04464e-07	2.96836e-07	3.09895e-07	3.04208e-07	3.28863e-07	3.63324e-07	3.07232e-07	4.30657e-07	4.22266e-07	9.50375e-07	7.36747e-07	3.53856e-07	3.92088e-07	3.57095e-07	1.13156e-07	0.66327	0.118731	0.451262	0.111279
UGCGA	1.80693e-06	1.45631e-06	1.40137e-06	1.16645e-06	1.5054e-06	1.77236e-06	1.68757e-06	1.72253e-06	2.03499e-06	3.29078e-06	2.82602e-06	1.47716e-06	1.50583e-06	1.67914e-06	1.25771e-06	0.663242	0.053084	0.451262	0.0550619
UUUUCCA	3.3312e-06	1.98842e-06	2.39656e-06	2.41232e-06	2.22769e-06	2.41114e-06	2.14372e-06	2.81847e-06	3.07323e-06	6.3891e-06	4.88952e-06	2.45546e-06	2.5937e-06	2.17824e-06	4.94896e-07	0.663002	0.194574	0.451262	0.144044
UUAGAGG	2.38896e-06	1.4761e-06	1.78487e-06	2.02729e-06	1.67986e-06	2.10421e-06	2.62786e-06	2.15025e-06	3.12337e-06	5.26911e-06	2.92538e-06	2.76482e-06	2.31337e-06	2.42646e-06	1.38198e-06	0.66291	0.0418249	0.451262	0.243188
UCGGUCA	2.47559e-07	2.09885e-07	1.60347e-07	1.42502e-07	2.10295e-07	2.45744e-07	1.98177e-07	2.5526e-07	2.71852e-07	4.14446e-07	5.05921e-07	1.46663e-07	1.88403e-07	1.63175e-07	5.32026e-08	0.662874	0.0692774	0.451262	0.0550619
UUAUAUC	1.63615e-06	9.3693e-07	1.14888e-06	1.17678e-06	1.08437e-06	9.80827e-07	1.5536e-06	1.14286e-06	1.93113e-06	3.59545e-06	2.10959e-06	1.55898e-06	1.25315e-06	1.1381e-06	4.27067e-07	0.662575	0.194574	0.451262	0.189036
UUGUUGC	1.54646e-06	1.12371e-06	1.36753e-06	1.14123e-06	1.16622e-06	1.54293e-06	1.52351e-06	1.63956e-06	1.77746e-06	2.746e-06	2.43843e-06	1.35777e-06	1.40908e-06	1.50611e-06	1.15454e-06	0.662352	0.0418249	0.451262	0.0550619
UUCCUC	1.01252e-05	6.13127e-06	7.11396e-06	6.55963e-06	6.99979e-06	7.13833e-06	6.72517e-06	7.91878e-06	8.58862e-06	1.79195e-05	1.41097e-05	6.91789e-06	7.36988e-06	6.71862e-06	1.6689e-06	0.662154	0.118731	0.451262	0.0927621
UGACA	2.96351e-06	1.66026e-06	1.65354e-06	1.7039e-06	1.80763e-06	1.97542e-06	1.72096e-06	2.33369e-06	2.19204e-06	4.73964e-06	3.84082e-06	1.9065e-06	2.11053e-06	1.89824e-06	5.92092e-07	0.661309	0.0925945	0.451262	0.111279
UAUCAAA	5.87683e-07	3.39975e-07	4.27051e-07	4.20579e-07	4.04803e-07	4.08637e-07	3.70288e-07	5.23494e-07	5.10659e-07	1.16063e-06	7.96299e-07	4.92624e-07	5.21033e-07	4.37218e-07	1.43695e-07	0.66099	0.241746	0.451262	0.243188
UUGAAAG	1.14343e-06	7.33147e-07	7.76898e-07	7.67481e-07	8.20775e-07	9.56848e-07	9.30129e-07	9.63417e-07	1.29236e-06	2.29931e-06	1.76651e-06	1.03788e-06	9.881e-07	1.0046e-06	6.59487e-07	0.660976	0.053084	0.451262	0.358819
UUUUCAA	2.80774e-06	1.50278e-06	2.20274e-06	2.04221e-06	1.83575e-06	1.80042e-06	2.17343e-06	2.11908e-06	2.5292e-06	5.00372e-06	3.11458e-06	2.28392e-06	2.19421e-06	1.92496e-06	6.39395e-07	0.660899	0.241746	0.451262	0.243188
UCUGUAG	1.05147e-06	6.10044e-07	7.30468e-07	6.72527e-07	6.90661e-07	7.65512e-07	7.47093e-07	8.82711e-07	9.4253e-07	2.07363e-06	1.57573e-06	6.73978e-07	8.76826e-07	7.74614e-07	1.82592e-07	0.660429	0.0692774	0.451262	0.111279
UUCUGGA	1.7111e-06	1.1998e-06	8.95673e-07	1.16593e-06	1.25253e-06	1.23484e-06	1.16664e-06	1.39441e-06	1.44782e-06	2.96326e-06	2.36834e-06	1.16038e-06	1.20778e-06	1.07142e-06	3.04267e-07	0.660284	0.156045	0.451262	0.0665591
UUGUUCG	4.81338e-07	3.4755e-07	4.71322e-07	3.59823e-07	3.22995e-07	4.50641e-07	5.06942e-07	5.47924e-07	5.54448e-07	8.28891e-07	6.74561e-07	4.54582e-07	4.49158e-07	4.91121e-07	3.59238e-07	0.660244	0.0418249	0.451262	0.0767807
UCAGGGG	1.80678e-06	1.03474e-06	1.53868e-06	1.39374e-06	1.28971e-06	1.28511e-06	2.13452e-06	1.41075e-06	2.35518e-06	5.21211e-06	2.15122e-06	2.1418e-06	1.56979e-06	1.37022e-06	3.21948e-07	0.659854	0.118731	0.451262	0.189036
UGGAGGA	1.34606e-06	7.16775e-07	1.06844e-06	9.95726e-07	8.38492e-07	9.60321e-07	9.50637e-07	1.05339e-06	1.12241e-06	2.39837e-06	1.49668e-06	1.05511e-06	1.12636e-06	9.81444e-07	1.82592e-07	0.659706	0.241746	0.451262	0.358819
UUCUAUG	1.40879e-06	7.26834e-07	9.21588e-07	9.91728e-07	8.23235e-07	1.01308e-06	8.96972e-07	1.24884e-06	1.19127e-06	2.72263e-06	1.94463e-06	1.09794e-06	1.19943e-06	1.02537e-06	3.21144e-07	0.659444	0.118731	0.451262	0.243188
UAGUCAA	3.47134e-07	2.01889e-07	2.94779e-07	2.64656e-07	2.47508e-07	2.73362e-07	2.95924e-07	3.13052e-07	3.77663e-07	7.85905e-07	5.79174e-07	2.89258e-07	2.93947e-07	2.5927e-07	1.10584e-07	0.65862	0.0692774	0.451262	0.0767807
UUCCAGC	1.73082e-06	1.58776e-06	7.23449e-07	8.1917e-07	1.88713e-06	1.62611e-06	1.25365e-06	1.74015e-06	2.17514e-06	3.26323e-06	3.92089e-06	9.90032e-07	1.02034e-06	9.3353e-07	2.00755e-07	0.658584	0.118731	0.451262	0.0550619
UCAGAC	7.29441e-06	3.81846e-06	2.0742e-06	1.39143e-06	4.57919e-06	3.42173e-06	2.81259e-06	4.07681e-06	3.93481e-06	6.19131e-06	6.21673e-06	2.90611e-06	3.55299e-06	2.08528e-06	4.61399e-07	0.658551	0.384389	0.451262	0.0927621
UCAGAAG	6.22792e-07	4.59795e-07	3.3797e-07	3.66963e-07	5.35334e-07	5.40935e-07	4.0862e-07	5.95438e-07	6.5619e-07	1.22418e-06	1.28641e-06	3.91419e-07	4.2719e-07	3.92099e-07	8.26167e-08	0.658504	0.0925945	0.451262	0.0665591
UGCCAAG	8.97311e-07	6.5958e-07	4.01676e-07	3.48329e-07	6.44097e-07	5.45566e-07	5.26875e-07	5.8634e-07	6.18098e-07	1.11017e-06	9.88654e-07	4.44294e-07	4.7638e-07	3.79721e-07	1.15085e-07	0.658292	0.384389	0.451262	0.0550619
UUCUC	3.77986e-05	2.40365e-05	2.40269e-05	2.40989e-05	2.54401e-05	2.80731e-05	2.74018e-05	3.14505e-05	3.36784e-05	6.58581e-05	5.12375e-05	2.86234e-05	3.01133e-05	2.97074e-05	1.54498e-05	0.658185	0.0692774	0.451262	0.189036
UGAGGAC	6.39927e-07	3.97002e-07	3.20153e-07	3.4169e-07	4.48301e-07	4.17071e-07	3.75463e-07	4.58963e-07	4.72567e-07	9.99436e-07	8.83781e-07	3.82088e-07	3.88745e-07	3.66544e-07	6.23643e-08	0.657647	0.156045	0.451262	0.0767807
UUCUCCC	2.00599e-05	1.0017e-05	7.98979e-06	5.14669e-06	1.03462e-05	1.02798e-05	8.12948e-06	1.29005e-05	9.01736e-06	1.8972e-05	1.67223e-05	8.88278e-06	1.24141e-05	7.97839e-06	1.85068e-06	0.657064	0.338285	0.451262	0.111279
UUCUUC	5.48694e-06	3.67092e-06	3.66259e-06	3.88283e-06	4.0444e-06	4.41e-06	4.11185e-06	4.9807e-06	5.33063e-06	1.06895e-05	8.55425e-06	4.1461e-06	4.52665e-06	4.40046e-06	1.91131e-06	0.657057	0.0692774	0.451262	0.111279
UAUCACA	4.29034e-07	2.94437e-07	2.26213e-07	2.5409e-07	3.24244e-07	3.10571e-07	3.05699e-07	3.2215e-07	4.46359e-07	8.33564e-07	6.85628e-07	2.52174e-07	2.74366e-07	2.70982e-07	7.18476e-08	0.656926	0.118731	0.451262	0.0550619
UUUCUAC	1.44743e-06	7.67826e-07	1.0598e-06	9.26902e-07	9.18824e-07	9.83804e-07	8.95822e-07	1.18464e-06	1.12143e-06	2.4563e-06	1.70854e-06	9.2352e-07	1.08266e-06	9.40451e-07	2.65691e-07	0.656626	0.194574	0.451262	0.111279
UUCCCGC	9.51772e-07	9.20221e-07	8.71378e-07	8.56937e-07	8.50454e-07	1.00944e-06	1.00028e-06	9.56677e-07	1.1561e-06	1.85216e-06	1.48351e-06	8.91938e-07	9.22434e-07	9.8211e-07	5.61118e-07	0.656389	0.0271548	0.451262	0.0665591
UUGUGAA	1.24391e-06	8.50905e-07	7.50983e-07	8.14243e-07	9.46724e-07	1.02101e-06	8.74356e-07	1.09989e-06	1.19192e-06	2.51004e-06	1.95992e-06	8.95527e-07	9.86668e-07	9.71861e-07	4.14048e-07	0.65634	0.0925945	0.451262	0.0927621
UAGGUAC	5.82231e-07	3.4372e-07	3.73602e-07	4.10727e-07	3.63274e-07	4.57091e-07	3.8198e-07	5.27032e-07	5.43705e-07	1.07279e-06	7.9261e-07	4.71809e-07	4.83782e-07	4.88326e-07	2.10399e-07	0.656181	0.0925945	0.451262	0.189036
UGAGUGC	8.55432e-07	6.43292e-07	5.79299e-07	6.03204e-07	6.24373e-07	8.22731e-07	6.86912e-07	8.24583e-07	8.92066e-07	1.8045e-06	1.52251e-06	6.24452e-07	6.67171e-07	7.01146e-07	2.55083e-07	0.656174	0.053084	0.451262	0.0665591
UGCACGC	3.95663e-07	2.41198e-07	8.10371e-07	2.98925e-07	3.05505e-07	9.4858e-07	9.80919e-07	9.1068e-07	8.69276e-07	7.32172e-07	6.84574e-07	8.35714e-07	1.01246e-06	6.09443e-07	3.77401e-07	0.656059	0.0418249	0.451262	0.297856
UGUCAG	3.12727e-06	2.01387e-06	1.93532e-06	1.97319e-06	2.10572e-06	2.47261e-06	2.25004e-06	2.81845e-06	2.72192e-06	5.48755e-06	5.13946e-06	2.06767e-06	2.38547e-06	2.28328e-06	7.47827e-07	0.656028	0.0692774	0.451262	0.0767807
UCACCC	6.48262e-06	3.63186e-06	6.296e-06	4.81374e-06	4.19866e-06	5.17263e-06	5.63755e-06	5.58927e-06	6.35454e-06	1.38646e-05	7.8816e-06	5.69662e-06	6.22409e-06	5.3467e-06	2.07024e-06	0.655842	0.156045	0.451262	0.243188
UAGGCG	1.07796e-06	9.70793e-07	1.00278e-06	8.41173e-07	9.53866e-07	1.31046e-06	1.34443e-06	1.23941e-06	1.48324e-06	2.00482e-06	1.73652e-06	1.11433e-06	1.20231e-06	1.30241e-06	1.12716e-06	0.654318	0.0271548	0.451262	0.0665591
UCCUCGA	2.83686e-07	2.12453e-07	1.99758e-07	1.77984e-07	1.92805e-07	2.67739e-07	2.42642e-07	2.61831e-07	2.79829e-07	4.27529e-07	3.85765e-07	1.92121e-07	2.07028e-07	2.45694e-07	1.54304e-07	0.653873	0.0692774	0.451262	0.0665591
UCCUGCC	2.22342e-06	1.37412e-06	1.47497e-06	1.41709e-06	1.49652e-06	1.65555e-06	1.64866e-06	1.75851e-06	1.88441e-06	3.89775e-06	3.08243e-06	1.48074e-06	1.59534e-06	1.62629e-06	5.53564e-07	0.653777	0.0692774	0.451262	0.0550619
UCCCGAG	1.05866e-07	9.17486e-08	7.6664e-08	5.01897e-08	9.66107e-08	9.5751e-08	8.77806e-08	1.03957e-07	1.12322e-07	1.47649e-07	1.91828e-07	6.60341e-08	6.59052e-08	7.14721e-08	3.2468e-08	0.653478	0.118731	0.451262	0.0550619
UGGAGA	3.4896e-06	2.20854e-06	2.31182e-06	2.24615e-06	2.52176e-06	2.99537e-06	3.06978e-06	3.2245e-06	3.93019e-06	7.16425e-06	5.47655e-06	3.06219e-06	2.99037e-06	3.43573e-06	2.10074e-06	0.653313	0.053084	0.451262	0.111279
UUUGAGC	1.55882e-05	8.11798e-06	5.12461e-06	2.88594e-06	8.5471e-06	8.12593e-06	6.00684e-06	1.00603e-05	6.76554e-06	1.33202e-05	1.37115e-05	6.36702e-06	9.22506e-06	5.44413e-06	1.2362e-06	0.653288	0.338285	0.451262	0.111279
UCACAGC	4.15434e-07	2.69859e-07	2.3971e-07	2.57873e-07	3.06565e-07	3.48441e-07	2.93241e-07	3.82132e-07	3.73919e-07	7.10211e-07	7.50449e-07	2.51217e-07	2.95857e-07	2.96935e-07	5.75424e-08	0.653014	0.0925945	0.451262	0.0767807
UGCAAGC	1.91121e-07	1.22303e-07	1.30113e-07	1.25153e-07	1.23186e-07	1.57766e-07	1.51795e-07	1.87191e-07	1.73692e-07	4.17716e-07	3.34119e-07	1.39963e-07	1.66435e-07	1.49998e-07	5.51314e-08	0.652585	0.0692774	0.451262	0.0767807
UAGCGUC	1.79858e-07	1.23524e-07	3.44988e-07	1.11945e-07	1.58393e-07	2.14489e-07	2.48584e-07	1.78261e-07	2.72503e-07	3.61647e-07	2.75095e-07	1.7968e-07	1.82911e-07	1.51063e-07	7.65088e-08	0.652229	0.118731	0.451262	0.0767807
UUACUAC	9.96706e-07	5.71956e-07	6.10613e-07	6.68315e-07	6.63442e-07	7.24168e-07	6.2903e-07	8.9282e-07	8.10836e-07	1.85075e-06	1.30064e-06	7.00535e-07	8.08055e-07	7.46398e-07	2.75818e-07	0.651447	0.118731	0.451262	0.144044
UGCGAG	4.09441e-07	3.22857e-07	3.22642e-07	2.63958e-07	3.39653e-07	3.28829e-07	3.00305e-07	3.42274e-07	3.68421e-07	6.67664e-07	5.27811e-07	2.93676e-07	3.18561e-07	3.29214e-07	1.68996e-07	0.651435	0.194574	0.451262	0.0927621
UGAUGCA	1.01768e-06	6.93417e-07	3.47148e-07	4.09085e-07	6.97929e-07	5.94516e-07	5.19784e-07	6.60812e-07	6.98025e-07	1.38444e-06	1.14781e-06	5.11764e-07	5.63776e-07	4.52923e-07	1.60733e-07	0.651276	0.285192	0.451262	0.0665591
UCAGGCG	4.69655e-07	3.64048e-07	3.21773e-07	2.39668e-07	4.19719e-07	3.59852e-07	3.10107e-07	3.75392e-07	4.1608e-07	7.15818e-07	7.03019e-07	2.66768e-07	2.90126e-07	2.98266e-07	1.05441e-07	0.651243	0.338285	0.451262	0.0550619
UAUAGUC	4.98713e-07	2.69059e-07	3.55786e-07	3.49114e-07	2.96381e-07	4.09794e-07	3.25248e-07	4.70083e-07	4.37568e-07	1.03495e-06	7.56246e-07	4.11277e-07	4.71365e-07	4.42808e-07	1.34694e-07	0.650988	0.118731	0.451262	0.358819
UUGAGGC	1.00126e-06	6.1501e-07	7.09412e-07	6.86378e-07	6.79947e-07	7.75434e-07	6.78095e-07	8.60639e-07	8.47626e-07	1.68348e-06	1.37442e-06	6.81634e-07	7.84415e-07	7.31092e-07	3.21787e-07	0.65087	0.156045	0.451262	0.111279
UCGAGUC	2.28207e-07	1.32067e-07	1.59267e-07	1.45857e-07	1.53623e-07	1.65869e-07	1.48345e-07	1.93425e-07	1.90948e-07	3.51368e-07	3.50456e-07	1.38289e-07	1.73837e-07	1.5439e-07	3.88973e-08	0.650715	0.118731	0.451262	0.0927621
UGGAAAA	1.17363e-06	7.01161e-07	7.13731e-07	8.00322e-07	7.47559e-07	7.99744e-07	8.03633e-07	9.7757e-07	9.85831e-07	2.20399e-06	1.47033e-06	8.22555e-07	8.8184e-07	8.02298e-07	2.63441e-07	0.649871	0.0925945	0.451262	0.144044
UUCUCUA	1.81913e-06	9.65675e-07	1.15212e-06	1.37504e-06	1.1524e-06	1.0865e-06	1.60075e-06	1.31219e-06	1.88099e-06	3.72908e-06	2.30194e-06	1.64128e-06	1.39523e-06	1.30779e-06	4.46034e-07	0.649837	0.156045	0.451262	0.189036
UCCGCAA	3.82242e-08	3.75412e-08	2.53747e-08	1.87051e-08	3.96361e-08	4.38238e-08	3.98654e-08	4.80192e-08	5.9254e-08	6.91522e-08	1.11197e-07	3.99554e-08	3.10423e-08	2.9281e-08	1.68769e-08	0.649316	0.0271548	0.451262	0.0665591
UGAACA	8.42499e-07	5.13368e-07	4.4515e-07	5.43767e-07	5.40824e-07	6.19487e-07	5.37437e-07	7.29208e-07	7.37478e-07	1.62963e-06	1.3319e-06	5.77758e-07	6.14702e-07	5.8592e-07	1.70883e-07	0.649272	0.118731	0.451262	0.0927621
UUGAUC	5.10469e-06	3.36071e-06	2.79922e-06	2.76904e-06	3.36721e-06	3.51878e-06	2.98674e-06	3.86175e-06	3.98719e-06	7.89954e-06	6.89556e-06	2.95057e-06	3.28884e-06	3.00523e-06	1.09274e-06	0.648802	0.118731	0.451262	0.0767807
UCUCUA	5.01327e-06	2.76748e-06	3.69374e-06	3.49625e-06	3.1376e-06	3.28344e-06	3.60572e-06	3.86274e-06	4.62006e-06	9.90391e-06	6.45331e-06	4.14352e-06	4.0327e-06	3.74255e-06	1.22149e-06	0.648528	0.156045	0.451262	0.297856
UCGCGUC	1.94836e-07	1.23903e-07	2.69404e-07	1.17228e-07	1.49118e-07	2.17962e-07	2.16193e-07	1.98479e-07	1.82157e-07	2.28015e-07	2.69825e-07	1.54558e-07	1.3587e-07	1.04879e-07	3.61649e-08	0.647839	0.118731	0.451262	0.0550619
UGGGGC	3.1298e-05	2.57334e-05	1.04819e-05	1.07172e-05	4.16913e-05	2.71028e-05	2.40358e-05	2.47387e-05	2.62427e-05	3.05763e-05	3.3384e-05	1.81321e-05	1.96714e-05	1.51256e-05	8.20158e-06	0.647447	0.434987	0.451262	0.0550619
UCGCACC	1.76323e-07	1.35981e-07	1.65745e-07	1.20441e-07	1.41017e-07	1.57104e-07	1.75369e-07	1.71521e-07	1.93878e-07	3.37818e-07	3.1989e-07	1.19148e-07	1.19871e-07	1.32164e-07	4.91842e-08	0.647084	0.0692774	0.451262	0.0550619
UGGCCCG	2.96106e-06	2.37835e-06	1.56351e-06	1.03785e-06	2.21883e-06	1.96992e-06	1.85393e-06	1.99575e-06	2.12728e-06	2.66563e-06	3.0682e-06	1.71066e-06	1.85561e-06	1.33694e-06	8.96407e-07	0.646847	0.434987	0.451262	0.0665591
UCGGCUA	2.40309e-07	2.34043e-07	2.53747e-07	1.94333e-07	2.7291e-07	3.55387e-07	3.66263e-07	3.47086e-07	4.86404e-07	6.28444e-07	5.15407e-07	4.14388e-07	3.29287e-07	3.7453e-07	3.65024e-07	0.645544	0.0271548	0.451262	0.297856
UCGGGAC	4.67798e-07	3.86775e-07	2.90459e-07	2.71367e-07	3.65622e-07	4.13102e-07	3.72972e-07	3.98981e-07	4.82985e-07	8.36367e-07	9.42805e-07	2.90454e-07	3.26422e-07	2.98932e-07	6.36502e-08	0.645357	0.0692774	0.451262	0.0550619
UUUCCA	6.9598e-06	3.93578e-06	5.25732e-06	5.15625e-06	4.42045e-06	4.87777e-06	4.50963e-06	5.59801e-06	6.05235e-06	1.31216e-05	9.19288e-06	5.13126e-06	5.5113e-06	4.71795e-06	1.12701e-06	0.645335	0.194574	0.451262	0.144044
UUCCGC	2.01181e-06	1.6841e-06	1.53981e-06	1.57439e-06	1.66365e-06	1.81398e-06	1.83951e-06	1.759e-06	2.13235e-06	3.66232e-06	3.07873e-06	1.5669e-06	1.64255e-06	1.72964e-06	8.80666e-07	0.645177	0.053084	0.451262	0.0550619
UUCUUUA	3.28866e-06	1.94936e-06	2.2022e-06	2.38512e-06	2.2175e-06	2.23237e-06	2.67942e-06	2.72126e-06	3.29771e-06	6.59188e-06	4.2529e-06	2.80932e-06	2.50344e-06	2.57073e-06	1.23716e-06	0.645023	0.0692774	0.451262	0.144044
UUCACCA	1.02516e-06	6.9569e-07	1.17318e-06	7.37995e-07	8.30012e-07	1.10039e-06	1.2939e-06	1.09956e-06	1.87269e-06	2.92495e-06	1.96097e-06	1.52333e-06	1.00314e-06	1.23472e-06	1.00265e-06	0.644955	0.0418249	0.451262	0.144044
UUCUCUC	3.80008e-06	2.09818e-06	2.91701e-06	2.78128e-06	2.47349e-06	2.47133e-06	3.02268e-06	2.64746e-06	3.47792e-06	7.12267e-06	4.73089e-06	2.99929e-06	2.80264e-06	2.55383e-06	7.55123e-07	0.644883	0.241746	0.451262	0.144044
UAAAGUA	5.8936e-07	3.19605e-07	3.8332e-07	3.78529e-07	3.80348e-07	3.68782e-07	3.53806e-07	4.54076e-07	4.54172e-07	1.06999e-06	7.573e-07	4.1989e-07	4.33637e-07	3.80919e-07	1.08173e-07	0.644461	0.285192	0.451262	0.189036
UUCGAG	9.52551e-06	4.73734e-06	3.72648e-06	2.12737e-06	5.08965e-06	4.92694e-06	3.60141e-06	5.94753e-06	4.0547e-06	8.89533e-06	8.37642e-06	4.06139e-06	5.81748e-06	3.80464e-06	9.60527e-07	0.644384	0.384389	0.451262	0.189036
UCCAGAG	4.78881e-07	3.63754e-07	2.30532e-07	2.7615e-07	3.81181e-07	3.85981e-07	3.64922e-07	4.05383e-07	4.73707e-07	8.57861e-07	8.96429e-07	2.56959e-07	2.93469e-07	2.83759e-07	5.75424e-08	0.643183	0.0925945	0.451262	0.0550619
UGCCAGG	7.24823e-07	4.72211e-07	4.93997e-07	4.81335e-07	5.29315e-07	1.84953e-06	6.17914e-07	8.51204e-07	7.11374e-07	1.24661e-06	1.09037e-06	5.07457e-07	5.58523e-07	5.03366e-07	1.0528e-07	0.642913	0.0418249	0.451262	0.0550619
UUGUCA	4.3914e-06	2.49213e-06	2.73374e-06	2.96848e-06	2.81439e-06	3.08563e-06	2.94475e-06	3.58754e-06	3.80393e-06	8.15455e-06	5.90798e-06	3.21616e-06	3.45396e-06	3.28355e-06	1.38152e-06	0.642907	0.0925945	0.451262	0.189036
UUUUGGC	4.11012e-06	3.96312e-06	2.56878e-06	2.18043e-06	4.42187e-06	4.03676e-06	3.51697e-06	4.86864e-06	5.99605e-06	9.26405e-06	1.10228e-05	3.21055e-06	3.13432e-06	3.11656e-06	1.60299e-06	0.642133	0.0925945	0.451262	0.0550619
UUGAAUG	1.08364e-06	6.14084e-07	8.02813e-07	7.85115e-07	7.33893e-07	8.14627e-07	7.95583e-07	9.22643e-07	1.05322e-06	2.10307e-06	1.59945e-06	8.92895e-07	9.48939e-07	9.08109e-07	4.51981e-07	0.641755	0.0925945	0.451262	0.243188
UCGGAAC	8.25793e-06	4.14396e-06	2.92025e-06	1.49098e-06	4.38958e-06	4.24893e-06	2.97534e-06	5.09138e-06	3.36478e-06	7.26051e-06	7.29528e-06	3.38879e-06	4.96844e-06	3.09899e-06	6.52575e-07	0.64173	0.338285	0.451262	0.189036
UUUUAGC	3.80415e-06	3.05485e-06	2.63141e-06	2.46558e-06	3.13035e-06	3.43017e-06	2.95771e-06	3.88787e-06	4.23471e-06	7.66514e-06	7.82175e-06	2.53561e-06	2.93899e-06	2.83945e-06	1.16821e-06	0.641527	0.0692774	0.451262	0.0550619
UUAUGCC	1.22246e-06	7.14292e-07	1.07438e-06	8.69216e-07	7.48544e-07	1.00051e-06	1.04168e-06	1.09972e-06	1.01676e-06	2.0741e-06	1.55307e-06	9.60843e-07	1.03753e-06	1.01232e-06	5.39902e-07	0.641468	0.156045	0.451262	0.0927621
UCUCGAC	1.19346e-07	1.07026e-07	8.26028e-08	6.2041e-08	9.7065e-08	1.01704e-07	8.20308e-08	1.15246e-07	1.15903e-07	2.17269e-07	2.21867e-07	6.26845e-08	8.38142e-08	6.46843e-08	2.49136e-08	0.640931	0.194574	0.451262	0.0665591
UGUAG	6.80977e-05	5.27932e-05	2.96701e-05	3.48275e-05	8.33552e-05	7.48101e-05	6.30808e-05	7.13185e-05	7.26759e-05	8.10286e-05	8.0102e-05	5.78913e-05	6.00374e-05	5.72174e-05	6.56925e-05	0.640724	0.156045	0.451262	0.0665591
UUAAUG	8.14441e-06	4.84746e-06	6.08689e-06	5.62767e-06	5.30219e-06	6.18807e-06	6.0314e-06	7.31828e-06	7.2361e-06	1.53869e-05	1.10036e-05	6.27625e-06	6.74584e-06	6.56853e-06	3.38841e-06	0.640615	0.0925945	0.451262	0.189036
UUGGCA	3.77006e-06	2.55659e-06	2.02668e-06	2.03562e-06	2.68812e-06	2.59262e-06	2.36101e-06	2.97138e-06	3.02235e-06	5.87919e-06	5.08688e-06	2.19988e-06	2.49711e-06	2.35514e-06	1.24303e-06	0.640243	0.156045	0.451262	0.0665591
UAGGUA	1.91565e-06	1.1669e-06	1.29004e-06	1.36448e-06	1.21221e-06	1.47642e-06	1.34875e-06	1.75356e-06	1.76361e-06	3.9452e-06	2.64988e-06	1.59732e-06	1.73877e-06	1.62017e-06	7.66692e-07	0.640039	0.0925945	0.451262	0.189036
UUAAUGG	2.30586e-06	1.70244e-06	1.72926e-06	1.61242e-06	1.82061e-06	1.95487e-06	2.28689e-06	2.34435e-06	2.50592e-06	5.49573e-06	2.97756e-06	2.25903e-06	2.0581e-06	2.11169e-06	1.47296e-06	0.639993	0.0418249	0.451262	0.0927621
UUUCAAG	1.10659e-06	6.91018e-07	6.36527e-07	7.572e-07	7.92798e-07	7.75103e-07	7.68176e-07	8.30817e-07	1.04053e-06	2.13344e-06	1.64108e-06	7.50061e-07	7.38807e-07	7.6237e-07	2.07506e-07	0.639585	0.118731	0.451262	0.0550619
UUCCUCC	3.29621e-06	1.80214e-06	2.17359e-06	2.20927e-06	2.05392e-06	2.08138e-06	2.11957e-06	2.43803e-06	2.55916e-06	5.73589e-06	3.79599e-06	2.26526e-06	2.43897e-06	2.27313e-06	4.47319e-07	0.639508	0.194574	0.451262	0.243188
UGAAGC	1.57297e-05	8.13711e-06	5.43844e-06	3.25806e-06	8.38195e-06	8.13436e-06	5.84151e-06	1.00023e-05	6.4714e-06	1.37979e-05	1.33654e-05	6.45877e-06	9.50592e-06	5.78123e-06	1.27101e-06	0.639365	0.384389	0.451262	0.111279
UUACAC	4.71857e-06	2.95144e-06	3.59341e-06	3.21449e-06	3.02733e-06	3.51765e-06	3.18882e-06	4.12048e-06	4.0488e-06	8.48358e-06	6.58166e-06	3.321e-06	3.72698e-06	3.53947e-06	1.35747e-06	0.639273	0.156045	0.451262	0.144044
UCAGAG	1.61813e-06	9.98538e-07	9.66869e-07	1.07573e-06	1.03955e-06	1.13691e-06	1.09231e-06	1.32032e-06	1.33771e-06	2.94165e-06	2.43339e-06	9.94287e-07	1.17382e-06	1.09269e-06	2.06097e-07	0.638458	0.0692774	0.451262	0.0927621
UUCCGCA	9.01685e-08	6.27089e-08	6.53264e-08	6.33975e-08	5.95488e-08	7.37564e-08	6.70812e-08	6.95857e-08	7.92767e-08	1.73348e-07	1.37547e-07	7.34509e-08	7.21137e-08	6.50836e-08	3.07e-08	0.638226	0.0692774	0.451262	0.111279
UUGCAGA	8.19125e-07	5.13455e-07	4.27051e-07	4.89403e-07	5.45669e-07	6.70753e-07	5.56008e-07	8.0032e-07	7.31234e-07	1.59377e-06	1.50301e-06	5.17267e-07	6.37561e-07	5.96533e-07	2.57173e-07	0.637959	0.0692774	0.451262	0.0767807
UUGAUGA	1.20868e-06	7.95814e-07	7.89855e-07	8.48655e-07	8.05973e-07	9.71236e-07	8.09191e-07	1.12736e-06	1.16913e-06	2.35444e-06	1.95096e-06	9.12753e-07	1.03419e-06	9.64807e-07	4.76573e-07	0.637931	0.0925945	0.451262	0.111279
UAUCCAA	3.53365e-07	2.17713e-07	2.69944e-07	2.58516e-07	2.14043e-07	2.59636e-07	2.41876e-07	3.17432e-07	3.09781e-07	7.08342e-07	5.16461e-07	2.81841e-07	2.9132e-07	2.56341e-07	9.3225e-08	0.63766	0.156045	0.451262	0.144044
UUGGAUG	1.65856e-06	1.18966e-06	9.1187e-07	9.36612e-07	1.54164e-06	1.22558e-06	1.12965e-06	1.38514e-06	1.39931e-06	2.32594e-06	2.1918e-06	1.10392e-06	1.23739e-06	1.31152e-06	8.32596e-07	0.63727	0.241746	0.451262	0.111279
UCGGCCA	5.61441e-07	5.03186e-07	4.66463e-07	3.19272e-07	5.65241e-07	5.41597e-07	4.38711e-07	5.30065e-07	6.89072e-07	9.22808e-07	1.15097e-06	3.26342e-07	4.07609e-07	3.73865e-07	1.54625e-07	0.636977	0.194574	0.451262	0.0550619
UUCAGAG	7.07688e-07	4.15983e-07	4.17333e-07	4.78051e-07	4.31076e-07	4.70982e-07	4.62094e-07	5.39163e-07	5.62262e-07	1.27651e-06	9.70736e-07	4.36399e-07	5.23899e-07	4.53722e-07	7.58659e-08	0.636801	0.118731	0.451262	0.0767807
UAGUGGA	4.796e-07	2.53235e-07	3.99517e-07	3.51328e-07	2.77832e-07	3.77216e-07	3.48056e-07	4.0134e-07	4.01593e-07	7.93848e-07	5.49135e-07	3.64623e-07	4.57755e-07	4.08336e-07	1.67966e-07	0.636214	0.156045	0.451262	0.358819
UCUCGGA	3.42221e-07	2.51299e-07	1.9166e-07	1.90764e-07	2.99069e-07	2.67243e-07	2.09102e-07	2.9098e-07	2.89108e-07	4.70515e-07	4.79571e-07	2.11261e-07	2.10371e-07	2.38773e-07	1.21514e-07	0.635969	0.241746	0.451262	0.0927621
UGGGAAG	5.20017e-06	2.77426e-06	1.84695e-06	1.47763e-06	3.20954e-06	2.42718e-06	2.08278e-06	2.61848e-06	2.93031e-06	5.7401e-06	4.75091e-06	2.22315e-06	2.3905e-06	1.80863e-06	4.87181e-07	0.634739	0.384389	0.451262	0.0767807
UUUGCUA	1.50686e-06	7.87901e-07	1.1586e-06	1.08361e-06	8.62455e-07	1.07244e-06	1.06947e-06	1.31438e-06	1.23278e-06	2.93897e-06	1.99891e-06	1.07425e-06	1.17006e-06	1.05931e-06	3.0925e-07	0.634736	0.194574	0.451262	0.111279
UCUAGG	4.21806e-07	3.3924e-07	4.58352e-07	3.56273e-07	2.85519e-07	6.72054e-07	4.94884e-07	6.28519e-07	6.23322e-07	9.446e-07	8.69032e-07	5.68398e-07	6.13534e-07	6.25494e-07	4.67373e-07	0.634542	0.0271548	0.451262	0.111279
UGCUAGC	8.47823e-07	5.34667e-07	6.13852e-07	5.55156e-07	5.86138e-07	6.54381e-07	5.21509e-07	7.6022e-07	6.9477e-07	1.53023e-06	1.32752e-06	5.32818e-07	6.51888e-07	6.04652e-07	1.7552e-07	0.634201	0.194574	0.451262	0.0927621
UAGCGC	4.38273e-07	3.06308e-07	4.02906e-07	2.86932e-07	3.32063e-07	3.69751e-07	3.80911e-07	4.06214e-07	4.3736e-07	6.37959e-07	6.0255e-07	3.11695e-07	3.31874e-07	3.82196e-07	2.54202e-07	0.634075	0.118731	0.451262	0.0767807
UGAGGA	3.12006e-06	1.91993e-06	2.17981e-06	2.06802e-06	2.15111e-06	2.21915e-06	2.05583e-06	2.4475e-06	2.68084e-06	5.72381e-06	4.40753e-06	2.17929e-06	2.29369e-06	2.28875e-06	8.08194e-07	0.633599	0.156045	0.451262	0.144044
UGGCCCA	1.13283e-06	7.12104e-07	1.08139e-06	6.48253e-07	7.89883e-07	8.30503e-07	6.35547e-07	8.24414e-07	8.25975e-07	1.34379e-06	1.31276e-06	6.69911e-07	1.0244e-06	6.70667e-07	1.36462e-07	0.633208	0.338285	0.451262	0.189036
UUGCUAG	7.57475e-07	4.68339e-07	4.40548e-07	4.88617e-07	5.06601e-07	4.93638e-07	5.01959e-07	6.13972e-07	6.43329e-07	1.39659e-06	1.08299e-06	4.78747e-07	5.52553e-07	5.09222e-07	1.77128e-07	0.633151	0.118731	0.451262	0.111279
UUGUGCG	9.21336e-07	4.91612e-07	1.42854e-06	5.45875e-07	4.93388e-07	1.31951e-06	1.72111e-06	1.53223e-06	1.41835e-06	1.26483e-06	1.04241e-06	1.42619e-06	1.65814e-06	9.56422e-07	6.75239e-07	0.63304	0.0692774	0.451262	0.358819
UCGACC	5.37659e-07	4.18565e-07	7.49838e-07	4.45376e-07	4.12672e-07	7.66999e-07	7.03898e-07	7.89357e-07	7.38752e-07	1.46374e-06	7.40688e-07	7.50922e-07	8.53156e-07	7.88344e-07	5.20508e-07	0.632933	0.053084	0.451262	0.457553
UGAAGAA	3.93985e-07	2.18429e-07	2.98018e-07	2.64013e-07	2.46978e-07	2.87749e-07	2.88066e-07	3.01426e-07	3.63501e-07	9.41497e-07	5.85498e-07	2.80884e-07	3.17587e-07	2.8855e-07	5.96319e-08	0.632821	0.118731	0.451262	0.144044
UUAGAAG	9.58482e-07	8.964e-07	5.70661e-07	9.69096e-07	1.228e-06	1.13181e-06	2.15446e-06	1.17655e-06	2.70648e-06	3.1525e-06	1.9499e-06	2.04371e-06	1.10391e-06	1.36037e-06	1.15036e-06	0.632618	0.0418249	0.451262	0.189036
UCCCCC	5.34944e-05	3.34893e-05	2.12077e-05	1.65422e-05	3.83191e-05	3.06864e-05	2.90862e-05	3.33115e-05	2.77713e-05	5.01922e-05	4.24754e-05	2.35725e-05	2.88662e-05	2.21634e-05	8.73403e-06	0.632201	0.463632	0.451262	0.0665591
UCAGCC	2.19635e-06	1.4672e-06	1.63591e-06	1.52006e-06	1.5623e-06	1.92203e-06	1.67323e-06	1.90698e-06	2.11786e-06	3.95708e-06	3.48025e-06	1.61346e-06	1.85461e-06	1.94587e-06	9.87566e-07	0.632155	0.0692774	0.451262	0.111279
UUGCUUA	1.60584e-06	9.12604e-07	1.17156e-06	1.08675e-06	1.00264e-06	1.31637e-06	1.28681e-06	1.63821e-06	1.49242e-06	2.95112e-06	2.45161e-06	1.2446e-06	1.38902e-06	1.43636e-06	8.84031e-07	0.631777	0.053084	0.451262	0.111279
UCGAAAA	4.3197e-08	2.29371e-08	3.56326e-08	2.96997e-08	2.3282e-08	3.1917e-08	3.66072e-08	3.6562e-08	3.59757e-08	5.60693e-08	5.00651e-08	3.03852e-08	4.20265e-08	3.6335e-08	1.80021e-08	0.631124	0.0925945	0.451262	0.189036
UAGGCAG	9.45361e-07	5.70988e-07	6.74319e-07	6.76097e-07	6.39554e-07	7.79734e-07	7.76034e-07	8.76982e-07	8.38021e-07	1.63676e-06	1.3038e-06	7.93126e-07	8.63454e-07	9.09307e-07	5.25436e-07	0.630951	0.0692774	0.451262	0.358819
UGCAAAA	2.98724e-07	1.80719e-07	1.98679e-07	2.1161e-07	1.99619e-07	2.32184e-07	2.51267e-07	2.374e-07	2.83247e-07	5.78916e-07	4.28979e-07	2.04084e-07	2.0273e-07	2.29589e-07	9.17784e-08	0.630798	0.0692774	0.451262	0.0550619
UUAGGCA	4.10018e-06	2.44043e-06	3.06278e-06	2.72252e-06	2.55133e-06	2.91238e-06	2.78809e-06	3.2675e-06	3.33646e-06	7.08202e-06	5.6094e-06	2.68897e-06	3.16178e-06	2.9973e-06	9.29036e-07	0.630737	0.118731	0.451262	0.111279
UUGCGC	1.77208e-06	1.33234e-06	2.00925e-06	1.20115e-06	1.41656e-06	1.70157e-06	1.89181e-06	1.88968e-06	1.81122e-06	2.41977e-06	2.27567e-06	1.51237e-06	1.79086e-06	1.76518e-06	1.4944e-06	0.630271	0.0925945	0.451262	0.0767807
UCCAGC	2.08676e-06	1.80525e-06	1.12951e-06	1.31706e-06	1.93928e-06	1.91831e-06	1.69385e-06	2.01327e-06	2.39935e-06	3.85655e-06	4.00188e-06	1.46557e-06	1.47346e-06	1.74761e-06	9.07234e-07	0.630007	0.118731	0.451262	0.0665591
UUACUGG	1.15158e-06	7.77632e-07	7.80677e-07	7.98822e-07	8.0336e-07	8.74658e-07	8.78764e-07	1.01919e-06	1.00227e-06	2.07036e-06	1.63054e-06	8.06285e-07	8.7802e-07	9.15695e-07	4.15012e-07	0.629833	0.0692774	0.451262	0.0927621
UUUAGAG	3.23199e-05	2.49389e-05	3.23609e-06	5.34559e-06	4.81814e-05	2.75333e-05	2.27572e-05	2.49033e-05	2.56979e-05	2.73301e-05	3.09218e-05	1.7482e-05	1.78087e-05	9.1125e-06	2.35699e-06	0.629496	0.463632	0.451262	0.0550619
UUACCCA	1.97622e-06	1.56726e-06	1.65637e-06	1.43465e-06	1.55781e-06	2.36384e-06	2.08028e-06	2.42944e-06	2.75027e-06	4.68833e-06	3.26846e-06	2.47149e-06	2.48673e-06	2.46878e-06	2.27855e-06	0.628428	0.0271548	0.451262	0.422475
UUCUCUG	1.13044e-05	5.90482e-06	4.76019e-06	3.26575e-06	5.95083e-06	6.29542e-06	4.32866e-06	7.66168e-06	4.64412e-06	1.28268e-05	1.16852e-05	5.15759e-06	7.59987e-06	5.52625e-06	1.17415e-06	0.627731	0.285192	0.451262	0.243188
UGUGCAA	4.98473e-07	3.05632e-07	3.47148e-07	3.05207e-07	3.70997e-07	3.60017e-07	3.2774e-07	4.24759e-07	4.80869e-07	9.55047e-07	6.82466e-07	4.4262e-07	4.15489e-07	4.43074e-07	2.88676e-07	0.627489	0.156045	0.451262	0.297856
UCGGAAA	3.93206e-07	2.78402e-07	2.14875e-07	2.25818e-07	2.80027e-07	2.55832e-07	2.29226e-07	3.16927e-07	3.13037e-07	6.36854e-07	5.99727e-07	2.33272e-07	2.59084e-07	2.4423e-07	5.54528e-08	0.627323	0.194574	0.451262	0.111279
UAUGACA	2.97826e-07	1.51932e-07	1.97059e-07	2.07398e-07	1.67024e-07	2.0837e-07	1.70961e-07	2.44814e-07	2.07715e-07	4.96681e-07	3.34119e-07	2.04562e-07	2.25415e-07	1.98711e-07	6.10785e-08	0.627285	0.118731	0.451262	0.144044
UGUCAAA	7.76048e-07	4.49189e-07	4.57285e-07	5.1846e-07	4.91647e-07	5.3647e-07	4.74935e-07	6.47333e-07	6.04749e-07	1.39659e-06	1.14043e-06	5.321e-07	6.27532e-07	5.74306e-07	1.86932e-07	0.62605	0.118731	0.451262	0.189036
UGGCGGC	7.18472e-07	7.65048e-07	4.57825e-07	4.57847e-07	7.95903e-07	7.61047e-07	6.88637e-07	8.07397e-07	1.01448e-06	1.57368e-06	1.83238e-06	5.62246e-07	5.39181e-07	5.72975e-07	3.10697e-07	0.62529	0.0925945	0.451262	0.0550619
UUUCG	8.38326e-06	6.69461e-06	6.85908e-06	6.28724e-06	6.83342e-06	7.33349e-06	7.67076e-06	7.83025e-06	9.61785e-06	1.55211e-05	1.31022e-05	7.14124e-06	6.90134e-06	7.7244e-06	5.56219e-06	0.624993	0.053084	0.451262	0.0767807
UUGAUCA	9.16184e-07	5.30669e-07	5.766e-07	6.47539e-07	5.53619e-07	6.33048e-07	5.79582e-07	7.83808e-07	7.49954e-07	1.75263e-06	1.31012e-06	6.44789e-07	7.04899e-07	6.7639e-07	1.80503e-07	0.624912	0.118731	0.451262	0.189036
UGACCAG	2.48757e-07	1.52143e-07	1.51168e-07	1.60421e-07	1.62103e-07	1.74634e-07	1.68853e-07	2.0067e-07	2.0918e-07	4.98082e-07	3.8313e-07	1.76809e-07	1.75508e-07	1.8234e-07	6.05963e-08	0.624591	0.0692774	0.451262	0.189036
UCCUCCC	6.07154e-06	3.37349e-06	5.60295e-06	4.50829e-06	3.91959e-06	4.42538e-06	4.94791e-06	4.46848e-06	4.75514e-06	9.69906e-06	6.12428e-06	4.40083e-06	5.08497e-06	4.54534e-06	1.04444e-06	0.624236	0.285192	0.451262	0.189036
UUGUGG	9.51912e-06	6.85993e-06	8.09297e-06	5.46818e-06	6.83539e-06	7.73614e-06	9.97547e-06	8.8703e-06	1.00233e-05	1.52512e-05	1.02836e-05	9.0127e-06	8.45729e-06	8.68805e-06	8.66816e-06	0.62384	0.053084	0.451262	0.144044
UUGCUA	3.92025e-06	2.39629e-06	2.701e-06	2.69809e-06	2.63606e-06	2.98162e-06	2.79328e-06	3.5559e-06	3.61749e-06	8.0668e-06	6.02704e-06	2.97467e-06	3.18281e-06	3.25127e-06	1.57976e-06	0.623113	0.0692774	0.451262	0.144044
UGGGUGC	2.83746e-06	1.91039e-06	3.02067e-06	1.90921e-06	1.9332e-06	2.31704e-06	2.36912e-06	2.52682e-06	2.49746e-06	3.79589e-06	3.56727e-06	2.04227e-06	2.77256e-06	2.41674e-06	1.33617e-06	0.622512	0.194574	0.451262	0.189036
UUUUGAA	2.18669e-06	1.16803e-06	1.39723e-06	1.5798e-06	1.29724e-06	1.62562e-06	1.39951e-06	1.82759e-06	1.73318e-06	4.24819e-06	3.17307e-06	1.55874e-06	1.73335e-06	1.63681e-06	4.90557e-07	0.622388	0.0925945	0.451262	0.189036
UUACUGA	1.32826e-06	8.23549e-07	7.72579e-07	8.60007e-07	8.87251e-07	9.03763e-07	7.9865e-07	1.09686e-06	1.0656e-06	2.49041e-06	1.96782e-06	8.70645e-07	9.72579e-07	9.1503e-07	3.12143e-07	0.621988	0.156045	0.451262	0.144044
UUUGGGG	4.6864e-05	2.85497e-05	2.6658e-05	1.1773e-05	5.35115e-05	4.18964e-05	3.45579e-05	3.78676e-05	3.77687e-05	2.80917e-05	3.30609e-05	2.65749e-05	3.237e-05	1.87362e-05	1.57637e-05	0.621536	0.434987	0.451262	0.0665591
CGACAGG	5.44006e-08	5.68589e-08	2.32152e-08	3.29838e-08	5.73531e-08	4.96119e-08	4.77235e-08	4.98726e-08	7.30908e-08	8.83092e-08	1.12778e-07	4.49797e-08	3.29526e-08	3.80652e-08	1.96094e-08	0.621378	0.241746	0.451262	0.0550619
UGGCUGA	1.2907e-06	8.5928e-07	1.01391e-06	8.88707e-07	9.19657e-07	1.11313e-06	9.69611e-07	1.18228e-06	1.2292e-06	2.2096e-06	1.88666e-06	9.9386e-07	1.09794e-06	1.18654e-06	7.44514e-07	0.620931	0.0925945	0.451262	0.144044
UGCACCC	9.82447e-07	5.75407e-07	9.08091e-07	5.88997e-07	6.52614e-07	6.97213e-07	5.82265e-07	7.92401e-07	6.99816e-07	1.24661e-06	1.11619e-06	5.60332e-07	7.21137e-07	6.06382e-07	1.65073e-07	0.620011	0.285192	0.451262	0.111279
UGCUGAC	7.32791e-07	5.18969e-07	4.3029e-07	4.99826e-07	5.08228e-07	6.14361e-07	5.9549e-07	6.44637e-07	7.25699e-07	1.4536e-06	1.27587e-06	4.71809e-07	5.07422e-07	5.80428e-07	2.26473e-07	0.619991	0.0692774	0.451262	0.0550619
UUUCCCA	2.41759e-06	2.16632e-06	1.17749e-06	1.17528e-06	2.46899e-06	2.16043e-06	1.51853e-06	2.55108e-06	3.0314e-06	4.99064e-06	6.06473e-06	1.60826e-06	1.70016e-06	1.69071e-06	7.16386e-07	0.619368	0.118731	0.451262	0.0927621
UUCAAGG	8.35242e-07	4.61647e-07	6.65681e-07	5.85998e-07	5.25945e-07	6.24779e-07	5.77282e-07	6.72774e-07	6.34865e-07	1.32744e-06	1.132e-06	5.72056e-07	6.35412e-07	5.96799e-07	2.49136e-07	0.619147	0.194574	0.451262	0.111279
UAACUA	1.48763e-06	8.69939e-07	1.14694e-06	1.0478e-06	9.52903e-07	1.20792e-06	1.14573e-06	1.38393e-06	1.4662e-06	3.77429e-06	2.04475e-06	1.30692e-06	1.38962e-06	1.28627e-06	6.74727e-07	0.619105	0.0925945	0.451262	0.243188
UUGGAGG	1.36445e-06	8.82596e-07	8.80016e-07	9.69524e-07	9.31317e-07	9.94388e-07	9.09621e-07	1.07833e-06	1.13852e-06	2.60255e-06	1.83027e-06	9.88597e-07	1.05878e-06	1.07647e-06	3.41879e-07	0.619085	0.118731	0.451262	0.144044
UUACAUC	1.64688e-06	1.03861e-06	9.26987e-07	1.01172e-06	1.07097e-06	1.14422e-06	9.68845e-07	1.29231e-06	1.3018e-06	2.87262e-06	2.22605e-06	9.87879e-07	1.13328e-06	1.13424e-06	4.10351e-07	0.619045	0.156045	0.451262	0.0927621
UUUUUGC	3.86221e-06	2.41686e-06	3.03039e-06	2.69503e-06	2.52282e-06	2.96596e-06	3.13212e-06	3.51804e-06	3.64282e-06	7.01474e-06	5.32798e-06	2.93971e-06	3.00346e-06	3.09819e-06	2.1138e-06	0.618769	0.0925945	0.451262	0.0767807
UUGGGUA	1.56096e-06	1.16373e-06	1.20773e-06	1.1413e-06	1.38901e-06	1.30661e-06	1.96682e-06	1.40132e-06	2.24514e-06	2.98709e-06	2.07902e-06	1.83747e-06	1.40837e-06	1.59701e-06	1.53387e-06	0.618435	0.053084	0.451262	0.297856
UUACA	2.08181e-05	1.22001e-05	1.43439e-05	1.48555e-05	1.27293e-05	1.44685e-05	1.41696e-05	1.67788e-05	1.78854e-05	3.98963e-05	2.70522e-05	1.57599e-05	1.66985e-05	1.61453e-05	6.50147e-06	0.618272	0.156045	0.451262	0.189036
UUCUGAC	1.26685e-06	9.50061e-07	8.94593e-07	1.22147e-06	1.04371e-06	1.02647e-06	1.63525e-06	1.16409e-06	1.92901e-06	4.60516e-06	1.83871e-06	1.5896e-06	1.1106e-06	1.07647e-06	3.23234e-07	0.618212	0.0925945	0.451262	0.111279
UUGAAUC	8.08461e-07	4.35848e-07	5.21531e-07	5.63795e-07	4.67457e-07	6.06423e-07	5.16334e-07	6.91814e-07	6.43004e-07	1.64283e-06	1.26902e-06	5.87607e-07	6.40904e-07	6.31005e-07	1.77449e-07	0.617599	0.118731	0.451262	0.144044
UGCUGCA	1.04757e-06	6.48174e-07	5.16132e-07	6.61318e-07	6.69536e-07	7.14081e-07	6.76945e-07	8.08408e-07	8.91903e-07	1.86103e-06	1.59312e-06	6.10336e-07	7.1063e-07	7.44668e-07	1.97862e-07	0.617236	0.0692774	0.451262	0.0927621
UGCUCAC	1.01804e-06	6.28983e-07	6.42466e-07	6.53608e-07	6.76237e-07	7.19373e-07	6.28455e-07	8.38736e-07	7.96023e-07	1.73394e-06	1.46928e-06	5.93349e-07	7.03228e-07	7.31491e-07	1.79378e-07	0.616764	0.194574	0.451262	0.0927621
UGGCCGA	2.22216e-07	2.54918e-07	3.30411e-07	1.66347e-07	2.90665e-07	4.70652e-07	5.47574e-07	3.87018e-07	5.75773e-07	4.62572e-07	4.29506e-07	4.02425e-07	3.77761e-07	3.40857e-07	3.95724e-07	0.616393	0.0271548	0.451262	0.0767807
UCUGAAA	9.20258e-07	5.03565e-07	6.07373e-07	6.20767e-07	5.38211e-07	5.53338e-07	5.38183e-07	7.24332e-07	7.38722e-07	1.75777e-06	1.23582e-06	6.7015e-07	6.57858e-07	6.25814e-07	1.67484e-07	0.616204	0.241746	0.451262	0.189036
UAUCUCC	1.12672e-06	7.32263e-07	7.62321e-07	8.20026e-07	7.40518e-07	7.76922e-07	7.37893e-07	9.28203e-07	9.06717e-07	2.06943e-06	1.45874e-06	8.50787e-07	8.7802e-07	9.03983e-07	2.19722e-07	0.616001	0.194574	0.451262	0.189036
UCUGCAA	3.76371e-07	2.20112e-07	2.21894e-07	2.44808e-07	2.31003e-07	2.57982e-07	2.14085e-07	2.97551e-07	3.04247e-07	6.75635e-07	5.3596e-07	2.26334e-07	2.44279e-07	2.606e-07	5.25596e-08	0.615819	0.194574	0.451262	0.111279
UUAGUAC	1.6162e-06	9.62855e-07	1.10893e-06	9.76307e-07	1.03349e-06	1.10519e-06	9.07705e-07	1.34437e-06	1.20445e-06	2.60863e-06	2.13119e-06	9.93382e-07	1.17435e-06	1.13144e-06	4.66286e-07	0.615745	0.241746	0.451262	0.144044
UGCCAA	1.32613e-06	9.65688e-07	7.74657e-07	7.85169e-07	9.41906e-07	1.01398e-06	9.21159e-07	1.16261e-06	1.12357e-06	2.25753e-06	1.95867e-06	8.17847e-07	9.12944e-07	9.96234e-07	5.18307e-07	0.615492	0.118731	0.451262	0.0665591
UUGGAGA	1.11551e-06	6.88788e-07	6.7054e-07	7.84972e-07	7.77315e-07	8.59609e-07	8.45223e-07	9.7538e-07	1.04753e-06	2.00775e-06	1.57099e-06	8.17291e-07	9.0954e-07	1.01112e-06	5.42313e-07	0.614807	0.0692774	0.451262	0.144044
UCGCACA	1.22162e-07	6.9569e-08	8.36826e-08	7.86043e-08	7.45023e-08	9.82316e-08	9.85136e-08	1.10023e-07	1.0695e-07	2.09793e-07	1.88139e-07	1.01204e-07	1.05783e-07	1.18588e-07	6.52575e-08	0.614481	0.0692774	0.451262	0.297856
UGUGAC	2.6747e-06	1.68595e-06	1.48489e-06	1.68493e-06	1.64935e-06	1.73521e-06	1.81045e-06	1.95741e-06	2.14668e-06	4.41133e-06	3.58437e-06	1.67009e-06	1.79156e-06	1.81673e-06	6.88875e-07	0.614191	0.0692774	0.451262	0.0927621
UACUGA	1.15806e-06	6.26036e-07	7.31884e-07	7.61427e-07	6.50573e-07	8.5887e-07	6.25353e-07	9.68487e-07	8.26638e-07	2.0656e-06	1.62312e-06	7.73152e-07	9.41671e-07	8.70745e-07	2.59232e-07	0.614166	0.194574	0.451262	0.243188
UCCGUCA	2.68648e-07	2.12453e-07	1.53868e-07	1.64705e-07	2.10938e-07	2.05063e-07	1.56395e-07	2.3302e-07	2.37504e-07	4.63506e-07	4.66396e-07	1.46663e-07	1.98671e-07	1.77416e-07	4.40408e-08	0.6141	0.241746	0.451262	0.0767807
UGGAAGA	1.57145e-06	1.30834e-06	7.80677e-07	8.33948e-07	1.52003e-06	1.25865e-06	8.96588e-07	1.43518e-06	1.62428e-06	2.58994e-06	3.11774e-06	7.61066e-07	9.12644e-07	8.58331e-07	1.81467e-07	0.613927	0.194574	0.451262	0.0665591
UGUCCUA	8.20803e-08	4.72211e-08	5.50685e-08	6.01848e-08	5.22425e-08	5.17618e-08	5.73065e-08	6.53735e-08	7.39047e-08	1.69142e-07	1.29115e-07	6.36415e-08	6.56664e-08	6.57491e-08	1.51089e-08	0.613279	0.194574	0.451262	0.297856
UGAAAA	1.93317e-06	1.09779e-06	1.22034e-06	1.38117e-06	1.19443e-06	1.21746e-06	1.25333e-06	1.55301e-06	1.51221e-06	3.47039e-06	2.38288e-06	1.28141e-06	1.45945e-06	1.34367e-06	4.1408e-07	0.613054	0.156045	0.451262	0.189036
UGUGAG	1.11884e-05	5.74601e-06	4.35645e-06	3.27566e-06	5.88104e-06	5.65965e-06	4.4189e-06	7.10191e-06	4.71257e-06	1.12543e-05	9.61193e-06	4.78236e-06	6.7769e-06	5.00135e-06	1.33656e-06	0.613021	0.338285	0.451262	0.243188
UUUACAG	3.0259e-05	2.30105e-05	2.77502e-06	4.45239e-06	4.49417e-05	2.55298e-05	2.09485e-05	2.27761e-05	2.37047e-05	2.35472e-05	2.83031e-05	1.55647e-05	1.61291e-05	7.91491e-06	1.82625e-06	0.612751	0.463632	0.451262	0.0550619
UAAUCUA	6.17879e-07	3.26465e-07	3.64964e-07	4.46924e-07	3.69029e-07	4.17401e-07	3.82746e-07	5.14732e-07	5.16682e-07	1.14568e-06	8.20014e-07	5.02672e-07	5.02408e-07	5.03899e-07	2.14418e-07	0.612472	0.118731	0.451262	0.189036
UUUCAAA	1.25014e-06	7.23593e-07	8.1361e-07	8.47227e-07	7.98136e-07	8.08343e-07	8.07658e-07	1.02761e-06	9.2267e-07	2.24511e-06	1.60261e-06	8.10353e-07	8.79691e-07	8.4236e-07	2.79193e-07	0.612397	0.194574	0.451262	0.189036
UUAUACC	6.98222e-07	3.75496e-07	4.83739e-07	4.94329e-07	4.19303e-07	5.3184e-07	4.44844e-07	6.09254e-07	5.46146e-07	1.23446e-06	7.78381e-07	4.85924e-07	6.07713e-07	5.63525e-07	2.69067e-07	0.611489	0.118731	0.451262	0.243188
UUGUAAA	1.02582e-06	6.49016e-07	5.72821e-07	7.00513e-07	7.6804e-07	6.49254e-07	6.39188e-07	7.50448e-07	7.82349e-07	1.74002e-06	1.23634e-06	6.93358e-07	6.89139e-07	6.69203e-07	2.65531e-07	0.611336	0.285192	0.451262	0.189036
UCAAA	4.63986e-06	2.76868e-06	3.04716e-06	3.24058e-06	3.03696e-06	3.1878e-06	3.18768e-06	3.87884e-06	3.77351e-06	8.33316e-06	6.02528e-06	3.18765e-06	3.5702e-06	3.57381e-06	1.56307e-06	0.611027	0.118731	0.451262	0.111279
UUCUGCA	1.32575e-06	7.685e-07	8.72458e-07	9.97796e-07	8.11575e-07	9.59163e-07	8.71481e-07	1.11876e-06	1.11736e-06	2.54648e-06	1.95517e-06	8.73276e-07	1.02368e-06	1.00008e-06	2.47046e-07	0.610809	0.156045	0.451262	0.144044
UAGUGUC	6.97562e-07	4.58827e-07	4.46487e-07	4.50279e-07	4.63368e-07	4.77928e-07	4.86051e-07	6.00156e-07	5.79029e-07	1.38538e-06	1.14148e-06	4.17498e-07	4.93095e-07	4.95114e-07	1.228e-07	0.61068	0.0692774	0.451262	0.111279
UCCCAAA	3.71278e-07	2.56938e-07	2.77502e-07	2.42167e-07	2.70184e-07	3.22477e-07	2.84424e-07	3.21476e-07	3.46408e-07	5.80785e-07	5.52824e-07	2.40929e-07	2.95618e-07	3.16634e-07	2.00755e-07	0.610528	0.0692774	0.451262	0.0767807
UCCCAGA	2.35996e-07	1.62749e-07	1.74384e-07	1.32863e-07	1.52904e-07	1.8621e-07	1.99327e-07	2.20888e-07	2.37504e-07	3.89215e-07	3.59415e-07	1.57668e-07	1.74553e-07	1.93654e-07	1.48678e-07	0.610485	0.053084	0.451262	0.0665591
UGCAGCA	3.67204e-07	3.06263e-07	1.56027e-07	1.71487e-07	3.46617e-07	2.85103e-07	2.12935e-07	3.54668e-07	3.81244e-07	6.20968e-07	7.82597e-07	1.9236e-07	2.35205e-07	2.09093e-07	8.08486e-08	0.610165	0.156045	0.451262	0.0665591
UCUGGGC	2.6138e-05	1.36208e-05	8.84444e-06	4.84669e-06	1.39976e-05	1.26535e-05	9.91959e-06	1.56607e-05	1.00258e-05	2.02163e-05	2.02289e-05	1.0364e-05	1.50164e-05	8.84524e-06	1.8391e-06	0.609962	0.384389	0.451262	0.144044
UUACAA	2.07006e-06	1.07091e-06	1.53558e-06	1.53675e-06	1.24735e-06	1.2634e-06	1.47978e-06	1.49319e-06	1.8015e-06	4.06082e-06	2.38752e-06	1.59521e-06	1.51947e-06	1.42855e-06	4.6077e-07	0.609466	0.285192	0.451262	0.243188
UAGGGGC	3.98587e-06	2.9195e-06	2.92565e-06	2.73066e-06	2.97528e-06	2.98879e-06	2.88794e-06	3.20195e-06	3.32116e-06	6.48769e-06	5.39333e-06	2.62557e-06	2.97863e-06	3.10298e-06	1.34164e-06	0.608814	0.156045	0.451262	0.0927621
UGACAAC	2.605e-07	1.7407e-07	1.32812e-07	1.52568e-07	1.49118e-07	1.69507e-07	1.61762e-07	2.07409e-07	1.9811e-07	4.16315e-07	3.73644e-07	1.36375e-07	1.63808e-07	1.47336e-07	5.01486e-08	0.608559	0.118731	0.451262	0.0665591
UUGAAGA	9.90295e-07	5.50702e-07	7.83377e-07	6.62532e-07	6.43302e-07	6.78691e-07	6.06223e-07	7.43203e-07	7.58907e-07	1.62274e-06	1.2511e-06	6.36654e-07	7.28061e-07	6.79318e-07	2.62798e-07	0.608366	0.285192	0.451262	0.144044
UUGUUCA	1.59278e-06	1.09997e-06	9.79356e-07	1.12752e-06	1.14661e-06	1.28677e-06	1.25595e-06	1.50865e-06	1.61239e-06	3.16091e-06	2.57387e-06	1.16301e-06	1.23548e-06	1.41707e-06	7.97556e-07	0.60777	0.053084	0.451262	0.0767807
UUGACA	2.53254e-06	1.38277e-06	1.55037e-06	1.72794e-06	1.54345e-06	1.60694e-06	1.48596e-06	1.9607e-06	1.86312e-06	4.51324e-06	3.21119e-06	1.63125e-06	1.75886e-06	1.68734e-06	4.71774e-07	0.607419	0.194574	0.451262	0.189036
UGCCCAA	2.10114e-07	1.24071e-07	1.40911e-07	1.44786e-07	1.44121e-07	1.39409e-07	1.47579e-07	1.74386e-07	1.53019e-07	3.59778e-07	2.92486e-07	1.4427e-07	1.49958e-07	1.492e-07	6.01141e-08	0.607196	0.156045	0.451262	0.144044
UGUCCCA	1.04254e-06	5.94177e-07	4.57285e-07	4.45139e-07	6.55681e-07	5.56315e-07	5.35308e-07	6.75302e-07	6.91351e-07	1.3765e-06	1.27482e-06	3.90701e-07	5.18645e-07	4.77146e-07	1.12513e-07	0.606959	0.194574	0.451262	0.0550619
UGCCAAC	5.1387e-07	3.7739e-07	2.07857e-07	2.61515e-07	3.98822e-07	3.51418e-07	3.08574e-07	3.97464e-07	4.09406e-07	8.12071e-07	8.48472e-07	2.50259e-07	2.9729e-07	2.75374e-07	9.59575e-08	0.606477	0.241746	0.451262	0.0550619
UUCAGUC	1.30082e-06	8.63783e-07	7.56922e-07	7.93611e-07	9.25714e-07	8.28684e-07	7.45177e-07	1.05794e-06	1.05713e-06	2.44182e-06	1.99681e-06	7.99586e-07	8.31934e-07	8.46353e-07	2.71638e-07	0.606246	0.285192	0.451262	0.144044
UGUAGA	4.57898e-06	2.95778e-06	2.95447e-06	2.89411e-06	3.06292e-06	3.28457e-06	2.83977e-06	3.51783e-06	3.64456e-06	7.84379e-06	6.08374e-06	2.84339e-06	3.29912e-06	3.42922e-06	1.38938e-06	0.60622	0.194574	0.451262	0.144044
UGCUAG	5.7153e-07	3.76824e-07	4.22444e-07	3.34067e-07	3.94972e-07	3.62149e-07	3.65164e-07	4.43292e-07	4.87672e-07	9.98068e-07	7.97902e-07	3.30181e-07	4.0731e-07	4.02763e-07	1.6145e-07	0.605656	0.285192	0.451262	0.111279
UUUAGCA	2.97574e-06	2.12448e-06	1.73952e-06	1.9237e-06	2.23215e-06	2.29637e-06	1.949e-06	2.60382e-06	2.8678e-06	6.02745e-06	5.39491e-06	1.80086e-06	2.03351e-06	2.12859e-06	8.67636e-07	0.605603	0.118731	0.451262	0.0767807
UCAGCCG	3.04176e-07	2.51004e-07	1.60886e-07	1.76199e-07	2.30662e-07	2.84111e-07	2.46284e-07	2.89126e-07	3.3892e-07	6.31714e-07	6.28712e-07	1.73459e-07	1.87209e-07	2.2573e-07	1.15245e-07	0.605386	0.0692774	0.451262	0.0550619
UGCACGA	1.32886e-07	1.05174e-07	2.8776e-07	8.42444e-08	1.68122e-07	2.56824e-07	3.38473e-07	2.05724e-07	2.47597e-07	2.29417e-07	1.92882e-07	1.85182e-07	1.92224e-07	1.45872e-07	1.12513e-07	0.605256	0.0925945	0.451262	0.0550619
UCAACUA	1.17069e-06	7.70983e-07	9.56141e-07	6.69671e-07	9.16855e-07	7.62866e-07	7.17961e-07	9.48085e-07	9.73785e-07	1.76478e-06	1.5204e-06	6.66322e-07	8.0113e-07	7.72086e-07	4.3655e-07	0.604627	0.338285	0.451262	0.111279
UCUGUAC	1.03685e-06	5.2726e-07	7.1859e-07	7.10937e-07	5.78377e-07	6.74226e-07	6.15806e-07	8.28626e-07	7.41815e-07	1.89187e-06	1.34174e-06	6.36415e-07	7.59104e-07	7.07268e-07	1.35498e-07	0.604549	0.194574	0.451262	0.189036
UAAUGUC	1.33383e-06	9.23125e-07	9.50742e-07	9.31686e-07	9.36352e-07	9.63298e-07	1.00737e-06	1.10158e-06	1.17759e-06	2.51518e-06	1.85557e-06	9.64911e-07	9.70191e-07	1.02936e-06	5.264e-07	0.604516	0.0692774	0.451262	0.111279
UCUAGCC	9.29005e-07	6.14126e-07	6.26809e-07	7.34782e-07	6.13243e-07	7.10608e-07	6.85187e-07	7.67802e-07	8.8409e-07	1.68582e-06	1.26586e-06	6.99578e-07	7.29255e-07	7.87125e-07	3.47183e-07	0.604354	0.118731	0.451262	0.189036
UGAAGCA	1.9915e-07	1.31899e-07	1.24174e-07	1.26509e-07	1.35793e-07	1.33456e-07	1.38762e-07	1.54841e-07	1.92738e-07	3.86878e-07	3.04607e-07	1.20584e-07	1.26796e-07	1.45606e-07	5.51314e-08	0.604234	0.0925945	0.451262	0.0767807
UUCUUCA	2.44551e-06	1.43351e-06	1.52572e-06	1.61514e-06	1.48971e-06	1.57319e-06	1.43975e-06	1.86938e-06	1.8569e-06	4.51545e-06	3.51615e-06	1.44988e-06	1.71568e-06	1.56427e-06	3.77401e-07	0.6037	0.194574	0.451262	0.111279
UUUAUCC	2.14134e-06	1.36226e-06	1.42152e-06	1.44179e-06	1.33112e-06	1.58279e-06	1.36367e-06	1.74234e-06	1.7493e-06	4.01083e-06	2.8827e-06	1.45777e-06	1.55188e-06	1.59714e-06	7.106e-07	0.603296	0.118731	0.451262	0.111279
UCUCAAC	7.91685e-07	5.84792e-07	5.07494e-07	5.84999e-07	5.96813e-07	6.32717e-07	5.88973e-07	6.88612e-07	7.55163e-07	1.5335e-06	1.23213e-06	5.16549e-07	6.27293e-07	6.35796e-07	3.08928e-07	0.603164	0.0925945	0.451262	0.0927621
UCUGAA	2.16341e-06	1.26228e-06	1.34918e-06	1.50142e-06	1.32658e-06	1.43145e-06	1.38792e-06	1.73378e-06	1.68448e-06	4.05579e-06	3.07357e-06	1.4183e-06	1.60355e-06	1.55846e-06	4.76962e-07	0.60294	0.118731	0.451262	0.144044
UAUGAGA	5.71147e-07	3.07063e-07	3.79001e-07	4.30075e-07	3.49987e-07	3.49599e-07	3.48056e-07	4.12628e-07	4.69474e-07	1.12326e-06	6.98276e-07	4.72526e-07	4.34354e-07	4.24308e-07	1.08173e-07	0.602247	0.338285	0.451262	0.422475
UGUGUCG	1.00581e-06	1.19862e-06	4.57285e-07	4.89189e-07	1.28812e-06	1.2107e-06	8.96013e-07	1.28102e-06	1.74474e-06	2.50443e-06	3.43921e-06	7.22786e-07	7.4215e-07	7.95244e-07	3.55541e-07	0.601685	0.0925945	0.451262	0.0550619
UGUGAGA	8.27453e-07	4.57186e-07	5.03715e-07	5.75718e-07	5.21289e-07	5.34816e-07	4.80493e-07	6.15994e-07	6.50166e-07	1.62648e-06	1.11672e-06	6.21581e-07	5.7094e-07	6.13702e-07	1.6459e-07	0.601545	0.194574	0.451262	0.243188
UCAGGA	1.43647e-06	8.78295e-07	9.81654e-07	1.01903e-06	9.10543e-07	1.15891e-06	1.02632e-06	1.25605e-06	1.29186e-06	2.65009e-06	2.03238e-06	1.08017e-06	1.16471e-06	1.26778e-06	7.13714e-07	0.60104	0.0692774	0.451262	0.189036
UCUGACC	9.30383e-07	5.75743e-07	7.35327e-07	6.34046e-07	5.62326e-07	6.7621e-07	6.15806e-07	7.28376e-07	7.13816e-07	1.60078e-06	1.19577e-06	5.66553e-07	6.78633e-07	6.70534e-07	1.87254e-07	0.600665	0.241746	0.451262	0.0927621
UUAUGUC	1.44282e-06	8.70096e-07	9.28606e-07	9.90585e-07	8.33419e-07	9.42957e-07	9.71719e-07	1.1656e-06	1.13266e-06	2.48574e-06	2.16439e-06	9.18735e-07	1.0521e-06	1.01512e-06	2.90766e-07	0.599907	0.118731	0.451262	0.111279
UUCUAC	3.32358e-06	1.91368e-06	2.37678e-06	2.15977e-06	2.08143e-06	2.16319e-06	1.88956e-06	2.61641e-06	2.49854e-06	5.64704e-06	4.16527e-06	1.91954e-06	2.32008e-06	2.22548e-06	6.89347e-07	0.599831	0.241746	0.451262	0.144044
UUUAGAA	1.74747e-06	1.1107e-06	9.19428e-07	1.10917e-06	1.22418e-06	1.07939e-06	1.00833e-06	1.33005e-06	1.419e-06	3.1581e-06	2.53909e-06	9.02944e-07	1.03705e-06	1.03828e-06	2.37563e-07	0.599819	0.285192	0.451262	0.0767807
UGAGGAG	8.39855e-07	4.84921e-07	5.94416e-07	6.12628e-07	5.03799e-07	5.82609e-07	5.72299e-07	6.37055e-07	6.86468e-07	1.42556e-06	1.06243e-06	6.13208e-07	6.39233e-07	6.56559e-07	2.62316e-07	0.599547	0.194574	0.451262	0.297856
UUGGCCA	1.56576e-06	1.10435e-06	5.79299e-07	6.00777e-07	9.71748e-07	8.60436e-07	7.96733e-07	9.6982e-07	1.06853e-06	1.84188e-06	1.82026e-06	6.68236e-07	7.31404e-07	6.523e-07	2.05738e-07	0.59944	0.338285	0.451262	0.0550619
UCCCGUC	6.49033e-07	4.21286e-07	5.08034e-07	4.61631e-07	4.26723e-07	4.91985e-07	4.3392e-07	5.16754e-07	4.97148e-07	9.9196e-07	8.80619e-07	4.16302e-07	4.61575e-07	4.64502e-07	1.54143e-07	0.599198	0.194574	0.451262	0.0767807
UGGCAGG	1.42179e-06	1.24218e-06	8.24948e-07	8.23025e-07	1.34051e-06	1.16522e-06	9.52745e-07	1.25642e-06	1.56421e-06	2.45771e-06	2.97914e-06	7.55564e-07	9.0954e-07	9.14497e-07	2.50904e-07	0.599013	0.194574	0.451262	0.0550619
UUUCGG	3.98167e-06	3.33098e-06	2.3039e-06	2.1301e-06	4.24861e-06	3.19205e-06	3.09527e-06	3.32173e-06	3.55094e-06	4.22671e-06	4.27506e-06	2.53544e-06	2.72132e-06	2.86972e-06	2.43464e-06	0.598942	0.384389	0.451262	0.0550619
UAUGUC	3.41975e-06	1.91672e-06	2.01611e-06	2.34413e-06	2.00715e-06	2.23581e-06	2.03409e-06	2.71265e-06	2.61922e-06	6.16069e-06	4.7704e-06	2.30729e-06	2.55877e-06	2.50979e-06	8.49854e-07	0.598783	0.118731	0.451262	0.189036
UCACCAC	6.92829e-07	3.79915e-07	3.92498e-07	4.43354e-07	4.37436e-07	4.46672e-07	3.79488e-07	4.8491e-07	4.73707e-07	9.87755e-07	8.44256e-07	4.38074e-07	4.59426e-07	4.56117e-07	1.75038e-07	0.598771	0.194574	0.451262	0.144044
UUCGGUA	3.7002e-07	2.8299e-07	2.61306e-07	2.2903e-07	3.07663e-07	2.72535e-07	2.79633e-07	3.16758e-07	3.25409e-07	5.00419e-07	5.18042e-07	2.48824e-07	3.01827e-07	3.07982e-07	2.05577e-07	0.598238	0.194574	0.451262	0.111279
UGGUCAA	5.16567e-07	3.308e-07	3.04497e-07	3.46473e-07	3.5858e-07	3.85815e-07	3.56872e-07	4.80866e-07	4.68172e-07	1.0499e-06	7.7311e-07	3.462e-07	3.7203e-07	4.18984e-07	2.2808e-07	0.597781	0.0925945	0.451262	0.0927621
UAUCGAA	1.06884e-07	7.73971e-08	9.77196e-08	6.93231e-08	7.46159e-08	9.4428e-08	9.96635e-08	1.04126e-07	1.05974e-07	2.82683e-07	1.40709e-07	7.75182e-08	9.43209e-08	9.74257e-08	4.74162e-08	0.5977	0.0925945	0.451262	0.0665591
UGAGUA	3.2569e-06	1.72353e-06	2.29704e-06	2.33323e-06	1.77543e-06	2.17791e-06	1.86744e-06	2.64064e-06	2.50125e-06	6.46962e-06	4.18538e-06	2.19684e-06	2.58913e-06	2.30489e-06	6.31652e-07	0.597678	0.194574	0.451262	0.243188
UGGCCAA	3.98898e-07	3.02055e-07	1.72224e-07	1.95476e-07	3.0524e-07	2.34499e-07	2.28459e-07	2.85925e-07	2.80154e-07	5.73776e-07	5.50716e-07	2.04562e-07	1.9676e-07	1.96981e-07	5.09523e-08	0.596997	0.384389	0.451262	0.0550619
UGGUGAG	9.84598e-06	4.79702e-06	3.41695e-06	2.18885e-06	4.94952e-06	4.69626e-06	3.43763e-06	5.92473e-06	3.47743e-06	8.92951e-06	7.4539e-06	3.84433e-06	5.79536e-06	3.84938e-06	8.94639e-07	0.596856	0.384389	0.451262	0.243188
UGUACAG	1.754e-06	1.17156e-06	8.23328e-07	7.30427e-07	1.01286e-06	1.30281e-06	7.77376e-07	1.36846e-06	9.43506e-07	2.01429e-06	2.28086e-06	7.89059e-07	1.14498e-06	9.05979e-07	2.82729e-07	0.59679	0.241746	0.451262	0.111279
UUGGUAC	1.00372e-06	6.91313e-07	5.90097e-07	7.35425e-07	6.93651e-07	7.17719e-07	6.78095e-07	8.19865e-07	9.01019e-07	1.7288e-06	1.39866e-06	6.70868e-07	7.33554e-07	7.74881e-07	3.50719e-07	0.596641	0.194574	0.451262	0.111279
UGAAAAC	1.46253e-06	1.42539e-06	6.33288e-07	7.22146e-07	1.56784e-06	1.29752e-06	9.33962e-07	1.57621e-06	2.01399e-06	3.3394e-06	4.15488e-06	8.6897e-07	8.73244e-07	9.32066e-07	2.91248e-07	0.595887	0.118731	0.451262	0.0550619
UUCUCAA	7.9534e-07	4.23348e-07	4.90218e-07	5.7686e-07	4.64882e-07	5.54496e-07	4.70527e-07	6.23744e-07	5.71704e-07	1.50032e-06	1.05927e-06	5.33297e-07	6.15115e-07	5.91741e-07	1.50124e-07	0.595748	0.194574	0.451262	0.243188
UCGUGCG	2.01127e-07	3.08157e-07	4.17333e-07	1.9826e-07	4.94146e-07	6.14361e-07	7.63193e-07	5.27369e-07	7.80883e-07	6.5274e-07	5.18569e-07	6.98382e-07	5.16019e-07	5.4396e-07	5.28007e-07	0.595635	0.0271548	0.451262	0.297856
UAGAUCA	1.39477e-07	7.42827e-08	7.39646e-08	9.0884e-08	7.31016e-08	8.61593e-08	7.09144e-08	1.00251e-07	1.06462e-07	2.71469e-07	1.90247e-07	9.40267e-08	9.93354e-08	9.503e-08	2.53958e-08	0.595611	0.241746	0.451262	0.189036
UACGGUC	7.76467e-08	7.69341e-08	4.64303e-08	5.22601e-08	6.79531e-08	6.23456e-08	6.55479e-08	6.77324e-08	8.5137e-08	1.41575e-07	1.54938e-07	5.64639e-08	5.56374e-08	5.68317e-08	2.44314e-08	0.595462	0.241746	0.451262	0.0550619
UCGCUGA	3.19514e-07	2.57275e-07	2.21894e-07	1.76485e-07	2.67724e-07	2.74188e-07	2.17918e-07	3.18443e-07	3.27362e-07	5.32191e-07	5.96565e-07	1.7968e-07	2.18013e-07	2.41302e-07	1.41606e-07	0.594965	0.118731	0.451262	0.0767807
UACUCAA	2.97286e-07	1.93766e-07	1.68445e-07	1.88836e-07	2.09311e-07	2.09031e-07	2.05844e-07	3.28216e-07	2.55899e-07	5.66767e-07	5.54405e-07	1.76809e-07	2.20878e-07	2.22935e-07	1.02708e-07	0.594832	0.0925945	0.451262	0.111279
UUCACAC	5.45984e-07	3.14891e-07	4.49186e-07	3.81527e-07	3.54302e-07	3.7457e-07	3.77188e-07	4.25265e-07	4.56289e-07	1.0541e-06	7.73637e-07	3.37348e-07	3.78239e-07	3.96091e-07	1.05601e-07	0.594404	0.241746	0.451262	0.111279
UCGCUCC	7.17693e-07	4.91612e-07	6.53804e-07	4.42926e-07	5.61417e-07	4.86527e-07	5.88206e-07	5.14732e-07	5.79029e-07	1.11578e-06	8.40567e-07	4.24676e-07	4.58471e-07	4.5838e-07	2.31937e-07	0.594049	0.338285	0.451262	0.0550619
UCACAGG	7.80841e-07	7.32558e-07	4.03296e-07	4.43639e-07	7.93707e-07	7.42525e-07	5.447e-07	8.22898e-07	1.0306e-06	1.81244e-06	2.12961e-06	5.08414e-07	5.08855e-07	5.80828e-07	2.3467e-07	0.593563	0.0925945	0.451262	0.0665591
UGGUGAC	9.98863e-07	6.14421e-07	7.06713e-07	6.47325e-07	6.19225e-07	7.82545e-07	7.75076e-07	8.27447e-07	8.49091e-07	1.62134e-06	1.28483e-06	7.62263e-07	8.09249e-07	9.01188e-07	5.88121e-07	0.593409	0.0692774	0.451262	0.189036
UAGUGA	1.2244e-06	7.20139e-07	1.14852e-06	8.6715e-07	7.86649e-07	9.11276e-07	7.79255e-07	9.31738e-07	1.04428e-06	2.0624e-06	1.5824e-06	8.10125e-07	1.11006e-06	9.73844e-07	3.82481e-07	0.593205	0.285192	0.451262	0.297856
UUCGUGA	3.47194e-07	3.07821e-07	2.26213e-07	2.4231e-07	3.29923e-07	3.09413e-07	2.735e-07	3.21139e-07	3.44455e-07	6.06483e-07	6.27131e-07	2.37101e-07	2.67441e-07	3.02792e-07	1.49803e-07	0.593167	0.194574	0.451262	0.0665591
UUUUCA	1.14614e-05	7.24054e-06	6.80821e-06	7.64101e-06	7.84006e-06	7.31431e-06	6.60239e-06	8.93209e-06	9.36925e-06	2.06893e-05	1.69662e-05	6.74426e-06	7.65434e-06	7.55396e-06	2.45304e-06	0.593142	0.285192	0.451262	0.144044
UUUGACA	1.07525e-06	6.11349e-07	5.64722e-07	7.05582e-07	6.76729e-07	6.51735e-07	5.90698e-07	8.21044e-07	7.63303e-07	1.92411e-06	1.41131e-06	6.46942e-07	6.78394e-07	7.02211e-07	1.7761e-07	0.591595	0.241746	0.451262	0.144044
UUGCUAA	1.15853e-06	6.95522e-07	7.03473e-07	7.8283e-07	7.67624e-07	7.41036e-07	7.3406e-07	9.3191e-07	9.30158e-07	2.2937e-06	1.69536e-06	7.01014e-07	7.6388e-07	8.10816e-07	2.43671e-07	0.591409	0.194574	0.451262	0.111279
UAACGUC	2.60919e-07	2.61694e-07	1.27413e-07	1.81911e-07	2.34523e-07	2.26561e-07	2.47051e-07	2.41107e-07	3.14828e-07	4.73786e-07	4.37938e-07	1.80158e-07	1.8506e-07	2.16147e-07	1.46267e-07	0.590994	0.156045	0.451262	0.0550619
UUAGACA	6.00923e-07	3.20994e-07	3.02877e-07	4.01589e-07	3.70278e-07	3.53402e-07	3.38281e-07	4.4481e-07	4.36266e-07	1.06018e-06	7.37274e-07	4.22761e-07	4.3101e-07	4.41078e-07	1.55107e-07	0.590972	0.194574	0.451262	0.243188
UUAGGAG	5.731e-06	3.04252e-06	4.82443e-06	4.26241e-06	3.4248e-06	3.8775e-06	3.72569e-06	4.20935e-06	4.82546e-06	1.0991e-05	7.10872e-06	4.33791e-06	4.51642e-06	4.37018e-06	1.48308e-06	0.590967	0.285192	0.451262	0.358819
UUCAUCG	4.54018e-07	4.22843e-07	3.19073e-07	3.49471e-07	3.95869e-07	4.35758e-07	4.36603e-07	4.65028e-07	6.14516e-07	1.36062e-06	1.01342e-06	3.77303e-07	3.74179e-07	4.27236e-07	2.48493e-07	0.59096	0.0418249	0.451262	0.0550619
UCAACAC	3.63969e-07	2.20407e-07	2.71563e-07	2.6844e-07	2.17185e-07	3.4381e-07	2.80783e-07	3.59723e-07	3.4006e-07	7.20491e-07	5.7812e-07	2.39732e-07	3.1496e-07	3.28213e-07	1.94005e-07	0.590956	0.0692774	0.451262	0.0767807
UUGACGC	1.40076e-07	1.11487e-07	7.55842e-08	7.43921e-08	1.21975e-07	1.3726e-07	1.09247e-07	1.18279e-07	1.4081e-07	2.35024e-07	3.20944e-07	7.70397e-08	8.57245e-08	8.95731e-08	3.37539e-08	0.590658	0.118731	0.451262	0.0550619
UCCCCAG	2.21098e-05	1.76742e-05	1.68283e-06	2.83768e-06	3.50344e-05	1.9301e-05	1.62557e-05	1.71267e-05	1.75216e-05	1.6526e-05	2.06115e-05	1.14744e-05	1.17595e-05	5.44373e-06	1.04428e-06	0.590386	0.463632	0.451262	0.0550619
UUACCAC	1.40333e-06	1.0328e-06	1.01553e-06	1.01036e-06	9.03908e-07	1.00315e-06	9.29746e-07	1.14201e-06	1.06967e-06	2.44275e-06	1.79918e-06	9.24237e-07	1.06308e-06	9.74656e-07	3.57791e-07	0.590002	0.285192	0.451262	0.0927621
UGAAACG	8.15411e-08	5.23556e-08	4.15713e-08	5.15461e-08	5.66717e-08	5.70537e-08	4.73402e-08	6.82378e-08	6.77189e-08	1.35968e-07	1.32277e-07	3.85199e-08	5.65925e-08	5.33712e-08	1.8645e-08	0.589829	0.156045	0.451262	0.0767807
UCGUGUA	2.70086e-07	2.71121e-07	2.10556e-07	2.31529e-07	2.15065e-07	4.16078e-07	2.45134e-07	3.87186e-07	3.22804e-07	4.80327e-07	6.52954e-07	2.31358e-07	2.78187e-07	2.78302e-07	1.50767e-07	0.5896	0.0418249	0.451262	0.0767807
UUGGCCC	1.70338e-05	9.48701e-06	4.02162e-06	2.94234e-06	1.14767e-05	8.49587e-06	7.48473e-06	1.0281e-05	7.37013e-06	1.16512e-05	1.16341e-05	6.08303e-06	8.40626e-06	4.74458e-06	1.50285e-06	0.589483	0.434987	0.451262	0.0767807
UUAUCAA	1.17704e-06	6.39715e-07	1.14348e-06	8.56937e-07	7.06295e-07	8.00405e-07	7.84467e-07	9.1624e-07	9.20879e-07	2.0755e-06	1.49774e-06	8.87392e-07	9.95025e-07	9.32066e-07	2.43832e-07	0.588947	0.285192	0.451262	0.422475
UUGACC	6.71936e-06	3.26343e-06	2.48714e-06	1.79512e-06	3.63221e-06	2.95752e-06	2.69599e-06	3.75019e-06	2.89626e-06	5.4455e-06	4.33949e-06	2.55346e-06	3.54925e-06	2.2398e-06	5.47076e-07	0.588911	0.384389	0.451262	0.0927621
UUCUACG	2.29046e-07	1.4301e-07	1.66285e-07	1.5728e-07	1.41244e-07	1.58262e-07	1.52754e-07	1.8618e-07	1.76134e-07	4.59768e-07	2.8827e-07	1.51687e-07	1.64285e-07	1.68099e-07	5.6578e-08	0.588882	0.156045	0.451262	0.111279
UUGAACA	7.78564e-07	4.82606e-07	4.26511e-07	5.77645e-07	4.92821e-07	5.49369e-07	5.14992e-07	6.4649e-07	6.57492e-07	1.44565e-06	1.16625e-06	5.10807e-07	5.44434e-07	5.69248e-07	2.31134e-07	0.588705	0.118731	0.451262	0.0927621
UAUCAGA	3.80864e-07	2.22974e-07	2.19734e-07	2.41953e-07	2.16503e-07	2.58478e-07	2.30376e-07	3.24846e-07	3.31595e-07	7.51796e-07	5.75485e-07	2.51934e-07	2.8344e-07	2.96137e-07	1.47392e-07	0.58857	0.0925945	0.451262	0.144044
UGAGGGC	1.64125e-06	9.85498e-07	1.40209e-06	1.09111e-06	1.07142e-06	1.19465e-06	9.99894e-07	1.11657e-06	1.20608e-06	2.3479e-06	2.09483e-06	9.70653e-07	1.33291e-06	1.15487e-06	3.32556e-07	0.588393	0.285192	0.451262	0.189036
UUGGCUA	1.08945e-06	7.80494e-07	8.36286e-07	7.63126e-07	7.3431e-07	8.2918e-07	8.44073e-07	9.86163e-07	1.03971e-06	2.05401e-06	1.45505e-06	8.10353e-07	8.33844e-07	9.55091e-07	5.70762e-07	0.588252	0.0925945	0.451262	0.0927621
UACGGGG	6.54425e-07	6.65935e-07	8.06592e-07	5.79216e-07	4.64352e-07	7.39713e-07	1.13041e-06	9.00234e-07	9.08182e-07	8.24219e-07	7.4149e-07	7.95519e-07	8.87332e-07	5.8868e-07	4.78502e-07	0.588229	0.0418249	0.451262	0.144044
UUCUGAA	1.48086e-06	9.16055e-07	7.33167e-07	9.87087e-07	9.60391e-07	9.3783e-07	9.16713e-07	1.10714e-06	1.14666e-06	2.67918e-06	2.07849e-06	8.96245e-07	1.05042e-06	1.02577e-06	3.86241e-07	0.588214	0.194574	0.451262	0.111279
UGUCUAG	1.11198e-07	7.91647e-08	5.23691e-08	6.73955e-08	7.9348e-08	7.19373e-08	7.14894e-08	9.80603e-08	9.86482e-08	2.18203e-07	1.81288e-07	5.93349e-08	6.6144e-08	7.09398e-08	3.2468e-08	0.588108	0.194574	0.451262	0.0550619
UGGAGAA	6.8546e-07	3.57525e-07	4.17333e-07	4.44496e-07	3.90607e-07	4.09133e-07	3.99037e-07	5.10352e-07	4.58893e-07	1.22325e-06	8.46891e-07	3.95726e-07	4.87603e-07	4.62772e-07	1.06887e-07	0.588106	0.194574	0.451262	0.189036
UUCAGUG	1.19819e-06	8.12648e-07	6.93215e-07	8.30807e-07	8.0548e-07	9.09552e-07	8.63814e-07	9.97789e-07	1.05501e-06	2.25913e-06	1.89404e-06	7.93366e-07	8.82079e-07	9.4644e-07	4.80913e-07	0.588012	0.0692774	0.451262	0.0927621
UUCAAUA	9.02703e-07	4.55081e-07	7.45045e-07	6.06917e-07	5.08569e-07	5.28201e-07	5.72874e-07	6.91477e-07	6.57329e-07	1.50546e-06	1.11461e-06	5.54112e-07	6.53799e-07	5.79497e-07	1.74717e-07	0.587904	0.285192	0.451262	0.144044
UCGACG	1.53475e-07	1.73057e-07	1.37822e-07	1.1934e-07	1.62366e-07	1.60452e-07	1.43591e-07	1.60838e-07	1.9233e-07	2.78764e-07	3.0978e-07	1.41105e-07	1.2635e-07	1.30436e-07	1.08472e-07	0.587398	0.156045	0.451262	0.0550619
UUCAAA	2.5476e-06	1.47008e-06	1.63275e-06	1.75713e-06	1.56586e-06	1.62458e-06	1.60331e-06	2.08529e-06	1.93668e-06	4.69375e-06	3.40397e-06	1.62446e-06	1.87727e-06	1.84667e-06	7.13871e-07	0.586957	0.194574	0.451262	0.144044
UAUCAA	1.93639e-06	1.07177e-06	1.50654e-06	1.31518e-06	1.15611e-06	1.18689e-06	1.20815e-06	1.47045e-06	1.50489e-06	3.40732e-06	2.60194e-06	1.17728e-06	1.36206e-06	1.27989e-06	4.24613e-07	0.584725	0.285192	0.451262	0.111279
UUGCAUG	1.30268e-06	8.63952e-07	6.6946e-07	7.95324e-07	8.94595e-07	1.02234e-06	9.32812e-07	1.3132e-06	1.07032e-06	2.26754e-06	2.21815e-06	7.63459e-07	9.57297e-07	1.08539e-06	5.56939e-07	0.58464	0.053084	0.451262	0.111279
UCAGGC	3.16111e-05	1.65452e-05	1.01561e-05	6.27772e-06	1.69362e-05	1.48483e-05	1.12965e-05	1.87888e-05	1.18611e-05	2.48393e-05	2.54499e-05	1.16951e-05	1.75809e-05	1.09147e-05	2.58886e-06	0.584108	0.384389	0.451262	0.111279
UUCUAAC	1.47756e-06	1.03979e-06	1.05602e-06	1.23796e-06	1.12715e-06	1.26362e-06	1.24944e-06	1.38464e-06	1.76199e-06	3.29734e-06	2.42842e-06	1.31733e-06	1.29064e-06	1.49812e-06	9.54271e-07	0.58386	0.053084	0.451262	0.243188
UUGUAAG	7.54779e-07	5.95103e-07	5.2585e-07	6.03061e-07	5.18298e-07	5.84428e-07	5.57924e-07	6.27451e-07	6.70189e-07	1.32324e-06	1.00236e-06	5.31622e-07	5.69029e-07	5.9467e-07	2.47529e-07	0.583789	0.194574	0.451262	0.0927621
UCACAGA	2.11492e-07	1.22556e-07	1.20935e-07	1.43572e-07	1.28297e-07	1.37094e-07	1.19213e-07	1.55178e-07	1.52856e-07	3.59311e-07	2.61393e-07	1.33025e-07	1.37064e-07	1.52926e-07	3.84151e-08	0.583684	0.241746	0.451262	0.144044
UCGGACC	2.38213e-07	1.96881e-07	1.4199e-07	1.38932e-07	2.00263e-07	1.73146e-07	1.56395e-07	1.97637e-07	1.94041e-07	3.92952e-07	3.54145e-07	1.50969e-07	1.78851e-07	1.83805e-07	1.04316e-07	0.583494	0.338285	0.451262	0.111279
UACUCGA	1.27554e-07	9.38108e-08	7.82837e-08	8.66718e-08	9.04779e-08	1.11958e-07	9.62136e-08	1.20132e-07	1.35438e-07	2.425e-07	2.62974e-07	7.94323e-08	1.1223e-07	1.11268e-07	5.68994e-08	0.581975	0.053084	0.451262	0.0927621
UCACAC	1.46525e-06	8.68292e-07	1.11736e-06	1.03858e-06	9.36907e-07	1.01172e-06	1.03832e-06	1.16789e-06	1.20764e-06	3.27525e-06	1.96022e-06	9.94053e-07	1.09838e-06	1.14346e-06	3.77608e-07	0.581333	0.194574	0.451262	0.111279
UGUGAGG	9.98264e-07	6.39757e-07	7.10492e-07	7.28714e-07	6.73171e-07	7.43517e-07	6.87678e-07	8.55247e-07	8.52346e-07	1.67834e-06	1.33964e-06	7.04602e-07	7.26151e-07	8.47684e-07	4.2112e-07	0.581289	0.118731	0.451262	0.111279
UUGGAA	5.1753e-06	2.7748e-06	4.10246e-06	4.05168e-06	3.08213e-06	3.73746e-06	3.07278e-06	3.90443e-06	3.84071e-06	1.00328e-05	6.41775e-06	3.71108e-06	4.22117e-06	3.86049e-06	9.3726e-07	0.581162	0.434987	0.451262	0.297856
UCAGCAG	4.38261e-07	3.03654e-07	2.55367e-07	2.96355e-07	3.00129e-07	3.71262e-07	3.20648e-07	3.93421e-07	4.36754e-07	7.39648e-07	7.40436e-07	2.67007e-07	3.08513e-07	3.69739e-07	2.0622e-07	0.580486	0.0692774	0.451262	0.0665591
UCGUCAG	1.56132e-07	1.05258e-07	8.58421e-08	1.0759e-07	9.48693e-08	1.17911e-07	1.05988e-07	1.26872e-07	1.25019e-07	2.98569e-07	2.58758e-07	1.01922e-07	1.07932e-07	1.17257e-07	4.33979e-08	0.580222	0.0925945	0.451262	0.0767807
UGUGACG	2.53191e-07	1.92293e-07	1.84102e-07	1.87479e-07	1.98294e-07	2.12008e-07	1.99519e-07	2.41781e-07	2.36853e-07	4.2893e-07	4.29506e-07	1.74895e-07	2.03924e-07	2.39172e-07	1.07852e-07	0.579648	0.0692774	0.451262	0.111279
UUUUGCA	2.49566e-06	1.65817e-06	1.48145e-06	1.67218e-06	1.69504e-06	1.64447e-06	1.42998e-06	2.09381e-06	2.13331e-06	4.7701e-06	3.97095e-06	1.43839e-06	1.60369e-06	1.72039e-06	5.91175e-07	0.579385	0.338285	0.451262	0.111279
UCCUGCA	7.52083e-07	4.30882e-07	4.83739e-07	5.54299e-07	4.25852e-07	5.03892e-07	4.74935e-07	5.6848e-07	5.98075e-07	1.34753e-06	1.06876e-06	4.84967e-07	5.05273e-07	5.47155e-07	1.38391e-07	0.579343	0.156045	0.451262	0.144044
UUUCCG	3.38113e-06	2.47681e-06	2.22945e-06	2.04623e-06	2.60807e-06	2.33787e-06	2.19061e-06	2.60801e-06	2.65967e-06	4.75773e-06	4.0828e-06	1.98062e-06	2.23553e-06	2.3593e-06	1.48905e-06	0.578991	0.285192	0.451262	0.0927621
UGAAGAG	7.87012e-07	4.41487e-07	7.37486e-07	5.31239e-07	5.56117e-07	5.54e-07	4.70719e-07	5.4624e-07	6.08819e-07	1.35548e-06	1.08404e-06	4.98366e-07	5.65448e-07	5.23331e-07	1.93522e-07	0.578935	0.384389	0.451262	0.144044
UCCGUGA	3.0142e-07	2.50836e-07	2.43489e-07	2.66798e-07	2.65944e-07	2.96183e-07	3.23906e-07	3.08839e-07	3.96221e-07	6.57413e-07	4.98543e-07	3.63905e-07	3.00155e-07	3.82915e-07	2.75496e-07	0.578359	0.0323987	0.451262	0.243188
UCGUGAA	1.69373e-07	1.10351e-07	1.14996e-07	1.10303e-07	1.06567e-07	1.02366e-07	8.4714e-08	1.38666e-07	1.21927e-07	2.76141e-07	2.33461e-07	1.13885e-07	1.38258e-07	1.23246e-07	4.19513e-08	0.578237	0.384389	0.451262	0.297856
UUACGUA	3.60554e-07	2.13926e-07	1.94899e-07	2.23319e-07	1.92654e-07	4.15252e-07	1.77094e-07	3.82806e-07	2.13738e-07	5.5789e-07	6.77196e-07	2.01212e-07	3.74896e-07	2.92676e-07	7.87591e-08	0.578019	0.194574	0.451262	0.144044
UUGUGAC	8.33984e-07	5.18422e-07	5.06414e-07	5.80929e-07	4.89716e-07	5.47385e-07	4.95634e-07	6.75976e-07	6.29655e-07	1.43958e-06	1.20631e-06	5.11764e-07	6.01027e-07	6.00659e-07	1.81467e-07	0.577983	0.194574	0.451262	0.144044
UUCUCAC	1.29154e-06	8.0158e-07	6.87277e-07	8.79497e-07	8.30958e-07	8.17273e-07	7.39235e-07	9.42693e-07	9.33414e-07	2.36613e-06	1.68693e-06	7.48625e-07	8.79691e-07	8.93335e-07	2.14578e-07	0.577748	0.241746	0.451262	0.144044
UUCUGAG	9.57451e-06	4.84083e-06	3.12271e-06	2.13859e-06	4.95031e-06	4.50889e-06	3.20265e-06	5.81909e-06	3.41818e-06	8.33611e-06	8.12899e-06	3.46679e-06	5.43861e-06	3.69845e-06	7.83251e-07	0.577394	0.384389	0.451262	0.243188
UUCUAAA	2.17507e-06	1.50152e-06	1.1694e-06	1.34984e-06	1.6791e-06	1.39492e-06	1.15725e-06	1.77452e-06	1.78885e-06	3.6931e-06	3.57096e-06	1.07281e-06	1.26844e-06	1.31445e-06	3.67757e-07	0.576594	0.285192	0.451262	0.0767807
UUACGCA	2.74999e-07	2.32486e-07	2.06777e-07	2.27674e-07	1.989e-07	2.76338e-07	2.27118e-07	2.84577e-07	2.92038e-07	5.51348e-07	4.8853e-07	2.44996e-07	2.45473e-07	2.74176e-07	1.84682e-07	0.576452	0.053084	0.451262	0.0927621
UUCUAUC	1.8401e-06	1.00966e-06	1.62614e-06	1.27102e-06	1.04262e-06	1.23699e-06	1.01369e-06	1.42069e-06	1.34119e-06	3.181e-06	2.3499e-06	1.16349e-06	1.45063e-06	1.30167e-06	3.28699e-07	0.576223	0.338285	0.451262	0.243188
UUUCGGC	6.07933e-07	5.24482e-07	4.44327e-07	4.45995e-07	4.946e-07	5.29028e-07	5.16909e-07	5.49104e-07	5.70401e-07	9.09257e-07	8.90105e-07	4.34006e-07	4.78052e-07	5.27856e-07	3.68882e-07	0.575756	0.0925945	0.451262	0.0665591
UUGUCAG	1.17794e-06	6.67324e-07	8.53562e-07	7.08581e-07	6.70331e-07	7.33099e-07	6.00473e-07	8.694e-07	7.74046e-07	1.89888e-06	1.62422e-06	6.43114e-07	8.11637e-07	7.38679e-07	1.76324e-07	0.575656	0.285192	0.451262	0.189036
UUCCCA	1.42727e-05	7.96788e-06	4.90827e-06	3.91314e-06	8.19456e-06	7.36477e-06	5.31119e-06	8.98812e-06	6.82645e-06	1.40698e-05	1.43834e-05	5.69147e-06	8.01985e-06	6.58064e-06	3.02542e-06	0.575514	0.338285	0.451262	0.144044
UCAUGUC	1.28501e-06	7.69594e-07	7.39106e-07	8.1153e-07	8.39779e-07	9.01283e-07	7.69901e-07	1.01683e-06	9.81761e-07	2.2409e-06	1.67165e-06	8.04371e-07	9.40582e-07	1.01645e-06	5.37651e-07	0.575475	0.118731	0.451262	0.189036
UUUCCCG	1.42197e-06	9.64076e-07	1.22231e-06	8.76641e-07	1.03062e-06	9.88434e-07	9.30704e-07	1.13089e-06	1.10759e-06	2.03905e-06	1.67165e-06	8.45284e-07	1.02941e-06	1.04214e-06	5.90854e-07	0.574909	0.338285	0.451262	0.111279
UUUGUAC	1.8105e-06	1.10624e-06	1.24714e-06	1.34977e-06	1.24682e-06	1.41113e-06	1.26439e-06	1.55228e-06	1.55233e-06	3.20062e-06	2.43316e-06	1.36638e-06	1.48048e-06	1.65584e-06	9.41894e-07	0.574136	0.0925945	0.451262	0.243188
UUUACUC	1.74442e-06	9.40128e-07	1.24552e-06	1.18235e-06	9.85187e-07	1.03011e-06	1.02002e-06	1.29146e-06	1.29333e-06	3.22352e-06	2.35464e-06	1.01372e-06	1.17841e-06	1.14422e-06	2.82568e-07	0.573361	0.194574	0.451262	0.111279
UGACCUA	5.35319e-07	3.0862e-07	4.04916e-07	3.84026e-07	3.47488e-07	3.52741e-07	3.20265e-07	4.17009e-07	4.11685e-07	9.99903e-07	7.35693e-07	3.56249e-07	4.45338e-07	4.32959e-07	1.38552e-07	0.572818	0.241746	0.451262	0.422475
UUUAUCA	2.469e-06	1.49235e-06	1.49117e-06	1.73229e-06	1.60725e-06	1.57981e-06	1.42346e-06	1.90257e-06	1.98924e-06	4.82336e-06	3.70324e-06	1.58027e-06	1.71067e-06	1.80424e-06	6.11588e-07	0.572446	0.285192	0.451262	0.189036
UUCAAUC	1.79516e-06	1.15203e-06	1.2277e-06	1.02314e-06	1.2481e-06	1.09411e-06	9.08663e-07	1.3961e-06	1.30424e-06	2.29744e-06	2.07586e-06	1.00774e-06	1.23142e-06	1.21476e-06	6.12071e-07	0.572226	0.338285	0.451262	0.144044
UCCAGAA	2.24852e-07	1.37581e-07	1.35512e-07	1.60921e-07	1.43856e-07	1.51812e-07	1.42787e-07	1.74891e-07	1.8818e-07	4.25192e-07	3.43078e-07	1.45466e-07	1.60465e-07	1.70628e-07	6.94366e-08	0.572109	0.156045	0.451262	0.144044
UUUUAC	1.05057e-05	6.56667e-06	8.24875e-06	7.67139e-06	6.68135e-06	7.27355e-06	6.8622e-06	8.49853e-06	8.68782e-06	1.88586e-05	1.41823e-05	6.97311e-06	8.2172e-06	8.06204e-06	3.74763e-06	0.572057	0.194574	0.451262	0.144044
UGGGCAA	5.99785e-07	3.73854e-07	3.79001e-07	4.25934e-07	3.87616e-07	4.20213e-07	4.08429e-07	4.51044e-07	5.09357e-07	1.14942e-06	8.52688e-07	3.48832e-07	4.57755e-07	4.7688e-07	1.84682e-07	0.571331	0.118731	0.451262	0.189036
UUUUUUC	9.57757e-06	4.98569e-06	8.02111e-06	7.45249e-06	5.56083e-06	6.44244e-06	7.61199e-06	7.81888e-06	8.46291e-06	1.75147e-05	1.06328e-05	7.81164e-06	7.78875e-06	7.66216e-06	4.66752e-06	0.570876	0.194574	0.451262	0.189036
UUGCGAC	7.67481e-08	6.90219e-08	5.07494e-08	4.98327e-08	6.59467e-08	6.86298e-08	7.18727e-08	7.09336e-08	8.00906e-08	1.34566e-07	1.22791e-07	4.92863e-08	5.06228e-08	6.4285e-08	4.91842e-08	0.570875	0.0692774	0.451262	0.0550619
UGAUCUA	9.30862e-07	5.56342e-07	5.7714e-07	6.53537e-07	5.4124e-07	6.35694e-07	4.91801e-07	7.13043e-07	6.71166e-07	1.69423e-06	1.1652e-06	6.20385e-07	6.64783e-07	6.61616e-07	2.50904e-07	0.570581	0.241746	0.451262	0.144044
UUAUCCA	1.6618e-06	1.13234e-06	1.09165e-06	1.27659e-06	1.12151e-06	1.19895e-06	1.05567e-06	1.33274e-06	1.52123e-06	3.44546e-06	2.60128e-06	1.15488e-06	1.28682e-06	1.33721e-06	5.41027e-07	0.57038	0.241746	0.451262	0.189036
UGAAACC	5.21839e-07	3.84292e-07	3.49847e-07	4.16153e-07	3.72739e-07	3.97391e-07	4.17437e-07	4.36554e-07	4.75172e-07	8.56459e-07	7.7311e-07	3.88787e-07	4.25518e-07	4.54254e-07	2.4576e-07	0.569959	0.0925945	0.451262	0.144044
UCCUCAA	5.68031e-07	4.10301e-07	6.40306e-07	4.85904e-07	4.53677e-07	5.82278e-07	6.10631e-07	5.46408e-07	5.62588e-07	9.39161e-07	7.06181e-07	4.83532e-07	5.06228e-07	6.1663e-07	3.68078e-07	0.569884	0.118731	0.451262	0.111279
UGGGUAC	1.13492e-06	7.28097e-07	7.38566e-07	8.25595e-07	7.48733e-07	7.70638e-07	7.73926e-07	9.26013e-07	8.97275e-07	1.77646e-06	1.39128e-06	7.17044e-07	8.54619e-07	8.84817e-07	4.41212e-07	0.569696	0.118731	0.451262	0.111279
UUUGGCA	1.36259e-06	8.81923e-07	8.86495e-07	9.72451e-07	8.81005e-07	8.85738e-07	8.13024e-07	1.05996e-06	1.03939e-06	2.43154e-06	1.92513e-06	7.91691e-07	9.46074e-07	9.2621e-07	2.83693e-07	0.569266	0.285192	0.451262	0.111279
UAGGCGC	2.66611e-07	1.83834e-07	2.26753e-07	1.7984e-07	1.90344e-07	1.9729e-07	1.89361e-07	1.99153e-07	2.23993e-07	4.02297e-07	3.09877e-07	1.63171e-07	2.23027e-07	2.11089e-07	1.28104e-07	0.56905	0.241746	0.451262	0.189036
UUUACCA	1.96993e-06	1.27152e-06	1.24012e-06	1.3472e-06	1.40763e-06	1.24923e-06	1.19098e-06	1.5324e-06	1.54028e-06	3.40761e-06	2.67031e-06	1.2001e-06	1.31237e-06	1.36676e-06	6.38913e-07	0.568419	0.338285	0.451262	0.144044
UUGUAUA	1.72063e-06	9.72998e-07	1.19693e-06	1.20234e-06	1.01521e-06	1.01804e-06	1.02922e-06	1.24884e-06	1.29529e-06	3.20249e-06	2.19549e-06	1.08238e-06	1.17794e-06	1.16219e-06	3.71454e-07	0.56778	0.194574	0.451262	0.189036
UAGAGAG	1.39003e-06	7.26624e-07	9.55061e-07	9.69667e-07	8.18655e-07	8.80611e-07	8.55956e-07	9.76728e-07	1.01285e-06	2.30492e-06	1.60208e-06	8.52461e-07	9.90727e-07	9.89563e-07	3.85116e-07	0.567542	0.194574	0.451262	0.189036
UUCUGA	4.68892e-06	3.1844e-06	2.7612e-06	3.30513e-06	3.33492e-06	3.21858e-06	2.94662e-06	3.87131e-06	3.97222e-06	8.57635e-06	7.33008e-06	2.91032e-06	3.27716e-06	3.47543e-06	1.64013e-06	0.567517	0.241746	0.451262	0.111279
UCUCCGA	2.48398e-07	1.51974e-07	2.99638e-07	1.61278e-07	1.65548e-07	2.0622e-07	1.75178e-07	1.93425e-07	2.06087e-07	3.71926e-07	2.85635e-07	1.46902e-07	2.05596e-07	1.6557e-07	8.34203e-08	0.567498	0.241746	0.451262	0.0767807
UCACCAG	4.75287e-07	4.62194e-07	3.40129e-07	3.95449e-07	4.65412e-07	5.3002e-07	4.46953e-07	5.46071e-07	6.11261e-07	8.64869e-07	1.0129e-06	4.25872e-07	4.4104e-07	4.85265e-07	3.9476e-07	0.567306	0.053084	0.451262	0.0665591
UUUGAA	5.76459e-06	3.2913e-06	3.74074e-06	4.1308e-06	3.58815e-06	3.83467e-06	3.33203e-06	4.50955e-06	4.32743e-06	1.04404e-05	7.96819e-06	3.60227e-06	4.12355e-06	4.22251e-06	1.58432e-06	0.566899	0.194574	0.451262	0.144044
UAGUC	3.57821e-05	1.86726e-05	1.13986e-05	9.58864e-06	2.00756e-05	1.52138e-05	1.38508e-05	1.88056e-05	1.59931e-05	2.96211e-05	2.668e-05	1.4151e-05	1.74353e-05	1.26337e-05	4.26002e-06	0.566709	0.434987	0.451262	0.111279
UAUGAA	2.21762e-06	1.47646e-06	1.22667e-06	1.42984e-06	1.5499e-06	1.37047e-06	1.1791e-06	1.6799e-06	1.87681e-06	4.31079e-06	3.6421e-06	1.27252e-06	1.4034e-06	1.48205e-06	5.30569e-07	0.565979	0.338285	0.451262	0.144044
UCAAGCA	1.93997e-07	1.37581e-07	9.44803e-08	1.3886e-07	1.45749e-07	1.51482e-07	1.36079e-07	1.79272e-07	1.77111e-07	3.44359e-07	3.04607e-07	1.49534e-07	1.5163e-07	1.7888e-07	1.1187e-07	0.565816	0.156045	0.451262	0.189036
UGCGUGA	4.3215e-07	4.05924e-07	2.31072e-07	3.22842e-07	4.1635e-07	4.14094e-07	3.49014e-07	4.42114e-07	5.48914e-07	8.13005e-07	9.09077e-07	3.10791e-07	3.15915e-07	3.83447e-07	2.54601e-07	0.565521	0.0925945	0.451262	0.0665591
UGGGAAC	1.58586e-05	7.82418e-06	5.45772e-06	3.26761e-06	7.77652e-06	7.58682e-06	5.17445e-06	9.57672e-06	5.04913e-06	1.32749e-05	1.29453e-05	5.65811e-06	9.36881e-06	6.15752e-06	1.23539e-06	0.565474	0.463632	0.451262	0.243188
UGUAGAG	8.65557e-07	4.81975e-07	6.66761e-07	6.42542e-07	4.98991e-07	6.67115e-07	5.86098e-07	7.19277e-07	7.5028e-07	1.69983e-06	1.12462e-06	6.46703e-07	7.23047e-07	7.95244e-07	3.82062e-07	0.565071	0.118731	0.451262	0.297856
UUUUCCC	6.5125e-06	4.07671e-06	4.35419e-06	4.28454e-06	4.19178e-06	4.05561e-06	4.22458e-06	4.97176e-06	4.93827e-06	1.12279e-05	7.895e-06	4.03765e-06	4.42974e-06	4.62559e-06	2.36133e-06	0.564967	0.285192	0.451262	0.111279
UUAGGUG	2.37655e-05	1.21349e-05	9.31684e-06	6.29977e-06	1.27092e-05	1.0886e-05	8.88807e-06	1.33114e-05	9.54169e-06	2.02074e-05	1.78084e-05	9.13878e-06	1.29965e-05	9.06791e-06	2.91955e-06	0.564788	0.434987	0.451262	0.144044
UGAGAGC	7.87971e-07	4.48053e-07	6.93215e-07	5.42448e-07	4.54547e-07	5.66733e-07	4.23187e-07	5.76399e-07	5.5803e-07	1.25408e-06	1.06718e-06	4.56975e-07	6.70514e-07	5.72176e-07	1.24568e-07	0.564778	0.338285	0.451262	0.297856
UCGUGUC	4.7301e-07	3.23687e-07	4.28671e-07	3.31623e-07	3.26175e-07	3.72751e-07	3.2774e-07	3.79941e-07	3.90523e-07	7.87774e-07	7.09343e-07	2.86626e-07	3.59613e-07	3.66677e-07	1.5784e-07	0.564545	0.241746	0.451262	0.0767807
UUGAGUA	8.35242e-07	4.46075e-07	5.30709e-07	5.75218e-07	4.69425e-07	5.17121e-07	4.55577e-07	6.66709e-07	5.81634e-07	1.43397e-06	1.08878e-06	4.71569e-07	6.11056e-07	5.8868e-07	1.85486e-07	0.564537	0.241746	0.451262	0.243188
UUAUUCA	2.49159e-06	1.64592e-06	1.37347e-06	1.63934e-06	1.73918e-06	1.53929e-06	1.27473e-06	1.90072e-06	2.0218e-06	4.71636e-06	3.91931e-06	1.42212e-06	1.61802e-06	1.72412e-06	5.26239e-07	0.564207	0.338285	0.451262	0.144044
UCCCCGG	2.15092e-06	1.62231e-06	1.37671e-06	7.79475e-07	2.35924e-06	1.50638e-06	1.6134e-06	1.62473e-06	1.62672e-06	1.48163e-06	1.81657e-06	1.08621e-06	1.27226e-06	7.93381e-07	4.67893e-07	0.564199	0.463632	0.451262	0.0550619
UUUUCUC	4.89648e-06	2.7004e-06	3.42343e-06	3.70197e-06	2.83696e-06	2.99309e-06	2.97323e-06	3.59655e-06	3.59561e-06	8.75382e-06	6.10373e-06	3.31056e-06	3.5479e-06	3.38568e-06	1.09073e-06	0.563853	0.285192	0.451262	0.189036
UUGAAUA	1.53262e-06	1.10174e-06	7.88236e-07	9.42109e-07	1.16652e-06	9.76362e-07	8.06508e-07	1.22929e-06	1.41786e-06	3.03849e-06	2.83263e-06	8.34757e-07	9.2912e-07	1.00766e-06	3.92027e-07	0.563638	0.241746	0.451262	0.111279
UCUGAC	2.84019e-06	1.81957e-06	2.02034e-06	2.16396e-06	1.72752e-06	2.10642e-06	1.86613e-06	2.30067e-06	2.27787e-06	6.06518e-06	4.06115e-06	1.90597e-06	2.10591e-06	2.29057e-06	7.20945e-07	0.562925	0.156045	0.451262	0.144044
UUCUGUA	1.83087e-06	1.07182e-06	1.0679e-06	1.24103e-06	1.13234e-06	1.06401e-06	1.04302e-06	1.37301e-06	1.34852e-06	3.2922e-06	2.35938e-06	1.01444e-06	1.1691e-06	1.23938e-06	3.58595e-07	0.562744	0.384389	0.451262	0.111279
UGGGCCG	1.81475e-06	1.50661e-06	9.01612e-07	7.29856e-07	1.3136e-06	1.17332e-06	1.17124e-06	1.17184e-06	1.29919e-06	1.75123e-06	1.77178e-06	1.00032e-06	1.04541e-06	9.42181e-07	7.50622e-07	0.562717	0.463632	0.451262	0.0550619
UCUCUAG	1.10718e-07	6.05625e-08	6.42466e-08	8.29593e-08	7.57894e-08	6.87952e-08	8.29891e-08	7.9695e-08	1.00927e-07	2.32688e-07	1.46506e-07	6.53163e-08	7.64118e-08	8.77098e-08	3.3111e-08	0.561621	0.156045	0.451262	0.111279
UCGUGAC	2.43485e-07	1.68809e-07	1.17156e-07	1.34434e-07	1.71378e-07	1.60412e-07	1.42021e-07	1.76576e-07	1.92087e-07	3.63516e-07	3.9894e-07	1.49534e-07	1.67151e-07	1.82607e-07	7.95627e-08	0.561588	0.194574	0.451262	0.189036
UGUCCAG	7.11402e-07	5.82646e-07	3.97357e-07	4.91973e-07	5.28368e-07	5.4325e-07	5.28983e-07	6.28967e-07	6.66282e-07	1.27698e-06	1.18417e-06	4.17976e-07	5.01214e-07	5.58468e-07	2.97356e-07	0.561441	0.118731	0.451262	0.0767807
UUAGGAA	1.4796e-06	8.05746e-07	1.10299e-06	1.09746e-06	8.78696e-07	9.94388e-07	9.27446e-07	1.04109e-06	1.10939e-06	3.26931e-06	1.72066e-06	1.02018e-06	1.11824e-06	1.08619e-06	2.88676e-07	0.561128	0.285192	0.451262	0.358819
UUUCCGG	2.82524e-06	1.94536e-06	7.26688e-07	6.61104e-07	3.14534e-06	1.71591e-06	1.53865e-06	1.86449e-06	1.8989e-06	2.0199e-06	2.19496e-06	1.28192e-06	1.36443e-06	9.32332e-07	5.21096e-07	0.560453	0.463632	0.451262	0.0550619
UUUUUCA	4.48488e-06	2.70334e-06	2.71833e-06	3.1496e-06	2.87701e-06	2.67342e-06	2.58608e-06	3.29159e-06	3.43266e-06	8.01231e-06	5.8534e-06	2.56815e-06	2.96072e-06	2.9796e-06	1.06582e-06	0.560423	0.384389	0.451262	0.111279
UUAGCAA	3.86197e-07	2.45996e-07	1.9382e-07	2.50806e-07	2.5296e-07	2.54509e-07	2.1466e-07	3.34113e-07	2.89433e-07	7.83102e-07	6.23969e-07	2.00255e-07	2.2446e-07	2.65791e-07	8.10093e-08	0.559968	0.156045	0.451262	0.0927621
UGUCGGA	2.24912e-07	1.84633e-07	1.4253e-07	1.59279e-07	1.78533e-07	1.97125e-07	1.72303e-07	2.20214e-07	2.20249e-07	4.19585e-07	4.15804e-07	1.51448e-07	1.51869e-07	1.99909e-07	1.08816e-07	0.559355	0.118731	0.451262	0.0767807
UUCCUAC	7.50885e-07	4.8067e-07	4.67003e-07	5.48874e-07	4.84833e-07	5.12326e-07	4.50977e-07	6.25092e-07	5.62262e-07	1.31716e-06	1.00288e-06	5.01237e-07	5.93863e-07	6.11706e-07	2.57494e-07	0.558681	0.241746	0.451262	0.243188
UGACGC	4.50227e-07	3.68961e-07	4.22444e-07	2.99082e-07	4.01823e-07	3.93689e-07	3.53542e-07	3.49361e-07	4.42137e-07	7.59519e-07	7.36564e-07	2.787e-07	3.06183e-07	3.68267e-07	2.0311e-07	0.558463	0.384389	0.451262	0.0767807
UGUGACA	6.07394e-07	3.63333e-07	3.23932e-07	3.87167e-07	4.09763e-07	3.95572e-07	3.59172e-07	4.93503e-07	4.58568e-07	1.06158e-06	9.0855e-07	3.8472e-07	4.02834e-07	4.74884e-07	2.30652e-07	0.558255	0.194574	0.451262	0.189036
UUUCGGA	5.2136e-07	3.60639e-07	3.76841e-07	3.35621e-07	3.59792e-07	3.3918e-07	3.01291e-07	4.14145e-07	3.87267e-07	8.78887e-07	8.12109e-07	3.16772e-07	3.39794e-07	3.47645e-07	1.3598e-07	0.55808	0.338285	0.451262	0.144044
UGCAAA	8.77894e-07	5.32921e-07	6.43699e-07	6.86569e-07	5.23347e-07	5.93122e-07	6.09982e-07	7.44204e-07	7.04998e-07	1.61409e-06	1.11026e-06	6.32281e-07	6.74257e-07	7.187e-07	3.1111e-07	0.55785	0.194574	0.451262	0.243188
UCGUGA	1.89268e-06	1.70036e-06	9.06142e-07	1.00073e-06	1.56589e-06	1.55551e-06	1.27901e-06	1.71088e-06	2.10767e-06	3.19528e-06	3.50293e-06	1.22361e-06	1.2217e-06	1.50522e-06	1.141e-06	0.556541	0.156045	0.451262	0.0665591
UAGGAAG	8.87426e-07	5.04365e-07	6.18171e-07	5.3845e-07	5.29125e-07	5.04057e-07	4.05362e-07	6.18016e-07	5.7382e-07	1.35221e-06	1.04083e-06	4.63913e-07	5.45151e-07	5.42496e-07	1.11549e-07	0.556355	0.463632	0.451262	0.144044
UCUCGAA	1.21862e-07	9.46105e-08	6.47865e-08	8.04605e-08	1.13684e-07	8.45056e-08	6.15231e-08	1.03957e-07	9.37646e-08	2.8315e-07	1.90247e-07	7.51257e-08	8.4053e-08	9.87567e-08	2.79675e-08	0.556246	0.434987	0.451262	0.144044
UUCCUGC	2.44425e-06	1.45678e-06	1.67041e-06	1.83817e-06	1.53426e-06	1.61305e-06	1.63084e-06	1.81563e-06	1.80969e-06	4.26127e-06	3.09666e-06	1.51926e-06	1.79807e-06	1.84829e-06	6.4711e-07	0.555659	0.285192	0.451262	0.189036
UUGUAGG	1.07232e-06	7.96024e-07	7.12112e-07	8.08603e-07	7.54336e-07	7.58897e-07	8.52315e-07	9.1186e-07	9.67436e-07	1.95916e-06	1.36968e-06	7.66808e-07	8.60349e-07	9.61081e-07	5.35723e-07	0.555453	0.118731	0.451262	0.189036
UGACGCA	5.23037e-08	5.81636e-08	1.29573e-08	3.21985e-08	5.95867e-08	6.10226e-08	7.12978e-08	6.5879e-08	1.0695e-07	1.8316e-07	1.68113e-07	3.46918e-08	3.51017e-08	5.40367e-08	5.07916e-08	0.555412	0.0271548	0.451262	0.0550619
UUAUUUC	3.69487e-06	2.24321e-06	2.389e-06	2.67697e-06	2.29223e-06	2.43677e-06	2.37276e-06	3.06329e-06	2.97686e-06	6.64281e-06	4.81468e-06	2.53107e-06	2.77638e-06	2.94314e-06	1.58836e-06	0.555353	0.156045	0.451262	0.189036
UUUCCCC	5.76317e-06	3.89094e-06	4.10584e-06	3.72303e-06	3.93586e-06	3.87337e-06	3.78453e-06	4.50033e-06	4.7203e-06	9.09538e-06	7.6763e-06	3.4766e-06	3.98583e-06	4.39906e-06	2.51161e-06	0.554993	0.285192	0.451262	0.111279
UUCGGUC	6.24589e-07	4.81175e-07	2.85061e-07	3.06849e-07	4.97288e-07	3.86642e-07	3.51314e-07	4.31667e-07	4.58242e-07	8.83559e-07	7.9788e-07	3.50028e-07	3.67493e-07	4.05275e-07	2.48332e-07	0.554524	0.384389	0.451262	0.0927621
UCAGAA	1.15291e-06	7.41669e-07	6.74326e-07	8.86423e-07	7.40735e-07	7.53736e-07	7.01648e-07	8.9021e-07	9.15001e-07	2.02356e-06	1.57312e-06	7.11141e-07	8.00841e-07	8.40284e-07	3.01049e-07	0.553589	0.194574	0.451262	0.144044
UUUUUAC	4.06896e-06	2.63348e-06	3.22961e-06	2.92642e-06	2.67012e-06	2.81233e-06	2.69417e-06	3.30153e-06	3.38757e-06	7.33574e-06	5.61045e-06	2.55547e-06	3.01063e-06	3.11696e-06	1.6189e-06	0.552584	0.194574	0.451262	0.111279
UGAGAAA	4.29573e-07	2.33748e-07	2.4025e-07	3.13775e-07	2.46372e-07	2.32349e-07	2.37659e-07	3.21813e-07	3.18246e-07	8.13472e-07	5.82336e-07	2.31598e-07	2.82007e-07	2.74842e-07	6.36502e-08	0.552333	0.338285	0.451262	0.111279
UUUUCCG	8.39855e-07	5.33951e-07	6.2249e-07	5.86498e-07	5.52104e-07	6.34867e-07	5.47383e-07	7.1894e-07	5.96447e-07	1.30828e-06	1.05558e-06	4.87599e-07	6.0819e-07	6.21422e-07	3.55862e-07	0.551834	0.194574	0.451262	0.111279
UGUGCAG	1.07507e-06	5.28733e-07	7.14271e-07	7.97394e-07	5.53505e-07	6.71414e-07	6.70621e-07	8.06723e-07	7.33024e-07	1.77973e-06	1.31381e-06	6.70389e-07	7.94922e-07	8.25191e-07	2.15864e-07	0.551141	0.241746	0.451262	0.243188
UGUCCCG	6.54965e-07	5.77301e-07	4.06535e-07	4.98827e-07	4.86801e-07	5.47219e-07	4.97359e-07	5.81622e-07	7.0177e-07	1.29847e-06	1.0872e-06	4.11277e-07	4.03311e-07	5.14147e-07	2.94784e-07	0.550593	0.118731	0.451262	0.0665591
UCUGAGC	1.52215e-05	7.89101e-06	4.5167e-06	2.83804e-06	7.96751e-06	6.7922e-06	4.69185e-06	8.74236e-06	5.13198e-06	1.15965e-05	1.21806e-05	5.15879e-06	8.12186e-06	5.05935e-06	1.01969e-06	0.550186	0.384389	0.451262	0.189036
UCGAGGA	9.60399e-08	7.96698e-08	5.66882e-08	6.03989e-08	7.86666e-08	8.86399e-08	6.86145e-08	8.30648e-08	9.91365e-08	1.52322e-07	1.60735e-07	5.16788e-08	5.99355e-08	7.74614e-08	5.14345e-08	0.549831	0.0925945	0.451262	0.0665591
UCAUCCA	4.82476e-07	3.34588e-07	3.3797e-07	3.51827e-07	3.44838e-07	3.21981e-07	3.47864e-07	3.67979e-07	4.34475e-07	9.70934e-07	6.79831e-07	3.50268e-07	3.44092e-07	4.06473e-07	2.06863e-07	0.549457	0.241746	0.451262	0.189036
UGUGCAC	3.67893e-06	2.04111e-06	1.21907e-06	1.36212e-06	1.6294e-06	1.7045e-06	1.41886e-06	1.65388e-06	1.93194e-06	3.5562e-06	2.6993e-06	1.46136e-06	1.69945e-06	1.35757e-06	2.44314e-07	0.54919	0.338285	0.451262	0.0927621
UUCUCGA	3.16159e-07	2.08118e-07	1.86801e-07	2.42809e-07	2.26763e-07	2.47398e-07	2.30568e-07	2.59304e-07	2.69085e-07	5.82186e-07	4.49005e-07	2.15568e-07	2.3234e-07	2.75108e-07	1.56232e-07	0.548619	0.0925945	0.451262	0.144044
UUUAAAG	3.29795e-06	2.164e-06	2.08451e-06	2.60222e-06	2.11945e-06	2.00862e-06	2.19969e-06	2.48554e-06	2.75678e-06	6.10128e-06	3.86766e-06	2.52078e-06	2.4521e-06	2.54758e-06	1.1928e-06	0.548409	0.285192	0.451262	0.297856
UCUCCCC	2.14322e-05	1.10645e-05	7.88776e-06	5.4192e-06	1.12928e-05	9.4385e-06	7.73657e-06	1.17844e-05	8.01687e-06	1.72595e-05	1.58132e-05	7.9327e-06	1.15473e-05	7.89388e-06	1.94551e-06	0.546951	0.434987	0.451262	0.144044
UGUCGA	1.28903e-06	9.31974e-07	9.76374e-07	9.70568e-07	9.69158e-07	1.17622e-06	1.04844e-06	1.28983e-06	1.34169e-06	3.04173e-06	2.13392e-06	1.1024e-06	1.18456e-06	1.37713e-06	1.0047e-06	0.546894	0.0418249	0.451262	0.243188
UCAUGUA	1.15056e-06	6.79865e-07	6.34908e-07	7.68337e-07	6.0995e-07	9.55856e-07	5.148e-07	9.88016e-07	7.16583e-07	2.04653e-06	1.88456e-06	6.02441e-07	9.80937e-07	8.96263e-07	2.60548e-07	0.546396	0.241746	0.451262	0.189036
UUCCCCC	7.96346e-06	4.38516e-06	3.80405e-06	3.55004e-06	4.60714e-06	3.89685e-06	3.91812e-06	4.62282e-06	4.39977e-06	8.66598e-06	6.55168e-06	3.73356e-06	4.41207e-06	4.17892e-06	2.07394e-06	0.545714	0.285192	0.451262	0.144044
UCCAAAG	4.70074e-07	2.97425e-07	3.07736e-07	3.49329e-07	3.19209e-07	3.238e-07	3.19498e-07	3.946e-07	3.90198e-07	8.70476e-07	6.37144e-07	3.14619e-07	3.40988e-07	4.11797e-07	1.93683e-07	0.545468	0.118731	0.451262	0.189036
UUCAGCC	8.59806e-07	6.35759e-07	5.90637e-07	6.78667e-07	7.10611e-07	8.93676e-07	7.48051e-07	8.40083e-07	9.48064e-07	1.60125e-06	1.56572e-06	7.35705e-07	7.68178e-07	9.88765e-07	6.87133e-07	0.545289	0.0418249	0.451262	0.144044
CGAGAGG	9.7358e-08	9.22536e-08	6.15472e-08	5.32596e-08	6.61359e-08	7.42525e-08	6.05648e-08	8.7951e-08	8.04162e-08	1.42042e-07	1.57573e-07	5.43106e-08	6.2801e-08	7.04074e-08	2.81282e-08	0.544738	0.285192	0.451262	0.0767807
UUAUAGC	6.16081e-07	3.45278e-07	3.55786e-07	4.43211e-07	3.67287e-07	3.69278e-07	3.60705e-07	4.73621e-07	4.76637e-07	1.27651e-06	8.74822e-07	3.59598e-07	3.94715e-07	4.48531e-07	1.49803e-07	0.544721	0.156045	0.451262	0.111279
UGAUCGA	3.59296e-07	2.66871e-07	2.08936e-07	1.97546e-07	2.14005e-07	2.3516e-07	1.9626e-07	2.54586e-07	2.82759e-07	8.62533e-07	4.72193e-07	2.16764e-07	2.39503e-07	2.67921e-07	1.05601e-07	0.544403	0.285192	0.451262	0.189036
UAAGUGC	1.38135e-06	9.28555e-07	1.08463e-06	8.83495e-07	8.0726e-07	8.84249e-07	7.59743e-07	1.10242e-06	8.8295e-07	2.14792e-06	1.73858e-06	7.67526e-07	9.64938e-07	8.91472e-07	3.03142e-07	0.543827	0.434987	0.451262	0.243188
UUAGAG	7.66312e-06	4.05722e-06	5.35131e-06	5.93199e-06	4.4209e-06	4.47276e-06	5.07818e-06	5.29677e-06	6.13673e-06	1.44144e-05	8.56404e-06	5.60208e-06	5.62807e-06	5.81403e-06	2.31438e-06	0.5438	0.285192	0.451262	0.358819
UGCGCG	2.07938e-06	1.63211e-06	4.92517e-06	1.42272e-06	1.45277e-06	4.31295e-06	5.10124e-06	4.74405e-06	4.40274e-06	2.94668e-06	3.20965e-06	4.10164e-06	5.03486e-06	2.64816e-06	2.01805e-06	0.54333	0.0925945	0.451262	0.243188
UGAUCAA	3.45756e-07	2.25289e-07	1.81942e-07	2.45094e-07	2.32138e-07	2.00267e-07	1.68278e-07	2.7649e-07	2.53132e-07	6.09287e-07	4.84314e-07	1.84943e-07	2.15625e-07	2.33316e-07	5.4167e-08	0.542873	0.338285	0.451262	0.144044
UCGAAA	1.63378e-07	1.19255e-07	1.38878e-07	1.22691e-07	1.1323e-07	1.30529e-07	1.21284e-07	1.43205e-07	1.60328e-07	2.6277e-07	2.20093e-07	1.1162e-07	1.16775e-07	1.44104e-07	9.10221e-08	0.542802	0.156045	0.451262	0.0927621
UGACGUA	7.39322e-08	4.23811e-08	5.12893e-08	5.08322e-08	5.19018e-08	5.15964e-08	4.46569e-08	5.84655e-08	5.74634e-08	1.57461e-07	1.28061e-07	2.99067e-08	5.25331e-08	4.97776e-08	1.88057e-08	0.542483	0.194574	0.451262	0.0927621
UAGUGUA	5.02367e-07	2.64892e-07	3.08816e-07	3.6889e-07	2.7185e-07	3.26612e-07	2.94582e-07	3.86344e-07	3.6757e-07	9.37759e-07	5.98146e-07	3.45722e-07	4.18116e-07	4.12196e-07	1.82753e-07	0.542418	0.194574	0.451262	0.422475
UUCUAG	5.86679e-06	3.11808e-06	4.31263e-06	4.31592e-06	3.62351e-06	3.37725e-06	3.53373e-06	3.95651e-06	4.20961e-06	9.38796e-06	6.3126e-06	3.86951e-06	4.02779e-06	3.98806e-06	1.58652e-06	0.542381	0.463632	0.451262	0.297856
UGGAAA	3.03955e-06	1.65767e-06	1.89308e-06	2.18917e-06	1.69245e-06	1.71418e-06	1.65617e-06	2.2481e-06	2.03921e-06	5.39798e-06	3.84312e-06	1.84817e-06	2.06201e-06	2.10038e-06	5.59967e-07	0.542354	0.338285	0.451262	0.297856
UUGGAUC	1.74004e-06	1.06858e-06	7.92555e-07	9.2269e-07	9.55015e-07	8.90699e-07	8.41582e-07	1.05373e-06	1.06136e-06	2.43154e-06	1.85504e-06	8.48155e-07	9.58013e-07	9.40584e-07	3.65989e-07	0.54235	0.384389	0.451262	0.144044
UGCUCCC	1.84446e-05	9.48196e-06	6.19413e-06	3.96762e-06	9.91994e-06	8.13304e-06	6.62935e-06	1.03046e-05	6.31869e-06	1.39262e-05	1.38217e-05	6.27228e-06	9.74036e-06	6.26107e-06	1.38198e-06	0.5423	0.384389	0.451262	0.0927621
UCACACA	2.50015e-07	1.16874e-07	1.51168e-07	1.62991e-07	1.26253e-07	1.45197e-07	1.52179e-07	1.77755e-07	1.55786e-07	4.34537e-07	2.41366e-07	1.45945e-07	1.84105e-07	1.93254e-07	5.46492e-08	0.541785	0.241746	0.451262	0.358819
UGACUA	2.39447e-06	1.55237e-06	1.60687e-06	1.78199e-06	1.49428e-06	1.66889e-06	1.49646e-06	1.90781e-06	1.82316e-06	4.2587e-06	3.35088e-06	1.43024e-06	1.78385e-06	1.89705e-06	7.25976e-07	0.541424	0.194574	0.451262	0.144044
UGACACC	9.02164e-07	6.39041e-07	5.69581e-07	5.86355e-07	6.77259e-07	5.76821e-07	3.89454e-07	7.25848e-07	8.16045e-07	1.75076e-06	1.82659e-06	4.64152e-07	5.76193e-07	5.80029e-07	1.46749e-07	0.540961	0.338285	0.451262	0.111279
UUAGAAC	8.71908e-07	4.80333e-07	6.76479e-07	6.17054e-07	5.79059e-07	5.63922e-07	4.83176e-07	5.95775e-07	5.94005e-07	1.35688e-06	1.09089e-06	4.94059e-07	5.94341e-07	5.60996e-07	2.20204e-07	0.540609	0.463632	0.451262	0.144044
UAGUAC	1.25903e-06	8.10332e-07	8.23238e-07	9.08e-07	8.12902e-07	8.90734e-07	7.59572e-07	1.05171e-06	9.78846e-07	2.12501e-06	1.77415e-06	8.15507e-07	9.72032e-07	1.0966e-06	4.78377e-07	0.540608	0.241746	0.451262	0.243188
UACUCUA	5.15668e-07	2.67881e-07	2.69404e-07	3.55397e-07	2.79346e-07	2.85599e-07	2.54909e-07	3.47423e-07	3.43152e-07	9.17201e-07	6.09213e-07	3.13183e-07	3.70836e-07	3.63084e-07	1.12995e-07	0.540249	0.338285	0.451262	0.422475
UAAGCUA	2.36355e-07	1.7327e-07	1.4523e-07	1.76699e-07	1.64753e-07	1.6405e-07	1.56778e-07	1.91234e-07	1.96971e-07	4.62105e-07	3.80495e-07	1.42117e-07	1.6142e-07	1.8447e-07	7.0401e-08	0.540188	0.285192	0.451262	0.0927621
UGGAGCA	6.2393e-07	3.92583e-07	4.71322e-07	4.7491e-07	3.95907e-07	4.19882e-07	4.31811e-07	4.71599e-07	5.00241e-07	1.00831e-06	8.33189e-07	4.44773e-07	4.72082e-07	5.33579e-07	2.24383e-07	0.539905	0.241746	0.451262	0.358819
UAGUAGA	1.19076e-06	7.15849e-07	8.93514e-07	8.47584e-07	7.34953e-07	7.89491e-07	6.91895e-07	9.341e-07	9.08996e-07	2.696e-06	1.4013e-06	7.51496e-07	9.37716e-07	9.2408e-07	3.41879e-07	0.539878	0.285192	0.451262	0.297856
UUGAAAA	9.85143e-07	5.33194e-07	6.14392e-07	7.35782e-07	5.75008e-07	5.33493e-07	5.53899e-07	7.26691e-07	6.84189e-07	1.65451e-06	1.2042e-06	5.8043e-07	7.04183e-07	6.89167e-07	1.76806e-07	0.539753	0.384389	0.451262	0.297856
UUCUCA	6.13125e-06	3.3526e-06	3.82365e-06	4.58022e-06	3.42456e-06	3.66726e-06	3.27317e-06	4.43045e-06	4.15691e-06	1.2054e-05	7.52698e-06	3.73261e-06	4.37461e-06	4.32548e-06	1.02624e-06	0.539424	0.384389	0.451262	0.297856
UUUCGUA	6.12966e-07	3.5239e-07	4.94537e-07	4.13369e-07	3.60322e-07	3.9028e-07	3.51697e-07	4.45652e-07	4.37405e-07	1.0214e-06	7.52557e-07	3.92855e-07	4.44383e-07	4.57049e-07	1.94647e-07	0.539414	0.384389	0.451262	0.358819
UCACGAA	3.72656e-08	3.27854e-08	1.4577e-08	2.39882e-08	2.47584e-08	3.0594e-08	3.23906e-08	3.13389e-08	3.6464e-08	6.07418e-08	4.95381e-08	2.17721e-08	2.60278e-08	3.26083e-08	2.07345e-08	0.539408	0.156045	0.451262	0.0927621
UCUGCCC	6.72381e-06	4.3209e-06	3.09194e-06	2.72802e-06	3.63214e-06	3.43877e-06	3.24424e-06	3.44374e-06	3.71624e-06	6.86242e-06	5.62679e-06	2.81147e-06	3.33012e-06	2.87486e-06	1.03174e-06	0.53929	0.384389	0.451262	0.0665591
UGUAGAA	8.52377e-07	4.24863e-07	6.01435e-07	6.42328e-07	4.23883e-07	4.89669e-07	4.2587e-07	6.2762e-07	5.7268e-07	1.52742e-06	9.99194e-07	5.33297e-07	6.07952e-07	5.57536e-07	1.37105e-07	0.538437	0.338285	0.451262	0.243188
UUUACGG	2.15871e-06	1.49988e-06	6.32208e-07	5.12891e-07	2.57968e-06	1.43775e-06	1.43918e-06	1.57183e-06	1.58342e-06	1.3237e-06	1.581e-06	9.88836e-07	1.17077e-06	7.52254e-07	4.6066e-07	0.538396	0.463632	0.451262	0.0550619
UAUCUCA	7.67361e-07	5.26797e-07	3.94118e-07	4.84691e-07	5.41732e-07	5.74175e-07	4.8241e-07	7.26522e-07	7.58582e-07	1.64844e-06	1.4424e-06	5.03629e-07	5.30346e-07	6.81581e-07	4.52141e-07	0.537792	0.156045	0.451262	0.111279
UGACAA	5.39183e-07	3.05526e-07	3.27394e-07	3.64862e-07	3.03922e-07	3.07641e-07	2.92994e-07	4.1709e-07	3.72401e-07	9.46428e-07	7.56666e-07	2.76828e-07	3.22532e-07	3.60196e-07	9.33802e-08	0.537581	0.285192	0.451262	0.111279
UACACUA	3.18136e-07	1.75374e-07	1.62506e-07	1.99045e-07	1.58431e-07	2.54178e-07	1.27646e-07	2.7194e-07	1.62297e-07	5.14903e-07	5.16461e-07	1.50969e-07	2.56218e-07	2.18276e-07	5.3524e-08	0.536996	0.338285	0.451262	0.189036
UUCCCGG	2.51483e-06	1.7843e-06	9.53441e-07	7.25144e-07	2.82503e-06	1.62595e-06	1.55015e-06	1.67697e-06	1.81343e-06	1.65918e-06	1.93093e-06	1.16947e-06	1.28658e-06	9.03451e-07	5.36044e-07	0.536579	0.463632	0.451262	0.0550619
UUUGUA	7.42726e-06	4.43618e-06	5.0292e-06	5.50303e-06	4.56512e-06	4.64372e-06	4.82737e-06	5.81768e-06	5.59923e-06	1.29589e-05	8.89753e-06	5.07159e-06	5.5872e-06	5.85048e-06	2.97307e-06	0.536205	0.194574	0.451262	0.297856
UUAUCA	6.42789e-06	3.93747e-06	4.48002e-06	4.72645e-06	3.81035e-06	4.28853e-06	3.54011e-06	4.9095e-06	4.86e-06	1.18895e-05	8.97794e-06	4.08619e-06	4.96432e-06	5.1034e-06	1.93787e-06	0.535507	0.285192	0.451262	0.358819
UCUGACA	4.9344e-07	3.23561e-07	2.68324e-07	3.56468e-07	3.45179e-07	3.25123e-07	2.97649e-07	4.30657e-07	3.85965e-07	8.94306e-07	8.19487e-07	2.93086e-07	3.31675e-07	4.00217e-07	1.45945e-07	0.535346	0.241746	0.451262	0.144044
UCUCCC	6.12223e-05	3.05417e-05	2.22749e-05	1.63484e-05	3.11751e-05	2.63515e-05	2.10326e-05	3.35632e-05	2.18484e-05	5.07703e-05	4.53804e-05	2.21446e-05	3.30496e-05	2.29569e-05	5.64541e-06	0.53504	0.463632	0.451262	0.243188
UCCGGGG	1.42035e-06	1.27888e-06	1.82914e-06	1.07176e-06	1.10523e-06	1.44586e-06	2.2685e-06	1.73577e-06	1.77209e-06	1.44285e-06	1.38443e-06	1.53505e-06	1.6813e-06	1.11121e-06	9.21481e-07	0.534902	0.118731	0.451262	0.189036
UGGGAGG	2.05612e-05	1.01514e-05	7.15351e-06	4.47095e-06	1.03579e-05	9.11635e-06	6.64564e-06	1.17689e-05	6.38381e-06	1.60288e-05	1.48825e-05	7.20848e-06	1.14188e-05	7.54158e-06	1.55477e-06	0.534665	0.463632	0.451262	0.243188
UUCACGA	3.78108e-07	4.77556e-07	1.12297e-07	1.66418e-07	5.30942e-07	4.06156e-07	2.48776e-07	4.95693e-07	6.79956e-07	1.03354e-06	1.51565e-06	2.32555e-07	2.1061e-07	2.95605e-07	1.51089e-07	0.534483	0.118731	0.451262	0.0665591
UCCUCCG	2.3342e-07	1.36192e-07	1.895e-07	1.15515e-07	1.39654e-07	1.59585e-07	1.44704e-07	1.44732e-07	1.40484e-07	1.9671e-07	2.13962e-07	9.80941e-08	1.71449e-07	1.22714e-07	3.07e-08	0.534351	0.285192	0.451262	0.111279
UCAAAGA	3.79187e-07	1.86359e-07	3.56326e-07	2.49735e-07	2.03216e-07	2.24577e-07	2.09677e-07	2.60652e-07	2.6355e-07	5.54619e-07	4.76936e-07	2.19635e-07	2.92275e-07	2.47158e-07	8.03664e-08	0.534158	0.285192	0.451262	0.243188
UCGUGCA	2.34318e-07	2.04414e-07	1.23094e-07	1.54567e-07	1.8936e-07	2.26065e-07	1.87444e-07	2.4077e-07	2.71852e-07	4.40611e-07	4.27925e-07	1.89011e-07	1.72643e-07	2.37043e-07	1.99952e-07	0.533497	0.0692774	0.451262	0.111279
UCUCACC	1.87047e-05	9.0382e-06	5.76978e-06	3.64971e-06	9.3349e-06	8.29991e-06	5.75729e-06	1.08309e-05	5.56613e-06	1.40402e-05	1.33695e-05	6.38042e-06	1.04694e-05	6.71332e-06	1.48083e-06	0.533111	0.463632	0.451262	0.243188
UACAGUA	3.24067e-07	1.68009e-07	1.84641e-07	2.17536e-07	1.81637e-07	1.63389e-07	1.67703e-07	2.37737e-07	2.11459e-07	5.69104e-07	4.12115e-07	1.64846e-07	2.02253e-07	2.05632e-07	5.93104e-08	0.532905	0.434987	0.451262	0.144044
UGGCCGG	2.07364e-06	1.51036e-06	8.59501e-07	6.05774e-07	1.197e-06	1.03937e-06	1.08882e-06	1.12095e-06	1.25557e-06	1.53396e-06	1.52567e-06	8.91938e-07	9.52999e-07	6.36994e-07	3.20662e-07	0.532632	0.434987	0.451262	0.0550619
UAGGGAG	5.10288e-06	2.95435e-06	3.38024e-06	3.79757e-06	2.89806e-06	3.23618e-06	3.11602e-06	3.65367e-06	3.71249e-06	8.76036e-06	6.36617e-06	3.13231e-06	3.77212e-06	3.91659e-06	1.41975e-06	0.532455	0.285192	0.451262	0.358819
UCCUGAC	9.30742e-07	4.72842e-07	8.09831e-07	7.13793e-07	5.41807e-07	6.70918e-07	5.97215e-07	7.54828e-07	6.59771e-07	2.6147e-06	1.08984e-06	6.8307e-07	8.07578e-07	7.9937e-07	1.72466e-07	0.532328	0.338285	0.451262	0.457553
UAGGGUC	2.87658e-06	1.80829e-06	2.20058e-06	1.99952e-06	1.82921e-06	1.96298e-06	1.9329e-06	2.158e-06	2.32051e-06	4.87756e-06	3.90033e-06	1.7889e-06	1.95638e-06	2.31932e-06	1.15342e-06	0.531855	0.241746	0.451262	0.111279
UUAAGAG	1.94153e-06	1.06517e-06	1.19531e-06	1.34248e-06	1.11632e-06	1.09394e-06	9.72678e-07	1.37453e-06	1.25622e-06	3.54265e-06	2.35938e-06	1.15272e-06	1.3501e-06	1.36702e-06	4.08261e-07	0.531805	0.384389	0.451262	0.297856
UUUUAGG	9.51862e-06	5.53711e-06	7.6583e-06	7.31969e-06	5.72971e-06	5.93524e-06	6.75105e-06	7.03642e-06	7.61724e-06	1.62068e-05	1.11545e-05	6.83907e-06	7.63259e-06	7.70728e-06	3.83605e-06	0.531659	0.338285	0.451262	0.422475
UACGUGC	1.42772e-07	1.1961e-07	1.36592e-07	1.17728e-07	1.14896e-07	1.15761e-07	1.16146e-07	1.48607e-07	1.42763e-07	3.00438e-07	2.25556e-07	1.11014e-07	1.40646e-07	1.52394e-07	8.69565e-08	0.531508	0.241746	0.451262	0.189036
UUUCGAG	3.80505e-07	2.16283e-07	2.35931e-07	2.53233e-07	2.27595e-07	2.26065e-07	1.72303e-07	2.64864e-07	2.36853e-07	7.07875e-07	4.4637e-07	2.05519e-07	2.60278e-07	2.56741e-07	6.9758e-08	0.531109	0.384389	0.451262	0.243188
UCAUCAA	5.81512e-07	3.40648e-07	5.05335e-07	3.6168e-07	3.40371e-07	3.61505e-07	3.26973e-07	4.11449e-07	3.85314e-07	9.11126e-07	7.19356e-07	2.83994e-07	4.01162e-07	3.76526e-07	1.19746e-07	0.530651	0.384389	0.451262	0.144044
UAGACG	2.20807e-07	1.94875e-07	1.34126e-07	1.6417e-07	1.77177e-07	1.64334e-07	1.42467e-07	1.8704e-07	2.25606e-07	3.82044e-07	3.93281e-07	1.60293e-07	1.70491e-07	1.95654e-07	1.01083e-07	0.529522	0.241746	0.451262	0.189036
UUGCGCC	2.92194e-07	2.38673e-07	2.76422e-07	1.91049e-07	2.38839e-07	2.91387e-07	3.06082e-07	2.92833e-07	3.75058e-07	6.22837e-07	5.23839e-07	2.6294e-07	2.64815e-07	3.16367e-07	3.23234e-07	0.529236	0.0323987	0.451262	0.189036
UUUACA	8.17137e-06	4.75336e-06	5.10207e-06	5.90239e-06	5.00023e-06	4.63175e-06	4.42809e-06	5.7216e-06	5.8191e-06	1.49591e-05	1.04768e-05	4.9726e-06	5.46949e-06	5.70716e-06	2.03236e-06	0.528934	0.463632	0.451262	0.189036
UUGUGAG	9.41916e-06	4.68595e-06	3.00069e-06	2.06106e-06	4.68286e-06	4.19634e-06	3.01176e-06	5.44689e-06	2.96889e-06	7.56235e-06	7.08553e-06	3.23256e-06	5.25737e-06	3.62898e-06	9.77095e-07	0.528872	0.434987	0.451262	0.243188
UUGCGGA	2.81649e-07	2.48437e-07	2.4079e-07	2.09183e-07	2.27633e-07	2.51367e-07	2.46859e-07	2.72109e-07	2.69248e-07	4.55563e-07	4.99597e-07	2.30401e-07	2.204e-07	2.56075e-07	1.92879e-07	0.528681	0.0925945	0.451262	0.0767807
UUGCCAG	1.42652e-06	9.08774e-07	1.03496e-06	7.22503e-07	9.62094e-07	1.92676e-06	5.27067e-07	1.13511e-06	7.84628e-07	1.55639e-06	1.51882e-06	5.48848e-07	7.3236e-07	7.07135e-07	2.11364e-07	0.528152	0.285192	0.451262	0.0927621
UCUCAC	3.461e-06	2.12498e-06	2.08687e-06	2.35928e-06	2.13697e-06	2.11256e-06	1.98235e-06	2.39839e-06	2.39442e-06	5.8897e-06	4.23486e-06	2.07352e-06	2.29626e-06	2.60677e-06	9.82378e-07	0.527768	0.338285	0.451262	0.243188
UUUAGGA	6.12666e-06	3.65054e-06	3.80297e-06	4.41755e-06	3.85894e-06	3.72618e-06	3.41348e-06	4.34532e-06	4.49256e-06	1.08957e-05	7.79013e-06	3.63187e-06	4.15274e-06	4.509e-06	1.76613e-06	0.527744	0.384389	0.451262	0.243188
UGCAGAA	2.00767e-07	1.14644e-07	1.36052e-07	1.53639e-07	1.22694e-07	1.42386e-07	1.31288e-07	1.70005e-07	1.74506e-07	3.6118e-07	2.64555e-07	1.51687e-07	1.58555e-07	1.85668e-07	1.10423e-07	0.527495	0.156045	0.451262	0.297856
UUCGGC	2.84986e-05	1.50614e-05	9.27898e-06	5.68312e-06	1.50291e-05	1.29172e-05	9.46522e-06	1.63364e-05	9.51652e-06	2.0922e-05	2.18892e-05	9.97703e-06	1.53577e-05	1.00885e-05	2.98612e-06	0.527434	0.384389	0.451262	0.243188
UGGCCUA	1.01702e-06	6.17114e-07	6.60282e-07	6.62032e-07	6.11237e-07	6.051e-07	5.46424e-07	6.72437e-07	6.11098e-07	1.33118e-06	1.06507e-06	5.52676e-07	7.19226e-07	6.39523e-07	2.48493e-07	0.527358	0.463632	0.451262	0.297856
UGCCAAA	4.20646e-07	2.87577e-07	2.60226e-07	3.10919e-07	2.89756e-07	2.85599e-07	2.51459e-07	3.39841e-07	3.07828e-07	6.91054e-07	6.02889e-07	2.41407e-07	2.92514e-07	3.12508e-07	1.33087e-07	0.52735	0.384389	0.451262	0.144044
UUCCGUG	4.33348e-07	3.16196e-07	3.57405e-07	3.24698e-07	2.99751e-07	3.2165e-07	3.62047e-07	4.07742e-07	3.76035e-07	7.31237e-07	5.81282e-07	3.19165e-07	3.38361e-07	3.8185e-07	2.81122e-07	0.527246	0.118731	0.451262	0.111279
UUCCAG	3.06212e-05	2.44354e-05	3.63355e-06	7.18558e-06	4.49333e-05	2.55749e-05	2.12212e-05	2.30945e-05	2.45059e-05	2.54142e-05	3.00332e-05	1.59905e-05	1.64134e-05	1.24164e-05	1.1642e-05	0.527075	0.463632	0.451262	0.0550619
UGAGAA	1.05967e-06	5.48729e-07	6.22049e-07	7.3538e-07	5.73445e-07	5.97651e-07	5.49059e-07	7.34976e-07	6.3574e-07	1.85036e-06	1.27726e-06	5.6676e-07	7.11158e-07	7.13623e-07	1.76228e-07	0.526749	0.338285	0.451262	0.243188
UCCCCA	1.19844e-06	9.00565e-07	6.61653e-07	6.77002e-07	7.8465e-07	6.6332e-07	6.87401e-07	7.31844e-07	7.68047e-07	1.80283e-06	1.20974e-06	6.18007e-07	6.92474e-07	7.00735e-07	2.70237e-07	0.526222	0.434987	0.451262	0.111279
UCAGUC	1.07442e-05	5.3894e-06	3.09546e-06	2.83615e-06	6.17948e-06	4.23855e-06	3.68314e-06	5.35675e-06	4.4013e-06	8.31769e-06	7.45121e-06	3.65352e-06	4.84591e-06	3.38626e-06	8.82396e-07	0.526102	0.463632	0.451262	0.0927621
UGUCAA	2.18158e-06	1.0812e-06	1.43684e-06	1.65637e-06	1.12467e-06	1.28151e-06	1.16073e-06	1.57937e-06	1.45251e-06	3.99273e-06	2.42824e-06	1.46417e-06	1.67128e-06	1.68773e-06	4.59041e-07	0.526097	0.285192	0.451262	0.457553
UUUCGAA	5.37117e-07	4.33281e-07	2.42949e-07	3.484e-07	4.71167e-07	3.38849e-07	2.79825e-07	4.46157e-07	4.29917e-07	8.60197e-07	8.15798e-07	3.22275e-07	3.90655e-07	4.18851e-07	2.06542e-07	0.525736	0.434987	0.451262	0.144044
UACUCAC	3.93326e-07	2.00332e-07	3.47148e-07	2.91214e-07	2.15973e-07	3.00813e-07	2.46476e-07	3.58375e-07	2.95782e-07	1.40594e-06	4.43208e-07	3.38066e-07	3.72746e-07	3.42188e-07	9.77256e-08	0.525368	0.194574	0.451262	0.422475
UCCCGGA	8.78918e-08	7.88701e-08	4.69702e-08	4.2265e-08	7.4843e-08	6.06919e-08	6.47813e-08	5.45903e-08	7.40675e-08	1.02794e-07	1.28588e-07	4.4262e-08	4.87125e-08	4.52524e-08	3.23073e-08	0.525108	0.384389	0.451262	0.0550619
UGUGUG	3.62825e-06	1.87584e-06	2.92542e-06	2.65522e-06	1.90666e-06	2.30067e-06	2.42493e-06	2.63817e-06	2.69549e-06	6.19954e-06	3.47046e-06	2.46899e-06	2.90489e-06	2.88196e-06	1.2622e-06	0.52502	0.384389	0.451262	0.422475
UUCGUA	1.2585e-06	8.40629e-07	8.89773e-07	8.96548e-07	7.85946e-07	9.36347e-07	8.16184e-07	1.05253e-06	9.7996e-07	2.24794e-06	1.80146e-06	7.30797e-07	9.50312e-07	1.03828e-06	5.54464e-07	0.524431	0.156045	0.451262	0.144044
UCACGGC	7.35427e-07	5.69473e-07	3.75762e-07	3.19629e-07	6.73549e-07	5.81617e-07	4.59794e-07	6.07738e-07	6.13051e-07	8.83559e-07	8.9801e-07	5.01715e-07	5.29152e-07	6.33933e-07	5.62886e-07	0.523819	0.241746	0.451262	0.243188
UCAGGGA	5.47541e-07	3.98265e-07	4.01136e-07	3.87738e-07	3.89282e-07	5.21586e-07	4.83176e-07	5.53822e-07	6.14679e-07	1.1298e-06	8.53215e-07	4.79465e-07	4.89036e-07	6.21422e-07	5.25596e-07	0.523441	0.0418249	0.451262	0.243188
UAGGGCC	3.98883e-05	2.04567e-05	9.4097e-06	6.47033e-06	2.24563e-05	1.71336e-05	1.32464e-05	2.17168e-05	1.34179e-05	2.56769e-05	2.59827e-05	1.274e-05	1.92295e-05	1.10932e-05	2.84931e-06	0.523263	0.434987	0.451262	0.0927621
UUCAGA	2.96671e-06	1.93434e-06	2.14602e-06	1.9859e-06	2.23235e-06	2.52501e-06	2.28247e-06	2.7995e-06	3.31929e-06	6.52629e-06	5.35903e-06	2.47109e-06	2.4539e-06	3.15884e-06	2.62298e-06	0.522818	0.053084	0.451262	0.243188
UCUGGAA	8.29071e-07	4.59164e-07	5.55004e-07	6.28549e-07	4.77413e-07	4.943e-07	4.79343e-07	6.33011e-07	5.70076e-07	1.46715e-06	1.06612e-06	5.17267e-07	5.56612e-07	6.11306e-07	2.07185e-07	0.52255	0.241746	0.451262	0.243188
UUCCUAG	1.85172e-06	9.51744e-07	1.17965e-06	1.12088e-06	1.24015e-06	1.03639e-06	8.37174e-07	1.1341e-06	1.02848e-06	2.30118e-06	1.77705e-06	8.77104e-07	1.12015e-06	1.05478e-06	3.17447e-07	0.522417	0.434987	0.451262	0.243188
UUCACAA	1.01444e-06	4.07313e-07	8.00113e-07	8.48512e-07	5.2587e-07	4.50641e-07	7.5016e-07	5.48935e-07	8.82462e-07	1.99513e-06	7.63097e-07	8.7543e-07	7.34509e-07	6.00659e-07	1.7118e-07	0.522077	0.463632	0.451262	0.297856
UUUUAUC	3.56252e-06	2.1313e-06	2.43273e-06	2.64806e-06	2.09489e-06	2.24262e-06	2.16807e-06	2.6023e-06	2.66708e-06	6.42554e-06	4.31667e-06	2.35139e-06	2.64194e-06	2.69358e-06	1.38021e-06	0.521338	0.241746	0.451262	0.358819
UCCUGAA	7.26321e-07	3.67331e-07	5.04255e-07	5.98778e-07	4.14078e-07	4.05825e-07	4.35645e-07	5.09678e-07	4.98776e-07	1.28632e-06	7.88921e-07	4.6487e-07	4.98348e-07	4.88726e-07	1.21353e-07	0.520613	0.384389	0.451262	0.189036
UCCGCA	2.487e-07	1.72358e-07	1.63697e-07	1.13404e-07	1.80213e-07	1.44601e-07	1.22784e-07	1.53916e-07	1.57622e-07	3.15781e-07	2.9277e-07	1.06706e-07	1.37327e-07	1.33039e-07	7.40439e-08	0.519757	0.463632	0.451262	0.0767807
UCAGACG	7.37524e-08	6.54445e-08	5.18292e-08	6.38972e-08	6.07603e-08	5.95343e-08	4.77235e-08	6.95857e-08	8.02534e-08	1.19147e-07	1.23845e-07	7.41687e-08	8.47694e-08	8.01233e-08	5.06308e-08	0.51951	0.285192	0.451262	0.457553
UGCAACG	7.18951e-08	7.49982e-08	3.40129e-08	4.00518e-08	8.43072e-08	5.37462e-08	4.50402e-08	6.79008e-08	7.40675e-08	1.06999e-07	1.46506e-07	4.33049e-08	4.65635e-08	5.40367e-08	2.50743e-08	0.519283	0.338285	0.451262	0.0927621
UCCGGCC	1.29291e-06	1.1735e-06	1.41343e-06	9.62742e-07	1.1047e-06	1.17167e-06	1.18216e-06	1.00571e-06	1.17515e-06	1.60872e-06	1.58944e-06	8.99834e-07	1.12087e-06	1.07222e-06	7.09314e-07	0.518952	0.338285	0.451262	0.0767807
UGCCGCG	2.8806e-07	3.35093e-07	5.08574e-07	2.67869e-07	2.22182e-07	5.54165e-07	6.37847e-07	6.2762e-07	5.71378e-07	4.18184e-07	4.34776e-07	5.23966e-07	6.98213e-07	4.04743e-07	3.40271e-07	0.517956	0.0418249	0.451262	0.297856
UUACGUC	2.75298e-07	2.01805e-07	1.59807e-07	1.80554e-07	1.97196e-07	1.7943e-07	1.60995e-07	2.1735e-07	2.09668e-07	4.64908e-07	3.99994e-07	1.59104e-07	1.79807e-07	2.1974e-07	1.01905e-07	0.51793	0.285192	0.451262	0.189036
UGGACAA	3.10707e-07	2.01089e-07	1.9166e-07	2.05114e-07	1.81032e-07	1.81249e-07	1.5927e-07	2.39928e-07	2.31319e-07	5.72842e-07	5.2542e-07	1.47859e-07	1.57122e-07	1.98445e-07	4.19513e-08	0.517528	0.338285	0.451262	0.0767807
UCACAAC	4.28315e-07	2.38125e-07	4.03836e-07	2.93142e-07	2.33955e-07	2.71873e-07	2.15043e-07	2.84577e-07	2.73317e-07	7.18155e-07	5.5177e-07	2.84234e-07	3.55793e-07	3.08515e-07	9.3868e-08	0.517051	0.463632	0.451262	0.457553
UCCCUGA	1.53887e-05	7.80094e-06	4.55935e-06	2.91514e-06	7.84421e-06	6.53918e-06	4.6677e-06	8.57876e-06	4.7483e-06	1.13984e-05	1.13917e-05	5.12314e-06	8.08604e-06	5.18779e-06	1.48517e-06	0.517039	0.384389	0.451262	0.243188
UUUGGA	6.10629e-06	3.74514e-06	4.08873e-06	4.57946e-06	3.92754e-06	4.2151e-06	4.07979e-06	4.80437e-06	4.83819e-06	1.09842e-05	7.73727e-06	4.10515e-06	4.55818e-06	5.30869e-06	2.92969e-06	0.515959	0.156045	0.451262	0.243188
UGACGGA	1.36062e-07	1.00755e-07	8.20629e-08	9.26688e-08	1.00889e-07	1.00878e-07	8.14558e-08	9.4185e-08	1.08578e-07	1.99046e-07	1.80234e-07	6.00527e-08	8.90675e-08	8.77098e-08	5.15952e-08	0.514679	0.338285	0.451262	0.0767807
UUAGAA	2.88156e-06	1.63338e-06	1.76265e-06	1.97898e-06	1.74081e-06	1.52769e-06	1.37424e-06	1.95856e-06	1.8741e-06	5.01319e-06	3.4818e-06	1.4995e-06	1.76517e-06	1.84094e-06	5.44089e-07	0.514296	0.463632	0.451262	0.144044
UUCGCAA	2.01306e-07	1.32152e-07	9.71797e-08	1.16943e-07	1.5014e-07	1.03358e-07	8.81639e-08	1.39003e-07	1.31205e-07	3.21931e-07	2.71933e-07	1.01444e-07	1.12946e-07	1.3416e-07	4.53267e-08	0.513826	0.463632	0.451262	0.189036
UGUGAAA	9.59141e-07	5.22125e-07	5.67962e-07	6.91375e-07	5.09213e-07	5.33328e-07	4.95443e-07	7.07146e-07	6.62375e-07	1.71993e-06	1.22053e-06	5.52676e-07	6.26099e-07	6.96354e-07	2.31455e-07	0.513647	0.338285	0.451262	0.243188
UAAGUA	1.31863e-06	8.79777e-07	7.25548e-07	9.06254e-07	8.44116e-07	7.57941e-07	6.99024e-07	1.05072e-06	9.3347e-07	2.41154e-06	1.89682e-06	6.83528e-07	8.22794e-07	9.28412e-07	3.53556e-07	0.512733	0.338285	0.451262	0.111279
UACGUGA	1.60805e-07	9.49472e-08	1.03118e-07	1.158e-07	1.00018e-07	9.26089e-08	8.08808e-08	1.21312e-07	1.07764e-07	2.8315e-07	2.11327e-07	1.09818e-07	1.19393e-07	1.25642e-07	5.23989e-08	0.512563	0.434987	0.451262	0.422475
UUACUAA	6.29262e-07	3.46204e-07	3.62804e-07	4.60417e-07	3.39652e-07	3.42322e-07	3.46906e-07	4.66376e-07	4.1022e-07	1.1583e-06	7.35693e-07	3.69408e-07	4.1143e-07	4.36819e-07	1.54625e-07	0.512047	0.285192	0.451262	0.297856
UCGGCAA	1.33545e-07	9.46526e-08	7.45045e-08	8.57436e-08	8.59729e-08	8.13635e-08	6.86145e-08	1.09854e-07	9.99505e-08	2.03719e-07	1.77599e-07	7.48864e-08	7.30688e-08	9.84905e-08	4.13083e-08	0.511796	0.338285	0.451262	0.111279
UUCAAUG	7.68739e-07	3.95739e-07	4.48646e-07	5.55799e-07	3.81484e-07	4.41711e-07	3.96929e-07	5.62414e-07	4.80218e-07	1.35034e-06	8.94321e-07	4.31375e-07	5.42763e-07	5.72975e-07	1.54946e-07	0.511717	0.241746	0.451262	0.297856
UGAAAGA	8.48842e-07	4.22296e-07	5.02635e-07	5.9328e-07	4.12829e-07	4.25339e-07	4.07087e-07	5.37984e-07	4.7973e-07	1.42136e-06	8.86416e-07	4.80661e-07	5.4324e-07	5.14812e-07	1.0737e-07	0.511179	0.434987	0.451262	0.422475
UUCAGUA	1.22875e-06	7.98128e-07	6.33828e-07	8.26023e-07	7.74665e-07	7.06804e-07	6.37463e-07	9.42524e-07	8.25487e-07	2.04419e-06	1.73173e-06	6.10336e-07	7.2042e-07	8.00701e-07	3.11339e-07	0.510606	0.338285	0.451262	0.111279
UUACAAA	7.04812e-07	4.13879e-07	3.91958e-07	4.79051e-07	4.23505e-07	3.64978e-07	3.90413e-07	5.1271e-07	5.14566e-07	1.25595e-06	8.98537e-07	4.04817e-07	4.57755e-07	5.12949e-07	2.37242e-07	0.510155	0.384389	0.451262	0.243188
UUGCGUA	3.25865e-07	2.31097e-07	2.28372e-07	2.27531e-07	2.09613e-07	2.18623e-07	2.36893e-07	3.23666e-07	2.6648e-07	7.14884e-07	4.74301e-07	1.81833e-07	2.35444e-07	2.96004e-07	1.48999e-07	0.509557	0.156045	0.451262	0.111279
UAGCUGA	2.48997e-07	1.54373e-07	1.71144e-07	1.85123e-07	1.36928e-07	1.47843e-07	1.37421e-07	1.92582e-07	1.58391e-07	4.47153e-07	3.05661e-07	1.58625e-07	1.87925e-07	1.96315e-07	5.38455e-08	0.509427	0.384389	0.451262	0.422475
UAGCGCG	1.79918e-07	1.80467e-07	3.64964e-07	1.59922e-07	1.58658e-07	4.81566e-07	4.40053e-07	4.93166e-07	4.50591e-07	3.59778e-07	4.0421e-07	4.63674e-07	5.29152e-07	4.02081e-07	3.50398e-07	0.509212	0.0323987	0.451262	0.457553
UACGGUA	1.04128e-07	5.92578e-08	8.80016e-08	6.90376e-08	7.87044e-08	5.68883e-08	7.43643e-08	7.3461e-08	6.39748e-08	1.97177e-07	1.03819e-07	6.07705e-08	7.66506e-08	7.18714e-08	3.35932e-08	0.509164	0.463632	0.451262	0.243188
UUAUUAC	2.6026e-07	1.43557e-07	1.27953e-07	1.83053e-07	1.59188e-07	1.3544e-07	1.31096e-07	1.73375e-07	1.64251e-07	4.2893e-07	2.78257e-07	1.36853e-07	1.6739e-07	1.75553e-07	5.38455e-08	0.508477	0.384389	0.451262	0.358819
UUUCUCA	2.56767e-06	1.3495e-06	1.49657e-06	1.9484e-06	1.39427e-06	1.35159e-06	1.31498e-06	1.78143e-06	1.64056e-06	4.60843e-06	3.03289e-06	1.45036e-06	1.68178e-06	1.7321e-06	4.1453e-07	0.508356	0.434987	0.451262	0.297856
UCUCCAA	7.11402e-07	4.66613e-07	3.8332e-07	4.38999e-07	4.78776e-07	4.48161e-07	3.88688e-07	5.23999e-07	5.2238e-07	1.18774e-06	9.16455e-07	4.21804e-07	4.38652e-07	5.17741e-07	3.50237e-07	0.508165	0.241746	0.451262	0.111279
UGCCCAC	6.10809e-07	3.76927e-07	4.04376e-07	4.21222e-07	4.08703e-07	3.95241e-07	3.82171e-07	4.56941e-07	4.32685e-07	8.98044e-07	6.74561e-07	3.7826e-07	4.15489e-07	4.78744e-07	2.79836e-07	0.50774	0.285192	0.451262	0.189036
UGAGA	1.38101e-05	7.09365e-06	5.27581e-06	5.82872e-06	7.46875e-06	5.91361e-06	5.47416e-06	7.53064e-06	6.7344e-06	1.51714e-05	1.12219e-05	6.00229e-06	7.23661e-06	6.96164e-06	3.10721e-06	0.507413	0.384389	0.451262	0.297856
UCACG	4.04618e-06	3.1013e-06	2.90351e-06	1.90582e-06	3.59533e-06	3.1848e-06	2.76487e-06	3.17657e-06	3.43528e-06	4.66406e-06	5.46895e-06	2.38232e-06	2.55527e-06	3.2095e-06	2.65695e-06	0.507227	0.285192	0.451262	0.0927621
UUUCUGA	1.93877e-06	1.18436e-06	1.10893e-06	1.3961e-06	1.25124e-06	1.14008e-06	1.06276e-06	1.4517e-06	1.42731e-06	3.44733e-06	2.70879e-06	1.22235e-06	1.33697e-06	1.45739e-06	7.81322e-07	0.506522	0.338285	0.451262	0.297856
UUCGUAA	4.34366e-07	2.75751e-07	1.51708e-07	2.05685e-07	2.97025e-07	1.97125e-07	2.0891e-07	2.54418e-07	2.35551e-07	5.94802e-07	4.49532e-07	2.17482e-07	2.1061e-07	2.39438e-07	1.22639e-07	0.505916	0.434987	0.451262	0.243188
UCAGACA	1.65958e-07	8.93497e-08	9.66398e-08	1.17371e-07	9.02508e-08	9.34357e-08	7.97308e-08	1.31926e-07	9.44158e-08	2.63993e-07	2.11854e-07	8.39781e-08	1.06977e-07	1.15394e-07	2.47529e-08	0.505825	0.384389	0.451262	0.243188
UGUAGGA	9.98504e-07	5.59456e-07	6.17631e-07	7.1879e-07	5.76371e-07	5.61111e-07	5.20167e-07	6.94678e-07	6.18098e-07	1.78861e-06	1.19471e-06	5.91914e-07	6.88662e-07	7.25236e-07	2.32259e-07	0.505811	0.434987	0.451262	0.358819
UGACGUC	1.86148e-07	1.37497e-07	1.49549e-07	1.54139e-07	1.4325e-07	1.42055e-07	1.32821e-07	1.62591e-07	1.62297e-07	3.56507e-07	2.72987e-07	1.35418e-07	1.32766e-07	1.81409e-07	8.35811e-08	0.505807	0.338285	0.451262	0.144044
UGUCCCC	2.86167e-06	2.14696e-06	2.45163e-06	2.22955e-06	2.0537e-06	2.39096e-06	2.19164e-06	2.3371e-06	2.49388e-06	4.52106e-06	4.20652e-06	1.73674e-06	2.33414e-06	2.63143e-06	1.39227e-06	0.505558	0.194574	0.451262	0.144044
UUGACAA	3.14361e-07	1.56393e-07	1.81402e-07	2.27103e-07	1.7346e-07	1.56608e-07	1.53137e-07	2.27965e-07	1.89483e-07	5.26117e-07	3.81549e-07	1.62214e-07	1.93179e-07	2.08161e-07	4.50052e-08	0.505254	0.384389	0.451262	0.297856
UACUGAA	2.85484e-07	1.52269e-07	1.36592e-07	2.01687e-07	1.54986e-07	1.67688e-07	1.36654e-07	1.90729e-07	1.81018e-07	4.7472e-07	3.53618e-07	1.46423e-07	1.78851e-07	1.96981e-07	6.34895e-08	0.505073	0.285192	0.451262	0.243188
UCCAGCA	3.66665e-07	1.55299e-07	2.48348e-07	3.01781e-07	1.67971e-07	2.00763e-07	2.00094e-07	2.16845e-07	2.2904e-07	6.20033e-07	3.53618e-07	2.58155e-07	2.69113e-07	2.46759e-07	4.08261e-08	0.504931	0.434987	0.451262	0.457553
UCGCAA	4.5263e-07	3.04579e-07	3.08384e-07	3.30994e-07	2.82668e-07	2.92113e-07	2.69562e-07	3.63038e-07	3.57753e-07	7.49008e-07	6.21621e-07	2.9157e-07	2.83762e-07	3.63711e-07	1.71983e-07	0.504887	0.338285	0.451262	0.189036
UUACCAG	1.5787e-06	1.33149e-06	7.61241e-07	9.15979e-07	1.24174e-06	1.04499e-06	8.66881e-07	1.23671e-06	1.22285e-06	2.32454e-06	2.31828e-06	7.49582e-07	9.0739e-07	1.01991e-06	5.92943e-07	0.504321	0.434987	0.451262	0.0767807
UCCGUC	2.05529e-06	1.39796e-06	1.56093e-06	1.24786e-06	1.42441e-06	1.58107e-06	1.45222e-06	1.59964e-06	1.69833e-06	2.97227e-06	2.88234e-06	1.17798e-06	1.49845e-06	1.7726e-06	1.23705e-06	0.503811	0.0925945	0.451262	0.144044
UCAAGUC	8.4291e-07	4.63835e-07	4.42708e-07	5.95636e-07	4.47657e-07	4.11613e-07	4.17054e-07	5.45734e-07	4.91613e-07	1.44379e-06	1.00604e-06	4.62238e-07	5.11959e-07	5.41565e-07	1.05762e-07	0.503035	0.463632	0.451262	0.297856
UCGACUA	7.59692e-08	8.79187e-08	5.2909e-08	4.14796e-08	6.57574e-08	5.30847e-08	5.194e-08	6.57105e-08	7.22769e-08	1.10737e-07	1.02765e-07	4.54582e-08	4.72798e-08	4.97776e-08	3.52005e-08	0.502966	0.384389	0.451262	0.0550619
UUAUGAC	1.07435e-06	8.32724e-07	5.7444e-07	8.56865e-07	7.69214e-07	6.82825e-07	6.87103e-07	8.81026e-07	8.80997e-07	2.1325e-06	1.62896e-06	5.75405e-07	6.83647e-07	7.6756e-07	3.44611e-07	0.502891	0.285192	0.451262	0.0927621
UGGUGG	1.09098e-05	6.51015e-06	4.50484e-06	3.49793e-06	5.38898e-06	4.84461e-06	5.42554e-06	4.91412e-06	6.04503e-06	9.93361e-06	7.40018e-06	4.43767e-06	4.22678e-06	4.12383e-06	2.22242e-06	0.502717	0.384389	0.451262	0.0550619
UAGGUC	6.68549e-06	3.24783e-06	2.28014e-06	1.97912e-06	3.53572e-06	2.60298e-06	2.16081e-06	3.29239e-06	2.59916e-06	5.32074e-06	4.44877e-06	2.27125e-06	3.06323e-06	2.24293e-06	5.12176e-07	0.501887	0.463632	0.451262	0.144044
UCCGAGG	1.13594e-07	1.10603e-07	9.07011e-08	8.76713e-08	1.01494e-07	1.05177e-07	1.00622e-07	1.15078e-07	1.14764e-07	1.61199e-07	1.6864e-07	8.25426e-08	9.67087e-08	1.17124e-07	8.39025e-08	0.501841	0.0925945	0.451262	0.111279
UAGCCUA	1.95734e-07	1.07279e-07	1.23634e-07	1.3936e-07	1.074e-07	1.08319e-07	9.58303e-08	1.35465e-07	1.30554e-07	3.50433e-07	2.4242e-07	1.1532e-07	1.21304e-07	1.38552e-07	4.80591e-08	0.501744	0.384389	0.451262	0.297856
UGGGAAA	1.59553e-06	8.387e-07	1.05062e-06	1.2179e-06	8.38189e-07	8.76477e-07	8.4714e-07	1.17571e-06	1.00081e-06	2.88523e-06	1.85294e-06	1.0331e-06	1.10845e-06	1.16991e-06	3.70007e-07	0.501036	0.338285	0.451262	0.358819
UCUCUGA	1.13534e-06	6.94091e-07	6.56503e-07	7.60984e-07	7.26965e-07	7.19373e-07	6.43213e-07	8.83385e-07	8.36231e-07	2.05588e-06	1.55518e-06	6.60101e-07	7.7367e-07	9.11702e-07	5.29293e-07	0.500695	0.285192	0.451262	0.243188
UUCGAGC	1.42497e-05	7.08539e-06	3.92336e-06	2.23433e-06	7.14586e-06	5.8504e-06	3.98347e-06	7.70767e-06	3.9259e-06	9.51964e-06	1.00705e-05	4.42667e-06	7.35559e-06	4.35142e-06	8.72458e-07	0.500574	0.384389	0.451262	0.243188
UUCGGGG	1.20096e-05	6.32253e-06	4.64411e-06	2.81876e-06	6.16639e-06	5.42837e-06	4.21213e-06	6.89758e-06	3.88163e-06	9.42619e-06	8.8494e-06	4.43409e-06	6.74358e-06	4.74325e-06	1.99694e-06	0.500037	0.463632	0.451262	0.243188
UUUUUAG	5.16063e-06	3.44874e-06	3.93632e-06	3.94464e-06	3.29567e-06	3.61009e-06	3.68065e-06	4.21929e-06	4.40043e-06	9.64205e-06	7.1319e-06	3.51057e-06	4.02284e-06	4.5106e-06	2.88965e-06	0.499912	0.194574	0.451262	0.189036
UCUCCUA	1.84411e-07	1.06353e-07	1.38211e-07	1.29722e-07	1.05166e-07	1.14934e-07	9.29554e-08	1.40351e-07	1.07927e-07	2.94831e-07	1.70221e-07	9.97688e-08	1.34198e-07	1.35491e-07	3.05392e-08	0.499739	0.434987	0.451262	0.243188
UCUCUC	3.40475e-06	1.6736e-06	2.69678e-06	2.57205e-06	1.88207e-06	1.94968e-06	2.02809e-06	2.06963e-06	2.24587e-06	5.42128e-06	3.31222e-06	2.10487e-06	2.36188e-06	2.33678e-06	6.88875e-07	0.499372	0.434987	0.451262	0.457553
UUUGGUA	2.3753e-06	1.42303e-06	1.62182e-06	1.81747e-06	1.4654e-06	1.47678e-06	1.52485e-06	1.86517e-06	1.71869e-06	4.1225e-06	2.60655e-06	1.69081e-06	1.78541e-06	1.90619e-06	1.11372e-06	0.499171	0.241746	0.451262	0.358819
UGUGUGG	2.62142e-06	1.33195e-06	2.23135e-06	1.86787e-06	1.35785e-06	1.72104e-06	1.8938e-06	1.97654e-06	2.01822e-06	4.22015e-06	2.51643e-06	1.96523e-06	2.16962e-06	2.28804e-06	1.34598e-06	0.498937	0.285192	0.451262	0.422475
UCCCGGC	1.62507e-06	1.20797e-06	1.12567e-06	8.19241e-07	1.26786e-06	9.77024e-07	1.13942e-06	9.80434e-07	9.69878e-07	1.46388e-06	1.62949e-06	7.26853e-07	8.24531e-07	6.10907e-07	2.78389e-07	0.497884	0.463632	0.451262	0.0550619
UCACCGA	2.11851e-07	9.18748e-08	3.06116e-07	1.18085e-07	9.06672e-08	1.82903e-07	1.20746e-07	1.81631e-07	1.71902e-07	2.48574e-07	2.56122e-07	1.06707e-07	2.19206e-07	1.41214e-07	2.28241e-08	0.497571	0.285192	0.451262	0.144044
UGCGAGG	2.23714e-07	1.40443e-07	1.99758e-07	1.30864e-07	1.20309e-07	1.26014e-07	1.17105e-07	1.45069e-07	1.26973e-07	4.02297e-07	2.01314e-07	1.16277e-07	1.72643e-07	1.45473e-07	3.42361e-08	0.496721	0.463632	0.451262	0.297856
UACUGAC	3.57439e-07	2.01973e-07	2.44569e-07	2.22462e-07	2.02799e-07	1.91667e-07	1.61187e-07	2.36726e-07	1.90948e-07	5.26117e-07	4.16331e-07	1.47141e-07	2.33772e-07	2.1242e-07	4.03439e-08	0.49657	0.434987	0.451262	0.189036
UACCUA	1.2217e-06	7.66409e-07	6.76438e-07	8.37123e-07	7.84169e-07	6.90978e-07	5.7549e-07	8.88892e-07	8.74879e-07	2.14329e-06	1.73652e-06	6.23623e-07	7.73515e-07	8.85975e-07	3.51512e-07	0.495968	0.338285	0.451262	0.189036
UGAGACA	1.8531e-07	9.09489e-08	1.14456e-07	1.39503e-07	9.24843e-08	1.07658e-07	9.31471e-08	1.17436e-07	1.13624e-07	3.3735e-07	2.37677e-07	1.17952e-07	1.23692e-07	1.40815e-07	3.5522e-08	0.495875	0.338285	0.451262	0.457553
UUCCAAG	9.87599e-07	7.06843e-07	3.46608e-07	4.30432e-07	6.5163e-07	4.40719e-07	3.93288e-07	5.70333e-07	5.24821e-07	1.20689e-06	1.00236e-06	4.30418e-07	4.33398e-07	4.50794e-07	1.66519e-07	0.495724	0.434987	0.451262	0.111279
UGAGGGA	1.03691e-06	5.90137e-07	7.50444e-07	7.78761e-07	6.00637e-07	6.18495e-07	5.7824e-07	6.79008e-07	6.92328e-07	1.83954e-06	1.2432e-06	6.84744e-07	7.26629e-07	8.25723e-07	2.55565e-07	0.495575	0.463632	0.451262	0.457553
UAGGGGG	1.09575e-05	7.54034e-06	5.80649e-06	4.74032e-06	6.21939e-06	5.49931e-06	6.61977e-06	6.02885e-06	7.18764e-06	1.33665e-05	9.37535e-06	5.26717e-06	5.5518e-06	5.74878e-06	4.35763e-06	0.495021	0.384389	0.451262	0.0767807
UAACCUA	3.94525e-07	1.83329e-07	3.39589e-07	3.3198e-07	2.01247e-07	2.6377e-07	2.69283e-07	3.09176e-07	3.07665e-07	1.55966e-06	4.40046e-07	3.56488e-07	3.8182e-07	3.69872e-07	8.19737e-08	0.494375	0.384389	0.451262	0.457553
UAUGUAC	8.8431e-07	5.10215e-07	4.38928e-07	6.06203e-07	4.7181e-07	4.95127e-07	4.2472e-07	6.07906e-07	5.50542e-07	1.47883e-06	1.13411e-06	4.85207e-07	5.82163e-07	6.37792e-07	2.30169e-07	0.493959	0.338285	0.451262	0.297856
UUCGGGC	2.60634e-05	1.32395e-05	7.71391e-06	4.514e-06	1.31375e-05	1.10241e-05	7.58804e-06	1.41894e-05	7.34701e-06	1.77978e-05	1.89583e-05	8.31096e-06	1.35087e-05	8.50532e-06	2.12007e-06	0.493919	0.463632	0.451262	0.243188
UGAGAGG	8.37518e-07	4.49652e-07	7.25609e-07	5.99349e-07	4.47657e-07	5.04718e-07	4.3277e-07	5.38658e-07	5.13589e-07	1.24754e-06	9.43859e-07	4.67741e-07	6.49262e-07	5.87216e-07	1.17978e-07	0.493848	0.463632	0.451262	0.358819
UUACUCA	1.57588e-06	7.34536e-07	1.12728e-06	1.24675e-06	7.76293e-07	8.22069e-07	8.04975e-07	1.04446e-06	9.94784e-07	3.21371e-06	1.70063e-06	9.941e-07	1.12922e-06	1.08899e-06	2.48975e-07	0.493799	0.384389	0.451262	0.422475
UUUUGUA	3.47901e-06	2.14629e-06	2.6692e-06	2.75486e-06	2.05949e-06	2.31026e-06	2.51286e-06	2.87542e-06	2.62362e-06	5.81953e-06	4.13643e-06	2.46814e-06	2.80145e-06	2.90587e-06	1.81805e-06	0.49362	0.285192	0.451262	0.297856
UCAUCUA	1.4258e-06	7.73802e-07	1.15698e-06	1.03121e-06	7.68873e-07	8.58121e-07	6.99945e-07	9.11691e-07	9.27228e-07	2.32594e-06	1.659e-06	7.97433e-07	1.19943e-06	1.03428e-06	3.27091e-07	0.492864	0.463632	0.451262	0.358819
UUAUUAG	3.25325e-07	2.14936e-07	2.04077e-07	2.32029e-07	2.13929e-07	2.11512e-07	2.17535e-07	2.35378e-07	2.6762e-07	7.39181e-07	3.96305e-07	1.85661e-07	2.28758e-07	2.4982e-07	1.59929e-07	0.492794	0.194574	0.451262	0.144044
UCUCAAA	6.83723e-07	3.57314e-07	4.14634e-07	5.29098e-07	3.60322e-07	3.88792e-07	3.76613e-07	5.09846e-07	4.51568e-07	1.25735e-06	8.75876e-07	4.03143e-07	5.45628e-07	5.4782e-07	1.98344e-07	0.492603	0.285192	0.451262	0.422475
UCGAAGC	1.40061e-05	6.94331e-06	3.8359e-06	2.10268e-06	6.95855e-06	5.67643e-06	3.82459e-06	7.50717e-06	3.70989e-06	9.1421e-06	9.65519e-06	4.30059e-06	7.22163e-06	4.19822e-06	8.22148e-07	0.492239	0.463632	0.451262	0.243188
UUUAUAG	1.83452e-06	9.791e-07	9.31846e-07	1.13744e-06	1.26745e-06	8.93014e-07	7.67218e-07	1.06535e-06	1.00439e-06	3.26604e-06	1.48298e-06	9.11796e-07	1.03657e-06	1.1007e-06	2.78711e-07	0.492195	0.434987	0.451262	0.358819
UAGGCC	3.55664e-06	2.23538e-06	1.01281e-06	1.20352e-06	1.67964e-06	1.71321e-06	1.33712e-06	1.55169e-06	1.77969e-06	3.28531e-06	2.79626e-06	1.16347e-06	1.32422e-06	1.18212e-06	3.36735e-07	0.491596	0.384389	0.451262	0.0550619
UCCUAG	9.9261e-06	4.86693e-06	2.90747e-06	1.61091e-06	5.17741e-06	3.96196e-06	3.03491e-06	4.85232e-06	3.24605e-06	5.94819e-06	6.16724e-06	3.11858e-06	4.49863e-06	2.54194e-06	6.04928e-07	0.491585	0.463632	0.451262	0.111279
UUUCCAG	2.90163e-05	2.32e-05	2.28102e-06	5.92873e-06	4.40038e-05	2.43322e-05	2.00299e-05	2.16046e-05	2.26839e-05	2.1875e-05	2.67748e-05	1.48464e-05	1.51864e-05	1.10924e-05	1.11758e-05	0.491354	0.463632	0.451262	0.0550619
UAUGGCA	1.13492e-06	7.82262e-07	3.55246e-07	4.49708e-07	7.84848e-07	4.87023e-07	4.25487e-07	6.05885e-07	5.63239e-07	1.16624e-06	9.33319e-07	4.69416e-07	4.89036e-07	4.53456e-07	1.3389e-07	0.490407	0.463632	0.451262	0.111279
UUCCCAA	3.60554e-07	2.28277e-07	2.21354e-07	2.65013e-07	2.45237e-07	2.35987e-07	2.43026e-07	2.64527e-07	2.8634e-07	6.2564e-07	4.57437e-07	2.57198e-07	2.79142e-07	3.1517e-07	2.12007e-07	0.490308	0.241746	0.451262	0.358819
UUCCCUC	4.60674e-06	2.62439e-06	3.48929e-06	3.74431e-06	2.65869e-06	2.6974e-06	2.7212e-06	3.21004e-06	3.20786e-06	8.7342e-06	5.52244e-06	2.95766e-06	3.33132e-06	3.51784e-06	1.15519e-06	0.489512	0.384389	0.451262	0.422475
UCCAAGA	6.61136e-07	4.74862e-07	1.72224e-07	1.67561e-07	3.31399e-07	2.92214e-07	2.53375e-07	3.08334e-07	3.54873e-07	5.49479e-07	5.52824e-07	2.04323e-07	2.19445e-07	1.74222e-07	4.14691e-08	0.48929	0.434987	0.451262	0.0550619
UUUGAUA	1.48008e-06	8.81039e-07	8.55722e-07	1.08275e-06	9.00198e-07	7.82876e-07	7.33102e-07	1.08035e-06	1.03125e-06	2.77683e-06	1.96308e-06	8.41456e-07	9.52521e-07	1.06676e-06	4.47802e-07	0.48865	0.463632	0.451262	0.243188
UGCCCUA	5.12145e-06	3.49806e-06	2.81281e-06	2.92185e-06	3.15389e-06	2.85219e-06	2.68325e-06	3.08924e-06	3.20688e-06	7.0068e-06	5.45762e-06	2.4612e-06	2.76802e-06	3.1143e-06	1.47697e-06	0.488224	0.463632	0.451262	0.111279
UUUUACA	3.72812e-06	1.98227e-06	2.53585e-06	2.78149e-06	2.01974e-06	1.89005e-06	1.94746e-06	2.4104e-06	2.39132e-06	6.67318e-06	4.1886e-06	2.15328e-06	2.45234e-06	2.45308e-06	8.02378e-07	0.48816	0.463632	0.451262	0.422475
UUCUCCG	6.25775e-06	3.51936e-06	2.2265e-06	1.46949e-06	3.5244e-06	3.05725e-06	1.90645e-06	3.27103e-06	2.26272e-06	4.53134e-06	5.79965e-06	2.01547e-06	2.95236e-06	2.26821e-06	5.08559e-07	0.487242	0.463632	0.451262	0.144044
UCCCCCC	2.00137e-05	1.12884e-05	8.67977e-06	5.72141e-06	1.02557e-05	8.40938e-06	7.98477e-06	1.01353e-05	8.0076e-06	1.64844e-05	1.30085e-05	7.40036e-06	9.43041e-06	7.23918e-06	2.63923e-06	0.48709	0.434987	0.451262	0.0927621
UUUCGUG	5.47182e-07	3.5138e-07	5.33409e-07	3.9859e-07	3.52788e-07	4.6536e-07	4.57877e-07	4.87774e-07	5.30193e-07	8.42442e-07	6.98803e-07	4.48362e-07	4.38174e-07	5.57802e-07	4.3655e-07	0.487047	0.194574	0.451262	0.111279
UCGCG	2.35835e-06	2.95016e-06	3.43677e-06	2.6469e-06	2.88732e-06	4.32232e-06	4.68339e-06	4.30633e-06	5.05165e-06	4.62203e-06	4.46928e-06	4.52559e-06	4.40481e-06	4.44981e-06	4.32262e-06	0.487006	0.0271548	0.451262	0.358819
UUUGAGA	1.32784e-06	7.45647e-07	8.22788e-07	1.08668e-06	7.14094e-07	6.95559e-07	8.18774e-07	8.86586e-07	1.03109e-06	2.51144e-06	1.46243e-06	9.33808e-07	8.88765e-07	1.0259e-06	3.87688e-07	0.486778	0.384389	0.451262	0.358819
UUUUAUA	5.61052e-06	2.88166e-06	3.90501e-06	4.05166e-06	3.20034e-06	2.9529e-06	3.20322e-06	3.7423e-06	3.54531e-06	9.41871e-06	5.53562e-06	3.34262e-06	3.96912e-06	3.87227e-06	1.7409e-06	0.486191	0.463632	0.451262	0.422475
UAAACUA	4.72651e-07	2.87072e-07	3.00717e-07	3.494e-07	2.88848e-07	2.46075e-07	2.33826e-07	3.26194e-07	3.08153e-07	8.64869e-07	5.81809e-07	2.97632e-07	3.36212e-07	3.49242e-07	1.30515e-07	0.485819	0.463632	0.451262	0.422475
UCAGGGC	4.76199e-05	2.34126e-05	1.28898e-05	7.35475e-06	2.38298e-05	1.89476e-05	1.32976e-05	2.50755e-05	1.29324e-05	3.01574e-05	3.1716e-05	1.44131e-05	2.39422e-05	1.38962e-05	2.7638e-06	0.48547	0.384389	0.451262	0.243188
UAGAGUA	3.53844e-07	1.58456e-07	2.23513e-07	2.59373e-07	1.73309e-07	1.58427e-07	1.60228e-07	2.10611e-07	2.21389e-07	6.52273e-07	3.82076e-07	2.16046e-07	2.45473e-07	2.40769e-07	6.62219e-08	0.48478	0.463632	0.451262	0.457553
UGGGCC	1.48033e-05	1.25504e-05	7.71383e-06	8.80061e-06	1.1832e-05	1.14579e-05	1.20574e-05	1.18334e-05	1.21736e-05	1.724e-05	1.52988e-05	8.95584e-06	9.56057e-06	1.07703e-05	1.05265e-05	0.483861	0.241746	0.451262	0.0550619
UGAAAAA	6.47116e-07	3.50917e-07	4.04916e-07	4.38142e-07	3.65432e-07	3.17847e-07	3.49014e-07	4.31836e-07	3.98011e-07	1.02607e-06	6.39779e-07	3.3663e-07	4.04505e-07	4.33757e-07	1.61536e-07	0.482539	0.463632	0.451262	0.297856
UUGUGUG	2.90289e-06	1.6314e-06	2.71833e-06	2.24326e-06	1.53335e-06	2.05377e-06	2.30798e-06	2.44527e-06	2.34639e-06	4.71917e-06	2.90272e-06	2.25545e-06	2.59442e-06	2.67295e-06	1.67307e-06	0.48158	0.285192	0.451262	0.358819
UUUCGCA	3.98479e-07	2.21291e-07	2.77502e-07	2.99853e-07	2.11658e-07	2.18292e-07	2.08718e-07	3.09682e-07	2.22854e-07	6.29845e-07	5.08556e-07	2.28248e-07	2.73411e-07	2.80432e-07	7.34549e-08	0.481523	0.434987	0.451262	0.358819
UGGAAGG	5.46439e-06	2.72199e-06	1.35404e-06	1.16671e-06	2.9676e-06	2.05096e-06	1.75044e-06	2.559e-06	2.09977e-06	3.4749e-06	3.52195e-06	1.62238e-06	2.30883e-06	1.46391e-06	4.01189e-07	0.481368	0.463632	0.451262	0.0927621
UGGAGUA	8.32006e-07	4.91865e-07	5.02095e-07	6.04989e-07	5.01868e-07	4.77928e-07	4.51744e-07	5.49441e-07	6.04424e-07	1.49892e-06	1.02344e-06	5.04826e-07	5.75954e-07	6.68271e-07	3.01535e-07	0.481363	0.463632	0.451262	0.358819
UGGCCC	7.99446e-05	4.30062e-05	2.10335e-05	1.49732e-05	4.41972e-05	3.33002e-05	2.61372e-05	4.09241e-05	2.68501e-05	5.0242e-05	5.18889e-05	2.41383e-05	3.63557e-05	2.19618e-05	6.03025e-06	0.480039	0.463632	0.451262	0.0927621
UUUAAG	4.09307e-05	3.43348e-05	1.01128e-05	1.89445e-05	5.40642e-05	3.30431e-05	2.92225e-05	3.17302e-05	3.33486e-05	4.25705e-05	4.15945e-05	2.4058e-05	2.49354e-05	2.5161e-05	2.44664e-05	0.479896	0.463632	0.451262	0.0550619
UCAAAAA	5.74682e-07	3.08957e-07	4.74561e-07	4.2008e-07	3.18793e-07	3.56379e-07	4.24528e-07	4.74127e-07	4.04197e-07	9.42432e-07	5.58621e-07	3.81131e-07	4.22653e-07	4.40545e-07	2.97356e-07	0.479606	0.338285	0.451262	0.189036
UACUA	5.40358e-06	2.83342e-06	3.29984e-06	4.08881e-06	2.97269e-06	2.99693e-06	2.79495e-06	3.65325e-06	3.4627e-06	9.84864e-06	6.18516e-06	3.29848e-06	3.88855e-06	4.21556e-06	1.57645e-06	0.477928	0.384389	0.451262	0.422475
UGUACGG	3.42281e-07	2.65271e-07	2.72103e-07	2.26103e-07	2.53641e-07	2.15812e-07	2.40917e-07	2.73794e-07	2.46458e-07	5.32659e-07	3.4097e-07	2.0528e-07	2.24221e-07	2.37575e-07	1.7761e-07	0.477671	0.463632	0.451262	0.0767807
UGAGAG	2.07668e-06	1.11195e-06	1.57044e-06	1.43522e-06	1.13434e-06	1.18398e-06	1.07131e-06	1.28802e-06	1.23964e-06	2.94485e-06	2.22825e-06	1.12463e-06	1.41484e-06	1.40681e-06	4.58255e-07	0.477174	0.463632	0.451262	0.358819
UUACUCG	2.73861e-07	1.79962e-07	2.3809e-07	2.22105e-07	1.671e-07	2.23254e-07	1.96644e-07	2.43971e-07	2.29202e-07	5.55554e-07	3.98413e-07	1.90685e-07	2.15386e-07	2.69518e-07	1.57679e-07	0.477163	0.194574	0.451262	0.144044
UAGUCAC	3.56959e-07	2.11906e-07	2.08397e-07	2.39954e-07	1.9678e-07	2.42933e-07	1.82653e-07	2.53575e-07	2.33109e-07	5.63497e-07	4.28452e-07	1.94035e-07	2.5192e-07	2.77504e-07	1.53018e-07	0.476951	0.241746	0.451262	0.297856
UGCGUA	8.93364e-07	6.97622e-07	5.79804e-07	6.31753e-07	6.76344e-07	6.32911e-07	6.26853e-07	6.99875e-07	7.29199e-07	1.60632e-06	1.18087e-06	5.44529e-07	6.37122e-07	7.70249e-07	5.26167e-07	0.476638	0.241746	0.451262	0.189036
UGACAGG	4.69176e-07	3.96539e-07	3.22313e-07	3.74745e-07	4.10141e-07	4.50807e-07	4.23187e-07	4.47674e-07	5.50542e-07	9.2234e-07	8.6112e-07	3.88309e-07	3.86835e-07	5.61795e-07	4.24495e-07	0.475957	0.053084	0.451262	0.144044
UUCGUUA	4.02074e-07	2.67165e-07	3.27172e-07	3.1813e-07	2.44177e-07	2.85268e-07	2.80974e-07	3.35966e-07	3.38757e-07	8.15341e-07	5.65999e-07	3.1414e-07	3.30004e-07	3.86908e-07	2.44796e-07	0.475719	0.194574	0.451262	0.297856
UCACACG	8.46565e-08	8.05536e-08	7.61241e-08	7.76048e-08	7.20038e-08	1.06169e-07	1.02538e-07	9.83973e-08	1.12811e-07	1.79422e-07	1.61262e-07	9.06772e-08	8.59633e-08	1.22048e-07	9.869e-08	0.475005	0.0271548	0.451262	0.144044
UGAGGGG	2.82991e-06	1.34327e-06	2.3199e-06	2.13617e-06	1.74558e-06	1.57055e-06	1.67837e-06	1.67815e-06	1.77225e-06	6.49563e-06	2.2972e-06	1.96786e-06	1.99459e-06	2.06444e-06	5.66101e-07	0.474381	0.434987	0.451262	0.457553
UGCAAAC	3.26524e-07	1.82992e-07	1.98679e-07	2.2132e-07	1.75429e-07	1.78437e-07	1.5352e-07	2.28302e-07	1.9811e-07	4.9855e-07	3.64685e-07	1.61975e-07	1.8697e-07	2.25463e-07	7.29727e-08	0.474062	0.434987	0.451262	0.189036
UCAAACC	5.52454e-07	3.91489e-07	2.92079e-07	4.00304e-07	3.54984e-07	3.24131e-07	3.2084e-07	3.74718e-07	4.26662e-07	9.48973e-07	7.60462e-07	3.14619e-07	3.21646e-07	4.12462e-07	1.98184e-07	0.473994	0.384389	0.451262	0.111279
UUGCAUA	9.56685e-07	5.06343e-07	6.29509e-07	6.83736e-07	5.22387e-07	4.9893e-07	4.86243e-07	7.37137e-07	5.94331e-07	1.66526e-06	1.17469e-06	5.03629e-07	5.99117e-07	7.05139e-07	2.62155e-07	0.473012	0.463632	0.451262	0.297856
UGAGGAA	6.19616e-07	3.05674e-07	4.29211e-07	4.73339e-07	3.09821e-07	3.08255e-07	3.11257e-07	4.08921e-07	3.83361e-07	1.48817e-06	6.04997e-07	3.78978e-07	4.27667e-07	4.73154e-07	7.95627e-08	0.472433	0.463632	0.451262	0.422475
UUGGUA	4.70134e-06	3.22803e-06	3.1583e-06	3.43731e-06	3.19022e-06	3.12703e-06	3.09527e-06	3.89306e-06	3.83801e-06	8.22766e-06	6.27909e-06	3.16983e-06	3.41309e-06	4.05146e-06	2.95924e-06	0.471864	0.384389	0.451262	0.297856
UCCGCAG	1.15631e-07	9.49472e-08	7.82837e-08	9.26688e-08	9.87686e-08	9.98853e-08	9.77469e-08	1.04463e-07	1.02881e-07	1.93439e-07	2.24502e-07	6.3163e-08	8.50082e-08	1.01818e-07	6.05963e-08	0.470782	0.0925945	0.451262	0.0767807
UUACCAA	2.80211e-07	1.73775e-07	1.58727e-07	1.91406e-07	1.63769e-07	1.69673e-07	1.56587e-07	2.05387e-07	1.95343e-07	5.28921e-07	3.74698e-07	1.60539e-07	1.7121e-07	2.28658e-07	1.17174e-07	0.470629	0.285192	0.451262	0.243188
UUCUAUA	1.86125e-06	9.53554e-07	1.18559e-06	1.35983e-06	9.80038e-07	8.71516e-07	8.67839e-07	1.16577e-06	1.08187e-06	3.30388e-06	1.9478e-06	1.0788e-06	1.25817e-06	1.23472e-06	3.87688e-07	0.470157	0.463632	0.451262	0.422475
UUCGCGA	4.57133e-08	3.07231e-08	4.96696e-08	3.00567e-08	3.3314e-08	4.18394e-08	4.21653e-08	3.53826e-08	3.93942e-08	6.4947e-08	7.11451e-08	2.67964e-08	2.74605e-08	3.81983e-08	2.50743e-08	0.469866	0.194574	0.451262	0.0665591
UUCGCAG	2.28147e-07	1.60686e-07	1.34972e-07	1.8648e-07	1.3954e-07	1.58923e-07	1.4662e-07	1.91234e-07	1.67181e-07	3.89215e-07	2.73514e-07	1.36375e-07	1.53779e-07	1.81941e-07	9.75648e-08	0.469812	0.241746	0.451262	0.111279
UUUUGGA	2.83411e-06	1.69242e-06	1.85181e-06	2.18007e-06	1.70825e-06	1.75659e-06	1.7857e-06	2.14587e-06	2.07861e-06	4.99204e-06	3.37281e-06	1.77478e-06	1.9848e-06	2.33995e-06	1.30113e-06	0.469746	0.285192	0.451262	0.243188
UUCCGAA	8.83112e-08	9.46946e-08	5.34489e-08	5.71862e-08	9.9715e-08	6.9622e-08	5.57732e-08	9.77233e-08	8.31835e-08	1.26623e-07	1.64424e-07	5.71817e-08	6.59052e-08	8.05226e-08	4.53267e-08	0.469317	0.338285	0.451262	0.111279
UUCACAG	1.04823e-06	6.85631e-07	5.24771e-07	5.10821e-07	5.82428e-07	5.21421e-07	4.70527e-07	5.93416e-07	6.20865e-07	1.30221e-06	1.22528e-06	4.2324e-07	4.5465e-07	5.29852e-07	2.48654e-07	0.46887	0.434987	0.451262	0.0767807
UCCCCCA	2.26649e-07	1.71629e-07	2.22974e-07	1.89336e-07	1.53169e-07	1.67027e-07	1.78053e-07	2.02692e-07	1.74181e-07	6.31247e-07	2.89851e-07	1.66042e-07	1.8506e-07	2.19341e-07	9.37072e-08	0.468735	0.384389	0.451262	0.243188
UUAGGCG	1.08544e-06	8.97831e-07	8.91354e-07	7.51774e-07	8.27778e-07	8.44064e-07	8.78764e-07	7.85999e-07	9.25274e-07	1.5064e-06	1.32593e-06	6.69193e-07	7.45254e-07	9.03051e-07	6.48718e-07	0.468544	0.338285	0.451262	0.0927621
UUGUCUA	1.11719e-06	5.75028e-07	7.33707e-07	8.44657e-07	6.05369e-07	5.69875e-07	5.74024e-07	7.46067e-07	6.90863e-07	1.9657e-06	1.32014e-06	6.42636e-07	7.69133e-07	7.9205e-07	3.07803e-07	0.467985	0.463632	0.451262	0.422475
UCUCGGC	1.76241e-05	8.56048e-06	4.53397e-06	2.58723e-06	8.75784e-06	6.71514e-06	4.69626e-06	9.00672e-06	4.64314e-06	1.06789e-05	1.11809e-05	5.14779e-06	8.58177e-06	4.92599e-06	1.01937e-06	0.467362	0.384389	0.451262	0.243188
UUCUCCA	2.22899e-06	1.11273e-06	1.83454e-06	1.84224e-06	1.18019e-06	1.16621e-06	1.15246e-06	1.37857e-06	1.52107e-06	3.98886e-06	2.36782e-06	1.3738e-06	1.57886e-06	1.55469e-06	3.60202e-07	0.466925	0.463632	0.451262	0.422475
UUGGC	2.82643e-05	2.30414e-05	1.5798e-05	1.82896e-05	2.09139e-05	2.05814e-05	1.97531e-05	2.23287e-05	2.40984e-05	3.68627e-05	3.58526e-05	1.73121e-05	1.89292e-05	2.25637e-05	1.85742e-05	0.466597	0.241746	0.451262	0.0927621
UUUCA	3.06125e-05	2.30892e-05	1.58926e-05	2.36114e-05	2.51285e-05	2.1939e-05	2.00249e-05	2.5228e-05	2.46775e-05	5.08884e-05	3.9764e-05	1.89858e-05	2.1498e-05	2.60477e-05	1.83547e-05	0.465686	0.338285	0.451262	0.144044
UCGUAGA	2.6038e-07	3.2415e-07	1.87341e-07	2.61515e-07	2.98539e-07	4.08306e-07	2.97649e-07	3.91904e-07	4.09243e-07	5.34528e-07	5.61256e-07	3.13183e-07	3.06602e-07	4.07671e-07	3.61488e-07	0.464453	0.0418249	0.451262	0.144044
UAUGGUA	1.1118e-06	6.148e-07	6.84577e-07	7.44849e-07	6.58028e-07	5.96004e-07	6.00089e-07	8.08239e-07	7.2049e-07	1.91944e-06	1.31012e-06	6.40961e-07	6.93437e-07	8.60594e-07	4.62428e-07	0.464404	0.434987	0.451262	0.297856
UUAUACA	1.24247e-06	6.19135e-07	7.52063e-07	9.5496e-07	6.17748e-07	6.05927e-07	6.34972e-07	7.68644e-07	7.27978e-07	2.24184e-06	1.32962e-06	7.4384e-07	9.10495e-07	9.27141e-07	2.47207e-07	0.463935	0.434987	0.451262	0.457553
UGGGCGA	3.39884e-07	2.14725e-07	3.12595e-07	2.38169e-07	2.29375e-07	2.43594e-07	2.75991e-07	2.5526e-07	3.09619e-07	5.38733e-07	3.76806e-07	2.16285e-07	2.56457e-07	3.12641e-07	2.23097e-07	0.463694	0.194574	0.451262	0.189036
UAGUCCC	1.10056e-05	5.57406e-06	2.8776e-06	1.8069e-06	6.08897e-06	4.00798e-06	3.20725e-06	5.11666e-06	3.57103e-06	6.54282e-06	6.69291e-06	3.2773e-06	4.74589e-06	2.72712e-06	6.49682e-07	0.463149	0.463632	0.451262	0.111279
UUACAUA	2.04775e-06	1.06723e-06	1.32812e-06	1.6e-06	1.0637e-06	1.02465e-06	9.5447e-07	1.29871e-06	1.21552e-06	3.57255e-06	2.18231e-06	1.219e-06	1.53182e-06	1.47776e-06	3.86723e-07	0.462436	0.463632	0.451262	0.457553
UCACCCG	3.34792e-07	2.3842e-07	2.48888e-07	2.82004e-07	2.39861e-07	2.35657e-07	2.88641e-07	2.74299e-07	2.62899e-07	4.94812e-07	4.63234e-07	2.29684e-07	2.52159e-07	2.95738e-07	1.77931e-07	0.461887	0.285192	0.451262	0.144044
UCGGACA	2.09814e-07	1.82992e-07	1.24714e-07	1.78555e-07	1.88035e-07	2.30365e-07	1.97602e-07	2.33862e-07	2.75434e-07	4.97615e-07	4.33195e-07	1.84465e-07	1.84821e-07	2.85622e-07	2.27598e-07	0.461801	0.0323987	0.451262	0.144044
UGGCCCC	1.57629e-05	8.72962e-06	6.39173e-06	3.85161e-06	8.79778e-06	6.55042e-06	5.64977e-06	7.5835e-06	5.86273e-06	1.01831e-05	1.10322e-05	5.01189e-06	7.40287e-06	4.69414e-06	1.09797e-06	0.461656	0.463632	0.451262	0.0927621
UGCACAC	3.69841e-07	1.9566e-07	4.03836e-07	3.38263e-07	2.15973e-07	2.66251e-07	2.48201e-07	3.07997e-07	2.86666e-07	1.98392e-06	4.00521e-07	3.60795e-07	3.68926e-07	3.86775e-07	5.81853e-08	0.461081	0.434987	0.451262	0.457553
UGGCCAG	1.45234e-06	9.21652e-07	4.26511e-07	4.94614e-07	6.98081e-07	5.83271e-07	5.48916e-07	6.33517e-07	7.13653e-07	1.45173e-06	1.2764e-06	4.28025e-07	4.8617e-07	4.89258e-07	1.50928e-07	0.460863	0.434987	0.451262	0.0550619
UUGAGAA	8.93537e-07	4.43844e-07	4.97236e-07	6.43827e-07	4.61702e-07	4.28316e-07	4.20503e-07	5.52474e-07	4.81032e-07	1.52976e-06	9.94978e-07	4.30178e-07	5.24854e-07	5.7191e-07	1.53339e-07	0.46065	0.463632	0.451262	0.358819
UCACCAA	1.49542e-07	8.81712e-08	9.39404e-08	1.05662e-07	8.55565e-08	8.66555e-08	8.75889e-08	9.94082e-08	9.53925e-08	2.61657e-07	1.72329e-07	8.015e-08	8.69185e-08	1.1353e-07	4.75769e-08	0.460321	0.384389	0.451262	0.144044
UUACUUA	1.28554e-06	7.05875e-07	8.26028e-07	1.02178e-06	7.0251e-07	7.0945e-07	6.70621e-07	9.26518e-07	8.43393e-07	2.63339e-06	1.48351e-06	8.12027e-07	9.29598e-07	9.97549e-07	4.55356e-07	0.458991	0.384389	0.451262	0.422475
UGGGACA	1.92307e-06	9.20348e-07	5.81459e-07	5.19816e-07	9.80379e-07	6.66949e-07	5.41441e-07	8.7058e-07	6.5505e-07	1.50406e-06	1.30327e-06	6.12011e-07	7.94444e-07	6.07846e-07	1.7552e-07	0.458141	0.463632	0.451262	0.144044
UUUCACG	7.98036e-07	8.25611e-07	4.7942e-07	5.05109e-07	8.21607e-07	7.53439e-07	5.62332e-07	8.2593e-07	1.06918e-06	1.76852e-06	2.07744e-06	5.3545e-07	5.58284e-07	8.63256e-07	6.9083e-07	0.458018	0.118731	0.451262	0.111279
UUUUAAA	5.91984e-06	3.52862e-06	4.0119e-06	4.67578e-06	3.52239e-06	3.60645e-06	3.58099e-06	4.2417e-06	4.13395e-06	1.04719e-05	6.56854e-06	3.86706e-06	4.26903e-06	4.69028e-06	2.63152e-06	0.457364	0.285192	0.451262	0.422475
UAUCCUA	9.54348e-07	4.73557e-07	6.2303e-07	7.25644e-07	5.06184e-07	4.75117e-07	4.63244e-07	6.29136e-07	5.78541e-07	1.84842e-06	1.0403e-06	6.09619e-07	6.62634e-07	7.37747e-07	2.62316e-07	0.457351	0.463632	0.451262	0.457553
UCUAGAG	2.30903e-07	1.05805e-07	1.60886e-07	1.70702e-07	1.10921e-07	1.22872e-07	9.50637e-08	1.79272e-07	1.1395e-07	3.88747e-07	2.62974e-07	1.27044e-07	1.48048e-07	1.74887e-07	3.13429e-08	0.456568	0.384389	0.451262	0.358819
UGCGGGA	5.27171e-07	6.45397e-07	4.55665e-07	6.11343e-07	4.49702e-07	5.68222e-07	4.80685e-07	6.07232e-07	5.89773e-07	8.87764e-07	7.98407e-07	5.15113e-07	5.39181e-07	5.46356e-07	3.75311e-07	0.456007	0.241746	0.451262	0.0927621
UCAUGAA	3.72237e-07	2.24111e-07	2.4079e-07	3.02923e-07	1.98938e-07	2.11347e-07	1.91661e-07	2.58293e-07	2.49225e-07	6.64421e-07	4.97489e-07	2.01691e-07	2.63621e-07	2.67655e-07	1.02548e-07	0.4556	0.434987	0.451262	0.358819
UUGUCAA	1.16153e-06	4.94643e-07	7.80137e-07	9.58958e-07	5.05086e-07	6.10392e-07	5.39333e-07	7.20625e-07	6.6091e-07	2.09746e-06	1.07245e-06	7.22068e-07	8.76826e-07	7.72618e-07	2.14257e-07	0.45553	0.434987	0.451262	0.457553
UGGGAGC	1.81403e-06	1.36815e-06	7.86616e-07	9.4625e-07	1.34157e-06	1.03424e-06	1.01465e-06	1.06316e-06	1.20201e-06	2.20633e-06	2.05794e-06	7.90016e-07	9.33179e-07	1.15979e-06	6.35377e-07	0.454923	0.384389	0.451262	0.0927621
UCGAGCA	4.42155e-08	2.23479e-08	3.40129e-08	2.87002e-08	2.07834e-08	6.76376e-08	5.09817e-08	6.38571e-08	6.80445e-08	1.12139e-07	9.32792e-08	5.88564e-08	6.01743e-08	6.25548e-08	8.34203e-08	0.454646	0.0271548	0.451262	0.243188
UUAGUCA	2.06315e-06	1.33709e-06	1.41666e-06	1.5778e-06	1.16402e-06	1.27899e-06	1.1722e-06	1.56239e-06	1.45628e-06	3.73468e-06	2.63711e-06	1.18335e-06	1.46305e-06	1.74395e-06	7.68464e-07	0.454271	0.384389	0.451262	0.297856
UUAUAAC	6.00504e-07	3.58914e-07	3.57945e-07	4.28861e-07	3.65205e-07	3.39345e-07	3.29465e-07	4.18694e-07	4.51731e-07	1.04896e-06	8.47418e-07	3.69408e-07	3.92088e-07	4.79409e-07	2.96874e-07	0.453347	0.434987	0.451262	0.297856
UUGUGUA	1.40447e-06	8.56166e-07	1.0463e-06	1.08126e-06	8.50682e-07	8.52167e-07	9.12688e-07	1.1464e-06	1.06185e-06	2.52499e-06	1.69958e-06	9.40746e-07	1.05568e-06	1.21423e-06	7.7859e-07	0.451839	0.285192	0.451262	0.297856
UAGACGG	7.86653e-08	7.43248e-08	5.56084e-08	6.0042e-08	6.71959e-08	6.26764e-08	6.40147e-08	7.68307e-08	9.47413e-08	1.23353e-07	1.66005e-07	5.28751e-08	5.56374e-08	7.97241e-08	4.59696e-08	0.451266	0.156045	0.451262	0.0927621
UCCAG	3.46184e-05	2.90845e-05	6.32168e-06	1.29164e-05	4.80084e-05	2.91522e-05	2.46745e-05	2.69898e-05	2.89255e-05	3.32088e-05	3.68406e-05	1.90471e-05	1.97147e-05	1.9871e-05	2.22806e-05	0.451185	0.463632	0.451262	0.0550619
UAGGAGG	1.43317e-06	8.48843e-07	1.03442e-06	1.06576e-06	7.79851e-07	7.74111e-07	7.09528e-07	9.16072e-07	8.89299e-07	2.60629e-06	1.58206e-06	7.77096e-07	1.01317e-06	1.08233e-06	3.25805e-07	0.450838	0.463632	0.451262	0.422475
UGGGCCC	5.79427e-06	4.83498e-06	3.91904e-06	3.49693e-06	4.03891e-06	3.44687e-06	3.98309e-06	3.75443e-06	3.87853e-06	5.70132e-06	5.24261e-06	2.87105e-06	3.48724e-06	2.98479e-06	1.62742e-06	0.449601	0.384389	0.451262	0.0665591
UGGUC	4.70361e-05	3.00589e-05	1.92487e-05	1.98666e-05	2.95392e-05	2.77621e-05	2.51311e-05	3.14877e-05	2.98988e-05	4.81369e-05	4.62134e-05	2.36714e-05	2.78042e-05	2.9028e-05	2.83898e-05	0.448318	0.285192	0.451262	0.189036
UUAUAAG	9.65132e-07	6.2549e-07	4.95617e-07	6.71956e-07	5.94163e-07	4.89669e-07	4.49253e-07	6.78335e-07	5.81471e-07	1.66012e-06	1.2959e-06	4.5195e-07	5.31062e-07	6.66142e-07	2.44957e-07	0.448227	0.463632	0.451262	0.189036
UCACGA	1.50545e-07	1.4239e-07	1.23037e-07	1.19968e-07	1.45e-07	1.89243e-07	1.88393e-07	1.79789e-07	2.39935e-07	2.85619e-07	2.9277e-07	1.31745e-07	1.1911e-07	1.94873e-07	1.95249e-07	0.447505	0.0271548	0.451262	0.189036
UCGCGAG	3.64868e-08	2.7735e-08	3.94118e-08	2.27031e-08	2.80141e-08	3.42322e-08	3.35406e-08	3.45401e-08	3.20688e-08	4.48555e-08	6.79831e-08	2.56002e-08	2.05357e-08	3.46048e-08	1.70377e-08	0.447434	0.194574	0.451262	0.111279
UGAGCCC	1.91375e-05	9.44156e-06	4.62252e-06	2.96062e-06	9.57673e-06	6.93938e-06	4.93334e-06	9.33156e-06	4.94006e-06	1.1576e-05	1.18628e-05	5.36838e-06	8.81984e-06	5.20442e-06	1.04139e-06	0.446693	0.463632	0.451262	0.243188
UACCUCA	2.58942e-07	1.69567e-07	1.48469e-07	1.72415e-07	1.39503e-07	1.31472e-07	1.28029e-07	1.59727e-07	1.44228e-07	4.55096e-07	3.07769e-07	1.16277e-07	1.61659e-07	1.73423e-07	5.99533e-08	0.446063	0.434987	0.451262	0.297856
UUAUAG	4.09617e-06	2.16803e-06	3.52001e-06	3.12615e-06	2.25942e-06	2.35421e-06	2.13794e-06	2.72979e-06	2.69597e-06	8.29347e-06	4.31011e-06	2.49543e-06	3.05576e-06	3.27209e-06	1.31518e-06	0.4451	0.463632	0.451262	0.422475
UUUGAAA	2.27177e-06	1.17144e-06	1.69417e-06	1.69217e-06	1.24182e-06	1.14537e-06	1.0894e-06	1.45069e-06	1.26387e-06	3.66179e-06	2.61656e-06	1.16445e-06	1.4874e-06	1.51928e-06	4.33014e-07	0.445075	0.463632	0.451262	0.422475
UUGCGA	4.03757e-07	3.12853e-07	2.87262e-07	2.83301e-07	3.10476e-07	3.52121e-07	3.31422e-07	3.60896e-07	4.0504e-07	6.82287e-07	5.57706e-07	3.31117e-07	3.20663e-07	4.3726e-07	3.88612e-07	0.444874	0.053084	0.451262	0.243188
UUUCUAA	2.57145e-06	1.41659e-06	1.84318e-06	2.05506e-06	1.4506e-06	1.35374e-06	1.45681e-06	1.93105e-06	1.61093e-06	4.43088e-06	2.95331e-06	1.56998e-06	1.7792e-06	1.91098e-06	8.92549e-07	0.444755	0.434987	0.451262	0.297856
UCAACAA	3.44078e-07	2.5315e-07	3.01257e-07	2.42667e-07	2.41792e-07	2.50044e-07	1.83419e-07	2.69076e-07	2.73317e-07	5.87326e-07	6.01835e-07	1.63889e-07	2.35205e-07	2.78968e-07	1.35016e-07	0.444679	0.384389	0.451262	0.144044
UAUGAAA	8.7059e-07	4.7381e-07	6.2303e-07	6.25265e-07	4.7817e-07	3.62828e-07	3.47097e-07	5.38658e-07	5.06101e-07	1.51434e-06	1.0071e-06	4.23479e-07	5.44434e-07	5.55406e-07	1.23282e-07	0.443828	0.463632	0.451262	0.422475
UUGGCGC	3.47253e-07	3.2979e-07	3.62264e-07	2.99639e-07	2.97934e-07	3.99707e-07	4.30278e-07	4.0572e-07	4.21452e-07	6.52273e-07	5.33325e-07	3.48832e-07	4.26235e-07	4.72222e-07	4.35264e-07	0.443591	0.0271548	0.451262	0.457553
UCGAGAG	2.09035e-07	1.46798e-07	1.09057e-07	1.35005e-07	1.20347e-07	1.05839e-07	1.1768e-07	1.32263e-07	1.40321e-07	2.92495e-07	2.65609e-07	1.11492e-07	1.2202e-07	1.48667e-07	6.70256e-08	0.44313	0.463632	0.451262	0.243188
UAGUGAG	5.05602e-07	2.88208e-07	3.14214e-07	3.97162e-07	3.01416e-07	3.10571e-07	2.93241e-07	3.6225e-07	3.14502e-07	8.92904e-07	5.55986e-07	3.11269e-07	3.59613e-07	4.13527e-07	2.09274e-07	0.441805	0.338285	0.451262	0.358819
UGUGCCC	2.24339e-05	1.15421e-05	5.45988e-06	3.87074e-06	1.10101e-05	8.17951e-06	5.97636e-06	1.07991e-05	6.40009e-06	1.42033e-05	1.4628e-05	6.08016e-06	9.65153e-06	6.17043e-06	1.49562e-06	0.441598	0.463632	0.451262	0.144044
UUUGGG	5.41118e-05	3.57154e-05	3.40316e-05	2.15644e-05	5.85578e-05	4.74549e-05	4.1233e-05	4.40616e-05	4.5179e-05	4.09496e-05	4.23522e-05	3.31115e-05	3.88346e-05	3.48932e-05	4.30219e-05	0.441372	0.384389	0.451262	0.0927621
UGAGUGA	7.56157e-07	4.76251e-07	5.05335e-07	5.22244e-07	4.07453e-07	4.29308e-07	3.99229e-07	4.69746e-07	4.90636e-07	1.23259e-06	8.62701e-07	4.1989e-07	4.6659e-07	5.64989e-07	2.55726e-07	0.440771	0.463632	0.451262	0.243188
UUGUACA	1.89264e-06	1.13175e-06	9.21048e-07	1.18942e-06	1.02762e-06	8.53655e-07	7.91175e-07	1.07327e-06	1.02669e-06	2.73151e-06	1.79233e-06	9.7472e-07	1.086e-06	1.22993e-06	4.01028e-07	0.44072	0.384389	0.451262	0.422475
UUGGUGC	1.80571e-06	1.36318e-06	1.49657e-06	1.18185e-06	1.3544e-06	1.43163e-06	1.29371e-06	1.5538e-06	1.58244e-06	2.48714e-06	2.39944e-06	1.17115e-06	1.33267e-06	1.68246e-06	1.37105e-06	0.440599	0.194574	0.451262	0.189036
UUACCUG	1.989e-05	9.70208e-06	5.64128e-06	3.54804e-06	9.89643e-06	7.33347e-06	5.09491e-06	9.8003e-06	5.16438e-06	1.25703e-05	1.26796e-05	5.5849e-06	9.51494e-06	5.88015e-06	1.33392e-06	0.440525	0.463632	0.451262	0.243188
UUGCACA	1.90714e-06	7.40007e-07	1.29843e-06	1.47128e-06	8.4841e-07	9.7107e-07	9.0368e-07	1.03705e-06	1.02376e-06	2.66983e-06	1.47191e-06	1.26876e-06	1.58053e-06	1.40589e-06	2.2599e-07	0.44005	0.434987	0.451262	0.457553
UUCCGGG	1.65676e-06	1.2219e-06	1.90256e-06	9.27259e-07	1.55683e-06	1.77032e-06	2.2706e-06	1.73577e-06	1.91648e-06	2.20493e-06	1.8835e-06	1.56352e-06	1.57552e-06	1.87252e-06	1.98296e-06	0.439577	0.053084	0.451262	0.189036
UCACGGA	6.81206e-08	5.98891e-08	4.26511e-08	3.96948e-08	5.05389e-08	4.25009e-08	3.98654e-08	4.95356e-08	4.3301e-08	1.09802e-07	1.02238e-07	2.67964e-08	4.41756e-08	4.69826e-08	2.55565e-08	0.438186	0.463632	0.451262	0.189036
UCUCCGC	1.7535e-05	8.55825e-06	4.44219e-06	2.6562e-06	8.71211e-06	6.59226e-06	4.62075e-06	8.88574e-06	4.55523e-06	1.06209e-05	1.11392e-05	4.98055e-06	8.42154e-06	5.30504e-06	1.72659e-06	0.43814	0.384389	0.451262	0.243188
UCUGCC	2.90116e-05	1.63071e-05	9.07093e-06	8.30363e-06	1.61183e-05	1.30191e-05	1.04677e-05	1.56261e-05	1.18197e-05	2.15005e-05	2.13212e-05	1.04312e-05	1.44509e-05	1.17326e-05	7.51113e-06	0.437868	0.463632	0.451262	0.111279
UUACCCC	2.44701e-06	2.21678e-06	1.93928e-06	2.13795e-06	1.90087e-06	1.83944e-06	1.74967e-06	2.06938e-06	2.38351e-06	5.16398e-06	3.62735e-06	1.76737e-06	1.92653e-06	2.29643e-06	1.66182e-06	0.436975	0.463632	0.451262	0.189036
UAGGCCG	3.31976e-07	2.76003e-07	1.9382e-07	2.10825e-07	2.38044e-07	2.32349e-07	2.23668e-07	2.08252e-07	2.63713e-07	4.0183e-07	4.3056e-07	1.50012e-07	2.16341e-07	2.24265e-07	1.52696e-07	0.436914	0.384389	0.451262	0.0927621
UUUAUAA	2.5104e-06	1.27606e-06	1.52518e-06	1.85787e-06	1.36323e-06	1.16042e-06	1.22663e-06	1.52499e-06	1.46735e-06	4.365e-06	2.59864e-06	1.45562e-06	1.58387e-06	1.74448e-06	7.37924e-07	0.436677	0.463632	0.451262	0.422475
GGGGG	3.46106e-05	2.88147e-05	2.43359e-05	1.58932e-05	3.71756e-05	2.31598e-05	2.77808e-05	2.42845e-05	2.31039e-05	2.91909e-05	2.36129e-05	1.93672e-05	1.92926e-05	1.54278e-05	1.32765e-05	0.436426	0.241746	0.451262	0.0550619
UCAGCGA	3.72057e-08	1.81393e-08	3.50927e-08	2.49877e-08	1.79442e-08	1.93486e-08	1.51412e-08	2.81376e-08	1.80692e-08	9.29816e-08	4.90111e-08	1.77048e-08	2.41175e-08	2.90148e-08	7.87591e-09	0.436319	0.463632	0.451262	0.297856
UCCCCGC	1.51188e-05	8.33986e-06	4.9065e-06	3.01716e-06	7.72712e-06	5.97526e-06	4.82333e-06	7.33144e-06	4.54172e-06	9.66775e-06	1.00915e-05	4.31183e-06	6.72973e-06	4.34729e-06	1.16178e-06	0.434684	0.463632	0.451262	0.0927621
UUACCUA	1.00953e-06	6.08697e-07	6.47865e-07	8.09531e-07	5.90908e-07	5.64749e-07	5.51599e-07	7.07315e-07	6.80119e-07	2.02691e-06	1.11724e-06	6.8618e-07	7.76296e-07	8.48083e-07	4.41855e-07	0.434272	0.463632	0.451262	0.457553
UCGUCAC	5.04344e-07	3.4069e-07	2.46729e-07	2.89858e-07	3.20648e-07	2.80638e-07	2.28076e-07	3.11198e-07	2.89921e-07	5.64431e-07	5.34379e-07	2.48585e-07	3.27616e-07	3.30076e-07	1.78253e-07	0.4334	0.463632	0.451262	0.358819
UUGUACG	5.4856e-07	3.91068e-07	2.75343e-07	3.29981e-07	3.29165e-07	2.59305e-07	2.27118e-07	3.19117e-07	3.17107e-07	8.20014e-07	5.47554e-07	2.37579e-07	2.96573e-07	3.00662e-07	1.43856e-07	0.433152	0.338285	0.451262	0.144044
UAUGCA	1.7467e-06	8.95173e-07	1.08568e-06	1.3311e-06	8.93548e-07	8.80383e-07	9.14223e-07	1.15042e-06	1.07581e-06	3.1217e-06	1.94063e-06	1.01184e-06	1.18059e-06	1.38194e-06	5.61539e-07	0.433118	0.434987	0.451262	0.422475
UAGCUCC	4.5222e-07	2.49868e-07	2.69404e-07	3.17987e-07	2.20971e-07	2.16308e-07	1.91852e-07	2.80196e-07	2.36202e-07	7.21893e-07	4.71139e-07	2.33272e-07	2.69113e-07	3.0399e-07	8.58313e-08	0.431516	0.463632	0.451262	0.358819
UUUUAGA	4.15242e-06	2.2635e-06	2.69026e-06	3.14581e-06	2.19558e-06	2.20806e-06	2.03007e-06	2.72496e-06	2.5655e-06	6.97502e-06	4.6276e-06	2.17912e-06	2.78258e-06	3.01168e-06	1.31769e-06	0.431109	0.463632	0.451262	0.358819
UUUAUGG	4.15788e-06	2.80267e-06	1.80268e-06	1.92191e-06	2.37207e-06	2.06452e-06	2.26658e-06	2.41208e-06	2.75922e-06	4.8528e-06	3.66793e-06	2.17817e-06	2.09894e-06	2.51084e-06	2.12232e-06	0.431102	0.338285	0.451262	0.189036
UUUUA	4.87642e-05	2.92886e-05	3.67757e-05	3.89134e-05	2.85345e-05	3.00335e-05	3.2433e-05	3.70346e-05	3.60748e-05	8.58022e-05	5.49755e-05	3.30977e-05	3.74496e-05	4.17672e-05	2.71853e-05	0.431071	0.338285	0.451262	0.422475
UAUACUA	4.43114e-07	2.37326e-07	2.52667e-07	3.51685e-07	2.84154e-07	2.02913e-07	2.528e-07	2.92833e-07	3.11409e-07	9.62056e-07	5.10137e-07	2.34708e-07	2.62427e-07	3.4312e-07	1.62179e-07	0.430027	0.384389	0.451262	0.243188
UACCCUA	8.64838e-07	4.62236e-07	5.30709e-07	6.53394e-07	4.35127e-07	3.92761e-07	4.45611e-07	5.62414e-07	5.38984e-07	1.40173e-06	8.85362e-07	5.12003e-07	5.80491e-07	6.28076e-07	2.70031e-07	0.428093	0.434987	0.451262	0.422475
UUAGGUA	4.63921e-06	3.24685e-06	2.92349e-06	3.47651e-06	3.19239e-06	2.62943e-06	2.11708e-06	3.21931e-06	3.43787e-06	8.8996e-06	6.84311e-06	2.34732e-06	2.81172e-06	3.5985e-06	1.82625e-06	0.427791	0.463632	0.451262	0.243188
UCACCA	2.74227e-06	1.63589e-06	8.87132e-07	8.16453e-07	1.2389e-06	1.06202e-06	1.10037e-06	1.09521e-06	1.52829e-06	2.49517e-06	1.92002e-06	9.85863e-07	8.3237e-07	1.00105e-06	6.63565e-07	0.427588	0.434987	0.451262	0.0550619
UGUGUGA	2.0009e-06	1.03743e-06	1.64072e-06	1.61521e-06	1.00056e-06	1.07261e-06	1.00258e-06	1.2672e-06	1.25654e-06	3.41696e-06	2.10168e-06	1.19029e-06	1.43057e-06	1.42678e-06	5.32026e-07	0.426565	0.434987	0.451262	0.422475
UGGUAGC	1.0704e-06	1.00928e-06	5.71741e-07	8.05176e-07	8.14793e-07	8.33645e-07	7.49393e-07	8.83722e-07	9.86645e-07	1.69703e-06	1.59154e-06	6.61537e-07	7.29494e-07	1.02018e-06	6.36502e-07	0.425844	0.285192	0.451262	0.111279
UUAGUUA	2.61525e-06	1.42038e-06	1.91552e-06	1.91499e-06	1.47418e-06	1.3549e-06	1.25135e-06	1.64125e-06	1.56372e-06	4.58273e-06	2.64765e-06	1.35992e-06	1.7133e-06	1.86573e-06	7.75536e-07	0.425006	0.463632	0.451262	0.422475
UUUGUGA	2.15667e-06	1.01374e-06	1.64828e-06	1.69617e-06	1.11451e-06	1.20607e-06	1.08767e-06	1.40469e-06	1.34396e-06	3.56601e-06	2.26505e-06	1.30011e-06	1.56429e-06	1.73929e-06	6.88579e-07	0.423571	0.434987	0.451262	0.422475
UGUACG	1.14886e-06	8.28856e-07	1.1068e-06	8.75809e-07	7.65285e-07	8.99954e-07	9.09724e-07	1.03424e-06	1.00639e-06	1.83893e-06	1.50251e-06	7.94213e-07	8.75109e-07	1.08514e-06	8.61644e-07	0.423558	0.194574	0.451262	0.111279
UUGAGA	2.93735e-06	1.7153e-06	1.73308e-06	2.41521e-06	1.63036e-06	1.58657e-06	1.64511e-06	1.99531e-06	2.06118e-06	5.31252e-06	3.40758e-06	1.91931e-06	1.9784e-06	2.47008e-06	1.16772e-06	0.423392	0.434987	0.451262	0.297856
UCACAA	1.3709e-06	6.3394e-07	1.00225e-06	1.06281e-06	7.93759e-07	7.13784e-07	1.06569e-06	8.5857e-07	1.25636e-06	2.48375e-06	1.26283e-06	1.18406e-06	1.05307e-06	1.16755e-06	9.77348e-07	0.422889	0.285192	0.451262	0.422475
UAGGUCA	3.59116e-07	2.26888e-07	2.26753e-07	2.56588e-07	2.08326e-07	2.09858e-07	1.69045e-07	2.56271e-07	2.30505e-07	5.8499e-07	4.65342e-07	1.74655e-07	2.45234e-07	2.71514e-07	1.45302e-07	0.422683	0.434987	0.451262	0.297856
UGCCGCA	1.30789e-07	9.46526e-08	2.91539e-08	4.1551e-08	1.10656e-07	5.30847e-08	4.40819e-08	5.50957e-08	6.62538e-08	1.54191e-07	1.25953e-07	4.01946e-08	5.22943e-08	5.62993e-08	3.3111e-08	0.422559	0.434987	0.451262	0.111279
UGGUCCA	7.52383e-07	5.81383e-07	4.91837e-07	5.40735e-07	6.01091e-07	6.66619e-07	6.76562e-07	7.60388e-07	8.61137e-07	1.46668e-06	1.28009e-06	6.21821e-07	6.67648e-07	9.23016e-07	8.49634e-07	0.420645	0.0418249	0.451262	0.297856
UACGUCA	1.34204e-07	1.04627e-07	6.64062e-08	1.06662e-07	8.19601e-08	7.19373e-08	9.29554e-08	9.77233e-08	9.75087e-08	2.29417e-07	1.8972e-07	6.57948e-08	9.57536e-08	1.01818e-07	5.38455e-08	0.419972	0.434987	0.451262	0.189036
UUAUAGA	7.16914e-07	3.5218e-07	4.35689e-07	5.72148e-07	3.67969e-07	3.20658e-07	3.17773e-07	4.42282e-07	4.00779e-07	1.36482e-06	7.768e-07	4.25154e-07	4.92618e-07	5.52212e-07	1.70698e-07	0.419599	0.463632	0.451262	0.457553
UUUUUCG	9.81968e-07	6.17998e-07	8.78397e-07	7.28714e-07	6.38305e-07	6.76045e-07	7.79675e-07	7.96445e-07	8.34114e-07	1.61807e-06	1.17258e-06	7.45036e-07	7.49075e-07	9.17292e-07	7.64124e-07	0.419573	0.241746	0.451262	0.243188
UUGUAGA	1.47008e-06	8.04231e-07	1.10407e-06	9.93156e-07	7.98666e-07	7.9594e-07	7.25244e-07	9.47411e-07	8.76927e-07	2.04419e-06	1.5615e-06	6.87376e-07	9.20524e-07	1.03136e-06	4.34782e-07	0.418471	0.463632	0.451262	0.243188
UUAUGAG	2.00707e-06	8.42866e-07	1.4253e-06	1.66118e-06	8.34971e-07	9.34688e-07	8.3794e-07	1.22525e-06	1.05322e-06	3.40528e-06	1.85557e-06	1.16325e-06	1.36419e-06	1.31591e-06	2.60869e-07	0.418119	0.463632	0.451262	0.457553
UUAUGCG	3.76671e-07	3.41364e-07	2.81281e-07	3.01495e-07	3.05883e-07	3.07594e-07	2.81166e-07	3.20802e-07	3.15316e-07	5.65366e-07	4.71139e-07	2.58873e-07	2.8941e-07	3.32871e-07	2.72281e-07	0.418028	0.338285	0.451262	0.144044
UGGUCCG	6.93968e-07	5.66358e-07	6.96995e-07	3.96591e-07	5.96965e-07	7.71961e-07	7.68367e-07	7.25006e-07	8.17022e-07	9.8682e-07	1.07877e-06	5.71099e-07	6.0246e-07	7.78075e-07	8.5751e-07	0.417846	0.0271548	0.451262	0.243188
UUGUACC	9.20437e-07	6.43839e-07	5.95496e-07	6.76525e-07	6.06959e-07	6.35363e-07	6.08523e-07	7.22647e-07	7.37094e-07	1.55219e-06	1.27745e-06	5.58418e-07	6.47351e-07	8.92936e-07	5.64654e-07	0.417722	0.194574	0.451262	0.189036
UUUCAUA	1.90768e-06	1.07901e-06	1.34648e-06	1.40188e-06	1.14449e-06	9.88765e-07	9.23421e-07	1.33544e-06	1.25492e-06	3.43051e-06	2.38573e-06	1.07951e-06	1.2904e-06	1.568e-06	8.13147e-07	0.41555	0.463632	0.451262	0.358819
UGGUGGG	6.04249e-06	3.8348e-06	3.71712e-06	2.55667e-06	3.30786e-06	2.9959e-06	3.53365e-06	3.12546e-06	3.53294e-06	6.47367e-06	4.4695e-06	2.87009e-06	2.97051e-06	3.41057e-06	2.48782e-06	0.41519	0.463632	0.451262	0.0767807
UGGCGCA	1.41933e-07	1.37455e-07	1.57107e-07	1.08447e-07	1.43402e-07	1.83233e-07	1.6387e-07	1.68825e-07	1.84925e-07	2.21941e-07	2.84581e-07	1.45945e-07	1.6333e-07	2.00974e-07	1.82753e-07	0.413843	0.0271548	0.451262	0.189036
UUUCCUA	2.57612e-06	1.86043e-06	1.88961e-06	2.47336e-06	1.69943e-06	1.87186e-06	1.85087e-06	2.28302e-06	2.24889e-06	4.77103e-06	3.48084e-06	2.17793e-06	2.19541e-06	2.5545e-06	1.81082e-06	0.413823	0.338285	0.451262	0.297856
UACGAGG	2.07118e-07	1.52143e-07	1.31733e-07	1.50141e-07	1.33597e-07	1.56774e-07	1.28604e-07	1.66635e-07	1.65065e-07	3.15857e-07	3.13039e-07	1.17952e-07	1.46615e-07	1.85135e-07	1.29229e-07	0.412961	0.194574	0.451262	0.189036
UUGAUGG	1.33383e-06	8.62395e-07	1.22662e-06	1.00851e-06	8.03323e-07	8.93345e-07	8.30082e-07	1.0298e-06	9.7118e-07	2.32781e-06	1.66849e-06	8.52461e-07	9.87862e-07	1.22275e-06	6.99027e-07	0.412822	0.384389	0.451262	0.297856
UUAGUGG	2.7673e-06	1.52492e-06	2.1995e-06	2.12346e-06	1.56546e-06	1.48273e-06	1.61666e-06	1.69617e-06	1.65895e-06	5.67608e-06	2.56175e-06	1.75708e-06	1.98623e-06	2.21524e-06	9.85292e-07	0.412057	0.463632	0.451262	0.457553
UUUUGCG	6.19496e-07	4.41235e-07	7.32627e-07	5.26527e-07	3.98103e-07	5.44573e-07	6.2903e-07	6.23239e-07	5.45821e-07	1.20315e-06	7.11451e-07	5.41671e-07	5.85983e-07	6.59354e-07	5.32347e-07	0.411545	0.156045	0.451262	0.189036
UCCUCUA	1.58732e-06	8.35291e-07	1.50683e-06	1.1595e-06	7.9454e-07	9.25262e-07	7.27735e-07	1.06384e-06	9.04926e-07	2.52919e-06	1.8756e-06	8.31168e-07	1.182e-06	1.19267e-06	4.08422e-07	0.411338	0.463632	0.451262	0.358819
UGAGAGA	6.04458e-07	2.70827e-07	3.90339e-07	4.86761e-07	2.79308e-07	2.93041e-07	2.82124e-07	3.63261e-07	3.05223e-07	9.92427e-07	5.2542e-07	3.45004e-07	4.20981e-07	4.30696e-07	1.02065e-07	0.409968	0.434987	0.451262	0.457553
UUGUCGA	2.93632e-07	2.36484e-07	2.06237e-07	2.57659e-07	2.29072e-07	2.6807e-07	2.68517e-07	2.72783e-07	3.76686e-07	5.37331e-07	4.51113e-07	2.69639e-07	2.52875e-07	3.40191e-07	3.25002e-07	0.409957	0.053084	0.451262	0.297856
UCGAGAA	3.427e-08	3.08494e-08	2.21354e-08	1.97046e-08	2.41905e-08	3.50591e-08	2.16577e-08	3.87523e-08	2.88131e-08	4.43882e-08	8.74822e-08	1.36375e-08	2.26848e-08	2.70183e-08	1.41445e-08	0.407917	0.118731	0.451262	0.0767807
UCCACAA	3.13523e-07	2.18471e-07	1.9382e-07	1.61564e-07	3.63653e-07	3.18012e-07	5.82457e-07	3.15579e-07	7.32862e-07	8.36367e-07	5.57567e-07	5.5459e-07	3.03976e-07	4.06473e-07	7.07546e-07	0.407175	0.0418249	0.451262	0.297856
UGCGGAA	2.87461e-07	1.48986e-07	1.9058e-07	2.34813e-07	1.36323e-07	1.54293e-07	1.42404e-07	1.94267e-07	1.54484e-07	5.05091e-07	2.63501e-07	1.66281e-07	1.97238e-07	2.22801e-07	6.65434e-08	0.405513	0.434987	0.451262	0.457553
UCGGAGG	7.75689e-07	4.83658e-07	8.45464e-07	5.79002e-07	4.60945e-07	4.73794e-07	3.94246e-07	4.9822e-07	4.29592e-07	2.04139e-06	7.3622e-07	4.59367e-07	6.06519e-07	6.4112e-07	2.08149e-07	0.405159	0.338285	0.451262	0.422475
UGCGCAA	5.15248e-08	4.73473e-08	5.66882e-08	4.40498e-08	3.94847e-08	4.91158e-08	5.04067e-08	4.90301e-08	6.57655e-08	7.10211e-08	8.43202e-08	5.35929e-08	4.44144e-08	5.47021e-08	5.1756e-08	0.404994	0.118731	0.451262	0.358819
UAUGUA	5.63889e-06	2.96276e-06	3.59553e-06	4.32416e-06	2.9181e-06	2.58583e-06	2.5779e-06	3.26965e-06	3.24907e-06	9.45606e-06	5.90385e-06	3.06897e-06	3.89864e-06	4.17799e-06	1.47789e-06	0.404922	0.463632	0.451262	0.422475
UGGGUCG	5.92116e-07	5.80331e-07	7.51523e-07	5.08179e-07	5.95564e-07	7.07135e-07	8.45415e-07	5.94427e-07	7.26187e-07	8.77952e-07	7.9261e-07	5.13199e-07	5.43002e-07	7.14721e-07	6.02748e-07	0.404722	0.0692774	0.451262	0.0927621
UUGAGAC	7.75802e-06	3.59524e-06	1.16778e-06	9.86873e-07	3.96634e-06	2.21071e-06	2.08891e-06	3.12378e-06	2.42942e-06	3.76085e-06	3.52142e-06	1.95231e-06	2.76706e-06	1.39484e-06	2.7855e-07	0.404629	0.434987	0.451262	0.0927621
UCGUCAA	1.19705e-07	6.99899e-08	7.23449e-08	8.62434e-08	7.17766e-08	7.27641e-08	7.35977e-08	9.40166e-08	8.90438e-08	1.87832e-07	1.44925e-07	7.75182e-08	8.78736e-08	1.13131e-07	7.65088e-08	0.40396	0.118731	0.451262	0.422475
UUUGUAA	1.74094e-06	1.13309e-06	1.03226e-06	1.34998e-06	1.06673e-06	9.74708e-07	1.03152e-06	1.30039e-06	1.26696e-06	3.12446e-06	2.09957e-06	1.15703e-06	1.28276e-06	1.53472e-06	1.02242e-06	0.403814	0.463632	0.451262	0.422475
UCGAGG	1.1757e-06	8.3853e-07	9.18288e-07	8.71828e-07	7.64988e-07	7.83497e-07	6.89276e-07	8.95154e-07	8.59436e-07	2.22829e-06	1.48034e-06	6.65978e-07	8.26531e-07	1.06458e-06	6.54919e-07	0.40267	0.463632	0.451262	0.189036
UUUAUA	1.11351e-05	6.86236e-06	6.90326e-06	8.80257e-06	6.90274e-06	5.93623e-06	6.17649e-06	7.54751e-06	7.34198e-06	1.95834e-05	1.20675e-05	6.75596e-06	7.64804e-06	8.69274e-06	5.22174e-06	0.402268	0.463632	0.451262	0.422475
UUCUUA	7.68369e-06	5.02155e-06	4.81058e-06	5.9475e-06	4.73437e-06	4.49848e-06	4.21064e-06	5.79609e-06	5.3655e-06	1.36969e-05	9.77378e-06	4.47839e-06	5.18947e-06	6.5848e-06	3.98202e-06	0.401053	0.463632	0.451262	0.243188
UGCCGGA	2.21078e-07	3.13629e-07	2.8776e-07	2.48592e-07	2.63824e-07	3.54394e-07	4.05554e-07	3.30574e-07	4.28941e-07	4.49489e-07	3.96305e-07	3.07202e-07	2.99678e-07	3.80519e-07	3.59881e-07	0.400233	0.0271548	0.451262	0.111279
UUUGGUC	3.88054e-06	2.41231e-06	1.40965e-06	1.39175e-06	1.82349e-06	1.57683e-06	1.55322e-06	1.81294e-06	1.97361e-06	4.19025e-06	3.15726e-06	1.30657e-06	1.39905e-06	1.70468e-06	1.18187e-06	0.400131	0.384389	0.451262	0.0767807
UUCAGAA	6.15003e-07	3.99022e-07	3.3473e-07	5.52086e-07	3.57709e-07	3.41495e-07	3.28123e-07	4.30825e-07	4.04848e-07	1.07373e-06	8.60066e-07	3.40219e-07	4.01401e-07	4.87794e-07	1.85486e-07	0.400023	0.434987	0.451262	0.243188
UCCCCG	1.63198e-05	9.95409e-06	6.55528e-06	5.39235e-06	8.9193e-06	7.68875e-06	6.69856e-06	9.21554e-06	6.51932e-06	1.19553e-05	1.25427e-05	5.81198e-06	8.55351e-06	7.3462e-06	4.05009e-06	0.399182	0.463632	0.451262	0.144044
UCUGCGC	1.29387e-06	8.64415e-07	1.36753e-06	6.05703e-07	7.75233e-07	8.22731e-07	9.51978e-07	9.36459e-07	7.61024e-07	9.55047e-07	8.99591e-07	6.9575e-07	9.90488e-07	6.28742e-07	2.77425e-07	0.398195	0.463632	0.451262	0.189036
UCACGAC	3.38746e-07	4.77556e-07	9.61e-08	1.71202e-07	4.96833e-07	3.77216e-07	2.08527e-07	4.34195e-07	6.17609e-07	9.47104e-07	1.44029e-06	1.92839e-07	1.82672e-07	4.12063e-07	3.85598e-07	0.397864	0.156045	0.451262	0.111279
UUGCAAA	5.4856e-07	3.316e-07	3.67663e-07	4.49922e-07	2.98956e-07	3.06602e-07	3.14707e-07	4.09932e-07	3.67082e-07	9.76541e-07	5.97092e-07	3.07202e-07	3.68687e-07	4.51725e-07	2.26473e-07	0.397301	0.434987	0.451262	0.297856
UUAUUUG	3.11426e-06	1.7774e-06	2.27023e-06	2.37612e-06	1.85677e-06	1.90659e-06	2.10405e-06	2.36676e-06	2.15154e-06	5.02381e-06	3.08085e-06	2.12912e-06	2.28185e-06	2.70157e-06	1.9349e-06	0.39476	0.384389	0.451262	0.422475
UCACAG	3.87982e-06	2.51942e-06	1.09096e-06	1.31301e-06	1.83668e-06	1.44067e-06	1.33e-06	1.59981e-06	1.82698e-06	3.57961e-06	3.36222e-06	1.02705e-06	1.06896e-06	1.28457e-06	5.04001e-07	0.392321	0.463632	0.451262	0.0550619
UAGAGCG	2.14787e-07	1.56478e-07	1.32812e-07	1.43929e-07	1.39124e-07	1.64546e-07	1.45854e-07	1.85e-07	1.88018e-07	3.85477e-07	2.89324e-07	1.35178e-07	1.55212e-07	2.14949e-07	1.87575e-07	0.391555	0.0925945	0.451262	0.297856
UUUGCG	1.80695e-06	1.37557e-06	1.67341e-06	1.5341e-06	1.18347e-06	1.37322e-06	1.38324e-06	1.61925e-06	1.50123e-06	3.08332e-06	2.30969e-06	1.31347e-06	1.43656e-06	1.72548e-06	1.30889e-06	0.391378	0.384389	0.451262	0.189036
UUGGGAA	4.54132e-06	2.18799e-06	1.41504e-06	1.50098e-06	2.33989e-06	1.40187e-06	1.23353e-06	1.86534e-06	1.39996e-06	3.94214e-06	2.61393e-06	1.34389e-06	1.8112e-06	1.529e-06	4.34943e-07	0.390094	0.285192	0.451262	0.243188
UGAGCAA	1.68295e-07	1.42631e-07	9.07011e-08	1.40288e-07	1.28486e-07	1.43213e-07	1.15763e-07	1.6158e-07	1.7239e-07	3.4763e-07	3.28849e-07	9.88118e-08	1.02201e-07	1.84869e-07	1.30515e-07	0.389163	0.118731	0.451262	0.144044
UCUAGUC	1.78393e-05	8.33763e-06	3.45042e-06	2.44437e-06	8.84847e-06	5.18444e-06	4.40896e-06	7.2942e-06	4.62181e-06	8.92437e-06	8.67654e-06	4.59559e-06	6.77271e-06	3.62192e-06	7.44836e-07	0.385987	0.463632	0.451262	0.111279
UUGUAAC	9.12409e-07	7.80326e-07	6.2411e-07	8.83495e-07	6.60716e-07	6.56862e-07	7.39043e-07	7.73362e-07	9.28367e-07	1.87178e-06	1.33753e-06	6.86898e-07	7.24002e-07	9.91293e-07	6.64309e-07	0.385757	0.285192	0.451262	0.243188
UCUGGCC	4.48842e-05	2.1804e-05	9.51336e-06	6.22566e-06	2.26939e-05	1.44503e-05	1.06897e-05	1.96552e-05	1.13185e-05	2.2174e-05	2.44734e-05	1.11531e-05	1.79964e-05	9.67563e-06	2.25122e-06	0.385484	0.463632	0.451262	0.111279
UUAUAC	3.87343e-06	1.92154e-06	2.40001e-06	3.10639e-06	1.9522e-06	1.77015e-06	1.7036e-06	2.29655e-06	2.13728e-06	6.84618e-06	3.84055e-06	2.26283e-06	2.65756e-06	3.03465e-06	1.08928e-06	0.384876	0.434987	0.451262	0.457553
UCAACG	5.82723e-07	4.7352e-07	2.64556e-07	3.35533e-07	3.90677e-07	3.32226e-07	3.11927e-07	3.73585e-07	4.13e-07	6.38873e-07	6.27806e-07	2.87358e-07	3.33275e-07	3.76468e-07	2.78568e-07	0.382773	0.434987	0.451262	0.144044
UGGUGCA	1.05051e-06	6.71069e-07	8.79477e-07	9.3547e-07	6.42128e-07	7.82545e-07	7.25819e-07	8.04027e-07	8.66346e-07	3.79449e-06	1.31803e-06	8.38106e-07	9.55387e-07	1.30566e-06	8.1379e-07	0.382606	0.384389	0.451262	0.422475
UGCCAC	6.9019e-06	5.26117e-06	1.93532e-06	2.39762e-06	4.12905e-06	3.29945e-06	3.16445e-06	3.42027e-06	4.07125e-06	6.43489e-06	6.55022e-06	2.38217e-06	2.4845e-06	3.14036e-06	2.31533e-06	0.382188	0.463632	0.451262	0.0550619
UGGCACG	5.38794e-07	4.11606e-07	9.583e-07	3.69747e-07	3.96588e-07	6.65957e-07	7.13936e-07	6.53061e-07	6.97212e-07	7.33106e-07	7.84178e-07	5.91196e-07	5.75477e-07	6.71865e-07	5.64172e-07	0.378751	0.118731	0.451262	0.0767807
UUCGAAC	1.5068e-07	1.23608e-07	1.4307e-07	1.0966e-07	1.13646e-07	1.23864e-07	1.35312e-07	1.32263e-07	1.37391e-07	1.79889e-07	1.81288e-07	1.05989e-07	1.25602e-07	1.42545e-07	1.26657e-07	0.377743	0.194574	0.451262	0.189036
UAUGGAA	7.50405e-07	4.14173e-07	4.96157e-07	6.00134e-07	3.86821e-07	3.33227e-07	3.47289e-07	4.36385e-07	4.32196e-07	1.3737e-06	7.96299e-07	3.88309e-07	4.73515e-07	5.3664e-07	2.24704e-07	0.377057	0.463632	0.451262	0.422475
UCGUCG	3.72465e-07	5.30781e-07	3.8548e-07	2.97336e-07	4.08821e-07	7.83012e-07	6.14294e-07	6.26048e-07	7.38592e-07	6.18309e-07	9.76244e-07	5.38913e-07	5.72663e-07	7.14404e-07	6.6891e-07	0.376807	0.0271548	0.451262	0.189036
UAUGUCA	1.0541e-06	4.21749e-07	6.32208e-07	8.29522e-07	4.40162e-07	3.9921e-07	4.33345e-07	5.44892e-07	4.89171e-07	1.67414e-06	9.39116e-07	5.48609e-07	7.2448e-07	7.26035e-07	1.50928e-07	0.375605	0.463632	0.451262	0.457553
UCUGAAC	1.13672e-06	6.72879e-07	1.01877e-06	7.73906e-07	8.43451e-07	9.99184e-07	1.05586e-06	9.98968e-07	1.33729e-06	2.10073e-06	1.55992e-06	1.22187e-06	1.03108e-06	1.3782e-06	1.49755e-06	0.373609	0.0925945	0.451262	0.457553
UUGUUUA	2.99851e-06	2.01354e-06	2.34905e-06	2.22676e-06	1.93422e-06	1.99986e-06	2.29552e-06	2.52311e-06	2.6285e-06	5.45414e-06	3.90033e-06	2.28416e-06	2.44279e-06	3.02326e-06	2.74901e-06	0.37254	0.194574	0.451262	0.457553
UUAAGUC	1.59637e-06	9.98755e-07	9.34005e-07	1.21719e-06	9.64744e-07	9.21458e-07	7.58593e-07	1.14892e-06	9.73785e-07	2.52592e-06	1.98943e-06	8.1777e-07	1.03848e-06	1.32643e-06	7.04171e-07	0.371411	0.463632	0.451262	0.297856
UGGCC	5.93166e-05	4.01851e-05	2.0555e-05	2.39512e-05	3.57109e-05	3.15879e-05	2.78703e-05	3.28237e-05	3.18677e-05	5.15055e-05	4.87222e-05	2.31951e-05	2.69328e-05	2.88858e-05	2.51217e-05	0.368177	0.463632	0.451262	0.0665591
UCAGCCC	1.88922e-06	1.68729e-06	1.58079e-06	1.64469e-06	1.35581e-06	1.52457e-06	1.23564e-06	1.50949e-06	1.5857e-06	2.98195e-06	2.78836e-06	1.24364e-06	1.57528e-06	1.81622e-06	1.16467e-06	0.367513	0.463632	0.451262	0.297856
UAAUGUA	8.25536e-07	3.47677e-07	5.78219e-07	6.85521e-07	3.25001e-07	3.33061e-07	3.42306e-07	4.33689e-07	4.12336e-07	1.455e-06	7.24626e-07	4.98366e-07	6.10817e-07	6.24084e-07	1.40159e-07	0.36601	0.463632	0.451262	0.457553
UAUAUA	1.06676e-06	5.19419e-07	6.23105e-07	8.45921e-07	5.06796e-07	3.92557e-07	4.12778e-07	5.85014e-07	5.17604e-07	1.95227e-06	1.00202e-06	5.13641e-07	6.44362e-07	7.17398e-07	2.18044e-07	0.364678	0.384389	0.451262	0.422475
UGAGAC	1.61677e-05	7.52339e-06	2.87368e-06	2.27395e-06	8.06666e-06	4.62092e-06	3.9302e-06	6.5805e-06	4.31628e-06	7.88492e-06	7.56409e-06	3.85195e-06	5.95597e-06	3.3528e-06	9.3899e-07	0.364445	0.463632	0.451262	0.0927621
UUCGACG	7.51903e-08	6.80539e-08	4.96696e-08	6.58962e-08	6.81802e-08	6.16841e-08	5.97981e-08	6.21722e-08	8.2858e-08	1.0513e-07	9.80222e-08	8.78061e-08	9.16942e-08	8.43824e-08	8.08486e-08	0.361545	0.384389	0.451262	0.358819
UUUUAAG	5.76779e-06	2.72565e-06	4.29103e-06	4.75238e-06	2.61614e-06	2.64266e-06	3.01348e-06	3.41476e-06	3.12256e-06	8.80055e-06	4.69558e-06	3.71274e-06	4.51594e-06	4.3811e-06	1.51217e-06	0.361057	0.463632	0.451262	0.457553
UCUGUGG	7.04321e-06	4.43154e-06	1.39669e-06	1.44258e-06	2.89242e-06	2.25436e-06	2.38771e-06	2.41292e-06	2.99331e-06	4.62478e-06	4.25395e-06	1.4671e-06	1.5471e-06	1.37554e-06	5.03737e-07	0.356747	0.463632	0.451262	0.0550619
UAGACUA	1.68654e-07	7.63028e-08	8.85415e-08	1.36005e-07	7.2458e-08	8.25211e-08	7.5131e-08	1.11371e-07	8.93694e-08	3.10717e-07	1.64424e-07	8.82847e-08	1.05544e-07	1.50265e-07	5.27204e-08	0.356017	0.384389	0.451262	0.358819
UCGAUCA	5.5539e-08	4.04451e-08	2.32152e-08	3.72674e-08	3.15726e-08	4.06818e-08	3.2774e-08	4.71768e-08	4.50917e-08	8.78419e-08	1.18048e-07	3.51703e-08	3.62956e-08	5.17741e-08	4.22727e-08	0.355982	0.118731	0.451262	0.297856
UUCUACA	8.42371e-07	4.96747e-07	4.84279e-07	6.53608e-07	4.71242e-07	4.07975e-07	3.46714e-07	5.15912e-07	4.74521e-07	1.4821e-06	9.35427e-07	3.85677e-07	4.70649e-07	6.56293e-07	2.63923e-07	0.355348	0.463632	0.451262	0.243188
UGCGGG	5.36218e-06	3.84283e-06	3.45876e-06	2.38679e-06	3.13479e-06	2.82052e-06	3.08815e-06	3.01323e-06	3.22089e-06	4.45063e-06	4.21888e-06	2.30846e-06	2.56017e-06	2.61783e-06	1.97482e-06	0.354726	0.434987	0.451262	0.0550619
UCAAAGC	3.9075e-07	2.53655e-07	2.68324e-07	3.68105e-07	2.39558e-07	2.33837e-07	2.26735e-07	3.16927e-07	2.70387e-07	7.52731e-07	5.32271e-07	2.37101e-07	2.47383e-07	3.49774e-07	1.9963e-07	0.353081	0.463632	0.451262	0.297856
UACCUGA	2.96747e-07	1.40064e-07	2.17035e-07	2.40453e-07	1.35868e-07	1.55947e-07	1.4432e-07	1.93256e-07	1.6946e-07	5.21912e-07	3.21998e-07	1.71066e-07	1.97954e-07	2.47823e-07	1.23121e-07	0.352494	0.384389	0.451262	0.457553
UGAUGAA	8.915e-07	5.4119e-07	6.2411e-07	8.29879e-07	4.56819e-07	4.08471e-07	3.6933e-07	5.32087e-07	4.90636e-07	2.37781e-06	8.72187e-07	5.24205e-07	6.38278e-07	7.78607e-07	2.48654e-07	0.352103	0.338285	0.451262	0.457553
UUGUUAA	2.81152e-06	1.3838e-06	2.38576e-06	2.31436e-06	1.36659e-06	1.40402e-06	1.61206e-06	1.85472e-06	1.72602e-06	5.10137e-06	2.80944e-06	1.76545e-06	1.92988e-06	2.25823e-06	1.28458e-06	0.350778	0.434987	0.451262	0.457553
UUAGUCG	3.3575e-07	2.81853e-07	2.19194e-07	2.52947e-07	2.65074e-07	2.67574e-07	2.43026e-07	2.87441e-07	3.17921e-07	5.59291e-07	4.52694e-07	2.30401e-07	2.43324e-07	3.52303e-07	3.05714e-07	0.349965	0.194574	0.451262	0.297856
UCACGCA	2.16285e-08	9.72198e-09	1.29573e-08	1.62063e-08	1.06378e-08	1.28991e-08	1.0733e-08	1.43215e-08	1.12322e-08	3.45761e-08	2.0026e-08	1.12449e-08	1.43272e-08	1.99643e-08	8.35811e-09	0.349526	0.384389	0.451262	0.422475
UUGGUGA	1.43437e-06	1.0017e-06	9.84215e-07	1.16628e-06	9.82045e-07	9.91577e-07	8.89114e-07	1.13544e-06	1.13006e-06	2.45817e-06	1.94621e-06	8.37867e-07	9.85235e-07	1.37581e-06	9.98955e-07	0.34806	0.384389	0.451262	0.243188
UCCCAA	6.9758e-07	5.12956e-07	6.70102e-07	5.41602e-07	5.63781e-07	6.1334e-07	7.17394e-07	6.10722e-07	6.41472e-07	1.12237e-06	8.53569e-07	5.46869e-07	6.07228e-07	7.60486e-07	7.23618e-07	0.346781	0.118731	0.451262	0.297856
UUCCUA	5.15872e-06	3.51013e-06	3.50681e-06	4.74439e-06	3.19048e-06	3.21292e-06	3.13689e-06	3.77178e-06	3.75665e-06	9.29611e-06	6.06106e-06	3.60063e-06	3.88392e-06	4.80049e-06	2.98486e-06	0.346575	0.434987	0.451262	0.422475
UUCAUAG	6.40286e-07	3.58282e-07	6.77019e-07	5.0618e-07	3.38213e-07	4.11448e-07	4.04021e-07	4.37902e-07	4.4994e-07	9.67663e-07	7.11451e-07	3.67015e-07	4.53695e-07	5.24795e-07	2.97195e-07	0.346386	0.384389	0.451262	0.297856
UUAAUGA	2.10371e-06	1.51027e-06	1.19369e-06	1.8256e-06	1.37712e-06	1.17679e-06	1.21973e-06	1.61631e-06	1.46426e-06	3.71506e-06	2.50273e-06	1.25465e-06	1.48525e-06	1.85309e-06	1.15921e-06	0.346212	0.463632	0.451262	0.358819
UGAGGCC	3.25643e-06	1.9101e-06	7.62861e-07	9.0063e-07	1.34384e-06	9.75701e-07	9.33196e-07	1.07361e-06	1.2458e-06	2.45677e-06	1.95992e-06	6.65604e-07	7.42866e-07	7.22574e-07	1.79539e-07	0.343272	0.463632	0.451262	0.0550619
UUGAGAG	7.95759e-07	3.46709e-07	6.76479e-07	6.01562e-07	3.99655e-07	4.11283e-07	3.94438e-07	4.58794e-07	4.18034e-07	1.10363e-06	6.93006e-07	4.32571e-07	5.17929e-07	5.66853e-07	2.41421e-07	0.34249	0.463632	0.451262	0.457553
UCUCGA	1.14945e-06	8.91632e-07	8.04228e-07	8.013e-07	8.90512e-07	1.05345e-06	9.82832e-07	1.09587e-06	1.1492e-06	1.85675e-06	1.75404e-06	8.93899e-07	9.40737e-07	1.32883e-06	1.31377e-06	0.341386	0.0692774	0.451262	0.297856
UUGUGGA	1.32898e-06	1.00675e-06	9.35085e-07	9.82018e-07	9.14697e-07	1.04185e-06	9.72103e-07	1.15145e-06	1.13608e-06	2.20399e-06	1.72435e-06	9.20409e-07	9.75684e-07	1.44116e-06	1.16837e-06	0.339964	0.118731	0.451262	0.358819
UCGGGAA	5.50956e-07	4.42582e-07	4.61604e-07	5.62296e-07	3.61609e-07	3.70105e-07	3.87729e-07	4.23075e-07	4.86892e-07	1.00364e-06	6.6771e-07	5.19181e-07	4.50591e-07	5.27057e-07	3.8592e-07	0.339932	0.463632	0.451262	0.457553
UCUCGCC	1.17254e-05	5.7119e-06	2.34203e-06	1.5184e-06	5.89242e-06	3.47168e-06	2.54353e-06	4.8988e-06	2.61743e-06	5.3079e-06	5.94563e-06	2.62438e-06	4.44717e-06	2.36084e-06	5.59511e-07	0.339909	0.463632	0.451262	0.144044
UCAGGUC	7.75305e-06	3.55021e-06	1.48361e-06	1.22276e-06	3.85572e-06	2.25387e-06	1.86601e-06	3.16489e-06	2.02066e-06	3.55106e-06	3.42498e-06	1.78435e-06	2.87189e-06	1.64173e-06	4.23531e-07	0.339069	0.434987	0.451262	0.0927621
UUCCUCG	5.12433e-07	4.59458e-07	4.55665e-07	5.28312e-07	3.98973e-07	4.36419e-07	4.58069e-07	4.54582e-07	5.01055e-07	9.05987e-07	6.9933e-07	3.95008e-07	3.83731e-07	5.07625e-07	4.1453e-07	0.338914	0.434987	0.451262	0.111279
UCACCGC	1.60805e-07	1.72134e-07	1.04738e-07	9.18835e-08	1.46809e-07	1.33952e-07	1.11163e-07	1.39171e-07	1.45205e-07	2.42033e-07	2.38204e-07	1.0264e-07	1.05544e-07	1.60779e-07	1.40641e-07	0.338825	0.384389	0.451262	0.243188
UCCCGCC	1.37004e-05	7.20344e-06	3.54598e-06	2.60165e-06	7.17062e-06	4.54677e-06	3.521e-06	6.11461e-06	3.51031e-06	7.11613e-06	7.75429e-06	3.4364e-06	5.50046e-06	3.43998e-06	1.2542e-06	0.338123	0.384389	0.451262	0.0927621
UUACGAC	2.48877e-07	1.84213e-07	9.71797e-08	1.72487e-07	1.67895e-07	1.58262e-07	1.5352e-07	1.8618e-07	1.73692e-07	3.74263e-07	3.59415e-07	1.23694e-07	1.53062e-07	2.11888e-07	1.70055e-07	0.336226	0.338285	0.451262	0.189036
UGAGGUC	6.45822e-06	3.04222e-06	1.20935e-06	1.12545e-06	3.25849e-06	1.82076e-06	1.46084e-06	2.66094e-06	1.62183e-06	3.21417e-06	3.07874e-06	1.4415e-06	2.385e-06	1.45047e-06	3.5313e-07	0.33619	0.463632	0.451262	0.0927621
UUCCCAG	3.28816e-05	2.52127e-05	4.22678e-06	8.92491e-06	4.29923e-05	2.48423e-05	2.00674e-05	2.3446e-05	2.20386e-05	2.43388e-05	2.89339e-05	1.5484e-05	1.74797e-05	1.71521e-05	2.20431e-05	0.334713	0.434987	0.451262	0.0767807
UUGCGAA	9.6639e-08	7.76496e-08	6.26269e-08	6.30405e-08	7.16252e-08	6.56531e-08	5.59649e-08	7.58198e-08	6.77189e-08	1.2709e-07	1.11197e-07	4.49797e-08	5.11004e-08	7.91917e-08	5.4167e-08	0.333439	0.434987	0.451262	0.111279
UAGGUAG	6.36991e-07	4.80965e-07	3.52007e-07	4.67985e-07	4.48036e-07	3.92761e-07	4.06129e-07	4.91986e-07	5.03334e-07	1.1354e-06	8.31081e-07	3.53617e-07	4.35547e-07	6.12904e-07	4.88949e-07	0.332604	0.285192	0.451262	0.297856
UCGGAAG	4.16333e-07	3.66994e-07	3.05576e-07	4.33145e-07	3.16143e-07	3.04286e-07	3.17773e-07	3.52983e-07	4.00616e-07	1.57975e-06	5.68634e-07	3.45722e-07	3.63195e-07	5.91209e-07	3.95885e-07	0.332174	0.434987	0.451262	0.457553
UCGCCGA	9.09473e-08	1.29163e-07	1.27413e-07	8.54581e-08	1.5457e-07	1.84556e-07	2.12935e-07	1.85337e-07	2.48086e-07	2.51377e-07	2.08692e-07	2.39254e-07	1.71449e-07	2.17345e-07	2.74692e-07	0.331928	0.0271548	0.451262	0.422475
UUCACUA	8.08461e-07	5.22925e-07	4.89678e-07	6.66816e-07	4.77564e-07	5.8972e-07	5.63291e-07	6.60643e-07	6.95258e-07	1.5891e-06	1.1067e-06	5.55308e-07	6.00788e-07	8.84418e-07	7.24584e-07	0.331489	0.156045	0.451262	0.422475
UUAAUAC	1.67629e-06	1.01715e-06	9.67478e-07	1.39689e-06	9.25638e-07	8.2025e-07	7.18344e-07	1.08894e-06	9.24298e-07	3.0712e-06	1.84187e-06	8.44327e-07	1.02583e-06	1.33987e-06	6.58362e-07	0.330017	0.434987	0.451262	0.358819
UCGAAAC	7.75269e-08	6.68755e-08	4.53505e-08	5.68293e-08	6.54924e-08	5.50692e-08	4.67652e-08	9.33426e-08	6.18586e-08	1.33165e-07	1.53357e-07	2.72749e-08	4.3698e-08	6.81448e-08	5.88282e-08	0.329666	0.338285	0.451262	0.144044
UAAGUCA	2.78833e-07	1.67799e-07	2.00838e-07	2.05471e-07	1.53169e-07	1.55781e-07	1.29946e-07	2.08252e-07	1.75971e-07	5.18641e-07	3.27795e-07	1.23216e-07	1.8506e-07	2.41435e-07	1.61215e-07	0.328242	0.434987	0.451262	0.358819
UUGACAC	6.94028e-07	3.14933e-07	4.62684e-07	5.52657e-07	3.29241e-07	3.0379e-07	3.03015e-07	3.96285e-07	3.56826e-07	1.17138e-06	5.992e-07	3.59598e-07	4.32682e-07	4.98042e-07	2.42546e-07	0.327979	0.434987	0.451262	0.457553
UUUUACG	1.07238e-06	7.15555e-07	1.17426e-06	7.81688e-07	7.27117e-07	6.85967e-07	6.30947e-07	7.13717e-07	8.10022e-07	1.43257e-06	1.37969e-06	5.46695e-07	8.51753e-07	8.88943e-07	5.23989e-07	0.32732	0.434987	0.451262	0.297856
UCCCGC	4.59012e-06	3.74362e-06	3.548e-06	3.02699e-06	3.6084e-06	2.87908e-06	3.31347e-06	2.97797e-06	2.97777e-06	4.63617e-06	4.47402e-06	2.29231e-06	2.52724e-06	2.80346e-06	1.94526e-06	0.325734	0.285192	0.451262	0.0550619
UACCGUA	1.21862e-07	7.81967e-08	7.6664e-08	9.88801e-08	7.44644e-08	7.52447e-08	7.35977e-08	9.4522e-08	8.70904e-08	1.78487e-07	1.60735e-07	7.75182e-08	9.14554e-08	1.16059e-07	7.89198e-08	0.325097	0.434987	0.451262	0.457553
UCGGGG	1.68981e-05	1.04812e-05	8.16743e-06	6.18226e-06	9.06796e-06	8.1418e-06	7.85553e-06	9.82379e-06	7.10364e-06	1.32898e-05	1.23154e-05	6.59098e-06	9.56221e-06	9.19899e-06	6.41604e-06	0.324847	0.463632	0.451262	0.189036
UCGCCC	5.11834e-06	3.6375e-06	3.09282e-06	2.33721e-06	2.79932e-06	2.57224e-06	2.59383e-06	2.47008e-06	2.77923e-06	4.06448e-06	3.87405e-06	1.95745e-06	2.56741e-06	2.34915e-06	1.37571e-06	0.323026	0.384389	0.451262	0.0665591
UUGUCCG	3.7715e-07	3.4271e-07	2.94779e-07	2.58587e-07	3.22389e-07	4.02683e-07	3.66455e-07	4.19368e-07	4.27964e-07	6.5788e-07	5.31744e-07	3.36391e-07	3.52211e-07	4.90988e-07	5.14667e-07	0.322851	0.0323987	0.451262	0.297856
UAUAUGA	9.15824e-07	4.44181e-07	7.97414e-07	6.65388e-07	4.29903e-07	4.31458e-07	3.2659e-07	4.62669e-07	4.35452e-07	1.3223e-06	8.63228e-07	4.37595e-07	7.09436e-07	6.67473e-07	2.06059e-07	0.320468	0.434987	0.451262	0.457553
UUAUCCC	2.54617e-06	2.07364e-06	1.72764e-06	2.175e-06	1.86831e-06	1.91337e-06	1.71785e-06	2.29043e-06	2.35811e-06	5.07801e-06	4.27503e-06	1.72119e-06	1.96904e-06	2.92889e-06	2.36422e-06	0.319375	0.285192	0.451262	0.457553
CGGCGG	1.53514e-05	8.39102e-06	4.70814e-06	3.17971e-06	8.35011e-06	5.37465e-06	4.37841e-06	7.09828e-06	4.35593e-06	7.27849e-06	8.19859e-06	4.0986e-06	6.66153e-06	3.96684e-06	1.48528e-06	0.319262	0.285192	0.451262	0.0927621
UUCGAAA	7.53101e-08	5.74481e-08	7.07253e-08	6.96801e-08	5.54982e-08	6.00304e-08	6.59313e-08	6.94172e-08	7.01607e-08	1.20549e-07	1.06454e-07	5.23966e-08	5.27719e-08	7.87924e-08	6.05963e-08	0.318452	0.338285	0.451262	0.144044
UCAGGCC	2.92853e-06	1.73316e-06	5.10734e-07	6.65888e-07	1.1694e-06	7.79403e-07	7.62618e-07	8.50024e-07	1.01057e-06	2.05681e-06	1.56361e-06	4.86882e-07	5.72372e-07	5.19338e-07	9.27428e-08	0.318398	0.463632	0.451262	0.0550619
UCGUACG	5.81751e-08	6.45186e-08	2.80741e-08	4.71197e-08	5.22425e-08	5.4077e-08	4.82985e-08	5.796e-08	5.79517e-08	9.01782e-08	1.18048e-07	3.34955e-08	3.7012e-08	5.85619e-08	4.95057e-08	0.309582	0.241746	0.451262	0.144044
UGACCCA	1.15691e-07	1.1115e-07	6.26269e-08	8.73857e-08	8.16573e-08	1.91998e-07	6.78479e-08	1.43047e-07	9.05089e-08	1.81758e-07	3.00918e-07	5.81387e-08	1.23214e-07	1.55189e-07	1.06727e-07	0.30903	0.118731	0.451262	0.243188
UAUCGGA	3.699e-07	3.38291e-07	1.33352e-07	1.64277e-07	2.16844e-07	2.02913e-07	1.6042e-07	2.4296e-07	2.66155e-07	4.15847e-07	6.32401e-07	1.17713e-07	1.15095e-07	1.94452e-07	1.71823e-07	0.308132	0.338285	0.451262	0.0767807
UUGAUAA	8.90541e-07	4.22212e-07	8.46004e-07	6.74312e-07	3.95453e-07	4.24678e-07	3.41156e-07	5.03444e-07	4.27801e-07	1.39099e-06	9.49129e-07	4.4573e-07	6.24428e-07	7.03408e-07	2.33866e-07	0.306719	0.463632	0.451262	0.457553
UUGUUAG	2.37679e-06	1.55291e-06	1.82482e-06	1.95568e-06	1.58454e-06	1.70549e-06	1.72399e-06	1.8832e-06	2.08024e-06	5.07848e-06	2.83948e-06	1.95757e-06	2.10037e-06	2.81696e-06	2.42128e-06	0.305696	0.241746	0.451262	0.358819
UAGUA	3.95828e-05	3.30559e-05	8.27078e-06	1.86096e-05	5.41895e-05	3.45491e-05	2.93959e-05	3.28881e-05	3.2936e-05	4.33297e-05	4.05675e-05	2.45953e-05	2.55892e-05	3.11316e-05	3.89116e-05	0.305021	0.434987	0.451262	0.144044
UUGGGAG	1.3865e-06	8.29441e-07	9.1295e-07	9.59458e-07	7.98061e-07	8.44395e-07	7.59743e-07	9.12702e-07	8.80997e-07	2.16147e-06	1.49616e-06	8.19205e-07	9.0548e-07	1.28277e-06	9.32733e-07	0.300754	0.463632	0.451262	0.457553
UUUCCGA	3.24786e-07	2.48773e-07	2.27293e-07	1.89764e-07	2.08743e-07	1.93321e-07	1.81886e-07	2.33525e-07	2.04622e-07	3.43892e-07	3.50456e-07	1.56951e-07	1.74314e-07	2.45561e-07	1.56554e-07	0.299665	0.463632	0.451262	0.111279
UGACGCC	8.51957e-08	8.95601e-08	9.1241e-08	8.146e-08	6.48488e-08	5.88728e-08	4.81068e-08	5.8297e-08	6.41376e-08	1.66339e-07	1.28588e-07	5.16788e-08	6.75767e-08	7.89255e-08	3.58434e-08	0.299307	0.285192	0.451262	0.358819
UUUGCGA	1.75963e-07	1.35897e-07	1.36052e-07	1.33006e-07	1.24171e-07	1.42221e-07	1.33779e-07	1.46248e-07	1.47809e-07	2.86888e-07	2.07111e-07	1.28958e-07	1.25841e-07	2.047e-07	1.52053e-07	0.295653	0.118731	0.451262	0.297856
UUUCUCG	6.25248e-07	5.07984e-07	4.57825e-07	5.77859e-07	4.37133e-07	4.36089e-07	4.15712e-07	5.27874e-07	5.21891e-07	1.07653e-06	8.8747e-07	4.04817e-07	4.51069e-07	6.26612e-07	4.65161e-07	0.29519	0.463632	0.451262	0.297856
UCUGAGA	6.48824e-06	2.99488e-06	1.09489e-06	1.03899e-06	3.1936e-06	1.63174e-06	1.29218e-06	2.52463e-06	1.40338e-06	2.97401e-06	2.78046e-06	1.33982e-06	2.30644e-06	1.3629e-06	3.32717e-07	0.294888	0.384389	0.451262	0.144044
UCUCCGG	4.27177e-08	4.17919e-08	1.72764e-08	3.10562e-08	3.78569e-08	2.91056e-08	2.74075e-08	2.94855e-08	3.56501e-08	5.70038e-08	6.90371e-08	2.05758e-08	2.34011e-08	3.62019e-08	2.53958e-08	0.294318	0.463632	0.451262	0.111279
UUAUCG	1.21379e-06	1.10577e-06	7.41389e-07	1.08767e-06	9.0373e-07	9.20657e-07	8.47676e-07	1.07066e-06	1.13695e-06	2.18807e-06	1.74683e-06	8.4429e-07	9.01967e-07	1.3097e-06	1.07749e-06	0.293876	0.338285	0.451262	0.297856
UACAGUC	6.82764e-07	4.75283e-07	1.95979e-07	2.91785e-07	3.40106e-07	4.21205e-07	1.68853e-07	4.1465e-07	1.98924e-07	6.32649e-07	7.82597e-07	1.65085e-07	3.48629e-07	3.77192e-07	1.87736e-07	0.293679	0.463632	0.451262	0.144044
UAGGUGA	5.47601e-07	3.06516e-07	6.26269e-07	3.96948e-07	2.82299e-07	3.19335e-07	2.24626e-07	3.05301e-07	3.24432e-07	6.37321e-07	5.84971e-07	2.83277e-07	4.68022e-07	4.0248e-07	1.22157e-07	0.293626	0.463632	0.451262	0.358819
UUCACCC	1.74394e-06	9.69715e-07	1.29789e-06	1.39774e-06	9.28856e-07	8.51836e-07	9.03488e-07	1.0389e-06	9.6418e-07	3.41462e-06	1.50775e-06	1.01779e-06	1.20158e-06	1.55655e-06	8.82745e-07	0.292175	0.384389	0.451262	0.457553
UAACGUA	4.88887e-08	2.69774e-08	2.53747e-08	3.59823e-08	2.42284e-08	2.76173e-08	2.72158e-08	3.18443e-08	3.36967e-08	5.98073e-08	5.90241e-08	2.79927e-08	3.39078e-08	4.23243e-08	2.97356e-08	0.291831	0.194574	0.451262	0.457553
UUCCA	1.50292e-05	1.27361e-05	1.14962e-05	1.62281e-05	1.10852e-05	1.26111e-05	1.16039e-05	1.36517e-05	1.55742e-05	3.02489e-05	2.26551e-05	1.29139e-05	1.31804e-05	1.77752e-05	1.49237e-05	0.29126	0.241746	0.451262	0.457553
UGGGGCC	4.91984e-06	4.12359e-06	1.76435e-06	2.24411e-06	3.00152e-06	2.27024e-06	2.47702e-06	2.34873e-06	2.78722e-06	4.40892e-06	4.25553e-06	1.51041e-06	1.7004e-06	2.07868e-06	1.36784e-06	0.289346	0.463632	0.451262	0.0550619
UGCGACG	4.82896e-08	6.15726e-08	3.18534e-08	4.16938e-08	4.13775e-08	4.86197e-08	4.86818e-08	5.42533e-08	5.19287e-08	7.28901e-08	1.11724e-07	2.51217e-08	3.82059e-08	4.48531e-08	4.38801e-08	0.28757	0.0692774	0.451262	0.0550619
UAUAGUA	1.19148e-06	5.71745e-07	1.35242e-06	9.08697e-07	5.07812e-07	5.71694e-07	3.37706e-07	5.53653e-07	4.82823e-07	2.06429e-06	1.0208e-06	5.33057e-07	1.01317e-06	8.69378e-07	1.58804e-07	0.287554	0.285192	0.451262	0.422475
UUUUUA	2.1626e-05	1.29651e-05	1.77701e-05	1.78238e-05	1.21808e-05	1.31855e-05	1.57351e-05	1.66907e-05	1.5719e-05	3.6567e-05	2.18057e-05	1.52309e-05	1.70685e-05	2.06348e-05	1.69469e-05	0.286603	0.384389	0.451262	0.457553
UCGGCCC	1.48993e-05	7.44578e-06	3.48281e-06	2.43609e-06	7.43759e-06	4.50856e-06	3.3991e-06	6.3323e-06	3.2523e-06	6.50124e-06	7.21622e-06	3.31701e-06	6.00096e-06	3.60182e-06	1.2632e-06	0.283783	0.285192	0.451262	0.189036
UAGUGAA	4.3862e-07	1.91788e-07	3.22313e-07	3.73531e-07	2.0314e-07	1.87698e-07	1.77861e-07	2.37737e-07	2.09017e-07	7.42451e-07	3.63104e-07	2.65811e-07	3.09468e-07	3.57361e-07	1.47713e-07	0.28362	0.384389	0.451262	0.457553
UGACCCC	1.7035e-06	9.50818e-07	2.14929e-06	1.25046e-06	8.72525e-07	1.07625e-06	9.69994e-07	1.03755e-06	1.04102e-06	1.86244e-06	1.59312e-06	8.85478e-07	1.62566e-06	1.2491e-06	3.71614e-07	0.282792	0.463632	0.451262	0.358819
UCCCGUA	4.46169e-07	3.9898e-07	3.30951e-07	4.06229e-07	3.09518e-07	4.67509e-07	2.85958e-07	4.41271e-07	3.46083e-07	7.16286e-07	7.76273e-07	2.75381e-07	4.07371e-07	5.25726e-07	3.64381e-07	0.281458	0.241746	0.451262	0.297856
UGGGUCA	3.2774e-06	1.7404e-06	3.33488e-06	2.03165e-06	1.67676e-06	1.77528e-06	1.20555e-06	1.53661e-06	1.54858e-06	3.16885e-06	2.85529e-06	1.39892e-06	2.64839e-06	2.03676e-06	4.24335e-07	0.278853	0.194574	0.451262	0.358819
UUAGUGA	3.79808e-05	2.89928e-05	2.76687e-05	2.61882e-05	3.63741e-05	4.74556e-05	3.77637e-05	4.49047e-05	4.10516e-05	3.64222e-05	3.6049e-05	3.66898e-05	4.23892e-05	4.1329e-05	4.81477e-05	0.274292	0.0692774	0.451262	0.297856
UUUUUAA	8.03626e-06	4.78187e-06	6.33936e-06	6.83879e-06	4.52439e-06	4.3078e-06	5.14245e-06	5.46728e-06	5.36786e-06	1.43551e-05	7.63941e-06	5.13893e-06	5.74975e-06	7.19806e-06	5.30402e-06	0.272987	0.463632	0.451262	0.457553
UCGGGUC	8.96472e-07	6.86599e-07	8.1469e-07	6.49324e-07	7.31167e-07	7.07631e-07	7.52076e-07	7.51627e-07	8.58532e-07	1.29193e-06	1.15624e-06	6.95511e-07	6.93676e-07	9.48037e-07	9.52824e-07	0.270951	0.194574	0.451262	0.297856
UCCGCGC	4.80978e-07	5.54027e-07	4.13014e-07	3.47187e-07	4.33347e-07	3.49599e-07	4.35261e-07	3.0547e-07	3.97523e-07	4.32668e-07	6.37671e-07	2.62701e-07	2.81291e-07	2.20539e-07	1.85807e-07	0.270822	0.384389	0.451262	0.0550619
UCGCGCG	2.65952e-07	3.32273e-07	4.43248e-07	2.48021e-07	2.87485e-07	3.72255e-07	3.39239e-07	3.97127e-07	3.26548e-07	2.5605e-07	3.01972e-07	3.42133e-07	3.97342e-07	2.93342e-07	2.57815e-07	0.267553	0.338285	0.451262	0.457553
UCGGCGA	2.74579e-07	2.90523e-07	1.34972e-07	1.25581e-07	3.16105e-07	2.40122e-07	1.60612e-07	2.83735e-07	2.86666e-07	3.38285e-07	5.58621e-07	1.07425e-07	1.20826e-07	2.40104e-07	2.68102e-07	0.264549	0.285192	0.451262	0.0927621
UUUACGA	4.67798e-07	3.29748e-07	1.67905e-07	2.5616e-07	2.95019e-07	2.03243e-07	2.02777e-07	2.60652e-07	2.62899e-07	6.23304e-07	5.13826e-07	1.9882e-07	2.35922e-07	3.40724e-07	2.75978e-07	0.263634	0.463632	0.451262	0.422475
UGAGGUA	8.8431e-07	3.89889e-07	5.7552e-07	7.57771e-07	3.68309e-07	3.49764e-07	3.17773e-07	4.98557e-07	3.79779e-07	1.55686e-06	7.53084e-07	4.54104e-07	5.44912e-07	6.99948e-07	2.91569e-07	0.262822	0.338285	0.451262	0.457553
UUCGAA	1.00424e-06	9.00565e-07	4.59408e-07	6.67855e-07	9.35204e-07	7.21386e-07	6.21604e-07	8.50001e-07	9.16275e-07	1.68081e-06	1.56488e-06	6.83762e-07	7.49927e-07	1.14893e-06	1.07906e-06	0.262281	0.384389	0.451262	0.457553
[truncated: 590 more rows]
