# Supplementary material for: Telomeric RNA (TERRA) increases in response to spaceflight and high-altitude climbing
Source: Commun Biol. 2024 Jun 11;7:698. doi: 10.1038/s42003-024-06014-x (PMC11167063; doi:10.1038/s42003-024-06014-x)
Supplement: Supplementary file 7 — Supplementary Data 5 [file 42003_2024_6014_MOESM7_ESM.xlsx]

## Sheet: Fig.3a
PRISM FILE_2way ANOVA of Fig.3a_ Terra foci after ActD and IR
Compare column means (main column effect)
Number of families	1
Number of comparisons per family	5
Alpha	0.05
Dunnett's multiple comparisons test	Mean Diff.	95.00% CI of diff.	Below threshold?	Summary	Adjusted P Value
TERRA (2Gy) DMSO vs. TERRA (0Gy) DMSO	4.288	3.292 to 5.284	Yes	****	<0.0001
TERRA (2Gy) DMSO vs. TERRA (0Gy) ActD 3h	3.328	2.238 to 4.418	Yes	****	<0.0001
TERRA (2Gy) DMSO vs. TERRA (2Gy) ActD 3h	3.002	1.922 to 4.083	Yes	****	<0.0001
TERRA (2Gy) DMSO vs. TERRA (0Gy) ActD 8h	4.57	3.539 to 5.600	Yes	****	<0.0001
TERRA (2Gy) DMSO vs. TERRA (2Gy) ActD 8h	4.067	2.983 to 5.150	Yes	****	<0.0001
Test details	Mean 1	Mean 2	Mean Diff.	SE of diff.	N1	N2	q	DF
TERRA (2Gy) DMSO vs. TERRA (0Gy) DMSO	10.11	5.818	4.288	0.3953	574	654	10.85	2837
TERRA (2Gy) DMSO vs. TERRA (0Gy) ActD 3h	10.11	6.778	3.328	0.4328	574	468	7.689	2837
TERRA (2Gy) DMSO vs. TERRA (2Gy) ActD 3h	10.11	7.104	3.002	0.429	574	484	6.998	2837
TERRA (2Gy) DMSO vs. TERRA (0Gy) ActD 8h	10.11	5.537	4.57	0.409	574	551	11.17	2837
TERRA (2Gy) DMSO vs. TERRA (2Gy) ActD 8h	10.11	6.04	4.067	0.4301	574	482	9.456	2837

## Sheet: Fig.3b
PRISM FILE_2way ANOVA of Fig.3b_Coloc. Analysis (Telomere-Flag-TERRA)
Within each row, compare columns (simple effects within rows)
Number of families	3
Number of comparisons per family	6
Alpha	0.05
Tukey's multiple comparisons test	Mean Diff.	95.00% CI of diff.	Below threshold?	Summary	Adjusted P Value
Telomere-TERRA
EN-T vs. TRF1	-1	-4.324 to 2.324	No	ns	0.6457
EN-T vs. EV	-7.333	-13.96 to -0.7032	Yes	*	0.0385
EN-T vs. UT	-6.667	-11.32 to -2.015	Yes	*	0.0167
TRF1 vs. EV	-6.333	-12.96 to 0.2968	No	ns	0.0562
TRF1 vs. UT	-5.667	-10.32 to -1.015	Yes	*	0.0277
EV vs. UT	0.6667	-5.682 to 7.015	No	ns	0.9665
Telomere-Flag
EN-T vs. TRF1	-2.333	-15.75 to 11.09	No	ns	0.7894
EN-T vs. EV	9.667	3.556 to 15.78	Yes	*	0.0205
EN-T vs. UT	9.667	3.556 to 15.78	Yes	*	0.0205
TRF1 vs. EV	12	-4.002 to 28.00	No	ns	0.086
TRF1 vs. UT	12	-4.002 to 28.00	No	ns	0.086
EV vs. UT	0
Telo-Flag-TERRA
EN-T vs. TRF1	-5.333	-16.77 to 6.101	No	ns	0.2661
EN-T vs. EV	55.33	49.22 to 61.44	Yes	****	<0.0001
EN-T vs. UT	55.33	49.22 to 61.44	Yes	****	<0.0001
TRF1 vs. EV	60.67	46.62 to 74.72	Yes	**	0.0017
TRF1 vs. UT	60.67	46.62 to 74.72	Yes	**	0.0017
EV vs. UT	0
Test details	Mean 1	Mean 2	Mean Diff.	SE of diff.	N1	N2	q	DF
Telomere-TERRA
EN-T vs. TRF1	5	6	-1	0.8165	3	3	1.732	4
EN-T vs. EV	5	12.33	-7.333	1.333	3	3	7.778	2.876
EN-T vs. UT	5	11.67	-6.667	1.054	3	3	8.944	3.448
TRF1 vs. EV	6	12.33	-6.333	1.333	3	3	6.718	2.876
TRF1 vs. UT	6	11.67	-5.667	1.054	3	3	7.603	3.448
EV vs. UT	12.33	11.67	0.6667	1.491	3	3	0.6325	3.67
Telomere-Flag
EN-T vs. TRF1	9.667	12	-2.333	2.472	3	3	1.335	2.571
EN-T vs. EV	9.667	0	9.667	0.8819	3	3	15.5	2
EN-T vs. UT	9.667	0	9.667	0.8819	3	3	15.5	2
TRF1 vs. EV	12	0	12	2.309	3	3	7.348	2
TRF1 vs. UT	12	0	12	2.309	3	3	7.348	2
EV vs. UT	0	0	0	0	3	3
Telo-Flag-TERRA
EN-T vs. TRF1	55.33	60.67	-5.333	2.211	3	3	3.411	2.731
EN-T vs. EV	55.33	0	55.33	0.8819	3	3	88.73	2
EN-T vs. UT	55.33	0	55.33	0.8819	3	3	88.73	2
TRF1 vs. EV	60.67	0	60.67	2.028	3	3	42.31	2
TRF1 vs. UT	60.67	0	60.67	2.028	3	3	42.31	2
EV vs. UT	0	0	0	0	3	3

## Sheet: Supp.Fig.2b
PRISM FILE_Ordinary one-way ANOVA of Supp.Fig2b: ddPCR_GAPDH (percent expression)
Number of families	1
Number of comparisons per family	4
Alpha	0.05
Dunnett's multiple comparisons test	Mean Diff.	95.00% CI of diff.	Below threshold?	Summary	Adjusted P Value	E-?
Control (DMSO) 24h vs. ActD (3h)	53.23	35.53 to 70.92	Yes	***	0.0004	A	ActD (3h)
Control (DMSO) 24h vs. ActD (6h)	45.82	28.12 to 63.51	Yes	***	0.0008	B	ActD (6h)
Control (DMSO) 24h vs. ActD (8h)	39.84	22.14 to 57.53	Yes	**	0.0016	C	ActD (8h)
Control (DMSO) 24h vs. ActD (24h)	37.44	19.74 to 55.14	Yes	**	0.0022	D	ActD (24h)
Test details	Mean 1	Mean 2	Mean Diff.	SE of diff.	n1	n2	q	DF
Control (DMSO) 24h vs. ActD (3h)	100	46.78	53.23	5.092	2	2	10.45	5
Control (DMSO) 24h vs. ActD (6h)	100	54.19	45.82	5.092	2	2	8.998	5
Control (DMSO) 24h vs. ActD (8h)	100	60.17	39.84	5.092	2	2	7.824	5
Control (DMSO) 24h vs. ActD (24h)	100	62.56	37.44	5.092	2	2	7.353	5

## Sheet: Supp.Fig.2c
PRISM FILE_Ordinary one-way ANOVA of Supp.Fig2c: ddPCR_18S rRNA (percent expression)
Number of families	1
Number of comparisons per family	3
Alpha	0.05
Dunnett's multiple comparisons test	Mean Diff.	95.00% CI of diff.	Below threshold?	Summary	Adjusted P Value	D-?
Control (DMSO) 24h vs. ActD (3h)	35.33	27.09 to 43.56	Yes	***	0.0002	A	ActD (3h)
Control (DMSO) 24h vs. ActD (6h)	32.2	23.97 to 40.43	Yes	***	0.0003	B	ActD (6h)
Control (DMSO) 24h vs. ActD (24h)	11.16	2.921 to 19.39	Yes	*	0.0183	C	ActD (24h)
Test details	Mean 1	Mean 2	Mean Diff.	SE of diff.	n1	n2	q	DF
Control (DMSO) 24h vs. ActD (3h)	100	64.68	35.33	2.276	2	2	15.52	4
Control (DMSO) 24h vs. ActD (6h)	100	67.8	32.2	2.276	2	2	14.15	4
Control (DMSO) 24h vs. ActD (24h)	100	88.85	11.16	2.276	2	2	4.901	4

## Sheet: Supp.Fig.3b
PRISM FILE_Ordinary one-way ANOVA of Supp. Fig.3b: Flag foci after transfection
Number of families	1
Number of comparisons per family	6
Alpha	0.05
Tukey's multiple comparisons test	Mean Diff.	95.00% CI of diff.	Below threshold?	Summary	Adjusted P Value
EN-T vs. TRF1-Only	-7.537	-17.44 to 2.370	No	ns	0.1468	A-B
EN-T vs. EV	18.12	8.214 to 28.03	Yes	**	0.0017	A-C
EN-T vs. UT	20.67	10.76 to 30.58	Yes	***	0.0007	A-D
TRF1-Only vs. EV	25.66	15.75 to 35.56	Yes	***	0.0002	B-C
TRF1-Only vs. UT	28.21	18.30 to 38.11	Yes	****	<0.0001	B-D
EV vs. UT	2.55	-7.356 to 12.46	No	ns	0.8416	C-D
Test details	Mean 1	Mean 2	Mean Diff.	SE of diff.	n1	n2	q	DF
EN-T vs. TRF1-Only	21.36	28.9	-7.537	3.093	3	3	3.445	8
EN-T vs. EV	21.36	3.24	18.12	3.093	3	3	8.284	8
EN-T vs. UT	21.36	0.69	20.67	3.093	3	3	9.449	8
TRF1-Only vs. EV	28.9	3.24	25.66	3.093	3	3	11.73	8
TRF1-Only vs. UT	28.9	0.69	28.21	3.093	3	3	12.89	8
EV vs. UT	3.24	0.69	2.55	3.093	3	3	1.166	8

## Sheet: Supp.Fig.4b
PRISM FILE_2way ANOVA of Supp Fig.4b_Coloc. Flag-Telomere-γH2AX (%)
Compare cell means regardless of rows and columns
Number of families	1
Number of comparisons per family	15
Alpha	0.05
Šídák's multiple comparisons test	Predicted (LS) mean diff.	95.00% CI of diff.	Below threshold?	Summary	Adjusted P Value
EN-T:Flag-Telomere vs. EN-T:Telomere-γH2AX	-36.89	-55.79 to -17.99	Yes	**	0.004
EN-T:Flag-Telomere vs. EN-T:Flag-Telomere-γH2AX	-26.34	-45.24 to -7.441	Yes	*	0.0146
EN-T:Flag-Telomere vs. TRF1-Only:Flag-Telomere	-0.03333	-15.46 to 15.40	No	ns	>0.9999
EN-T:Flag-Telomere vs. TRF1-Only:Telomere-γH2AX	-36.93	-61.32 to -12.53	Yes	*	0.0106
EN-T:Flag-Telomere vs. TRF1-Only:Flag-Telomere-γH2AX	-26.37	-50.77 to -1.975	Yes	*	0.0377
EN-T:Telomere-γH2AX vs. EN-T:Flag-Telomere-γH2AX	10.55	-8.346 to 29.45	No	ns	0.3222
EN-T:Telomere-γH2AX vs. TRF1-Only:Flag-Telomere	36.86	12.46 to 61.26	Yes	*	0.0107
EN-T:Telomere-γH2AX vs. TRF1-Only:Telomere-γH2AX	-0.03333	-15.46 to 15.40	No	ns	>0.9999
EN-T:Telomere-γH2AX vs. TRF1-Only:Flag-Telomere-γH2AX	10.52	-13.88 to 34.92	No	ns	0.5739
EN-T:Flag-Telomere-γH2AX vs. TRF1-Only:Flag-Telomere	26.31	1.908 to 50.70	Yes	*	0.038
EN-T:Flag-Telomere-γH2AX vs. TRF1-Only:Telomere-γH2AX	-10.59	-34.98 to 13.81	No	ns	0.5673
EN-T:Flag-Telomere-γH2AX vs. TRF1-Only:Flag-Telomere-γH2AX	-0.03333	-15.46 to 15.40	No	ns	>0.9999
TRF1-Only:Flag-Telomere vs. TRF1-Only:Telomere-γH2AX	-36.89	-55.79 to -17.99	Yes	**	0.004
TRF1-Only:Flag-Telomere vs. TRF1-Only:Flag-Telomere-γH2AX	-26.34	-45.24 to -7.441	Yes	*	0.0146
TRF1-Only:Telomere-γH2AX vs. TRF1-Only:Flag-Telomere-γH2AX	10.55	-8.346 to 29.45	No	ns	0.3222
Test details	Predicted (LS) mean 1	Predicted (LS) mean 2	Predicted (LS) mean diff.	SE of diff.	N1	N2	t	DF
EN-T:Flag-Telomere vs. EN-T:Telomere-γH2AX	61.59	98.48	-36.89	3.041	2	2	12.13	4
EN-T:Flag-Telomere vs. EN-T:Flag-Telomere-γH2AX	61.59	87.93	-26.34	3.041	2	2	8.66	4
EN-T:Flag-Telomere vs. TRF1-Only:Flag-Telomere	61.59	61.62	-0.03333	2.483	2	2	0.01342	4
EN-T:Flag-Telomere vs. TRF1-Only:Telomere-γH2AX	61.59	98.52	-36.93	3.926	2	2	9.404	4
EN-T:Flag-Telomere vs. TRF1-Only:Flag-Telomere-γH2AX	61.59	87.96	-26.37	3.926	2	2	6.717	4
EN-T:Telomere-γH2AX vs. EN-T:Flag-Telomere-γH2AX	98.48	87.93	10.55	3.041	2	2	3.47	4
EN-T:Telomere-γH2AX vs. TRF1-Only:Flag-Telomere	98.48	61.62	36.86	3.926	2	2	9.387	4
EN-T:Telomere-γH2AX vs. TRF1-Only:Telomere-γH2AX	98.48	98.52	-0.03333	2.483	2	2	0.01342	4
EN-T:Telomere-γH2AX vs. TRF1-Only:Flag-Telomere-γH2AX	98.48	87.96	10.52	3.926	2	2	2.679	4
EN-T:Flag-Telomere-γH2AX vs. TRF1-Only:Flag-Telomere	87.93	61.62	26.31	3.926	2	2	6.7	4
EN-T:Flag-Telomere-γH2AX vs. TRF1-Only:Telomere-γH2AX	87.93	98.52	-10.59	3.926	2	2	2.696	4
EN-T:Flag-Telomere-γH2AX vs. TRF1-Only:Flag-Telomere-γH2AX	87.93	87.96	-0.03333	2.483	2	2	0.01342	4
TRF1-Only:Flag-Telomere vs. TRF1-Only:Telomere-γH2AX	61.62	98.52	-36.89	3.041	2	2	12.13	4
TRF1-Only:Flag-Telomere vs. TRF1-Only:Flag-Telomere-γH2AX	61.62	87.96	-26.34	3.041	2	2	8.66	4
TRF1-Only:Telomere-γH2AX vs. TRF1-Only:Flag-Telomere-γH2AX	98.52	87.96	10.55	3.041	2	2	3.47	4

## Sheet: Supp.Fig.5b
PRISM FILE_2way ANOVA of Supp.Fig.5b: TERRA Bound vs Unbound
Compare cell means regardless of rows and columns
Number of families	1
Number of comparisons per family	28
Alpha	0.05
Šídák's multiple comparisons test	Mean Diff.	95.00% CI of diff.	Below threshold?	Summary	Adjusted P Value
EN-T:Bound-TERRA vs. EN-T:Unbound-TERRA (Free)	84	74.58 to 93.42	Yes	****	<0.0001
EN-T:Bound-TERRA vs. TRF1-Only:Bound-TERRA	-3.333	-12.76 to 6.090	No	ns	0.9984
EN-T:Bound-TERRA vs. TRF1-Only:Unbound-TERRA (Free)	87.33	77.91 to 96.76	Yes	****	<0.0001
EN-T:Bound-TERRA vs. EV:Bound-TERRA	62.33	52.91 to 71.76	Yes	****	<0.0001
EN-T:Bound-TERRA vs. EV:Unbound-TERRA (Free)	21.67	12.24 to 31.09	Yes	****	<0.0001
EN-T:Bound-TERRA vs. UT:Bound-TERRA	63.33	53.91 to 72.76	Yes	****	<0.0001
EN-T:Bound-TERRA vs. UT:Unbound-TERRA (Free)	21	11.58 to 30.42	Yes	****	<0.0001
EN-T:Unbound-TERRA (Free) vs. TRF1-Only:Bound-TERRA	-87.33	-96.76 to -77.91	Yes	****	<0.0001
EN-T:Unbound-TERRA (Free) vs. TRF1-Only:Unbound-TERRA (Free)	3.333	-6.090 to 12.76	No	ns	0.9984
EN-T:Unbound-TERRA (Free) vs. EV:Bound-TERRA	-21.67	-31.09 to -12.24	Yes	****	<0.0001
EN-T:Unbound-TERRA (Free) vs. EV:Unbound-TERRA (Free)	-62.33	-71.76 to -52.91	Yes	****	<0.0001
EN-T:Unbound-TERRA (Free) vs. UT:Bound-TERRA	-20.67	-30.09 to -11.24	Yes	****	<0.0001
EN-T:Unbound-TERRA (Free) vs. UT:Unbound-TERRA (Free)	-63	-72.42 to -53.58	Yes	****	<0.0001
TRF1-Only:Bound-TERRA vs. TRF1-Only:Unbound-TERRA (Free)	90.67	81.24 to 100.1	Yes	****	<0.0001
TRF1-Only:Bound-TERRA vs. EV:Bound-TERRA	65.67	56.24 to 75.09	Yes	****	<0.0001
TRF1-Only:Bound-TERRA vs. EV:Unbound-TERRA (Free)	25	15.58 to 34.42	Yes	****	<0.0001
TRF1-Only:Bound-TERRA vs. UT:Bound-TERRA	66.67	57.24 to 76.09	Yes	****	<0.0001
TRF1-Only:Bound-TERRA vs. UT:Unbound-TERRA (Free)	24.33	14.91 to 33.76	Yes	****	<0.0001
TRF1-Only:Unbound-TERRA (Free) vs. EV:Bound-TERRA	-25	-34.42 to -15.58	Yes	****	<0.0001
TRF1-Only:Unbound-TERRA (Free) vs. EV:Unbound-TERRA (Free)	-65.67	-75.09 to -56.24	Yes	****	<0.0001
TRF1-Only:Unbound-TERRA (Free) vs. UT:Bound-TERRA	-24	-33.42 to -14.58	Yes	****	<0.0001
TRF1-Only:Unbound-TERRA (Free) vs. UT:Unbound-TERRA (Free)	-66.33	-75.76 to -56.91	Yes	****	<0.0001
EV:Bound-TERRA vs. EV:Unbound-TERRA (Free)	-40.67	-50.09 to -31.24	Yes	****	<0.0001
EV:Bound-TERRA vs. UT:Bound-TERRA	1	-8.423 to 10.42	No	ns	>0.9999
EV:Bound-TERRA vs. UT:Unbound-TERRA (Free)	-41.33	-50.76 to -31.91	Yes	****	<0.0001
EV:Unbound-TERRA (Free) vs. UT:Bound-TERRA	41.67	32.24 to 51.09	Yes	****	<0.0001
EV:Unbound-TERRA (Free) vs. UT:Unbound-TERRA (Free)	-0.6667	-10.09 to 8.757	No	ns	>0.9999
UT:Bound-TERRA vs. UT:Unbound-TERRA (Free)	-42.33	-51.76 to -32.91	Yes	****	<0.0001
Test details	Mean 1	Mean 2	Mean Diff.	SE of diff.	N1	N2	t	DF
EN-T:Bound-TERRA vs. EN-T:Unbound-TERRA (Free)	92	8	84	2.528	3	3	33.23	16
EN-T:Bound-TERRA vs. TRF1-Only:Bound-TERRA	92	95.33	-3.333	2.528	3	3	1.319	16
EN-T:Bound-TERRA vs. TRF1-Only:Unbound-TERRA (Free)	92	4.667	87.33	2.528	3	3	34.55	16
EN-T:Bound-TERRA vs. EV:Bound-TERRA	92	29.67	62.33	2.528	3	3	24.66	16
EN-T:Bound-TERRA vs. EV:Unbound-TERRA (Free)	92	70.33	21.67	2.528	3	3	8.572	16
EN-T:Bound-TERRA vs. UT:Bound-TERRA	92	28.67	63.33	2.528	3	3	25.06	16
EN-T:Bound-TERRA vs. UT:Unbound-TERRA (Free)	92	71	21	2.528	3	3	8.308	16
EN-T:Unbound-TERRA (Free) vs. TRF1-Only:Bound-TERRA	8	95.33	-87.33	2.528	3	3	34.55	16
EN-T:Unbound-TERRA (Free) vs. TRF1-Only:Unbound-TERRA (Free)	8	4.667	3.333	2.528	3	3	1.319	16
EN-T:Unbound-TERRA (Free) vs. EV:Bound-TERRA	8	29.67	-21.67	2.528	3	3	8.572	16
EN-T:Unbound-TERRA (Free) vs. EV:Unbound-TERRA (Free)	8	70.33	-62.33	2.528	3	3	24.66	16
EN-T:Unbound-TERRA (Free) vs. UT:Bound-TERRA	8	28.67	-20.67	2.528	3	3	8.176	16
EN-T:Unbound-TERRA (Free) vs. UT:Unbound-TERRA (Free)	8	71	-63	2.528	3	3	24.92	16
TRF1-Only:Bound-TERRA vs. TRF1-Only:Unbound-TERRA (Free)	95.33	4.667	90.67	2.528	3	3	35.87	16
TRF1-Only:Bound-TERRA vs. EV:Bound-TERRA	95.33	29.67	65.67	2.528	3	3	25.98	16
TRF1-Only:Bound-TERRA vs. EV:Unbound-TERRA (Free)	95.33	70.33	25	2.528	3	3	9.891	16
TRF1-Only:Bound-TERRA vs. UT:Bound-TERRA	95.33	28.67	66.67	2.528	3	3	26.38	16
TRF1-Only:Bound-TERRA vs. UT:Unbound-TERRA (Free)	95.33	71	24.33	2.528	3	3	9.627	16
TRF1-Only:Unbound-TERRA (Free) vs. EV:Bound-TERRA	4.667	29.67	-25	2.528	3	3	9.891	16
TRF1-Only:Unbound-TERRA (Free) vs. EV:Unbound-TERRA (Free)	4.667	70.33	-65.67	2.528	3	3	25.98	16
TRF1-Only:Unbound-TERRA (Free) vs. UT:Bound-TERRA	4.667	28.67	-24	2.528	3	3	9.495	16
TRF1-Only:Unbound-TERRA (Free) vs. UT:Unbound-TERRA (Free)	4.667	71	-66.33	2.528	3	3	26.24	16
EV:Bound-TERRA vs. EV:Unbound-TERRA (Free)	29.67	70.33	-40.67	2.528	3	3	16.09	16
EV:Bound-TERRA vs. UT:Bound-TERRA	29.67	28.67	1	2.528	3	3	0.3956	16
EV:Bound-TERRA vs. UT:Unbound-TERRA (Free)	29.67	71	-41.33	2.528	3	3	16.35	16
EV:Unbound-TERRA (Free) vs. UT:Bound-TERRA	70.33	28.67	41.67	2.528	3	3	16.48	16
EV:Unbound-TERRA (Free) vs. UT:Unbound-TERRA (Free)	70.33	71	-0.6667	2.528	3	3	0.2638	16
UT:Bound-TERRA vs. UT:Unbound-TERRA (Free)	28.67	71	-42.33	2.528	3	3	16.75	16

## Sheet: Supp.Fig.6b
PRISM FILE_2way ANOVA of Supp Fig.6b: Cell Cycle Distribution (%)
Compare cell means regardless of rows and columns
Number of families	1
Number of comparisons per family	66
Alpha	0.05
Tukey's multiple comparisons test	Mean Diff.	95.00% CI of diff.	Below threshold?	Summary	Adjusted P Value
EN-T:G1 vs. EN-T:S	3.66	-16.05 to 23.37	No	ns	>0.9999
EN-T:G1 vs. EN-T:G2	-46.26	-65.97 to -26.55	Yes	****	<0.0001
EN-T:G1 vs. TRF1-Only:G1	2.64	-17.07 to 22.35	No	ns	>0.9999
EN-T:G1 vs. TRF1-Only:S	9.6	-10.11 to 29.31	No	ns	0.8714
EN-T:G1 vs. TRF1-Only:G2	-54.84	-74.55 to -35.13	Yes	****	<0.0001
EN-T:G1 vs. EV:G1	-5.84	-25.55 to 13.87	No	ns	0.9965
EN-T:G1 vs. EV:S	11	-8.706 to 30.71	No	ns	0.7432
EN-T:G1 vs. EV:G2	-47.72	-67.43 to -28.01	Yes	****	<0.0001
EN-T:G1 vs. UT:G1	-23.06	-42.77 to -3.354	Yes	**	0.01
EN-T:G1 vs. UT:S	5.86	-13.85 to 25.57	No	ns	0.9964
EN-T:G1 vs. UT:G2	-25.38	-45.09 to -5.674	Yes	**	0.0029
EN-T:S vs. EN-T:G2	-49.92	-69.63 to -30.21	Yes	****	<0.0001
EN-T:S vs. TRF1-Only:G1	-1.02	-20.73 to 18.69	No	ns	>0.9999
EN-T:S vs. TRF1-Only:S	5.94	-13.77 to 25.65	No	ns	0.996
EN-T:S vs. TRF1-Only:G2	-58.5	-78.21 to -38.79	Yes	****	<0.0001
EN-T:S vs. EV:G1	-9.5	-29.21 to 10.21	No	ns	0.8788
EN-T:S vs. EV:S	7.34	-12.37 to 27.05	No	ns	0.978
EN-T:S vs. EV:G2	-51.38	-71.09 to -31.67	Yes	****	<0.0001
EN-T:S vs. UT:G1	-26.72	-46.43 to -7.014	Yes	**	0.0014
EN-T:S vs. UT:S	2.2	-17.51 to 21.91	No	ns	>0.9999
EN-T:S vs. UT:G2	-29.04	-48.75 to -9.334	Yes	***	0.0004
EN-T:G2 vs. TRF1-Only:G1	48.9	29.19 to 68.61	Yes	****	<0.0001
EN-T:G2 vs. TRF1-Only:S	55.86	36.15 to 75.57	Yes	****	<0.0001
EN-T:G2 vs. TRF1-Only:G2	-8.58	-28.29 to 11.13	No	ns	0.9348
EN-T:G2 vs. EV:G1	40.42	20.71 to 60.13	Yes	****	<0.0001
EN-T:G2 vs. EV:S	57.26	37.55 to 76.97	Yes	****	<0.0001
EN-T:G2 vs. EV:G2	-1.46	-21.17 to 18.25	No	ns	>0.9999
EN-T:G2 vs. UT:G1	23.2	3.494 to 42.91	Yes	**	0.0093
EN-T:G2 vs. UT:S	52.12	32.41 to 71.83	Yes	****	<0.0001
EN-T:G2 vs. UT:G2	20.88	1.174 to 40.59	Yes	*	0.0292
TRF1-Only:G1 vs. TRF1-Only:S	6.96	-12.75 to 26.67	No	ns	0.9853
TRF1-Only:G1 vs. TRF1-Only:G2	-57.48	-77.19 to -37.77	Yes	****	<0.0001
TRF1-Only:G1 vs. EV:G1	-8.48	-28.19 to 11.23	No	ns	0.9396
TRF1-Only:G1 vs. EV:S	8.36	-11.35 to 28.07	No	ns	0.945
TRF1-Only:G1 vs. EV:G2	-50.36	-70.07 to -30.65	Yes	****	<0.0001
TRF1-Only:G1 vs. UT:G1	-25.7	-45.41 to -5.994	Yes	**	0.0025
TRF1-Only:G1 vs. UT:S	3.22	-16.49 to 22.93	No	ns	>0.9999
TRF1-Only:G1 vs. UT:G2	-28.02	-47.73 to -8.314	Yes	***	0.0007
TRF1-Only:S vs. TRF1-Only:G2	-64.44	-84.15 to -44.73	Yes	****	<0.0001
TRF1-Only:S vs. EV:G1	-15.44	-35.15 to 4.266	No	ns	0.2621
TRF1-Only:S vs. EV:S	1.4	-18.31 to 21.11	No	ns	>0.9999
TRF1-Only:S vs. EV:G2	-57.32	-77.03 to -37.61	Yes	****	<0.0001
TRF1-Only:S vs. UT:G1	-32.66	-52.37 to -12.95	Yes	****	<0.0001
TRF1-Only:S vs. UT:S	-3.74	-23.45 to 15.97	No	ns	>0.9999
TRF1-Only:S vs. UT:G2	-34.98	-54.69 to -15.27	Yes	****	<0.0001
TRF1-Only:G2 vs. EV:G1	49	29.29 to 68.71	Yes	****	<0.0001
TRF1-Only:G2 vs. EV:S	65.84	46.13 to 85.55	Yes	****	<0.0001
TRF1-Only:G2 vs. EV:G2	7.12	-12.59 to 26.83	No	ns	0.9825
TRF1-Only:G2 vs. UT:G1	31.78	12.07 to 51.49	Yes	****	<0.0001
TRF1-Only:G2 vs. UT:S	60.7	40.99 to 80.41	Yes	****	<0.0001
TRF1-Only:G2 vs. UT:G2	29.46	9.754 to 49.17	Yes	***	0.0003
EV:G1 vs. EV:S	16.84	-2.866 to 36.55	No	ns	0.1615
EV:G1 vs. EV:G2	-41.88	-61.59 to -22.17	Yes	****	<0.0001
EV:G1 vs. UT:G1	-17.22	-36.93 to 2.486	No	ns	0.1401
EV:G1 vs. UT:S	11.7	-8.006 to 31.41	No	ns	0.6659
EV:G1 vs. UT:G2	-19.54	-39.25 to 0.1662	No	ns	0.0538
EV:S vs. EV:G2	-58.72	-78.43 to -39.01	Yes	****	<0.0001
EV:S vs. UT:G1	-34.06	-53.77 to -14.35	Yes	****	<0.0001
EV:S vs. UT:S	-5.14	-24.85 to 14.57	No	ns	0.9989
EV:S vs. UT:G2	-36.38	-56.09 to -16.67	Yes	****	<0.0001
EV:G2 vs. UT:G1	24.66	4.954 to 44.37	Yes	**	0.0043
EV:G2 vs. UT:S	53.58	33.87 to 73.29	Yes	****	<0.0001
EV:G2 vs. UT:G2	22.34	2.634 to 42.05	Yes	*	0.0144
UT:G1 vs. UT:S	28.92	9.214 to 48.63	Yes	***	0.0004
UT:G1 vs. UT:G2	-2.32	-22.03 to 17.39	No	ns	>0.9999
UT:S vs. UT:G2	-31.24	-50.95 to -11.53	Yes	***	0.0001
Test details	Mean 1	Mean 2	Mean Diff.	SE of diff.	N1	N2	q	DF
EN-T:G1 vs. EN-T:S	19.14	15.48	3.66	5.739	5	5	0.9019	48
EN-T:G1 vs. EN-T:G2	19.14	65.4	-46.26	5.739	5	5	11.4	48
EN-T:G1 vs. TRF1-Only:G1	19.14	16.5	2.64	5.739	5	5	0.6506	48
EN-T:G1 vs. TRF1-Only:S	19.14	9.54	9.6	5.739	5	5	2.366	48
EN-T:G1 vs. TRF1-Only:G2	19.14	73.98	-54.84	5.739	5	5	13.51	48
EN-T:G1 vs. EV:G1	19.14	24.98	-5.84	5.739	5	5	1.439	48
EN-T:G1 vs. EV:S	19.14	8.14	11	5.739	5	5	2.711	48
EN-T:G1 vs. EV:G2	19.14	66.86	-47.72	5.739	5	5	11.76	48
EN-T:G1 vs. UT:G1	19.14	42.2	-23.06	5.739	5	5	5.682	48
EN-T:G1 vs. UT:S	19.14	13.28	5.86	5.739	5	5	1.444	48
EN-T:G1 vs. UT:G2	19.14	44.52	-25.38	5.739	5	5	6.254	48
EN-T:S vs. EN-T:G2	15.48	65.4	-49.92	5.739	5	5	12.3	48
EN-T:S vs. TRF1-Only:G1	15.48	16.5	-1.02	5.739	5	5	0.2513	48
EN-T:S vs. TRF1-Only:S	15.48	9.54	5.94	5.739	5	5	1.464	48
EN-T:S vs. TRF1-Only:G2	15.48	73.98	-58.5	5.739	5	5	14.42	48
EN-T:S vs. EV:G1	15.48	24.98	-9.5	5.739	5	5	2.341	48
EN-T:S vs. EV:S	15.48	8.14	7.34	5.739	5	5	1.809	48
EN-T:S vs. EV:G2	15.48	66.86	-51.38	5.739	5	5	12.66	48
EN-T:S vs. UT:G1	15.48	42.2	-26.72	5.739	5	5	6.584	48
EN-T:S vs. UT:S	15.48	13.28	2.2	5.739	5	5	0.5421	48
EN-T:S vs. UT:G2	15.48	44.52	-29.04	5.739	5	5	7.156	48
EN-T:G2 vs. TRF1-Only:G1	65.4	16.5	48.9	5.739	5	5	12.05	48
EN-T:G2 vs. TRF1-Only:S	65.4	9.54	55.86	5.739	5	5	13.77	48
EN-T:G2 vs. TRF1-Only:G2	65.4	73.98	-8.58	5.739	5	5	2.114	48
EN-T:G2 vs. EV:G1	65.4	24.98	40.42	5.739	5	5	9.96	48
EN-T:G2 vs. EV:S	65.4	8.14	57.26	5.739	5	5	14.11	48
EN-T:G2 vs. EV:G2	65.4	66.86	-1.46	5.739	5	5	0.3598	48
EN-T:G2 vs. UT:G1	65.4	42.2	23.2	5.739	5	5	5.717	48
EN-T:G2 vs. UT:S	65.4	13.28	52.12	5.739	5	5	12.84	48
EN-T:G2 vs. UT:G2	65.4	44.52	20.88	5.739	5	5	5.145	48
TRF1-Only:G1 vs. TRF1-Only:S	16.5	9.54	6.96	5.739	5	5	1.715	48
TRF1-Only:G1 vs. TRF1-Only:G2	16.5	73.98	-57.48	5.739	5	5	14.16	48
TRF1-Only:G1 vs. EV:G1	16.5	24.98	-8.48	5.739	5	5	2.09	48
TRF1-Only:G1 vs. EV:S	16.5	8.14	8.36	5.739	5	5	2.06	48
TRF1-Only:G1 vs. EV:G2	16.5	66.86	-50.36	5.739	5	5	12.41	48
TRF1-Only:G1 vs. UT:G1	16.5	42.2	-25.7	5.739	5	5	6.333	48
TRF1-Only:G1 vs. UT:S	16.5	13.28	3.22	5.739	5	5	0.7935	48
TRF1-Only:G1 vs. UT:G2	16.5	44.52	-28.02	5.739	5	5	6.905	48
TRF1-Only:S vs. TRF1-Only:G2	9.54	73.98	-64.44	5.739	5	5	15.88	48
TRF1-Only:S vs. EV:G1	9.54	24.98	-15.44	5.739	5	5	3.805	48
TRF1-Only:S vs. EV:S	9.54	8.14	1.4	5.739	5	5	0.345	48
TRF1-Only:S vs. EV:G2	9.54	66.86	-57.32	5.739	5	5	14.12	48
TRF1-Only:S vs. UT:G1	9.54	42.2	-32.66	5.739	5	5	8.048	48
TRF1-Only:S vs. UT:S	9.54	13.28	-3.74	5.739	5	5	0.9216	48
TRF1-Only:S vs. UT:G2	9.54	44.52	-34.98	5.739	5	5	8.62	48
TRF1-Only:G2 vs. EV:G1	73.98	24.98	49	5.739	5	5	12.07	48
TRF1-Only:G2 vs. EV:S	73.98	8.14	65.84	5.739	5	5	16.22	48
TRF1-Only:G2 vs. EV:G2	73.98	66.86	7.12	5.739	5	5	1.755	48
TRF1-Only:G2 vs. UT:G1	73.98	42.2	31.78	5.739	5	5	7.831	48
TRF1-Only:G2 vs. UT:S	73.98	13.28	60.7	5.739	5	5	14.96	48
TRF1-Only:G2 vs. UT:G2	73.98	44.52	29.46	5.739	5	5	7.26	48
EV:G1 vs. EV:S	24.98	8.14	16.84	5.739	5	5	4.15	48
EV:G1 vs. EV:G2	24.98	66.86	-41.88	5.739	5	5	10.32	48
EV:G1 vs. UT:G1	24.98	42.2	-17.22	5.739	5	5	4.243	48
EV:G1 vs. UT:S	24.98	13.28	11.7	5.739	5	5	2.883	48
EV:G1 vs. UT:G2	24.98	44.52	-19.54	5.739	5	5	4.815	48
EV:S vs. EV:G2	8.14	66.86	-58.72	5.739	5	5	14.47	48
EV:S vs. UT:G1	8.14	42.2	-34.06	5.739	5	5	8.393	48
EV:S vs. UT:S	8.14	13.28	-5.14	5.739	5	5	1.267	48
EV:S vs. UT:G2	8.14	44.52	-36.38	5.739	5	5	8.965	48
EV:G2 vs. UT:G1	66.86	42.2	24.66	5.739	5	5	6.077	48
EV:G2 vs. UT:S	66.86	13.28	53.58	5.739	5	5	13.2	48
EV:G2 vs. UT:G2	66.86	44.52	22.34	5.739	5	5	5.505	48
UT:G1 vs. UT:S	42.2	13.28	28.92	5.739	5	5	7.127	48
UT:G1 vs. UT:G2	42.2	44.52	-2.32	5.739	5	5	0.5717	48
UT:S vs. UT:G2	13.28	44.52	-31.24	5.739	5	5	7.698	48

## Sheet: Supp.Fig.7b
PRISM FILE_2way ANOVA of Supp.Fig.7b: %TERRA throughout the cell cylce
Compare cell means regardless of rows and columns
Number of families	1
Number of comparisons per family	66
Alpha	0.05
Tukey's multiple comparisons test	Mean Diff.	95.00% CI of diff.	Below threshold?	Summary	Adjusted P Value
EN-T:G1 vs. EN-T:S	-2.14	-20.98 to 16.70	No	ns	>0.9999
EN-T:G1 vs. EN-T:G2	-42.3	-61.14 to -23.46	Yes	****	<0.0001
EN-T:G1 vs. TRF1-Only:G1	1.9	-16.94 to 20.74	No	ns	>0.9999
EN-T:G1 vs. TRF1-Only:S	5.14	-13.70 to 23.98	No	ns	0.9983
EN-T:G1 vs. TRF1-Only:G2	-51.5	-70.34 to -32.66	Yes	****	<0.0001
EN-T:G1 vs. EV:G1	-3.38	-22.22 to 15.46	No	ns	>0.9999
EN-T:G1 vs. EV:S	8.24	-10.60 to 27.08	No	ns	0.9328
EN-T:G1 vs. EV:G2	-49.3	-68.14 to -30.46	Yes	****	<0.0001
EN-T:G1 vs. UT:G1	-27.28	-46.12 to -8.442	Yes	***	0.0005
EN-T:G1 vs. UT:S	4.76	-14.08 to 23.60	No	ns	0.9992
EN-T:G1 vs. UT:G2	-21.94	-40.78 to -3.102	Yes	*	0.0106
EN-T:S vs. EN-T:G2	-40.16	-59.00 to -21.32	Yes	****	<0.0001
EN-T:S vs. TRF1-Only:G1	4.04	-14.80 to 22.88	No	ns	0.9998
EN-T:S vs. TRF1-Only:S	7.28	-11.56 to 26.12	No	ns	0.9712
EN-T:S vs. TRF1-Only:G2	-49.36	-68.20 to -30.52	Yes	****	<0.0001
EN-T:S vs. EV:G1	-1.24	-20.08 to 17.60	No	ns	>0.9999
EN-T:S vs. EV:S	10.38	-8.458 to 29.22	No	ns	0.7581
EN-T:S vs. EV:G2	-47.16	-66.00 to -28.32	Yes	****	<0.0001
EN-T:S vs. UT:G1	-25.14	-43.98 to -6.302	Yes	**	0.0018
EN-T:S vs. UT:S	6.9	-11.94 to 25.74	No	ns	0.9806
EN-T:S vs. UT:G2	-19.8	-38.64 to -0.9618	Yes	*	0.0316
EN-T:G2 vs. TRF1-Only:G1	44.2	25.36 to 63.04	Yes	****	<0.0001
EN-T:G2 vs. TRF1-Only:S	47.44	28.60 to 66.28	Yes	****	<0.0001
EN-T:G2 vs. TRF1-Only:G2	-9.2	-28.04 to 9.638	No	ns	0.8696
EN-T:G2 vs. EV:G1	38.92	20.08 to 57.76	Yes	****	<0.0001
EN-T:G2 vs. EV:S	50.54	31.70 to 69.38	Yes	****	<0.0001
EN-T:G2 vs. EV:G2	-7	-25.84 to 11.84	No	ns	0.9784
EN-T:G2 vs. UT:G1	15.02	-3.818 to 33.86	No	ns	0.2398
EN-T:G2 vs. UT:S	47.06	28.22 to 65.90	Yes	****	<0.0001
EN-T:G2 vs. UT:G2	20.36	1.522 to 39.20	Yes	*	0.0239
TRF1-Only:G1 vs. TRF1-Only:S	3.24	-15.60 to 22.08	No	ns	>0.9999
TRF1-Only:G1 vs. TRF1-Only:G2	-53.4	-72.24 to -34.56	Yes	****	<0.0001
TRF1-Only:G1 vs. EV:G1	-5.28	-24.12 to 13.56	No	ns	0.9979
TRF1-Only:G1 vs. EV:S	6.34	-12.50 to 25.18	No	ns	0.99
TRF1-Only:G1 vs. EV:G2	-51.2	-70.04 to -32.36	Yes	****	<0.0001
TRF1-Only:G1 vs. UT:G1	-29.18	-48.02 to -10.34	Yes	***	0.0002
TRF1-Only:G1 vs. UT:S	2.86	-15.98 to 21.70	No	ns	>0.9999
TRF1-Only:G1 vs. UT:G2	-23.84	-42.68 to -5.002	Yes	**	0.0037
TRF1-Only:S vs. TRF1-Only:G2	-56.64	-75.48 to -37.80	Yes	****	<0.0001
TRF1-Only:S vs. EV:G1	-8.52	-27.36 to 10.32	No	ns	0.9171
TRF1-Only:S vs. EV:S	3.1	-15.74 to 21.94	No	ns	>0.9999
TRF1-Only:S vs. EV:G2	-54.44	-73.28 to -35.60	Yes	****	<0.0001
TRF1-Only:S vs. UT:G1	-32.42	-51.26 to -13.58	Yes	****	<0.0001
TRF1-Only:S vs. UT:S	-0.38	-19.22 to 18.46	No	ns	>0.9999
TRF1-Only:S vs. UT:G2	-27.08	-45.92 to -8.242	Yes	***	0.0006
TRF1-Only:G2 vs. EV:G1	48.12	29.28 to 66.96	Yes	****	<0.0001
TRF1-Only:G2 vs. EV:S	59.74	40.90 to 78.58	Yes	****	<0.0001
TRF1-Only:G2 vs. EV:G2	2.2	-16.64 to 21.04	No	ns	>0.9999
TRF1-Only:G2 vs. UT:G1	24.22	5.382 to 43.06	Yes	**	0.003
TRF1-Only:G2 vs. UT:S	56.26	37.42 to 75.10	Yes	****	<0.0001
TRF1-Only:G2 vs. UT:G2	29.56	10.72 to 48.40	Yes	***	0.0001
EV:G1 vs. EV:S	11.62	-7.218 to 30.46	No	ns	0.613
EV:G1 vs. EV:G2	-45.92	-64.76 to -27.08	Yes	****	<0.0001
EV:G1 vs. UT:G1	-23.9	-42.74 to -5.062	Yes	**	0.0036
EV:G1 vs. UT:S	8.14	-10.70 to 26.98	No	ns	0.9379
EV:G1 vs. UT:G2	-18.56	-37.40 to 0.2782	No	ns	0.0569
EV:S vs. EV:G2	-57.54	-76.38 to -38.70	Yes	****	<0.0001
EV:S vs. UT:G1	-35.52	-54.36 to -16.68	Yes	****	<0.0001
EV:S vs. UT:S	-3.48	-22.32 to 15.36	No	ns	>0.9999
EV:S vs. UT:G2	-30.18	-49.02 to -11.34	Yes	****	<0.0001
EV:G2 vs. UT:G1	22.02	3.182 to 40.86	Yes	*	0.0101
EV:G2 vs. UT:S	54.06	35.22 to 72.90	Yes	****	<0.0001
EV:G2 vs. UT:G2	27.36	8.522 to 46.20	Yes	***	0.0005
UT:G1 vs. UT:S	32.04	13.20 to 50.88	Yes	****	<0.0001
UT:G1 vs. UT:G2	5.34	-13.50 to 24.18	No	ns	0.9976
UT:S vs. UT:G2	-26.7	-45.54 to -7.862	Yes	***	0.0007
Test details	Mean 1	Mean 2	Mean Diff.	SE of diff.	N1	N2	q	DF
EN-T:G1 vs. EN-T:S	18.52	20.66	-2.14	5.486	5	5	0.5516	48
EN-T:G1 vs. EN-T:G2	18.52	60.82	-42.3	5.486	5	5	10.9	48
EN-T:G1 vs. TRF1-Only:G1	18.52	16.62	1.9	5.486	5	5	0.4898	48
EN-T:G1 vs. TRF1-Only:S	18.52	13.38	5.14	5.486	5	5	1.325	48
EN-T:G1 vs. TRF1-Only:G2	18.52	70.02	-51.5	5.486	5	5	13.28	48
EN-T:G1 vs. EV:G1	18.52	21.9	-3.38	5.486	5	5	0.8713	48
EN-T:G1 vs. EV:S	18.52	10.28	8.24	5.486	5	5	2.124	48
EN-T:G1 vs. EV:G2	18.52	67.82	-49.3	5.486	5	5	12.71	48
EN-T:G1 vs. UT:G1	18.52	45.8	-27.28	5.486	5	5	7.032	48
EN-T:G1 vs. UT:S	18.52	13.76	4.76	5.486	5	5	1.227	48
EN-T:G1 vs. UT:G2	18.52	40.46	-21.94	5.486	5	5	5.656	48
EN-T:S vs. EN-T:G2	20.66	60.82	-40.16	5.486	5	5	10.35	48
EN-T:S vs. TRF1-Only:G1	20.66	16.62	4.04	5.486	5	5	1.041	48
EN-T:S vs. TRF1-Only:S	20.66	13.38	7.28	5.486	5	5	1.877	48
EN-T:S vs. TRF1-Only:G2	20.66	70.02	-49.36	5.486	5	5	12.72	48
EN-T:S vs. EV:G1	20.66	21.9	-1.24	5.486	5	5	0.3196	48
EN-T:S vs. EV:S	20.66	10.28	10.38	5.486	5	5	2.676	48
EN-T:S vs. EV:G2	20.66	67.82	-47.16	5.486	5	5	12.16	48
EN-T:S vs. UT:G1	20.66	45.8	-25.14	5.486	5	5	6.48	48
EN-T:S vs. UT:S	20.66	13.76	6.9	5.486	5	5	1.779	48
EN-T:S vs. UT:G2	20.66	40.46	-19.8	5.486	5	5	5.104	48
EN-T:G2 vs. TRF1-Only:G1	60.82	16.62	44.2	5.486	5	5	11.39	48
EN-T:G2 vs. TRF1-Only:S	60.82	13.38	47.44	5.486	5	5	12.23	48
EN-T:G2 vs. TRF1-Only:G2	60.82	70.02	-9.2	5.486	5	5	2.372	48
EN-T:G2 vs. EV:G1	60.82	21.9	38.92	5.486	5	5	10.03	48
EN-T:G2 vs. EV:S	60.82	10.28	50.54	5.486	5	5	13.03	48
EN-T:G2 vs. EV:G2	60.82	67.82	-7	5.486	5	5	1.804	48
EN-T:G2 vs. UT:G1	60.82	45.8	15.02	5.486	5	5	3.872	48
EN-T:G2 vs. UT:S	60.82	13.76	47.06	5.486	5	5	12.13	48
EN-T:G2 vs. UT:G2	60.82	40.46	20.36	5.486	5	5	5.248	48
TRF1-Only:G1 vs. TRF1-Only:S	16.62	13.38	3.24	5.486	5	5	0.8352	48
TRF1-Only:G1 vs. TRF1-Only:G2	16.62	70.02	-53.4	5.486	5	5	13.77	48
TRF1-Only:G1 vs. EV:G1	16.62	21.9	-5.28	5.486	5	5	1.361	48
TRF1-Only:G1 vs. EV:S	16.62	10.28	6.34	5.486	5	5	1.634	48
TRF1-Only:G1 vs. EV:G2	16.62	67.82	-51.2	5.486	5	5	13.2	48
TRF1-Only:G1 vs. UT:G1	16.62	45.8	-29.18	5.486	5	5	7.522	48
TRF1-Only:G1 vs. UT:S	16.62	13.76	2.86	5.486	5	5	0.7372	48
TRF1-Only:G1 vs. UT:G2	16.62	40.46	-23.84	5.486	5	5	6.145	48
TRF1-Only:S vs. TRF1-Only:G2	13.38	70.02	-56.64	5.486	5	5	14.6	48
TRF1-Only:S vs. EV:G1	13.38	21.9	-8.52	5.486	5	5	2.196	48
TRF1-Only:S vs. EV:S	13.38	10.28	3.1	5.486	5	5	0.7991	48
TRF1-Only:S vs. EV:G2	13.38	67.82	-54.44	5.486	5	5	14.03	48
TRF1-Only:S vs. UT:G1	13.38	45.8	-32.42	5.486	5	5	8.357	48
TRF1-Only:S vs. UT:S	13.38	13.76	-0.38	5.486	5	5	0.09795	48
TRF1-Only:S vs. UT:G2	13.38	40.46	-27.08	5.486	5	5	6.981	48
TRF1-Only:G2 vs. EV:G1	70.02	21.9	48.12	5.486	5	5	12.4	48
TRF1-Only:G2 vs. EV:S	70.02	10.28	59.74	5.486	5	5	15.4	48
TRF1-Only:G2 vs. EV:G2	70.02	67.82	2.2	5.486	5	5	0.5671	48
TRF1-Only:G2 vs. UT:G1	70.02	45.8	24.22	5.486	5	5	6.243	48
TRF1-Only:G2 vs. UT:S	70.02	13.76	56.26	5.486	5	5	14.5	48
TRF1-Only:G2 vs. UT:G2	70.02	40.46	29.56	5.486	5	5	7.62	48
EV:G1 vs. EV:S	21.9	10.28	11.62	5.486	5	5	2.995	48
EV:G1 vs. EV:G2	21.9	67.82	-45.92	5.486	5	5	11.84	48
EV:G1 vs. UT:G1	21.9	45.8	-23.9	5.486	5	5	6.161	48
EV:G1 vs. UT:S	21.9	13.76	8.14	5.486	5	5	2.098	48
EV:G1 vs. UT:G2	21.9	40.46	-18.56	5.486	5	5	4.784	48
EV:S vs. EV:G2	10.28	67.82	-57.54	5.486	5	5	14.83	48
EV:S vs. UT:G1	10.28	45.8	-35.52	5.486	5	5	9.156	48
EV:S vs. UT:S	10.28	13.76	-3.48	5.486	5	5	0.8971	48
EV:S vs. UT:G2	10.28	40.46	-30.18	5.486	5	5	7.78	48
EV:G2 vs. UT:G1	67.82	45.8	22.02	5.486	5	5	5.676	48
EV:G2 vs. UT:S	67.82	13.76	54.06	5.486	5	5	13.94	48
EV:G2 vs. UT:G2	67.82	40.46	27.36	5.486	5	5	7.053	48
UT:G1 vs. UT:S	45.8	13.76	32.04	5.486	5	5	8.259	48
UT:G1 vs. UT:G2	45.8	40.46	5.34	5.486	5	5	1.377	48
UT:S vs. UT:G2	13.76	40.46	-26.7	5.486	5	5	6.883	48
